# Supplementary material for: Transcriptomic analyses reveal rhythmic and CLOCK-driven pathways in human skeletal muscle
Source: eLife. 2018 Apr 16;7:e34114. doi: 10.7554/eLife.34114 (PMC5902165; doi:10.7554/eLife.34114)
Supplement: Figure 1—source data 1. — Rhythmic transcripts (5748) were grouped into genes rhythmic at the pre-mRNA and mRNA level (R-I, R-E), at the pre-mRNA level only (R-I), and at the mRNA level only (R-E). [file elife-34114-fig1-data1.xlsx]

## Sheet: Figure 1-source data 1
Ensembl_Gene	Intron_1_00.00	Intron_1_04.00	Intron_1_08.00	Intron_1_12.00	Intron_1_16.00	Intron_1_20.00	Intron_12_00.00	Intron_12_04.00	Intron_12_08.00	Intron_12_12.00	Intron_12_16.00	Intron_12_20.00	Intron_13_00.00	Intron_13_04.00	Intron_13_08.00	Intron_13_12.00	Intron_13_16.00	Intron_13_20.00	Intron_15_00.00	Intron_15_04.00	Intron_15_08.00	Intron_15_12.00	Intron_15_16.00	Intron_15_20.00	Intron_2_00.00	Intron_2_04.00	Intron_2_08.00	Intron_2_12.00	Intron_2_16.00	Intron_2_20.00	Intron_3_00.00	Intron_3_04.00	Intron_3_08.00	Intron_3_12.00	Intron_3_16.00	Intron_3_20.00	Intron_4_00.00	Intron_4_04.00	Intron_4_08.00	Intron_4_12.00	Intron_4_16.00	Intron_4_20.00	Intron_6_00.00	Intron_6_04.00	Intron_6_08.00	Intron_6_12.00	Intron_6_16.00	Intron_6_20.00	Intron_7_00.00
ENSG00000133794	NA	-1.5366	NA	-2.39649	-1.4901	NA	NA	-1.5012	-3.1424	-3.02239	-1.50206	-1.24832	-1.69899	-1.73621	-3.58397	-3.04249	-1.48156	-1.03471	-1.74306	-1.91605	NA	-3.32221	-1.12797	-1.04442	-1.42364	-3.0217	-2.55865	-2.27981	-1.12342	-0.732913	-2.14087	-1.7413	NA	-2.44284	-1.28096	-1.16059	-1.70744	-2.61164	-2.54587	-3.31138	-1.51813	-1.15663	-1.69794	-2.03195	-2.56337	-2.92776	-1.74743	-1.18106	NA
ENSG00000049246	NA	-0.561947	NA	-1.00049	-2.32867	NA	NA	-0.880461	-0.0980417	-1.20493	-1.58583	-1.33663	-1.81118	-1.97601	0.479469	-0.86781	-1.90862	-2.34248	-0.829559	-0.0278604	NA	-1.0322	-2.3864	-2.21789	-0.823867	0.177666	0.125667	-1.11184	-2.42428	-1.56861	-0.91953	0.437683	NA	-1.35253	-2.35417	-1.46518	-0.521756	-1.03742	0.0808654	-0.762436	-2.1264	-1.93722	-1.01277	-0.534561	-0.30893	-0.448648	-1.50063	-1.22756	NA
ENSG00000170776	NA	-0.22876	NA	-1.15425	-1.32345	NA	NA	-0.325437	-1.14193	-1.76606	-1.65603	-1.55168	-1.08665	0.0124502	-0.797497	-1.19273	-1.38555	-1.29434	-1.46806	-0.771748	NA	-1.9244	-1.61809	-1.40375	-1.19689	-0.882125	-0.794268	-1.45125	-1.47483	-1.15797	-1.30682	-0.683403	NA	-1.23089	-1.51207	-1.2589	-1.38315	-0.706736	-0.755113	-1.48808	-1.36033	-1.30841	-1.26639	-0.989489	-1.0802	-1.39656	-1.43276	-1.48884	NA
ENSG00000166025	NA	0.22066	NA	-1.6784	-0.663312	NA	NA	0.0224317	-2.30612	-1.2842	-0.400767	-0.0280179	0.194919	0.136752	-2.68532	-0.964257	-0.441512	-0.073323	-0.843648	-0.32802	NA	-2.02227	-0.638967	-0.107263	-0.322371	-0.643814	-1.81986	-1.35898	-0.114167	0.0765299	0.508477	0.224538	NA	-1.4824	-0.362299	-0.211851	-0.718792	-0.50607	-0.500866	-1.58216	-0.178481	-0.180976	-0.772844	-1.27436	-2.08972	-1.44194	-0.750277	-0.639606	NA
ENSG00000126368	NA	1.04564	NA	-2.04285	-1.46676	NA	NA	0.209413	-0.59451	-2.70203	-1.88965	-0.547574	-0.963327	-0.308279	0.168286	-2.62403	-2.19445	-1.4372	0.0141902	0.875546	NA	-2.9578	-1.78122	-1.31619	0.961936	0.767502	0.143235	-1.86439	-1.27251	0.0490394	0.756504	1.51082	NA	-1.78812	-0.861855	0.0274862	0.736266	0.348424	-0.0900012	-1.12499	-2.55425	-0.892139	-0.649137	-0.00731408	0.024803	-1.16039	-1.03835	-0.646157	NA
ENSG00000107372	NA	3.15059	NA	1.22081	1.20676	NA	NA	2.94363	1.68735	1.1574	1.41665	1.26309	2.34011	3.31197	1.55269	1.62099	1.18831	1.51602	1.69675	2.87866	NA	1.3084	1.38189	1.72116	2.11542	2.59534	2.09799	1.5253	1.45355	1.57828	2.23066	3.09074	NA	0.975448	0.991436	1.19065	1.54306	2.67272	2.80209	1.45406	1.30134	1.52915	1.58216	2.14361	2.19424	1.74691	1.47409	1.77997	NA
ENSG00000057704	NA	-1.73905	NA	-1.45686	-1.50814	NA	NA	-1.15089	-2.1981	-1.60402	-1.14582	-0.971715	0.0824617	-0.874121	-2.06465	-1.0975	-1.09686	-1.02032	-1.62709	-1.4156	NA	-1.56514	-1.38694	-1.20347	-1.17214	-2.1286	-1.79316	-1.33337	-1.32075	-0.638197	0.27789	-0.73971	NA	-0.996208	-1.2674	-1.24847	-1.01549	-1.59999	-2.37056	-1.4291	-0.81905	-0.957486	-1.62225	-1.75104	-2.21448	-1.46082	-1.50046	-1.121	NA
ENSG00000170485	NA	-2.17405	NA	-3.17636	-2.01691	NA	NA	-0.415237	-2.72662	-2.55583	-1.93474	-1.32713	-1.83412	-0.999736	-2.98169	-2.89742	-2.29051	-1.37677	-2.3189	-3.04182	NA	-3.09136	-2.555	-1.45555	-1.78748	-2.85639	-2.86183	-3.06988	-2.1734	-1.10022	-1.95089	-1.62616	NA	-2.8764	-2.17471	-1.59715	-2.14339	-3.11731	-2.64563	-3.54557	-2.34882	-1.75731	-1.99474	-2.52036	-2.73847	-2.81121	-2.35175	-1.78494	NA
ENSG00000272734	NA	-0.825401	NA	0.0551185	0.224511	NA	NA	0.671527	-0.923223	-0.873238	-0.923272	-0.182183	0.274295	0.00157274	1.88381	0.580741	-0.172289	-5.02746	0.318601	0.162168	NA	0.37907	-2.39519	-1.1161	-1.63773	0.0881951	-0.521341	-1.6226	-5.02746	-0.398662	0.943622	0.872436	NA	-1.71987	-0.805773	0.226827	-2.83229	0.468521	1.30961	0.366296	-0.232761	-0.974357	-0.101842	-0.378027	0.345199	-0.199954	-0.807063	-2.6165	NA
ENSG00000134852	NA	-1.96205	NA	-1.78729	-1.7526	NA	NA	-1.26303	-2.2306	-2.17145	-1.6873	-1.32173	-1.9393	-1.64322	-2.24431	-1.60831	-1.68335	-1.46048	-1.62818	-1.60602	NA	-2.16355	-1.4559	-1.11069	-1.51173	-1.95169	-1.81076	-1.79752	-1.42205	-1.12371	-1.91208	-1.26827	NA	-1.86676	-1.7454	-1.49424	-1.37166	-2.25609	-2.03022	-1.98508	-1.55472	-1.31492	-1.66741	-1.85447	-2.00669	-1.76656	-1.68327	-1.38415	NA
ENSG00000164463	NA	-2.61846	NA	-2.82718	-3.10729	NA	NA	-2.39469	-2.32838	-3.01284	-3.0733	-3.20179	-2.22964	-1.94624	-2.20191	-3.42212	-2.3715	-2.84048	-3.10678	-2.34895	NA	-3.40046	-2.78245	-3.10469	-2.49128	-1.86628	-2.31875	-2.95388	-2.94382	-2.74317	-2.41285	-1.65303	NA	-2.6959	-2.89532	-2.69957	-3.07438	-2.31968	-0.773667	-3.24593	-3.15589	-2.87531	-3.18149	-2.49262	-2.66713	-3.10685	-3.03962	-3.01651	NA
ENSG00000139083	NA	0.175927	NA	-2.03028	-1.60061	NA	NA	0.868183	-2.73609	-2.73236	-2.39804	-1.57274	0.472769	0.866107	-2.49429	-2.5012	-1.78542	-1.39672	-2.04667	-0.873057	NA	-2.73628	-2.15903	-1.43289	-1.20112	-1.40303	-2.59378	-2.66219	-1.99548	-1.19752	0.33128	0.0251996	NA	-2.01871	-1.68189	-1.07598	-1.61749	-0.896848	-0.520426	-2.44512	-1.61758	-1.35595	-1.60238	-1.83306	-1.93712	-2.1919	-1.81615	-1.87253	NA
ENSG00000169926	NA	-3.05413	NA	-1.09778	-1.35773	NA	NA	-2.50561	-1.28645	-1.3525	-0.356713	-0.9776	-2.54468	-2.47534	-1.63224	-1.38464	-0.444775	-1.67149	-2.58452	-2.96396	NA	-2.10479	-2.05349	-2.21958	-2.51134	-2.78957	-1.36652	-1.66991	-2.10469	-1.7909	-2.19742	-1.86037	NA	-0.926703	-1.48106	-1.53957	-1.80771	-3.48073	-2.1553	-1.44977	-1.81908	-2.043	-1.58486	-2.38252	-2.24209	-1.41811	-1.3961	-1.55427	NA
ENSG00000004799	NA	5.75671	NA	-3.29678	-3.19514	NA	NA	5.17449	1.01542	-3.68513	-3.73765	-3.8585	2.57621	5.54016	-0.340775	-3.04095	-3.98169	-3.69534	-1.50151	4.7758	NA	-2.5019	-2.04089	-3.21099	2.91433	2.66472	3.61068	-1.93207	-1.12535	-1.98878	2.91536	3.09391	NA	-3.96494	-4.40326	-2.98219	-3.13504	3.67467	4.03282	-2.45602	-3.00124	-1.34942	-3.13921	-0.7141	-0.994366	-2.80676	-3.39894	-3.48305	NA
ENSG00000273217	NA	-0.692853	NA	-1.50134	-1.38394	NA	NA	-0.836849	-1.05184	-1.59313	-1.31025	-1.21399	-1.22354	-0.898693	-0.90352	-1.17328	-1.29463	-1.25801	-1.32774	-0.737895	NA	-1.79989	-1.46697	-1.11045	-0.906731	-0.505171	-0.738837	-1.29402	-1.20183	-0.926908	-1.15847	-0.686428	NA	-1.3336	-1.34863	-1.2723	-1.17426	-1.02517	-0.558832	-1.39766	-1.2762	-1.25255	-1.18884	-0.918384	-1.06866	-1.27691	-1.28276	-1.21483	NA
ENSG00000111046	NA	3.92436	NA	2.38761	2.99797	NA	NA	2.78463	2.54878	2.02349	2.00153	1.71626	4.60228	4.33633	3.14079	2.79556	2.01493	2.43663	2.90454	4.55136	NA	2.61343	2.65145	1.62356	4.31432	4.45366	3.18964	2.2021	2.89439	2.91509	4.56406	5.70972	NA	2.42743	2.94993	2.46222	2.39705	4.58295	4.97297	1.74332	2.27341	2.74828	2.35921	3.3465	3.75761	2.58831	2.53434	2.91462	NA
ENSG00000077684	NA	-2.00018	NA	-2.116	-1.99699	NA	NA	-1.25595	-2.59487	-2.66119	-2.6819	-1.95775	-1.10153	-1.34839	-2.37537	-2.15039	-1.62449	-1.78466	-2.27376	-2.1934	NA	-2.38576	-2.12575	-1.78022	-1.73513	-2.23184	-2.20302	-2.43716	-2.36643	-1.5603	-1.12883	-1.12586	NA	-2.20991	-2.01862	-1.87004	-1.92998	-2.09061	-1.60411	-2.54664	-2.102	-1.96317	-2.12793	-2.36505	-2.30333	-2.03887	-2.01693	-2.28902	NA
ENSG00000100100	NA	-2.64402	NA	-1.89947	-2.73241	NA	NA	-2.70153	-1.67966	-2.62965	-2.52285	-2.61941	-1.17422	-1.86516	-1.21145	-3.09097	-2.21887	-3.01372	-2.25091	-1.35178	NA	-3.35146	-2.67221	-2.69412	-1.09716	-0.318911	-1.25038	-2.43271	-3.31541	-2.71565	-2.87909	-0.328686	NA	-2.72648	-3.78294	-2.28657	-2.35472	-0.371571	-0.215125	-2.4004	-2.75387	-2.5519	-2.02964	-0.984791	-0.215764	-2.72443	-2.38786	-2.44965	NA
ENSG00000117479	NA	1.30783	NA	0.137915	0.282432	NA	NA	1.56738	1.22897	-0.159007	0.0914633	-0.00754801	1.20384	1.40611	1.37893	0.768171	-0.155788	-0.0042113	0.378144	1.34053	NA	-0.282629	0.241793	-0.0276215	1.40528	1.76055	2.05834	0.329797	0.410371	0.796066	0.912591	1.78879	NA	0.113597	-0.114237	0.328648	0.0799788	1.54077	2.12986	0.158416	0.0499395	0.0967608	0.227624	0.895318	0.92194	0.255975	0.130471	0.832609	NA
ENSG00000146281	NA	0.41644	NA	-0.0528431	0.21617	NA	NA	0.404146	0.297883	0.269658	0.287493	0.661649	0.910801	0.562979	0.347225	0.266548	0.362237	0.575788	0.445774	0.679223	NA	-0.272278	0.232068	0.696008	0.747386	0.899111	0.536362	0.416283	0.416888	0.753337	0.575523	1.11097	NA	0.20164	0.162729	0.21825	0.336649	0.401215	0.942345	0.0282446	0.449636	0.344653	0.421226	0.472814	0.364688	0.317647	0.363966	0.422329	NA
ENSG00000163590	NA	-0.73751	NA	-0.99133	-0.360752	NA	NA	-0.731638	-0.792037	-0.97215	-0.267439	-0.137258	-0.257914	-0.585603	-1.20464	-0.575537	-0.620269	-0.248132	-0.446751	-0.76308	NA	-1.34749	-0.142885	-0.132302	0.0484452	-0.53249	-0.454353	-0.528842	-0.0019381	0.507726	-0.220074	0.172645	NA	-0.433365	-0.320312	0.0682738	0.0456518	-0.513798	-0.344534	-0.385016	0.105381	0.125825	-0.0912266	-0.449946	-0.537229	-0.355518	-0.365655	0.0230732	NA
ENSG00000146859	NA	0.714794	NA	-1.65171	-0.865559	NA	NA	2.59283	-0.466386	-1.38225	-0.868753	-0.262629	0.97324	1.78848	-0.950295	-1.98114	-0.849427	-0.698919	-0.351737	1.26667	NA	-1.83527	-0.350492	-0.434655	1.03158	1.04656	-0.0728462	-1.28095	-0.275442	0.389192	0.948109	1.5185	NA	-1.20868	-0.685544	-0.055462	-0.498598	1.46377	2.24264	-1.24028	-0.708579	0.0509526	-0.110999	0.702012	0.343623	-0.720493	-0.360568	-0.284578	NA
ENSG00000069667	NA	0.441192	NA	1.04628	0.920871	NA	NA	0.267372	1.27046	0.879906	0.89789	0.958634	0.897747	0.432126	1.39853	1.13011	0.750122	1.13163	0.832822	0.737386	NA	0.653215	0.681588	0.886733	1.0142	1.27539	1.41655	0.954708	0.730082	1.14799	0.947409	1.59532	NA	1.03386	0.773574	1.08404	1.0887	0.872027	1.58733	1.16087	1.11043	1.08	0.936677	0.906627	1.2254	1.39189	1.01611	1.17466	NA
ENSG00000170525	NA	2.30308	NA	-1.78955	-1.16107	NA	NA	2.56249	-0.531354	-1.11712	-1.25478	-1.16026	2.35564	2.53536	-0.71017	-1.70266	-0.283807	-1.26831	-1.13918	0.485924	NA	-2.35895	-1.57468	-1.71193	-0.185843	0.226222	-0.256831	-2.03408	-2.22609	-1.02766	2.09798	2.11335	NA	-0.735534	-0.983223	-0.598633	-1.77395	1.46735	3.05064	-2.32972	-2.15082	-1.58353	-1.6137	-0.612276	-0.327303	-1.79339	-1.65381	-1.40238	NA
ENSG00000166974	NA	0.880513	NA	-0.438329	-0.130045	NA	NA	1.14169	-0.452995	0.400884	-0.201759	0.371182	1.29025	0.860546	-0.318484	0.0661398	-0.0241484	0.152713	0.466269	1.33401	NA	-0.40891	0.27346	0.643522	0.240834	0.0971985	-0.430108	-0.373661	-0.187572	-0.00114257	1.47149	1.42542	NA	-0.288733	-0.206088	0.390551	0.0948706	0.915877	0.448579	-0.289888	0.102729	0.375036	0.212221	0.525578	0.440465	-0.0636087	0.0175571	0.469536	NA
ENSG00000158458	NA	-4.64281	NA	-1.61953	-0.628439	NA	NA	-4.96748	-2.42989	-1.70606	-1.2184	-0.613114	-1.3995	-4.02909	-3.04678	-1.6365	-0.596367	-0.435742	-1.33726	-3.13051	NA	-1.76434	-0.82631	-0.608249	-1.01786	-3.03391	-2.78794	-1.65468	-1.31007	-0.308965	-1.84195	-0.984867	NA	-1.56568	-1.11686	-0.869335	-0.57914	-2.71295	-3.51296	-1.64274	-0.83236	-0.692573	-0.648415	-1.44258	-1.82272	-1.03243	-1.12352	-0.440539	NA
ENSG00000143384	NA	2.19412	NA	1.76317	1.40915	NA	NA	2.44363	1.94893	1.76497	1.55131	0.910102	3.40394	3.03549	2.26128	1.75623	1.68555	1.38939	1.08624	1.89522	NA	1.42387	1.26088	1.30206	1.82627	1.62308	2.03771	1.17001	0.649372	1.43033	2.61815	3.64698	NA	1.13633	0.881682	0.976576	1.40613	1.91768	2.27078	1.19979	1.17463	1.14324	1.44819	1.64951	1.92157	1.79679	1.57245	1.81325	NA
ENSG00000122783	NA	-3.75455	NA	-1.91585	-2.08801	NA	NA	-3.27876	-2.61043	-1.69896	-1.35774	-1.49196	-2.34891	-3.32064	-2.41083	-1.55655	-1.20282	-1.518	-2.56687	-2.92656	NA	-2.33338	-2.32354	-2.21188	-2.31015	-2.81122	-2.32262	-1.81486	-2.07371	-1.75132	-3.10647	-2.38914	NA	-1.82372	-2.26288	-2.44537	-2.0989	-3.12772	-3.43617	-1.66863	-1.4104	-1.81495	-1.89939	-2.50953	-2.80809	-1.77566	-2.04195	-1.91583	NA
ENSG00000233844	NA	3.11983	NA	-0.627042	0.675322	NA	NA	3.38519	0.582297	0.530672	2.63466	3.10265	2.42025	2.8987	0.4562	0.502881	1.51845	2.0593	2.66714	2.48883	NA	0.407923	2.89628	2.42283	2.57534	1.85842	0.993838	0.575594	2.05219	2.64913	3.08561	3.02228	NA	0.238883	1.82618	2.65598	2.36318	2.06224	1.57767	0.402898	1.91202	2.45185	2.52932	2.04528	1.78269	0.763341	2.04345	2.26474	NA
ENSG00000162413	NA	0.478329	NA	-0.874123	-0.848099	NA	NA	0.394145	-0.737303	-0.799212	-1.49947	-1.54517	0.383801	0.447973	-0.160052	-1.00509	-0.809406	-0.74252	-0.94956	-0.229706	NA	-1.07936	-1.15609	-1.21179	-0.354053	-0.0517582	-0.466093	-1.1169	-1.15829	-0.843121	0.698889	1.54962	NA	-0.640087	-1.16717	-0.856603	-0.752286	0.197888	0.638177	-1.27783	-1.25013	-1.04956	-0.639861	-0.730256	-0.464665	-0.763836	-1.01891	-1.10095	NA
ENSG00000105976	NA	0.753758	NA	-1.74953	-1.68219	NA	NA	1.00166	-1.30017	-1.82301	-1.81841	-1.41312	-0.112826	0.988367	-0.570548	-1.54054	-1.42467	-1.43895	-1.29304	-0.343276	NA	-1.97517	-1.73188	-1.44254	-1.08758	-0.458237	-1.06818	-1.39254	-1.73375	-1.20179	0.13317	-0.0904972	NA	-1.45313	-1.51312	-1.53156	-1.12309	0.0608889	-0.0236995	-1.33443	-1.27319	-1.1018	-1.6163	-1.02964	-1.04748	-1.36582	-1.53506	-1.96256	NA
ENSG00000215158	NA	-0.607323	NA	-2.42824	-2.37538	NA	NA	-0.950403	-1.41965	-1.86674	-1.74582	-1.64432	-1.24554	-0.657179	-1.19962	-2.13837	-2.07319	-1.74199	-0.862033	-0.187928	NA	-2.00533	-1.68202	-1.08779	-1.7222	-0.778728	-1.85826	-2.56633	-2.12675	-2.14925	-0.976198	-0.529018	NA	-2.40622	-2.05993	-1.38312	-2.30162	-0.996349	-0.6807	-2.70063	-2.48537	-2.30919	-1.76219	-1.06806	-1.1721	-1.8656	-1.74852	-1.95657	NA
ENSG00000172059	NA	NA	NA	NA	NA	NA	NA	NA	NA	NA	NA	NA	NA	NA	NA	NA	NA	NA	NA	NA	NA	NA	NA	NA	NA	NA	NA	NA	NA	NA	NA	NA	NA	NA	NA	NA	NA	NA	NA	NA	NA	NA	NA	NA	NA	NA	NA	NA	NA
ENSG00000155744	NA	-2.83487	NA	-1.4574	-1.83915	NA	NA	-2.25916	-1.86017	-1.56208	-1.36874	-1.62183	-2.00911	-2.33398	-1.57457	-1.32647	-1.47578	-1.61886	-2.15855	-2.09213	NA	-1.66983	-1.74006	-1.97854	-1.93785	-2.3147	-1.70802	-1.51342	-1.87602	-1.6559	-2.48298	-1.60731	NA	-1.38431	-1.94708	-2.00113	-1.88508	-2.49051	-2.37609	-1.32428	-1.43512	-1.66605	-1.81134	-2.16882	-2.31908	-1.4719	-1.65464	-1.89457	NA
ENSG00000177311	NA	-2.1389	NA	-2.30585	-2.42077	NA	NA	-1.49274	-2.22773	-2.45784	-2.43493	-2.33844	-2.17507	-1.76382	-2.12931	-2.2269	-2.40338	-2.24697	-2.21026	-2.23498	NA	-2.48807	-2.26796	-2.14481	-2.1741	-1.88002	-2.19668	-2.34	-2.34939	-1.94844	-2.67841	-1.93292	NA	-2.60461	-2.72793	-2.47173	-2.34649	-2.0378	-1.6762	-2.52538	-2.40878	-2.3704	-2.27367	-2.16641	-2.28167	-2.1914	-2.23469	-2.27585	NA
ENSG00000217128	NA	0.00641512	NA	-0.923739	-0.657584	NA	NA	-0.220326	-0.219922	-0.966578	-0.644832	-0.651907	-0.605336	-0.185637	-0.114852	-0.556449	-0.658714	-0.591953	-0.587911	0.0426903	NA	-1.29225	-0.883771	-0.399181	-0.106276	0.408752	0.0798536	-0.669819	-0.499998	-0.263395	-0.529611	-0.00152317	NA	-0.761731	-0.653859	-0.702416	-0.424778	-0.170964	0.382448	-0.790047	-0.666762	-0.652498	-0.461768	-0.0490075	-0.250612	-0.669687	-0.61873	-0.460037	NA
ENSG00000079156	NA	-2.40609	NA	-0.758275	-1.16871	NA	NA	-2.34989	-1.46921	-0.94191	-1.00163	-0.964604	-0.796929	-1.30238	-0.627128	-0.0243397	-0.380962	-0.782626	-1.51509	-2.06089	NA	-0.793364	-0.752232	-1.09943	-1.02754	-1.9963	-1.10952	-0.592973	-1.10226	-0.708287	-1.50887	-0.779572	NA	-0.273409	-0.930363	-1.31284	-0.786462	-2.22935	-1.91973	-0.36444	-0.471079	-0.726475	-0.803297	-1.49667	-1.35857	-0.401122	-0.929805	-0.734411	NA
ENSG00000101745	NA	0.103077	NA	-0.676303	-0.929349	NA	NA	0.104363	-0.339333	-0.79147	-0.782931	-0.79996	-0.35475	0.412526	-0.0869575	-0.387609	-0.854328	-0.821491	-0.737123	-0.0460126	NA	-1.15309	-0.828051	-0.524604	-0.431108	-0.0105922	-0.0669308	-0.77732	-0.742562	-0.505398	0.0876882	0.27113	NA	-0.937191	-1.00674	-0.710555	-0.499044	-0.164826	0.284416	-0.827052	-0.879833	-0.726495	-0.741088	-0.449912	-0.50733	-0.569088	-0.6787	-0.613962	NA
ENSG00000164619	NA	NA	NA	NA	NA	NA	NA	NA	NA	NA	NA	NA	NA	NA	NA	NA	NA	NA	NA	NA	NA	NA	NA	NA	NA	NA	NA	NA	NA	NA	NA	NA	NA	NA	NA	NA	NA	NA	NA	NA	NA	NA	NA	NA	NA	NA	NA	NA	NA
ENSG00000109458	NA	-0.317208	NA	-0.335184	-0.248604	NA	NA	-0.177542	0.855957	-0.104545	-0.214145	-0.30157	-0.366294	-0.109302	1.17651	0.0547929	-0.0636074	0.0092595	0.198498	1.06742	NA	-0.250842	0.0615813	0.0542124	0.0509435	1.31339	1.13128	-0.120489	0.0651606	0.0914811	-0.440784	0.579894	NA	0.191693	-0.143475	-0.190541	-0.140797	0.97952	1.22546	-0.23414	0.0439997	-0.243415	-0.113332	0.845656	0.878346	0.110546	0.0666541	-0.171883	NA
ENSG00000197852	NA	NA	NA	NA	NA	NA	NA	NA	NA	NA	NA	NA	NA	NA	NA	NA	NA	NA	NA	NA	NA	NA	NA	NA	NA	NA	NA	NA	NA	NA	NA	NA	NA	NA	NA	NA	NA	NA	NA	NA	NA	NA	NA	NA	NA	NA	NA	NA	NA
ENSG00000132326	NA	0.351619	NA	-1.55364	-3.05298	NA	NA	0.26521	-0.868931	-1.94016	-1.99637	-2.84067	-0.194309	0.0825454	-0.521669	-1.19531	-2.21911	-3.02043	-2.68126	-1.14729	NA	-2.17179	-2.72702	-3.50521	-1.55309	-0.78985	-0.785841	-1.82763	-2.7547	-2.713	0.323663	-0.122907	NA	-1.63389	-2.28568	-2.55958	-1.79027	-1.02634	0.469085	-1.39666	-2.77311	-2.52046	-2.57473	-2.05851	-1.67374	-1.47598	-2.47951	-1.71879	NA
ENSG00000175564	NA	2.98097	NA	2.10172	2.2925	NA	NA	2.02758	2.55863	1.28406	1.21634	1.41955	2.47154	2.57726	2.91664	2.27754	2.11283	2.19776	2.27212	4.0321	NA	1.3982	1.58672	1.60532	2.55619	3.20354	3.25661	1.91591	1.85033	2.00531	1.09247	1.78872	NA	1.27411	1.10222	1.1856	1.54686	3.26252	3.44238	2.03847	1.93911	2.00862	1.51971	2.29982	2.74054	2.36789	1.73549	1.90352	NA
ENSG00000006652	NA	0.633693	NA	-0.944575	-1.1205	NA	NA	0.590703	-0.570631	-1.17516	-0.765223	-0.958362	0.876168	0.858355	-0.663038	-0.259375	-1.32915	-0.886424	-0.301486	0.541301	NA	-1.16545	-0.856388	-0.423439	-0.0703242	0.0877138	-0.370527	-0.815021	-0.46613	-0.308243	0.746897	0.594446	NA	-1.08265	-1.13454	-0.857139	-0.482256	0.172403	-0.343215	-1.06892	-0.680953	-0.665231	-0.752136	-0.415934	-0.566095	-0.780038	-1.0904	-0.241461	NA
ENSG00000106484	NA	NA	NA	NA	NA	NA	NA	NA	NA	NA	NA	NA	NA	NA	NA	NA	NA	NA	NA	NA	NA	NA	NA	NA	NA	NA	NA	NA	NA	NA	NA	NA	NA	NA	NA	NA	NA	NA	NA	NA	NA	NA	NA	NA	NA	NA	NA	NA	NA
ENSG00000065491	NA	-1.94555	NA	-1.8811	-1.84625	NA	NA	-1.97114	-1.98095	-1.89187	-1.57948	-1.64973	-1.77637	-2.07084	-1.65411	-1.42766	-1.54388	-1.46016	-1.9139	-2.03235	NA	-2.05679	-1.75783	-1.83313	-1.74734	-1.86639	-1.5798	-1.86509	-1.72194	-1.38354	-1.76868	-1.2165	NA	-1.46362	-1.68967	-1.57955	-1.5242	-2.39113	-1.82467	-1.62914	-1.48746	-1.51872	-1.86983	-2.01679	-2.0115	-1.75347	-1.91943	-1.4891	NA
ENSG00000263212	NA	-2.98046	NA	-1.91005	-2.07052	NA	NA	-2.8873	-1.9679	-2.24258	-2.07335	-2.56729	-2.19219	-2.47256	-1.53628	-1.63599	-1.63103	-2.20517	-2.86421	-2.76075	NA	-2.16486	-2.41873	-2.72876	-2.39036	-2.28442	-1.53059	-1.71227	-2.17467	-2.32905	-2.39004	-1.77252	NA	-1.74021	-2.17421	-2.23155	-2.27241	-2.65793	-1.24511	-2.1012	-2.59686	-2.36179	-2.58397	-2.60645	-2.34616	-1.81111	-2.0074	-2.33817	NA
ENSG00000196878	NA	NA	NA	NA	NA	NA	NA	NA	NA	NA	NA	NA	NA	NA	NA	NA	NA	NA	NA	NA	NA	NA	NA	NA	NA	NA	NA	NA	NA	NA	NA	NA	NA	NA	NA	NA	NA	NA	NA	NA	NA	NA	NA	NA	NA	NA	NA	NA	NA
ENSG00000116729	NA	-1.94539	NA	-2.88758	-2.51148	NA	NA	-2.09118	-3.17316	-3.44467	-2.90392	-2.01162	-1.8886	-2.38664	-3.09115	-3.27807	-2.39505	-1.74598	-2.26281	-2.852	NA	-3.56569	-2.8827	-1.40694	-2.14085	-2.64174	-3.06902	-3.17643	-2.67373	-1.60203	-2.71675	-2.03554	NA	-3.52388	-2.8876	-1.99149	-2.68573	-3.21949	-3.31993	-3.71545	-3.03766	-2.46982	-2.97537	-2.91179	-3.11127	-3.58099	-3.24626	-2.74731	NA
ENSG00000112561	NA	-1.1402	NA	-0.248101	-0.533885	NA	NA	-0.783754	0.162953	-0.555206	-0.397636	-0.948511	-0.717956	-0.864541	0.463356	-0.116146	0.295634	-0.480519	-1.45722	-1.30047	NA	-0.659099	-0.857671	-1.32834	-0.741163	-0.428611	0.612968	-0.106114	-0.601167	-0.415717	0.112203	0.313663	NA	0.563605	0.0841291	-0.0771597	-0.666954	-1.23055	0.930659	-0.0930879	-0.589154	-0.529912	-0.383655	-1.14145	-0.455254	-0.0561457	-0.316218	-0.53306	NA
ENSG00000265972	NA	6.08139	NA	3.85097	3.77925	NA	NA	4.89193	5.83091	4.22916	4.90171	4.28298	4.20612	5.37535	4.44282	4.23003	4.20981	4.74961	4.63387	6.47901	NA	3.31265	4.67321	4.04488	5.71987	6.01244	6.22503	3.94053	5.25252	4.7623	4.90995	7.04746	NA	2.5569	4.10061	3.7113	3.96404	5.95713	5.84579	2.96873	4.36295	3.81062	4.06043	5.39928	5.28035	3.41684	3.79137	4.22216	NA
ENSG00000165731	NA	NA	NA	NA	NA	NA	NA	NA	NA	NA	NA	NA	NA	NA	NA	NA	NA	NA	NA	NA	NA	NA	NA	NA	NA	NA	NA	NA	NA	NA	NA	NA	NA	NA	NA	NA	NA	NA	NA	NA	NA	NA	NA	NA	NA	NA	NA	NA	NA
ENSG00000013441	NA	2.38507	NA	0.884389	0.786521	NA	NA	2.22064	0.90292	0.656623	0.875453	0.618542	1.41281	2.12198	1.00657	1.11965	0.811533	0.695366	0.632922	1.38073	NA	0.596055	0.440296	0.651392	0.751426	1.16032	1.07682	0.712427	0.701475	0.882308	1.31319	1.96953	NA	0.874827	0.249243	0.591058	0.918284	1.4803	1.47222	0.82525	0.864905	0.987791	0.987045	0.929202	1.11639	1.11591	0.908045	0.969412	NA
ENSG00000122390	NA	-2.41986	NA	-1.38932	-1.43733	NA	NA	-2.1925	-1.48302	-1.68669	-1.37274	-1.92942	-1.62482	-1.90153	-1.11944	-1.16933	-1.19982	-1.69423	-2.23731	-2.18156	NA	-1.64985	-1.89721	-2.19428	-1.88015	-1.66963	-0.973281	-1.1548	-1.73027	-1.8167	-1.93441	-1.30673	NA	-1.21951	-1.78968	-1.86217	-1.77545	-2.11415	-0.86187	-1.55334	-1.98069	-1.73968	-2.03296	-1.979	-1.81946	-1.30762	-1.65456	-1.71726	NA
ENSG00000108604	NA	-1.5974	NA	-0.272767	-0.528639	NA	NA	-1.77268	-0.190749	-0.509472	-0.452055	-0.846453	-1.87795	-1.35592	0.125809	-0.150157	0.157034	-0.749338	-1.27522	-1.34256	NA	-0.5978	-0.601887	-1.05608	-0.93801	-0.854861	-0.178321	-0.277888	-0.629133	-0.671112	-1.5706	-0.639908	NA	0.0290336	-0.726579	-0.823972	-0.795459	-1.42998	-0.635888	-0.202616	-0.844444	-0.821847	-0.659622	-1.20121	-0.843407	0.0134152	-0.183201	-0.55864	NA
ENSG00000159208	NA	-1.72585	NA	-2.05145	-3.17311	NA	NA	-4.08718	-1.38069	-3.14684	-4.0084	-3.12033	-4.20763	-4.19928	-0.913992	-3.57051	-1.70607	-6.06932	-2.3168	-1.42541	NA	-2.25593	-3.1036	-3.03469	-1.84862	-0.508159	-0.663117	-2.64783	-5.67313	-3.79121	-5.13826	-0.985688	NA	-3.3206	-4.43771	-4.03115	-1.40104	-1.96547	-1.19652	-2.05368	-4.64879	-4.35985	-2.31596	-1.84007	-1.08599	-1.60466	-2.93141	-2.38959	NA
ENSG00000125772	NA	-1.27687	NA	-1.79452	-2.2171	NA	NA	-0.231874	-1.82435	-1.21432	-1.50785	-1.50181	-0.413777	-0.299337	-1.62039	-1.68437	-1.53423	-1.94297	-2.06738	-1.0709	NA	-2.43733	-1.55812	-2.10686	-1.60658	-1.40996	-1.80483	-2.4718	-2.36331	-2.13355	-0.827448	-0.686148	NA	-2.03007	-2.12112	-1.50569	-2.43287	-1.63043	-1.2531	-2.09732	-2.18216	-1.89943	-2.144	-1.37368	-1.83608	-2.17459	-2.06714	-2.02975	NA
ENSG00000134986	NA	-3.0305	NA	-1.45496	-1.82989	NA	NA	-3.06513	-2.55066	-1.83381	-1.91127	-1.5932	-2.20507	-2.82129	-1.2978	-1.25711	-1.19295	-1.42416	-2.63923	-2.3222	NA	-1.90859	-2.54271	-1.91072	-3.10952	-2.33386	-2.79743	-2.12302	-2.7201	-3.16425	-2.94426	-2.09644	NA	-2.20804	-2.29116	-2.77218	-2.90941	-2.93247	-3.52837	-1.59008	-1.66717	-2.54903	-2.72957	-2.52992	-2.56787	-1.9981	-2.3846	-3.0585	NA
ENSG00000229152	NA	4.32767	NA	2.9379	3.01927	NA	NA	4.4338	2.87861	2.96257	3.09626	3.3871	3.74684	4.03273	3.55541	3.32025	3.23263	3.32056	3.30525	3.97049	NA	2.97496	3.09262	3.53142	3.02086	3.41078	3.17531	2.75883	2.70698	3.02464	3.98254	3.94819	NA	2.81359	2.73374	3.23042	2.67185	3.30142	3.36818	2.58985	2.81149	2.84068	3.00562	3.08651	3.04395	3.0877	2.95683	3.03522	NA
ENSG00000158022	NA	1.67732	NA	0.0992624	0.38518	NA	NA	2.16183	1.8193	0.223507	0.894545	-0.103474	1.82513	2.13716	1.702	0.415026	0.859562	0.249952	0.0170142	0.996837	NA	-0.156936	0.354217	0.0465118	1.85922	2.04473	2.23455	0.631391	0.284227	0.351952	2.52356	3.82654	NA	0.74213	0.556958	-0.00648525	0.531707	2.49148	4.54349	0.868119	0.315866	0.580298	0.673949	1.28201	1.70966	0.87917	0.900056	1.01552	NA
ENSG00000148143	NA	-0.375179	NA	-1.58634	-1.01668	NA	NA	-1.24148	-1.52878	-1.61065	-1.32461	-0.481943	0.770054	-0.373216	-0.848121	-1.54576	-0.686285	-0.431184	-0.757523	-0.075251	NA	-1.43168	-0.710967	-0.37986	-0.321338	-0.526397	-1.23249	-1.24783	-0.960699	-0.289619	-0.170801	0.129679	NA	-0.86255	-0.899368	-0.46204	-0.801682	-0.769709	-0.786909	-1.44886	-0.718323	-0.825462	-0.875502	-0.687005	-0.563772	-1.16624	-1.1039	-1.24272	NA
ENSG00000241360	NA	NA	NA	NA	NA	NA	NA	NA	NA	NA	NA	NA	NA	NA	NA	NA	NA	NA	NA	NA	NA	NA	NA	NA	NA	NA	NA	NA	NA	NA	NA	NA	NA	NA	NA	NA	NA	NA	NA	NA	NA	NA	NA	NA	NA	NA	NA	NA	NA
ENSG00000174151	NA	-3.73493	NA	-0.596974	-1.60404	NA	NA	-3.0633	-2.47026	-2.4315	-1.60721	-1.53627	-2.55058	-3.72065	-1.35285	-1.31141	-0.166583	-1.00089	-2.05096	-3.39363	NA	-1.0594	-2.59348	-1.10894	-2.54694	-3.09726	-2.24007	-2.3718	-2.92132	-2.46321	-3.09323	-2.87385	NA	-0.381777	-1.63017	-1.83395	-2.57989	-4.15623	-4.01385	-1.39276	-2.14208	-2.91086	-2.63838	-2.86917	-3.83785	-2.0582	-3.71609	-1.82187	NA
ENSG00000136478	NA	-1.34355	NA	-0.468987	-0.639636	NA	NA	-1.21811	-1.56862	-0.596823	-0.584048	-0.636903	-1.22912	-1.39589	-1.11418	-0.184722	-0.560353	-0.587596	-1.25164	-1.71033	NA	-0.603732	-0.581112	-0.699832	-0.747882	-1.48301	-1.10432	-0.432709	-0.599486	-0.251024	-0.959115	-0.473043	NA	-0.089196	-0.84452	-0.885745	-0.632852	-1.87639	-1.3274	-0.256009	-0.542952	-0.588007	-0.75064	-1.49956	-1.56124	-0.234339	-0.453877	-0.400179	NA
ENSG00000135482	NA	-2.54871	NA	-2.13897	-1.67091	NA	NA	-1.86067	-2.64765	-1.57495	-2.49149	-1.80922	-2.03658	-2.84098	-1.87237	-1.35748	-1.35013	-2.35793	-2.67584	-2.52186	NA	-1.48427	-2.04795	-3.14557	-2.73772	-2.90026	-1.73132	-1.94545	-3.22171	-2.42814	-4.08261	-7.05694	NA	-1.86299	-1.65773	-2.27304	-2.81684	-2.77992	-3.42394	-1.81138	-2.0981	-2.19499	-2.34582	-2.96401	-2.184	-2.99917	-1.71027	-1.90531	NA
ENSG00000188338	NA	-4.31123	NA	-0.861321	-1.0956	NA	NA	-3.19905	-0.350217	-0.264316	-0.26129	-1.38783	-2.6212	-2.51418	0.630569	-0.211271	0.339394	-0.65407	-1.94257	-2.00151	NA	-0.712425	-0.85345	-1.86918	-1.61595	-1.41645	-0.139382	-0.713447	-1.12366	-1.7705	-1.46066	-0.947362	NA	-0.0205951	-0.915654	-0.995885	-0.799934	-1.73059	0.766902	0.174364	-1.06939	-0.844614	-0.681991	-0.71467	-0.520319	0.0050143	-0.399616	-0.514811	NA
ENSG00000173269	NA	-2.14533	NA	-2.70011	-2.90445	NA	NA	-2.19413	-2.31694	-3.16927	-2.74279	-2.82257	-3.14828	-2.75522	-2.07165	-2.61708	-1.88674	-2.73903	-2.76864	-2.44806	NA	-2.36219	-2.50645	-2.66892	-2.55169	-2.24598	-2.48762	-3.43994	-3.06891	-2.70711	-1.34868	-1.6903	NA	-2.01984	-2.43386	-1.97383	-2.47172	-2.74663	-1.85489	-2.6564	-3.66974	-2.89159	-2.79194	-2.51909	-2.45735	-2.81723	-2.86182	-2.61327	NA
ENSG00000102870	NA	-3.31143	NA	-1.89823	-2.72342	NA	NA	-3.08913	-1.61029	-1.66929	-1.23438	-2.60049	-2.42208	-2.89098	-1.57712	-1.8256	-1.94627	-1.98245	-1.51134	-2.87784	NA	-2.16332	-1.39317	-2.48472	-1.98739	-3.0755	-2.79417	-1.90437	-2.30579	-1.98514	-2.25884	-2.2063	NA	-1.88681	-1.89847	-2.88172	-2.9636	-2.9254	-2.64519	-2.00256	-2.78482	-2.39356	-2.09423	-1.97523	-2.14815	-1.70473	-2.09054	-2.0542	NA
ENSG00000162804	NA	0.305036	NA	-0.825443	-1.35796	NA	NA	0.523143	-0.236955	-0.863467	-1.09211	-1.45775	0.882185	1.03767	0.838489	-0.600016	-0.260821	-0.785102	-0.887535	-0.166898	NA	-1.27248	-1.16657	-1.13852	-0.52385	0.416256	0.101888	-0.854148	-1.4118	-1.06898	0.854662	0.312068	NA	-0.599194	-0.971695	-0.980013	-0.9181	0.629937	2.5237	-0.733377	-1.09925	-0.84779	-1.21883	-0.24509	0.144083	-0.703364	-1.33542	-1.03904	NA
ENSG00000009780	NA	NA	NA	NA	NA	NA	NA	NA	NA	NA	NA	NA	NA	NA	NA	NA	NA	NA	NA	NA	NA	NA	NA	NA	NA	NA	NA	NA	NA	NA	NA	NA	NA	NA	NA	NA	NA	NA	NA	NA	NA	NA	NA	NA	NA	NA	NA	NA	NA
ENSG00000100429	NA	-2.37514	NA	0.169062	-0.103766	NA	NA	-1.30183	-1.09588	0.145973	-0.298006	-0.496972	-0.918674	-2.6698	-1.26612	-0.0276059	1.04287	0.101137	-0.997658	-1.15585	NA	0.331953	-0.572027	-1.18466	-0.70399	-1.5721	-0.828274	-0.0559458	-1.06185	-0.551406	-0.176256	-0.794895	NA	0.274623	-0.655403	-0.802272	-1.02707	-1.89647	-1.99752	-0.000929923	-0.733023	-0.950728	-0.958263	-1.92069	-2.72873	-0.0691027	-1.06641	-1.0046	NA
ENSG00000185669	NA	NA	NA	NA	NA	NA	NA	NA	NA	NA	NA	NA	NA	NA	NA	NA	NA	NA	NA	NA	NA	NA	NA	NA	NA	NA	NA	NA	NA	NA	NA	NA	NA	NA	NA	NA	NA	NA	NA	NA	NA	NA	NA	NA	NA	NA	NA	NA	NA
ENSG00000121060	NA	-0.439474	NA	-1.04414	-1.58047	NA	NA	0.0494546	-1.53943	-1.80223	-1.64476	-1.40574	0.178243	0.59637	-1.06705	-1.75181	-0.946767	-1.14249	-1.35015	-0.809746	NA	-1.74097	-1.7693	-1.53696	-0.69133	-0.550254	-1.24196	-1.60713	-1.46539	-0.879419	-0.27727	-0.0625329	NA	-0.805311	-1.37866	-0.570213	-1.50101	-0.760246	-0.76084	-1.46297	-1.7806	-1.45477	-1.37508	-1.19177	-1.37654	-1.32793	-1.48218	-1.77285	NA
ENSG00000115159	NA	-2.32254	NA	-1.33577	-1.0647	NA	NA	-2.15253	-1.73084	-2.23869	-2.28818	-1.32293	-0.696429	-2.32883	-1.28335	-1.58073	-1.72941	-1.4328	-1.47069	-1.3502	NA	-2.11674	-1.80499	-1.25673	-1.65258	-1.78856	-1.73701	-2.05224	-1.9681	-1.20172	-1.22052	-0.478715	NA	-1.01333	-1.23137	-0.806	-1.19475	-1.74185	-1.51488	-1.6051	-1.15468	-0.86335	-1.2633	-1.58799	-1.26871	-1.15307	-1.36144	-1.4611	NA
ENSG00000121671	NA	-1.08104	NA	-1.17303	-1.39627	NA	NA	-1.50661	-0.897697	-1.30684	-1.3492	-1.69855	-1.95515	-1.96821	-0.417174	-0.753858	-1.04058	-1.40796	-1.56423	-1.20622	NA	-1.40631	-1.57361	-2.07928	-1.04938	-0.720883	-0.465262	-0.995206	-1.47384	-1.39197	-1.59417	-0.661545	NA	-0.956585	-1.43033	-1.60465	-1.07813	-1.75637	-0.779643	-1.09869	-1.39104	-1.6306	-1.38474	-1.26967	-0.94699	-0.901587	-1.35333	-1.22889	NA
ENSG00000170852	NA	-0.0418904	NA	-0.169547	-0.294438	NA	NA	0.401436	0.112286	-0.216347	-0.346866	-0.0595528	1.42881	0.87628	0.0766344	-0.0882551	-0.55883	-0.268211	-0.0998268	0.611622	NA	-0.320515	-0.399873	-0.197503	0.544729	0.823881	-0.017553	-0.369664	-0.565001	0.0590122	1.28983	1.36253	NA	-0.179765	-0.442454	-0.1158	-0.399659	0.461201	0.576504	-0.404905	-0.58027	-0.30405	-0.555683	0.0114451	-0.0502584	-0.24519	-0.533945	-0.46229	NA
ENSG00000138670	NA	NA	NA	NA	NA	NA	NA	NA	NA	NA	NA	NA	NA	NA	NA	NA	NA	NA	NA	NA	NA	NA	NA	NA	NA	NA	NA	NA	NA	NA	NA	NA	NA	NA	NA	NA	NA	NA	NA	NA	NA	NA	NA	NA	NA	NA	NA	NA	NA
ENSG00000160685	NA	-1.75233	NA	-0.843921	-1.33409	NA	NA	-1.89933	-1.80778	-1.27362	-1.35392	-1.48878	-1.35937	-2.15993	-1.68149	-0.833669	-0.494197	-0.701892	-1.58861	-1.68815	NA	-1.35159	-1.43597	-1.22633	-2.05129	-2.63624	-1.58221	-1.35577	-1.42171	-1.17018	-1.48708	-1.66807	NA	-0.673198	-1.4992	-1.38266	-0.723379	-2.16258	-2.19927	-0.454221	-0.982417	-0.636634	-1.20352	-2.40916	-2.0399	-0.77259	-1.25009	-0.78317	NA
ENSG00000185760	NA	1.83296	NA	-1.2448	-0.841483	NA	NA	2.26769	-0.0831657	-1.06691	1.09021	1.89178	1.01185	1.58553	0.152561	-0.824403	-0.0274899	0.897773	1.36255	1.52045	NA	-0.716723	1.3375	1.5321	1.20164	0.959131	-0.0207128	-0.672467	0.614112	1.50343	1.55319	1.66841	NA	-1.00835	0.282301	1.26703	1.1165	0.852591	0.150871	-0.608917	0.335278	1.06716	1.33735	0.922268	0.819762	-0.524056	0.600456	1.05063	NA
ENSG00000171132	NA	-1.47219	NA	-2.5415	-2.00211	NA	NA	-0.53627	-2.72294	-2.62359	-2.08971	-1.75493	-0.0365122	-0.108194	-2.84182	-2.51389	-2.04741	-1.75562	-2.169	-2.71643	NA	-2.85612	-2.19514	-1.88574	-1.65146	-2.50938	-2.73343	-2.56834	-2.14917	-1.45127	-0.607559	-1.0384	NA	-2.214	-2.05888	-1.57936	-1.72178	-1.82969	-2.60303	-2.54177	-2.04126	-1.74722	-2.11768	-2.50678	-2.7287	-2.71805	-2.51531	-2.06626	NA
ENSG00000120833	NA	NA	NA	NA	NA	NA	NA	NA	NA	NA	NA	NA	NA	NA	NA	NA	NA	NA	NA	NA	NA	NA	NA	NA	NA	NA	NA	NA	NA	NA	NA	NA	NA	NA	NA	NA	NA	NA	NA	NA	NA	NA	NA	NA	NA	NA	NA	NA	NA
ENSG00000150630	NA	-1.13	NA	-2.55033	-2.59537	NA	NA	-0.485547	-2.95613	-2.77294	-3.11189	-2.86672	-1.15785	-0.687472	-2.94792	-2.44122	-3.00503	-2.8066	-3.07877	-2.16772	NA	-3.01306	-3.18739	-2.4759	-2.15752	-1.00021	-2.69373	-2.79102	-2.62994	-2.10641	-2.32692	-2.15666	NA	-4.48539	-4.11911	-3.68935	-2.8893	-1.71911	-1.07852	-3.28872	-3.12012	-2.84541	-3.1646	-2.30065	-2.94153	-3.11148	-3.04038	-2.96647	NA
ENSG00000140044	NA	-4.40361	NA	-0.696864	-0.882334	NA	NA	-2.87084	-0.975823	-1.42577	-1.2451	-1.47638	-1.67771	-2.40611	-0.815309	-0.150368	-1.00614	-1.06104	-2.43373	-2.90135	NA	-1.47585	-1.61487	-1.49495	-1.87613	-2.63212	-0.694788	-1.04707	-1.36752	-0.897471	-1.77938	-0.978613	NA	-0.571644	-0.766054	-1.10996	-1.06664	-2.64997	-1.74535	-0.51791	-0.999719	-0.790341	-1.01241	-1.97213	-1.21908	-0.335876	-0.476184	-0.318947	NA
ENSG00000183655	NA	-2.52873	NA	-2.25716	-2.61238	NA	NA	-2.07323	-2.75679	-2.52082	-2.33312	-2.41572	-2.22935	-2.78525	-2.58472	-2.22015	-1.85504	-2.14237	-2.49304	-2.62527	NA	-2.1096	-1.76648	-1.55339	-2.5392	-3.06985	-2.84387	-2.47647	-2.23353	-1.99698	-1.98831	-1.95614	NA	-1.53174	-1.91707	-2.05803	-2.40414	-3.60036	-3.0307	-2.32075	-2.58813	-2.44386	-2.7234	-3.32956	-3.65822	-2.06082	-2.23815	-2.31883	NA
ENSG00000113742	NA	1.69724	NA	-0.488807	-0.426583	NA	NA	1.60999	-0.448909	-0.55575	-0.375543	-0.0790459	1.69603	1.80095	-0.228041	-0.0112438	-0.381985	-0.172084	0.271561	1.27713	NA	-0.278185	-0.0177201	0.409459	0.423047	0.557432	-0.0937512	-0.28357	-0.377843	-0.00499102	1.29546	1.36804	NA	-0.510673	-0.650057	-0.180913	-0.383859	0.686609	1.01774	-0.673584	-0.388324	-0.0837362	-0.276627	-0.0408947	-0.370333	-0.326525	-0.550076	0.0177813	NA
ENSG00000145949	NA	-2.22812	NA	1.32204	0.376295	NA	NA	-3.48909	-1.3786	-1.32709	-1.11733	-1.4378	-0.288435	-2.11735	1.58252	1.92347	0.572456	0.620255	-0.181045	-0.164133	NA	0.671101	-0.065582	-0.500516	-0.415278	0.196361	0.415574	0.506311	-0.363771	0.183083	-2.73469	-1.4298	NA	-0.650136	-1.61992	-1.92189	0.513603	-0.240499	0.45586	1.33086	0.444702	0.212792	-0.990184	-1.34524	-1.18227	0.153029	-1.32056	-0.307456	NA
ENSG00000067141	NA	-3.01683	NA	-0.536451	-0.472333	NA	NA	-3.46336	-1.30506	-0.936004	-0.495778	-0.270892	-0.74554	-2.94089	-1.31714	-0.770304	-0.250954	-0.383857	-0.967067	-1.68934	NA	-1.30823	-1.06065	-0.569367	-0.506851	-1.18447	-1.0437	-0.396348	-0.489034	0.10877	-1.22582	-0.274154	NA	-0.747021	-0.921678	-0.527149	-0.226268	-1.61252	-1.98207	-0.605975	-0.00819135	-0.161049	-0.450974	-1.16068	-1.30111	-0.391548	-0.41321	-0.53311	NA
ENSG00000116717	NA	4.00918	NA	-2.97774	-2.55701	NA	NA	3.77793	-2.83552	-5.37182	-2.58207	-2.50423	3.82505	4.31674	-2.96638	-5.43116	-1.08997	-2.4867	-1.83561	1.53846	NA	-3.05634	-0.645988	-1.91688	0.398513	0.731513	-1.44836	-3.16139	-3.66125	-1.63908	2.71733	2.20675	NA	-3.26366	-1.593	-2.2422	-2.60723	2.13222	1.90005	-2.4161	-2.13426	-1.03117	-2.38417	-1.87609	-1.3727	-2.4827	-3.66556	-2.74643	NA
ENSG00000246263	NA	0.793401	NA	-2.31555	-2.67218	NA	NA	1.25215	-1.78411	-3.16969	-2.71782	-2.4862	-1.07545	0.818918	-1.19489	-2.59069	-2.26871	-1.71301	-1.51573	0.0778376	NA	-2.19325	-1.76295	-2.0049	-1.24517	-0.309493	-1.30676	-2.58531	-2.30562	-1.76735	-0.760445	-0.51516	NA	-2.51279	-2.61169	-1.63354	-2.33011	0.14004	0.91559	-2.41368	-2.34059	-1.83836	-2.13076	-1.52198	-1.16422	-2.20177	-2.52588	-2.39622	NA
ENSG00000174738	NA	-0.286867	NA	-0.0744821	-0.589467	NA	NA	-0.817063	0.552725	-0.420251	-0.689999	-0.183032	-1.44813	-0.855556	0.715732	-0.0699847	-0.897557	-0.471991	0.321479	0.620847	NA	-0.681254	-1.03302	-0.294744	0.38289	0.685565	0.643298	-0.241516	-0.851968	0.0883101	-0.810987	0.884535	NA	-0.223487	-0.779869	-0.316429	0.485686	0.207556	0.483636	-0.0731374	-0.548349	-0.341805	0.193532	0.253365	0.571869	0.342321	-0.245126	-0.159144	NA
ENSG00000126882	NA	-4.46218	NA	-0.985057	-1.47372	NA	NA	-3.10719	-1.80361	-1.0372	-1.60924	-1.30726	-3.58427	-3.60688	-1.21374	-1.02994	-0.843258	-1.34705	-1.93663	-2.34247	NA	-1.13892	-1.94078	-1.63727	-2.67224	-2.17284	-1.5814	-1.51858	-2.21853	-1.99931	-2.52509	-1.81683	NA	-0.445132	-1.35168	-1.48897	-2.04582	-2.95014	-2.45203	-1.23216	-1.9486	-1.88545	-1.64029	-1.93612	-1.99671	-0.733225	-1.27162	-1.98847	NA
ENSG00000171612	NA	-2.4198	NA	-3.15099	-3.28901	NA	NA	-2.67961	-0.761972	-3.98178	-2.85045	-4.04537	-3.18505	-2.59185	-1.0812	-2.59309	-3.09476	-4.01547	-2.90542	-2.74081	NA	-3.17375	-2.23547	-3.8699	-3.53722	-2.74258	-0.768797	-3.36238	-3.14104	-3.38837	-2.75753	-3.09745	NA	-3.04413	-3.82235	-3.99019	-3.74948	-3.00444	-0.848964	-2.92413	-3.40518	-3.14785	-3.33019	-2.67817	-2.36622	-2.90109	-3.23985	-2.80784	NA
ENSG00000183579	NA	-1.66838	NA	-2.55626	-2.51791	NA	NA	-1.48567	-2.83411	-2.70065	-2.47769	-2.3768	-2.15282	-1.5986	-2.50044	-2.47616	-1.90576	-1.99599	-2.26803	-2.51422	NA	-2.78676	-2.16274	-2.06872	-2.28942	-2.6519	-2.39121	-2.64136	-2.34922	-1.99159	-1.90367	-1.66237	NA	-1.93625	-2.14082	-1.93597	-1.99489	-2.86667	-2.35038	-2.69283	-2.28652	-2.36698	-2.31518	-2.89726	-2.79842	-2.50546	-2.17339	-2.50274	NA
ENSG00000017260	NA	-0.717554	NA	-1.47647	-0.585851	NA	NA	-0.830214	-1.2648	-1.35152	-1.27609	-0.894034	-0.100099	-0.36143	-1.04488	-1.3082	-0.71926	-0.728086	-0.962994	-0.29664	NA	-1.64762	-0.998272	-0.167885	-0.506862	0.158152	-1.21058	-1.22801	-0.63476	-0.524094	0.0838016	0.431527	NA	-0.950683	-0.649985	-0.278413	-0.710136	-0.0577441	-0.112057	-1.47975	-0.431962	-0.692975	-0.54852	0.0125065	-0.176316	-0.926391	-0.426711	-0.824996	NA
ENSG00000063587	NA	NA	NA	NA	NA	NA	NA	NA	NA	NA	NA	NA	NA	NA	NA	NA	NA	NA	NA	NA	NA	NA	NA	NA	NA	NA	NA	NA	NA	NA	NA	NA	NA	NA	NA	NA	NA	NA	NA	NA	NA	NA	NA	NA	NA	NA	NA	NA	NA
ENSG00000233237	NA	0.0278713	NA	1.32214	1.23236	NA	NA	0.101834	0.883782	0.925513	1.12962	1.24686	0.457107	0.537531	1.65036	2.06269	1.32795	1.43021	0.613844	0.545826	NA	0.966823	1.15779	0.948356	0.773554	0.476297	1.04309	0.907686	0.944188	0.838231	0.112315	0.865439	NA	1.18389	0.83778	0.592153	0.687826	0.103433	0.477387	1.14772	1.21753	1.03559	0.973553	0.680637	0.709747	1.33693	0.987959	1.13866	NA
ENSG00000185761	NA	-3.39045	NA	-1.44827	-1.63475	NA	NA	-4.33622	-2.2574	-1.10696	-1.07765	-1.7519	-2.58618	-3.9866	-1.60086	-1.21268	-0.724821	-2.10038	-1.54422	-2.01748	NA	-0.889978	-1.26664	-1.51835	-1.58114	-2.16489	-1.67905	-0.927141	-1.25308	-1.17222	-1.79355	-1.55606	NA	-0.206332	-1.47795	-1.65827	-1.8033	-2.88445	-2.61642	-0.791575	-1.4815	-2.23788	-1.90061	-1.71292	-2.37756	-1.25562	-1.32068	-1.39453	NA
ENSG00000133056	NA	-1.56851	NA	-0.711699	-0.916426	NA	NA	-1.74669	-1.26768	-0.950201	-0.686798	-0.723458	-0.734087	-1.69478	-1.07804	-0.47481	-0.0775233	-0.421108	-0.918033	-1.38075	NA	-0.762541	-0.971524	-0.874032	-1.01077	-1.17943	-1.37242	-1.08196	-1.10154	-0.924251	-0.316744	-0.0993933	NA	-0.396215	-0.783432	-0.805219	-0.755279	-1.60774	-1.29626	-0.504095	-0.642488	-0.811825	-0.903595	-1.0914	-1.38721	-0.688365	-0.846116	-0.761611	NA
ENSG00000167772	NA	NA	NA	NA	NA	NA	NA	NA	NA	NA	NA	NA	NA	NA	NA	NA	NA	NA	NA	NA	NA	NA	NA	NA	NA	NA	NA	NA	NA	NA	NA	NA	NA	NA	NA	NA	NA	NA	NA	NA	NA	NA	NA	NA	NA	NA	NA	NA	NA
ENSG00000182685	NA	-3.23828	NA	-1.15234	-1.13064	NA	NA	-2.09854	-1.64148	-0.288949	-1.32147	-0.954637	-4.34835	-3.51065	-2.29296	-0.731374	0.571442	-0.394006	-1.00462	-2.67765	NA	-0.536554	-1.10388	-1.08572	-1.23405	-1.23571	-2.70579	-1.874	-2.68143	-0.782525	-1.68704	-1.72556	NA	-1.72468	-0.354168	-1.07446	-1.62741	-3.45405	-2.88367	-0.371572	-1.55783	-1.37426	0.0917558	-2.42373	-1.64373	-0.714789	-1.16999	-0.575184	NA
ENSG00000149182	NA	0.253337	NA	1.27444	0.824335	NA	NA	0.0516098	0.467133	0.961411	0.890461	0.736825	0.0311377	-0.0482356	1.18108	1.47965	1.73774	0.818889	0.674827	0.532523	NA	1.6992	0.878486	0.971963	0.495536	0.178201	0.71998	1.12143	0.616126	0.62119	0.319434	0.542353	NA	1.25806	0.493209	0.249203	0.574157	-0.178577	0.78173	1.24437	0.671419	0.414549	0.374084	0.555174	0.231033	1.1859	0.714089	0.970172	NA
ENSG00000180730	NA	-0.848805	NA	-1.89767	-1.76938	NA	NA	-0.539731	-4.00093	-3.37847	-3.25334	-2.10475	-0.826266	-1.19777	-1.66177	-2.13137	-1.03024	-1.20454	-2.41605	-2.50534	NA	-2.42797	-2.75882	-2.06916	-2.55367	-3.2626	-4.30407	-3.44911	-3.08666	-2.55142	-0.665631	0.909525	NA	-0.949202	-0.435606	-1.55854	-1.69057	-2.31246	-0.990884	-2.75919	-1.66838	-1.55513	-2.72671	-3.69938	-3.11663	-1.99591	-2.1548	-1.73369	NA
ENSG00000269966	NA	-0.609176	NA	0.768282	0.717176	NA	NA	-0.554825	0.287114	0.344301	0.541151	0.668688	-0.0468252	-0.0454728	1.18518	1.6526	1.00065	1.02215	0.0395248	-0.037018	NA	0.41416	0.580016	0.377269	0.212127	-0.130355	0.479699	0.320405	0.389576	0.267827	-0.543748	0.235879	NA	0.60783	0.233726	0.00497218	0.0894538	-0.501964	-0.139821	0.588265	0.662036	0.448561	0.372304	0.105517	0.0981071	0.766205	0.416804	0.572967	NA
ENSG00000033627	NA	-0.409095	NA	-0.409761	-0.587726	NA	NA	-0.405044	-0.347635	-0.721949	-0.820317	-0.774057	1.33922	0.403546	0.211517	-0.246055	-0.360645	-0.332694	-0.535963	-0.00674414	NA	-0.85852	-0.713342	-0.575486	-0.091098	0.142077	0.0092022	-0.710947	-0.676015	-0.436074	0.842159	0.639105	NA	-0.208532	-0.636139	-0.550662	-0.53162	0.0455176	0.525236	-0.907287	-0.878935	-0.538783	-0.426639	-0.27807	-0.0125721	-0.44827	-0.593914	-0.611603	NA
ENSG00000183431	NA	-2.18169	NA	-0.156667	-0.110415	NA	NA	-1.99404	0.0458129	-0.769448	0.65741	0.261605	-2.09605	-2.02905	-0.329417	0.462513	1.56946	-0.0715476	-1.37641	-2.0529	NA	0.162487	-0.965214	-1.0998	-2.38633	-2.31704	-0.992501	-0.700953	-1.9974	-1.66426	-2.47985	-1.25361	NA	-0.763092	-1.44695	-2.11265	-2.35027	-2.97287	-1.87224	-0.541255	-1.17513	-1.79167	-1.1331	-1.72372	-1.42873	-0.854412	-1.75093	-1.21646	NA
ENSG00000248713	NA	2.71242	NA	-0.0934944	0.189209	NA	NA	2.72645	-0.925499	0.303511	0.657891	0.142552	0.90135	2.58273	-0.271425	0.689101	0.799744	0.848751	0.365484	0.736251	NA	-0.0828304	0.267449	0.714594	0.704804	0.487146	-1.38069	0.221644	0.307765	0.352677	1.89159	1.71879	NA	0.638001	0.740598	0.70193	0.816432	1.74476	0.53897	-0.0893354	0.824323	0.656853	0.197596	0.146582	0.0939484	0.0872846	0.294534	0.0753545	NA
ENSG00000157600	NA	-0.956122	NA	-1.16145	-0.498385	NA	NA	-0.970988	-1.04388	-0.932326	-0.448607	-0.445618	-0.625004	-0.740647	-1.00647	-1.15775	-0.352523	-0.406414	-0.511969	-0.906133	NA	-1.22925	-0.239219	-0.13946	-0.272075	-0.382279	-0.966804	-0.937791	-0.595531	-0.229282	-0.243904	0.411047	NA	-0.474705	-0.510067	-0.143014	0.0701428	-0.951291	-0.478815	-0.95787	-0.201188	-0.353468	-0.485224	-0.347969	-0.583226	-0.642127	-0.441112	-0.43077	NA
ENSG00000133639	NA	0.650376	NA	-0.49	-1.01245	NA	NA	0.521134	-0.479257	-1.25011	-2.08625	-1.99143	0.70426	0.817596	-0.585829	-2.10974	-1.76628	-0.99896	-1.49064	-0.666979	NA	-1.43017	-0.73657	-1.57151	-0.762705	-0.655786	-0.696836	-1.37195	-1.20245	-0.0526463	0.200224	0.716379	NA	-2.60388	-1.24914	-0.503184	-1.94745	-0.188669	0.590348	-0.967359	-2.04201	-1.82772	-0.935018	-0.116706	-0.71292	-0.328778	-0.50787	-0.895225	NA
ENSG00000088448	NA	3.29795	NA	2.05878	2.10845	NA	NA	3.44495	2.14644	2.11221	2.15907	2.53637	2.77841	3.08546	2.61473	2.50441	2.27223	2.37759	2.42653	3.04808	NA	2.062	2.21116	2.67755	2.17906	2.47776	2.16933	1.88533	1.80239	2.21971	2.9995	3.03698	NA	2.03854	1.89164	2.31843	1.7568	2.21159	2.31135	1.83778	1.9596	1.97568	2.07974	2.20408	2.15032	2.21707	2.04008	2.09664	NA
ENSG00000123689	NA	5.21468	NA	7.52133	7.96598	NA	NA	5.27774	6.01831	6.85694	7.10912	7.23429	7.24271	6.15065	5.25951	7.22417	7.33276	7.3551	5.66571	3.83917	NA	6.23608	5.56774	6.2451	7.38807	5.50137	6.26026	6.82678	7.40663	7.81989	6.74802	6.9446	NA	6.97792	7.44627	6.72575	7.07364	5.6631	2.68232	6.82391	7.22008	6.93461	7.74421	6.46749	6.78508	7.43173	7.47647	7.84982	NA
ENSG00000164086	NA	-1.61613	NA	-1.80195	-2.21019	NA	NA	-2.25463	-1.42618	-2.19277	-2.78189	-3.08639	-3.35604	-2.66613	-1.05751	-1.5265	-1.39472	-2.45525	-2.86596	-1.72438	NA	-1.73614	-2.00647	-2.15563	-2.7636	-1.94974	-1.61831	-2.46371	-1.46806	-1.55796	-2.81444	-2.07483	NA	-1.58394	-1.47129	-2.60358	-1.9609	-5.14941	-1.77661	-1.83552	-1.99135	-2.09018	-1.48449	-2.18393	-1.85687	-1.10381	-1.73298	-1.50274	NA
ENSG00000143951	NA	-2.1402	NA	-2.45506	-2.23767	NA	NA	-0.660416	-1.31193	-2.51033	-1.34804	-0.720695	-1.6818	-1.06146	-1.46744	-1.97306	-1.9321	-1.34478	-0.202377	-0.561625	NA	-1.93098	-0.94198	-0.214035	-0.938489	-1.06924	-1.56015	-2.46444	-1.82797	-1.06867	-0.911535	-0.0808549	NA	-1.96026	-1.28391	-0.563963	-1.17567	-1.62847	-0.978641	-2.17105	-1.75145	-1.11432	-0.870424	-0.604628	-0.609562	-2.04108	-1.8834	-1.06334	NA
ENSG00000113916	NA	4.23634	NA	1.13631	1.19807	NA	NA	4.48037	2.95845	2.0501	2.97144	2.31776	3.12248	3.64687	3.07785	1.86402	2.54343	2.06388	3.06638	3.453	NA	1.73005	2.84352	3.03222	2.92844	3.3351	2.39512	1.54506	2.19295	2.36845	3.67984	3.85444	NA	1.824	1.90203	2.76608	1.93266	3.09643	4.36628	0.600697	0.986715	1.64112	2.57138	2.87135	2.99171	1.63977	2.01391	2.63752	NA
ENSG00000185950	NA	-0.43103	NA	-3.04932	-2.73098	NA	NA	0.295195	-1.55179	-2.33957	-2.29401	-3.30529	0.378829	-0.0501729	-1.60016	-3.21328	-2.84289	-2.90781	-3.07368	-1.6152	NA	-3.86056	-2.87109	-3.17219	-1.59826	-1.47413	-1.25124	-2.36143	-2.91675	-2.64963	0.310667	-0.265184	NA	-3.10948	-2.79611	-2.4998	-3.19701	-0.327487	-0.403948	-3.80213	-3.39665	-3.09588	-2.72954	-1.48163	-1.42646	-2.87329	-2.93395	-1.69559	NA
ENSG00000114019	NA	-2.4003	NA	-0.518315	-0.448456	NA	NA	-2.90269	-1.17113	-0.996234	-0.688065	-0.808697	-1.96744	-3.07725	-1.28429	-0.594782	-0.313384	-1.01024	-1.83937	-1.62377	NA	-0.911073	-1.08924	-1.09092	-1.50905	-1.74926	-0.674737	-0.93391	-0.889799	-0.961442	-2.42181	-1.00519	NA	-0.649953	-0.678379	-1.07499	-0.817542	-2.30833	-1.28165	-0.292355	-1.06678	-1.01556	-1.0555	-1.29792	-1.17996	-0.753241	-0.953989	-0.749186	NA
ENSG00000133193	NA	-3.16974	NA	-2.45221	-3.14861	NA	NA	-2.98653	-3.0349	-2.91058	-2.74821	-2.77243	-3.37439	-3.09862	-2.84886	-2.68715	-1.98951	-2.86705	-3.14922	-3.09917	NA	-2.75642	-3.16424	-2.90108	-3.42257	-3.20334	-3.32357	-3.13419	-3.14578	-2.90691	-3.22622	-2.52016	NA	-2.22808	-3.09258	-2.56179	-2.72117	-4.09917	-2.55409	-2.65103	-2.97455	-2.77861	-3.13722	-3.07149	-3.24697	-2.95586	-3.45364	-3.22456	NA
ENSG00000144560	NA	-1.84494	NA	-1.80123	-1.68364	NA	NA	-1.85386	-1.98304	-1.99003	-2.06554	-1.91716	-1.38405	-1.59086	-1.65144	-1.97812	-1.38601	-1.52554	-1.78345	-1.92907	NA	-2.00474	-2.07142	-1.63109	-1.55782	-1.32678	-1.71566	-1.85977	-1.84873	-1.6477	-1.75541	-1.05074	NA	-1.62707	-1.95903	-1.80626	-1.47082	-1.40454	-0.897327	-1.78203	-1.60888	-1.87211	-1.90367	-1.53189	-1.52168	-1.89184	-1.94641	-2.09325	NA
ENSG00000150347	NA	-1.65607	NA	-2.85865	-1.93024	NA	NA	-1.53312	-2.39994	-3.12085	-2.63545	-2.99608	0.271421	-0.489097	-2.02185	-3.10371	-2.48972	-1.98962	-2.92589	-1.95695	NA	-3.16222	-2.89884	-2.39458	-1.41859	-1.13123	-1.73505	-2.53479	-2.66256	-1.96103	-0.177374	-0.434232	NA	-2.57963	-2.3632	-1.97766	-2.4081	-0.403971	-0.336356	-3.04457	-2.13802	-2.23143	-2.32812	-1.93274	-1.7543	-2.40707	-2.05993	-2.34972	NA
ENSG00000183647	NA	NA	NA	NA	NA	NA	NA	NA	NA	NA	NA	NA	NA	NA	NA	NA	NA	NA	NA	NA	NA	NA	NA	NA	NA	NA	NA	NA	NA	NA	NA	NA	NA	NA	NA	NA	NA	NA	NA	NA	NA	NA	NA	NA	NA	NA	NA	NA	NA
ENSG00000168310	NA	-2.0803	NA	-0.835784	-1.11755	NA	NA	-1.3875	-0.986767	-1.14018	-1.15923	-1.22492	-1.39775	-1.38879	-0.50521	-0.598483	-1.07978	-0.991895	-1.21377	-1.13492	NA	-1.14649	-1.16966	-1.2585	-1.09007	-1.06176	-0.541992	-1.02496	-1.17218	-0.964337	-1.59386	-0.848189	NA	-0.68861	-1.26869	-1.222	-1.20354	-1.334	-0.634769	-0.904584	-1.1209	-1.06592	-0.908738	-0.998773	-0.906702	-0.761246	-1.04523	-0.937655	NA
ENSG00000135437	NA	0.0371629	NA	2.04295	1.5499	NA	NA	-0.111035	1.46507	1.37509	0.94364	1.68027	0.817277	0.0296232	2.14749	2.87614	2.17007	2.17789	1.15557	-0.0486696	NA	1.77905	0.753744	1.07329	1.14714	0.671958	1.7762	1.21775	1.47402	1.03489	1.83317	1.47335	NA	1.74397	1.40086	1.07034	1.21079	-0.201026	0.527044	1.98846	1.19097	1.42608	2.02121	1.1146	1.53628	1.9201	1.66091	1.70068	NA
ENSG00000154957	NA	NA	NA	NA	NA	NA	NA	NA	NA	NA	NA	NA	NA	NA	NA	NA	NA	NA	NA	NA	NA	NA	NA	NA	NA	NA	NA	NA	NA	NA	NA	NA	NA	NA	NA	NA	NA	NA	NA	NA	NA	NA	NA	NA	NA	NA	NA	NA	NA
ENSG00000139112	NA	0.953203	NA	-0.0672086	-0.173957	NA	NA	1.37732	0.406034	-0.405059	0.11094	-0.133052	1.07649	1.42172	0.179113	-0.406249	-0.436937	-0.511442	-0.337184	0.828617	NA	-0.55831	-0.454762	-0.0712242	0.426475	0.726702	0.443322	-0.470533	-0.404072	-0.227138	1.09695	1.45297	NA	-0.412832	-0.814121	-0.725397	-0.036478	0.806088	2.31979	-0.282872	-0.329838	-0.101024	-0.0713699	0.670255	0.548413	-0.166381	-0.150278	0.687198	NA
ENSG00000100612	NA	-0.186474	NA	-1.66003	-1.58433	NA	NA	0.0367521	-1.56732	-1.7033	-1.14854	-1.47185	-1.59171	0.0762236	-1.69345	-1.57132	-1.52919	-1.49846	-1.23963	-0.97285	NA	-1.77226	-1.29721	-0.6934	-1.14325	-1.25753	-1.58952	-1.83766	-1.28377	-0.932255	-1.08506	-1.36775	NA	-1.39066	-1.5873	-1.14121	-0.989411	-0.546359	-1.46804	-1.5688	-1.25181	-1.13364	-1.13301	-1.18535	-1.24798	-1.26242	-1.34014	-0.790714	NA
ENSG00000152990	NA	-0.714518	NA	-1.33791	-1.34292	NA	NA	-0.745067	-0.539824	-1.24815	-1.11772	-1.20276	-1.57321	-0.862263	-0.535225	-0.980111	-1.14547	-1.09444	-0.80962	-0.50954	NA	-1.34455	-1.18647	-0.846162	-0.878848	0.244411	-0.306932	-1.1001	-1.11691	-0.711692	-1.46562	-0.696955	NA	-1.29183	-1.49412	-1.26022	-1.17843	-0.595724	-0.499713	-1.12686	-1.15196	-1.22452	-1.18611	-0.737409	-0.865029	-0.865419	-1.049	-1.26373	NA
ENSG00000162407	NA	-1.16647	NA	-2.00855	-1.89427	NA	NA	-0.817272	-2.14173	-1.99355	-2.07362	-1.7858	-0.0919028	-0.212202	-2.0188	-2.03925	-1.66348	-1.61905	-2.24744	-1.56996	NA	-2.33763	-1.92766	-1.72218	-1.73132	-1.76497	-2.09492	-2.38647	-1.88432	-1.69893	-0.317704	-0.775547	NA	-2.0284	-1.7702	-1.54488	-2.24889	-1.81813	-1.64312	-2.24547	-1.88832	-1.59706	-2.11479	-2.35812	-2.40014	-2.04942	-2.02349	-2.00569	NA
ENSG00000164327	NA	0.85028	NA	-0.231816	-0.295583	NA	NA	0.667967	0.155813	-0.151234	-0.164154	-0.0665921	-0.306785	0.787403	0.252945	0.0354855	-0.38603	-0.289439	0.169972	0.866571	NA	-0.194777	0.0670281	0.404005	0.0923893	0.489206	0.349237	-0.287532	-0.1959	0.111661	-0.239247	0.0526695	NA	-0.424559	-0.468236	-0.439711	-0.359003	0.278147	0.584384	-0.121513	-0.22797	-0.193601	-0.145786	0.457597	0.299303	-0.132498	-0.278966	0.130218	NA
ENSG00000114739	NA	-1.5772	NA	-1.73133	-2.01834	NA	NA	-2.04763	-1.42773	-1.66989	-1.99182	-2.25495	-1.09937	-1.40448	-1.33745	-1.59368	-1.51154	-1.6586	-2.48092	-1.90304	NA	-2.18889	-2.61965	-2.33362	-1.39124	-0.804012	-1.31303	-1.71156	-1.6466	-1.73891	-0.803681	-0.359793	NA	-1.34162	-1.55825	-1.7282	-2.0458	-1.97101	-0.424247	-1.97515	-2.24392	-2.33109	-2.11036	-1.65082	-1.78215	-2.03058	-2.03959	-2.25178	NA
ENSG00000269460	NA	0.56465	NA	-4.06829	-3.0555	NA	NA	2.91632	-4.30881	-2.97638	-5.43431	-2.76273	-0.890345	-0.16693	-1.89648	-3.20761	-4.20185	-2.47139	-2.47781	-0.436132	NA	-3.06047	-2.64137	-2.82826	-1.8901	-0.838686	-3.36008	-3.55036	-4.01532	-2.5101	2.52615	2.62597	NA	-0.638432	-0.84697	0.0943626	-1.76376	1.59103	2.55123	-1.43826	-1.80867	-1.27824	-4.1712	-3.52279	-3.23532	-3.72177	-4.1013	-4.13129	NA
ENSG00000115461	NA	-1.46635	NA	-0.323993	-0.144384	NA	NA	1.40288	-1.11153	-0.175078	-0.885678	-0.100643	1.16127	-0.558779	-0.0887214	-0.239643	1.64219	1.24202	-0.637508	-0.97991	NA	-0.914936	0.118397	-0.108273	0.250211	-0.107157	-0.99042	-0.303162	0.278403	0.75098	2.42977	2.52673	NA	1.16793	1.08624	1.46904	0.401586	-0.258687	0.801509	-0.01307	0.28193	0.828226	0.504745	-0.338173	-0.846896	0.111737	0.364136	0.0269419	NA
ENSG00000226025	NA	2.03435	NA	-2.89998	-2.93869	NA	NA	4.05989	-3.33083	-2.40083	-4.30911	-2.41289	0.793349	1.37507	-1.01254	-2.68523	-4.51557	-2.04691	-2.24288	0.716772	NA	-2.23346	-3.38433	-2.32523	-0.112084	0.652449	-2.53832	-2.92241	-3.03733	-1.98545	4.2591	4.32971	NA	-0.753644	-0.926696	0.963822	-0.941848	2.91232	4.02608	-1.00732	-1.76358	-1.08073	-2.53318	-2.5448	-2.7555	-3.29333	-3.20959	-2.85214	NA
ENSG00000114861	NA	-0.772394	NA	-1.59154	-1.91848	NA	NA	-0.887307	-1.50726	-2.16605	-2.25377	-1.98123	-1.54413	-0.874871	-1.28912	-1.71641	-2.18728	-1.9063	-1.80862	-1.21815	NA	-2.29414	-2.15473	-1.769	-1.52496	-1.03798	-1.27953	-1.8409	-1.90689	-1.22497	-1.31771	-0.897452	NA	-1.85814	-2.17036	-1.4073	-1.97796	-1.46479	-0.0959994	-2.40864	-2.31111	-2.11498	-1.86364	-1.55864	-1.42875	-1.66148	-1.84955	-1.86821	NA
ENSG00000105327	NA	NA	NA	NA	NA	NA	NA	NA	NA	NA	NA	NA	NA	NA	NA	NA	NA	NA	NA	NA	NA	NA	NA	NA	NA	NA	NA	NA	NA	NA	NA	NA	NA	NA	NA	NA	NA	NA	NA	NA	NA	NA	NA	NA	NA	NA	NA	NA	NA
ENSG00000141026	NA	-1.88654	NA	-0.896373	-1.00829	NA	NA	-1.39696	-1.04588	-1.22291	-0.56219	-0.852086	-1.3225	-1.66609	-1.0687	-0.703812	-1.07448	-0.818371	-1.17104	-1.72824	NA	-1.11972	-1.2464	-1.35175	-1.64682	-1.53939	-0.968385	-1.22988	-0.864298	-0.95713	-1.12889	-0.868905	NA	-0.825779	-1.05635	-1.18189	-1.45363	-2.08395	-1.12502	-0.870099	-1.03675	-1.22336	-1.36936	-1.48543	-1.656	-0.797501	-1.02918	-0.681474	NA
ENSG00000168916	NA	-0.509675	NA	-1.84454	-1.30274	NA	NA	-0.698479	-2.1546	-1.58661	-1.91294	-0.920744	-0.689435	-0.800378	-2.13525	-1.83513	-1.61589	-1.03523	-1.42713	-0.898691	NA	-1.8478	-1.90474	-1.13096	-1.33481	-1.06626	-2.51434	-1.90073	-1.85746	-1.157	-0.614748	-0.370176	NA	-1.46847	-1.66098	-1.40713	-1.83124	-1.03258	-0.995997	-1.9807	-1.33108	-1.6626	-1.38914	-1.81639	-1.90539	-1.7275	-1.57197	-1.9545	NA
ENSG00000198355	NA	1.28668	NA	-0.175378	-0.552049	NA	NA	1.29739	0.617026	-0.334199	-0.347625	-0.30705	0.633897	0.704844	0.74304	-1.17975	-0.176795	-0.152632	-0.691594	0.284683	NA	0.160023	-0.7827	-1.20852	0.478769	0.621995	0.446226	-0.596541	0.0988154	0.415759	1.66578	1.49438	NA	0.419674	-0.23712	-0.384542	-0.368609	0.453546	1.20513	0.0293462	-1.32945	-0.254577	0.0992807	-0.293354	0.185122	-0.0770926	0.0145482	0.024732	NA
ENSG00000146809	NA	-3.95107	NA	-0.332628	-0.445186	NA	NA	-4.66552	-0.341586	-0.678683	-0.0879392	-0.350436	-2.00786	-3.4271	-0.186795	-0.0292914	-0.213551	-0.259075	-0.826998	-0.528103	NA	-1.20832	-1.33598	-0.695686	-1.23798	-0.513108	-0.738013	-0.931672	-1.00932	-1.25336	-1.91772	-0.0418279	NA	-0.523667	-0.663938	-0.872305	-0.760548	-0.606872	-0.565185	-0.101405	-0.183346	-0.552639	-0.23622	-0.115206	-0.069367	-0.150105	-0.484795	-0.593908	NA
ENSG00000139117	NA	NA	NA	NA	NA	NA	NA	NA	NA	NA	NA	NA	NA	NA	NA	NA	NA	NA	NA	NA	NA	NA	NA	NA	NA	NA	NA	NA	NA	NA	NA	NA	NA	NA	NA	NA	NA	NA	NA	NA	NA	NA	NA	NA	NA	NA	NA	NA	NA
ENSG00000105856	NA	0.0212183	NA	-1.15485	-1.60225	NA	NA	-0.323987	-0.450959	-1.29857	-0.866018	-1.1735	-0.63621	0.274875	-0.430297	-1.12883	-1.19692	-1.26815	-1.02178	-0.0694534	NA	-1.55701	-0.989595	-1.40959	-0.368123	-0.0778498	-0.438575	-0.908227	-1.31312	-0.968034	-0.554155	0.321854	NA	-1.36836	-1.54383	-1.32396	-0.907286	-0.0511064	-0.0799868	-1.07957	-1.02679	-0.926584	-0.870368	-0.223086	-0.298984	-1.24681	-0.991325	-0.913951	NA
ENSG00000165861	NA	-2.41444	NA	-3.17792	-3.05021	NA	NA	-2.31637	-2.73385	-3.25047	-2.79357	-3.02659	-3.29779	-2.33797	-2.43488	-2.86412	-2.70028	-2.72812	-3.11033	-2.64241	NA	-3.48678	-3.06586	-3.07967	-3.04013	-2.863	-2.82851	-2.97409	-2.94538	-2.88171	-2.71564	-2.254	NA	-2.49734	-3.14049	-2.60915	-2.679	-2.42873	-1.84415	-3.0288	-2.93251	-2.95051	-2.93563	-2.98214	-2.94932	-3.03709	-3.0472	-3.05759	NA
ENSG00000161896	NA	0.0457891	NA	0.644226	0.708934	NA	NA	0.600189	0.784537	0.2436	1.03228	0.5257	0.390764	-0.034387	1.02813	0.705224	1.46185	0.625886	0.0205004	0.708432	NA	0.49055	0.622454	0.443379	0.399423	0.0683117	1.3868	0.514419	0.379297	1.00696	1.19881	1.1429	NA	1.4208	0.864904	0.81795	0.950963	0.514698	2.76451	1.22784	0.736488	1.13119	0.242765	-0.403898	-0.419508	0.684898	0.647582	0.996107	NA
ENSG00000107036	NA	-1.85073	NA	-1.11764	-1.32586	NA	NA	-1.83905	-1.17668	-1.39621	-1.21303	-1.26336	-1.60395	-1.53293	-0.777128	-0.455164	-0.985878	-1.05405	-1.60023	-1.57133	NA	-1.61106	-1.17411	-1.34098	-1.25476	-1.4162	-0.838958	-1.2139	-1.2638	-1.21527	-1.7852	-1.13246	NA	-1.13778	-1.43586	-1.43846	-0.998436	-1.7742	-1.2642	-0.814557	-0.90601	-0.887282	-1.26174	-1.31895	-1.40043	-1.01262	-1.35348	-1.11683	NA
ENSG00000162650	NA	-0.670737	NA	1.36315	1.19573	NA	NA	-0.527933	0.326546	0.878495	1.42146	1.06349	1.03082	-0.723018	1.29505	0.8054	2.46635	1.42403	0.728603	0.0257527	NA	1.0127	0.859125	0.77407	0.230091	-0.608505	-0.100178	0.523735	0.158982	0.342541	0.557605	1.10432	NA	1.96528	1.39551	0.889218	0.720199	-1.39321	-0.23307	1.22979	0.71662	0.318772	0.340027	-0.224459	-0.318104	0.615437	0.418602	0.36469	NA
ENSG00000262621	NA	-3.54827	NA	-2.70838	-2.71926	NA	NA	-3.44716	-2.7021	-2.78588	-2.48405	-2.89571	-2.91696	-3.17767	-2.3571	-2.3517	-2.35194	-2.7745	-3.44103	-3.46994	NA	-2.91591	-3.13299	-3.31369	-2.9198	-2.7854	-2.09765	-2.2753	-2.78959	-2.73031	-2.82845	-2.10627	NA	-1.99492	-2.39484	-2.48522	-2.97719	-3.43062	-2.30286	-2.8059	-3.03199	-2.91453	-3.09807	-3.1688	-3.15584	-2.63364	-2.8985	-2.86713	NA
ENSG00000113580	NA	-0.417935	NA	0.126293	0.150275	NA	NA	0.119356	0.165138	0.0361678	-0.0949307	0.239205	0.678975	0.547285	0.36254	0.38715	0.167965	0.255434	0.0719156	0.255845	NA	-0.108716	-0.0067153	0.431885	0.618055	0.612608	0.511824	0.2309	0.198809	0.694019	0.600468	0.805872	NA	0.32924	0.161094	0.211271	0.146705	0.169786	0.126864	0.0633323	0.366519	0.165778	0.0431001	0.402533	0.278205	0.21763	0.183857	0.055432	NA
ENSG00000147162	NA	1.12798	NA	0.207516	-0.0113784	NA	NA	1.3809	0.15038	-0.395171	-0.393695	-0.230338	0.999346	1.43336	0.279017	0.324922	-0.176862	0.126441	0.020568	0.729765	NA	-0.374491	-0.136532	-0.138697	0.334273	0.544834	0.2411	-0.0654378	-0.0366672	0.323296	0.74079	0.777046	NA	-0.180575	-0.477302	-0.180139	0.0195601	0.659464	0.920168	0.0737181	0.0890856	0.0189047	-0.170349	0.0332838	-0.0828617	-0.083099	-0.372464	-0.258416	NA
ENSG00000154856	NA	NA	NA	NA	NA	NA	NA	NA	NA	NA	NA	NA	NA	NA	NA	NA	NA	NA	NA	NA	NA	NA	NA	NA	NA	NA	NA	NA	NA	NA	NA	NA	NA	NA	NA	NA	NA	NA	NA	NA	NA	NA	NA	NA	NA	NA	NA	NA	NA
ENSG00000100092	NA	NA	NA	NA	NA	NA	NA	NA	NA	NA	NA	NA	NA	NA	NA	NA	NA	NA	NA	NA	NA	NA	NA	NA	NA	NA	NA	NA	NA	NA	NA	NA	NA	NA	NA	NA	NA	NA	NA	NA	NA	NA	NA	NA	NA	NA	NA	NA	NA
ENSG00000119699	NA	-2.55009	NA	-3.34846	-3.04916	NA	NA	-1.68638	-2.72931	-2.68422	-2.07869	-2.81904	-0.801993	-1.50997	-2.60305	-2.53068	-3.15105	-2.64197	-2.78832	-3.34589	NA	-3.21396	-1.64117	-2.43231	-2.07847	-2.42433	-2.70808	-2.57963	-2.75216	-2.1055	-0.56639	-0.983039	NA	-1.74529	-1.82592	-1.92483	-2.52233	-2.76795	-1.96502	-2.91903	-2.86872	-2.18677	-2.69027	-2.57029	-2.94059	-2.52914	-2.16333	-1.80325	NA
ENSG00000255248	NA	-2.5883	NA	-2.55486	-1.83425	NA	NA	-1.67947	-2.46466	-2.31121	-1.68666	-1.41316	-1.62325	-1.73897	-2.02884	-2.40483	-1.37692	-1.12254	-1.66995	-1.50943	NA	-2.78558	-2.33453	-0.944081	-2.00178	-1.76361	-2.77899	-2.60102	-2.09905	-1.95887	-2.30036	-1.66449	NA	-2.39192	-2.11225	-1.93288	-2.40695	-2.29222	-2.854	-2.42398	-1.73425	-2.00667	-2.08801	-1.83812	-1.94188	-2.46892	-2.19812	-2.34007	NA
ENSG00000121067	NA	-0.805425	NA	-0.277572	-0.562081	NA	NA	-0.72933	-0.586977	-0.579383	-0.118063	-0.296168	-1.0673	-0.945729	-0.294318	-0.109845	-0.372529	-0.276068	-0.777151	-0.870778	NA	-0.676406	-0.467307	-0.538221	-0.554903	-0.608154	-0.350544	-0.24512	-0.347214	-0.148959	-0.997283	-0.0500834	NA	-0.259815	-0.545899	-0.516293	-0.304931	-0.821645	-0.508622	-0.169694	-0.129986	-0.239419	-0.43689	-0.649716	-0.637547	-0.32902	-0.466374	-0.290014	NA
ENSG00000197905	NA	-0.361173	NA	-1.25505	-0.943648	NA	NA	-0.14322	-2.53985	-1.37875	-0.906816	-0.615442	-0.0556291	-0.707759	-2.36535	-0.712359	0.488123	-0.465313	-0.785973	-1.03029	NA	-0.518293	-0.260998	-0.336794	-0.664436	-2.19618	-1.71329	-0.799293	-0.825805	0.00583862	0.711143	0.20087	NA	0.00572915	-0.270348	-0.121861	-0.0994652	-1.55152	-0.921217	-0.774935	-0.396753	0.0346944	-0.926361	-2.27085	-2.44768	-0.835909	-0.87808	-0.415078	NA
ENSG00000118898	NA	NA	NA	NA	NA	NA	NA	NA	NA	NA	NA	NA	NA	NA	NA	NA	NA	NA	NA	NA	NA	NA	NA	NA	NA	NA	NA	NA	NA	NA	NA	NA	NA	NA	NA	NA	NA	NA	NA	NA	NA	NA	NA	NA	NA	NA	NA	NA	NA
ENSG00000165449	NA	NA	NA	NA	NA	NA	NA	NA	NA	NA	NA	NA	NA	NA	NA	NA	NA	NA	NA	NA	NA	NA	NA	NA	NA	NA	NA	NA	NA	NA	NA	NA	NA	NA	NA	NA	NA	NA	NA	NA	NA	NA	NA	NA	NA	NA	NA	NA	NA
ENSG00000110852	NA	1.01637	NA	-2.39103	-2.69629	NA	NA	1.03008	-2.28172	-3.2205	-2.81376	-2.59786	0.343718	1.92441	-2.15547	-2.61422	-2.53886	-2.60483	-2.48486	-0.511577	NA	-3.45678	-2.22678	-2.00878	-0.832258	0.182176	-2.37645	-2.93461	-3.17775	-2.35765	0.527189	0.869545	NA	-3.27983	-3.27252	-1.95867	-3.26074	-0.423194	0.193073	-3.61262	-3.14665	-2.43899	-1.85187	-1.34193	-1.48936	-2.27959	-2.26766	-2.18928	NA
ENSG00000196739	NA	NA	NA	NA	NA	NA	NA	NA	NA	NA	NA	NA	NA	NA	NA	NA	NA	NA	NA	NA	NA	NA	NA	NA	NA	NA	NA	NA	NA	NA	NA	NA	NA	NA	NA	NA	NA	NA	NA	NA	NA	NA	NA	NA	NA	NA	NA	NA	NA
ENSG00000162520	NA	-1.99567	NA	-0.292119	-0.627615	NA	NA	-3.2207	-1.65114	-0.97126	-0.749669	-0.93173	-1.27907	-2.82813	-1.00811	-0.280916	-0.425695	-0.693021	-1.34672	-1.92586	NA	-0.593387	-1.06148	-1.06665	-1.02502	-1.25912	-0.588299	-0.039773	-0.578139	-0.457092	-0.535475	-0.821495	NA	-0.275869	-0.756081	-1.21784	-0.736642	-1.57687	-2.04891	-0.0151504	-0.380937	-0.439193	-0.839221	-1.44452	-1.58671	-0.479885	-0.645395	-0.885735	NA
ENSG00000119862	NA	-1.57737	NA	-0.225146	-0.239708	NA	NA	-2.30768	-1.71763	-0.812565	-0.578398	-0.903705	-0.972417	-1.04335	-0.577353	-0.0329849	0.136237	-0.952535	-1.71902	-1.10913	NA	-0.638909	-1.08462	-0.952683	-1.04137	-0.201776	-0.868273	-0.0275974	-0.959079	-1.48947	-1.68206	-0.738992	NA	-1.50872	-1.84032	-1.87323	-1.44481	-2.01507	-1.01579	-1.27632	-1.28982	-1.88127	-1.27201	-1.09819	-1.71994	-0.496726	-0.988256	-1.41525	NA
ENSG00000134644	NA	-0.390897	NA	-1.1345	-1.29798	NA	NA	-0.294371	-1.05745	-1.35783	-1.03242	-1.18626	-0.908568	-0.381032	-0.817871	-0.899302	-1.13248	-1.16869	-1.32421	-0.768672	NA	-1.51444	-1.32395	-1.25275	-0.974532	-0.75739	-0.712637	-1.16527	-1.16249	-0.907001	-0.906964	-0.510718	NA	-0.963229	-1.35067	-1.1394	-1.03631	-0.937164	-0.479586	-1.12194	-1.07461	-1.0429	-1.1531	-1.07073	-1.13281	-1.01987	-1.13827	-0.995017	NA
ENSG00000109689	NA	-2.38233	NA	-2.29837	-2.62299	NA	NA	-2.44973	-2.87037	-2.71853	-3.04225	-2.15711	-0.998693	-2.1092	-2.52205	-2.07492	-2.29801	-2.15643	-2.56046	-1.92441	NA	-2.61163	-2.67721	-2.14536	-2.24252	-2.39142	-2.69622	-2.72002	-2.62839	-2.39491	-1.17501	-1.17194	NA	-2.64471	-2.54721	-2.21431	-2.64507	-2.80449	-3.22147	-2.68043	-2.43683	-2.25482	-2.4189	-2.70698	-2.56514	-2.16952	-2.52098	-2.66176	NA
ENSG00000131779	NA	-2.3442	NA	-1.96353	-2.15058	NA	NA	-3.11052	-1.57011	-1.6461	-1.68112	-1.66632	-2.5848	-2.04302	-1.50699	-1.65316	-1.19511	-1.4459	-1.82113	-1.9224	NA	-2.53291	-1.50603	-1.70815	-2.1477	-2.55135	-1.64348	-1.83967	-1.8159	-1.68807	-2.93123	-1.87365	NA	-1.47608	-1.94898	-1.9495	-2.01764	-2.62358	-2.61507	-1.72534	-1.6713	-1.77113	-1.73969	-1.90273	-2.56736	-1.1354	-1.98968	-1.77309	NA
ENSG00000228794	NA	-0.566933	NA	-0.495058	-0.637941	NA	NA	-0.829711	-0.843205	-0.666436	-0.0333815	-0.563397	-1.05	-1.19203	-0.394372	-0.557542	-0.535565	-0.692337	-0.974339	-1.0326	NA	-0.653288	-0.192232	-0.788692	-0.958438	-1.09464	-0.559154	-0.815067	-0.964471	-0.910383	-0.629113	-0.237771	NA	-0.475557	-0.738757	-0.929892	-0.253828	-0.987915	-0.212267	0.122537	-0.279038	-0.40949	0.026862	-0.445293	-0.159986	0.0871725	-0.143972	0.192946	NA
ENSG00000166847	NA	-1.98705	NA	-2.3346	-2.71411	NA	NA	-2.17908	-2.39083	-2.60755	-2.25039	-2.25948	-2.83086	-2.25173	-2.32733	-2.0238	-2.15473	-2.2232	-2.70064	-2.66201	NA	-2.41677	-2.92728	-2.51645	-2.75233	-2.36189	-2.24626	-2.68374	-2.56516	-2.79024	-2.98711	-2.03769	NA	-2.27254	-2.45396	-2.48706	-2.41073	-2.53855	-2.26594	-2.16717	-2.08234	-2.41726	-2.74141	-2.50283	-2.53133	-2.33026	-2.26798	-2.32492	NA
ENSG00000154310	NA	0.0116483	NA	-1.43231	-0.703955	NA	NA	0.355098	-0.805891	-1.46543	-0.795836	-0.592842	0.282053	0.724784	-0.617414	-1.40421	-0.696289	-0.63657	-1.36732	-0.543358	NA	-2.13304	-1.48452	-0.729418	-0.821252	0.0780418	-0.767535	-1.46159	-1.12711	-1.10928	0.141744	0.189984	NA	-0.967801	-0.834468	-1.01639	-0.80974	-0.0718051	0.287487	-0.980598	-0.775561	-0.872956	-0.775206	-0.382943	-0.335732	-0.961385	-0.915983	-0.836969	NA
ENSG00000055917	NA	-0.147733	NA	-0.229615	-0.525963	NA	NA	0.0348095	-0.239385	-0.548954	-0.385339	-0.283095	-0.312289	-0.0300995	-0.121009	-0.14906	-0.459599	-0.328967	-0.339809	-0.107189	NA	-0.639315	-0.358009	-0.16352	-0.281769	-0.0917462	-0.0753375	-0.404559	-0.324907	0.0208365	-0.41249	0.164587	NA	-0.31198	-0.520112	-0.378704	-0.29046	-0.43697	-0.211522	-0.28256	-0.228412	-0.283928	-0.376228	-0.356352	-0.446609	-0.241332	-0.3987	-0.297629	NA
ENSG00000036672	NA	-1.944	NA	0.100869	-0.326114	NA	NA	-1.638	-0.680353	-0.206239	-0.0711837	-0.427649	-0.205427	-1.78397	-0.15333	0.0206611	0.434273	-0.145707	-0.385302	-1.27387	NA	0.131513	-0.300001	-0.28172	-0.972411	-0.921102	-0.362366	-0.129579	-0.207208	-0.304695	0.243683	0.0429974	NA	0.659746	0.0901158	-0.253123	-0.302431	-1.56825	-0.838409	0.260985	-0.345223	-0.483209	-0.253795	-0.762423	-0.761756	0.14649	-0.196218	0.0854294	NA
ENSG00000160712	NA	0.641251	NA	-1.35318	-0.922645	NA	NA	1.07854	-0.581072	-1.43981	-1.07908	-1.42528	0.629475	0.22932	-1.10666	-1.71419	-0.906829	-1.54175	-1.0009	-0.991393	NA	-1.61253	-0.813409	-0.958615	-0.667667	-0.92201	-0.511324	-1.01327	-1.28817	-0.62818	0.439125	-0.566165	NA	-1.19903	-1.78537	-1.30692	-1.09954	0.0303656	0.607634	-1.23952	-1.24167	-0.833374	-1.07682	-0.864781	-0.788341	-1.26359	-1.34045	-1.12003	NA
ENSG00000171791	NA	-0.196381	NA	-0.882341	-0.909567	NA	NA	-0.113451	-1.23972	-1.09471	-0.975122	-0.399842	-0.0974708	-0.151523	-0.430768	-0.374087	-0.634485	-0.763882	-0.401522	-0.238394	NA	-1.21398	-1.12919	-0.946194	-1.40385	-0.819548	-1.29266	-1.96179	-1.89844	-1.27852	0.175422	0.692096	NA	-0.298913	-0.531383	0.194198	-1.06584	0.0434519	0.229201	-1.19423	-1.03611	-0.952587	-0.774002	-0.0811033	-0.31055	-0.738539	-0.415467	-0.632396	NA
ENSG00000119772	NA	-1.57319	NA	-0.402145	-0.82889	NA	NA	-0.927058	-1.04054	-0.546468	-0.655996	-0.855953	-0.618389	-1.46541	-0.349635	-0.229851	0.212933	-0.227641	-0.745116	-1.24211	NA	-0.306971	-0.563342	-0.839052	-0.78003	-1.22186	-0.630118	-0.43485	-0.834411	-0.519857	-0.656829	-0.199384	NA	0.164336	-0.533641	-0.679047	-0.648402	-1.87556	-0.917944	-0.406907	-0.862182	-0.823037	-0.78017	-1.32497	-1.23706	-0.366733	-0.602226	-0.522388	NA
ENSG00000102683	NA	0.533451	NA	-0.236045	-0.0394627	NA	NA	0.302741	0.272425	-0.455735	-0.560218	-0.258645	-0.317231	0.578613	0.522353	-0.585968	-0.499032	-0.187886	0.292887	1.21555	NA	-0.907942	-0.596388	0.22492	0.215529	1.22616	0.267084	-0.382386	-0.154903	-0.0554632	0.0468889	0.993507	NA	-0.403683	-0.313792	-0.132193	-0.413647	0.966543	1.68156	-0.806418	-0.473275	-0.620229	-0.171392	0.788267	0.652119	-0.381221	-0.083372	-0.505872	NA
ENSG00000198743	NA	1.63712	NA	-0.0567084	-0.580679	NA	NA	1.83496	-0.0296135	-0.33475	-0.862569	-0.601618	0.715506	2.22346	-0.0027653	-0.196818	-0.966159	0.000497017	-0.42278	0.597325	NA	-0.921433	-0.435626	-0.377955	0.220049	0.686796	0.208579	-0.127024	0.0441564	0.455244	0.880817	0.746696	NA	-0.367465	-0.55565	0.00292882	0.275483	0.932205	0.928329	-0.400272	-0.330321	-0.172701	-0.0490451	-0.528745	-0.0663315	0.119954	-0.171078	-0.424143	NA
ENSG00000188313	NA	1.11622	NA	-1.51769	-1.68682	NA	NA	1.53121	-1.52043	-1.94294	-1.62881	-1.34396	0.867978	1.81616	-1.51863	-1.53254	-1.73068	-1.60068	-2.06852	-0.179666	NA	-1.80038	-1.5836	-1.62628	-0.659399	-0.485423	-1.60274	-2.10108	-1.68067	-1.51551	0.473267	0.52689	NA	-1.767	-1.72223	-1.28868	-1.93834	-0.522996	-0.581323	-1.6501	-1.78305	-1.1036	-1.78333	-1.17059	-1.74718	-1.56536	-1.85709	-1.48652	NA
ENSG00000164506	NA	-1.14639	NA	-1.73211	-1.83738	NA	NA	-0.772534	-1.84955	-1.9463	-1.76656	-1.39124	-1.83821	-0.827639	-1.87333	-1.58531	-1.99936	-1.71212	-2.01813	-1.5832	NA	-2.32945	-2.06221	-1.6362	-1.67624	-1.78994	-1.74731	-1.84965	-1.77084	-1.2669	-2.171	-1.42352	NA	-2.01656	-2.02635	-1.74621	-1.71328	-1.98946	-1.53927	-1.72888	-1.45936	-1.54299	-1.51499	-1.58711	-1.57016	-1.5209	-1.60215	-1.58907	NA
ENSG00000129173	NA	0.0831219	NA	-1.20991	-1.03222	NA	NA	0.304652	-2.31899	-0.280404	-0.96418	-0.95178	-0.356206	-0.0152497	-0.941391	-0.715949	-0.732274	-0.615479	-0.812856	0.125889	NA	-0.966886	-0.896423	-0.274099	-0.0982115	0.228408	-1.2122	-0.310474	-0.795128	-0.94624	-0.951989	-0.3778	NA	-1.955	-2.18043	-1.83065	-0.547772	-0.147757	-0.655971	-1.36096	-0.808885	-0.991401	-1.5054	-1.22081	-1.49282	-1.53165	-1.58834	-1.71738	NA
ENSG00000130222	NA	4.19833	NA	0.0485157	0.790195	NA	NA	4.05906	2.69103	1.19365	1.32333	-0.0418102	3.76315	4.73602	3.71355	0.00388839	1.95173	0.722703	-0.652962	0.945878	NA	0.538608	-0.980954	-0.424605	2.02919	2.33353	2.87258	1.05641	-0.502874	-0.151982	4.12148	4.74123	NA	-0.242078	2.23302	-0.559057	0.301287	3.43367	3.74776	1.96853	0.901391	0.721884	0.867623	1.31152	2.76925	2.03263	1.976	1.00539	NA
ENSG00000115942	NA	-2.20532	NA	-1.01875	-1.36211	NA	NA	-2.19096	-1.69034	-1.32123	-1.1548	-0.908215	-2.55738	-2.00366	-1.18489	-0.870235	-0.982627	-1.20398	-1.54178	-1.7844	NA	-1.25834	-1.29159	-1.21768	-1.72559	-1.71975	-1.47013	-1.20256	-1.50955	-1.35882	-2.5095	-1.26917	NA	-1.20938	-1.53958	-1.71886	-1.76627	-2.12622	-2.1731	-1.23378	-1.22599	-1.3464	-1.51464	-1.63925	-1.89743	-1.18012	-1.37672	-1.75283	NA
ENSG00000168556	NA	NA	NA	NA	NA	NA	NA	NA	NA	NA	NA	NA	NA	NA	NA	NA	NA	NA	NA	NA	NA	NA	NA	NA	NA	NA	NA	NA	NA	NA	NA	NA	NA	NA	NA	NA	NA	NA	NA	NA	NA	NA	NA	NA	NA	NA	NA	NA	NA
ENSG00000173402	NA	-0.92767	NA	-0.0926832	-0.291348	NA	NA	-1.05092	-0.0414757	-0.203838	-0.200752	-0.457931	-0.616121	-1.54046	0.389544	0.339651	0.3507	-0.0871015	-0.767242	-0.914307	NA	-0.417191	-0.442249	-0.713082	-0.415648	-0.568071	0.277824	-0.232988	-0.365687	-0.176703	-0.11146	0.216123	NA	0.315993	-0.118838	-0.233927	-0.0144052	-0.881916	0.253744	0.0686821	-0.294895	-0.199273	-0.1329	-0.777884	-0.564161	-0.170754	-0.150571	-0.146742	NA
ENSG00000228606	NA	0.974667	NA	-2.57677	-0.905151	NA	NA	0.597634	0.0502769	-0.787922	-0.622467	-1.31184	-0.00942272	1.02463	-0.972552	-2.07591	-1.30195	-2.40361	-0.998647	0.649228	NA	-0.750591	-1.71087	-0.891926	-1.27724	0.4547	-0.312099	-0.692365	-0.805937	-2.22693	0.720635	0.275773	NA	-0.391413	-1.53986	-2.61866	-1.66677	0.688365	1.06477	-0.506061	-2.31136	-1.14814	-0.473811	0.0384326	0.333922	-0.0797093	-1.93672	-1.0055	NA
ENSG00000169715	NA	NA	NA	NA	NA	NA	NA	NA	NA	NA	NA	NA	NA	NA	NA	NA	NA	NA	NA	NA	NA	NA	NA	NA	NA	NA	NA	NA	NA	NA	NA	NA	NA	NA	NA	NA	NA	NA	NA	NA	NA	NA	NA	NA	NA	NA	NA	NA	NA
ENSG00000232295	NA	-3.93572	NA	-1.80381	-1.68553	NA	NA	-4.21882	-2.69071	-2.45911	-2.49646	-2.05863	-1.96694	-2.81454	-0.87434	-0.255651	-0.292015	-0.671581	-2.64415	-2.83142	NA	-1.96638	-2.1011	-2.28234	-2.40041	-3.05909	-2.32471	-2.47947	-2.30472	-2.47373	-4.03519	-2.93555	NA	-2.23328	-2.53607	-2.99833	-2.91409	-3.6023	-3.41298	-1.99763	-1.83996	-2.37914	-2.57067	-2.56098	-2.91244	-1.98609	-2.39044	-2.11889	NA
ENSG00000173598	NA	0.510325	NA	-1.0637	-0.634	NA	NA	1.25188	-0.986491	-0.269268	-1.0915	-1.31233	1.75683	1.20296	-0.626859	-0.358372	-0.884152	-0.441089	-0.534756	0.201143	NA	-0.598295	-0.209237	-0.323631	0.560531	0.760612	-0.166248	-0.369659	-0.158804	-0.216545	1.83113	1.85003	NA	-0.604234	-0.73501	-0.558053	-0.809377	0.516398	0.741731	-1.44998	-0.729827	-0.700783	-0.294504	-0.771858	-0.853498	-0.500629	-0.52956	0.15467	NA
ENSG00000155592	NA	NA	NA	NA	NA	NA	NA	NA	NA	NA	NA	NA	NA	NA	NA	NA	NA	NA	NA	NA	NA	NA	NA	NA	NA	NA	NA	NA	NA	NA	NA	NA	NA	NA	NA	NA	NA	NA	NA	NA	NA	NA	NA	NA	NA	NA	NA	NA	NA
ENSG00000258311	NA	-0.846351	NA	1.50258	1.17011	NA	NA	-0.891636	1.04583	0.861658	1.00034	1.17787	-0.392705	-0.88214	1.51362	2.14442	1.40598	1.49499	0.209309	-0.58972	NA	1.49593	0.149777	0.352362	0.615308	0.574974	1.22575	0.874957	0.966647	0.766434	0.456575	1.13294	NA	1.48348	1.32692	0.83629	0.778265	-0.0307101	-0.293493	1.67419	0.939816	0.760273	1.06655	0.534047	0.778286	1.33785	1.00441	1.28588	NA
ENSG00000121440	NA	-0.529807	NA	0.173884	1.19901	NA	NA	-0.723537	0.238867	-0.833518	-0.245238	0.764816	0.654828	-0.338641	0.621963	-0.795029	0.512908	0.845655	0.716269	0.805063	NA	-0.393854	-0.0682603	1.28545	0.684315	1.55934	0.251204	0.029056	0.294889	1.12408	0.685848	1.49939	NA	-0.276849	0.339965	0.654525	0.541356	1.19077	0.351585	-0.367994	0.495237	0.589737	1.09969	1.34968	1.35271	0.700435	1.06782	0.392788	NA
ENSG00000122180	NA	-0.383921	NA	1.46361	1.56711	NA	NA	0.314033	1.48558	1.64409	2.12669	1.62154	0.905893	-0.538113	1.84551	1.98306	1.82238	1.7928	1.68313	1.09769	NA	2.64294	1.89558	1.98741	0.754564	0.543507	1.47073	1.919	1.72989	1.87765	0.456154	2.09081	NA	2.08585	2.2052	1.82415	1.61696	0.308398	0.613215	2.15508	1.64448	1.82938	1.51724	0.833054	0.934578	1.92241	1.86767	1.96692	NA
ENSG00000134780	NA	NA	NA	NA	NA	NA	NA	NA	NA	NA	NA	NA	NA	NA	NA	NA	NA	NA	NA	NA	NA	NA	NA	NA	NA	NA	NA	NA	NA	NA	NA	NA	NA	NA	NA	NA	NA	NA	NA	NA	NA	NA	NA	NA	NA	NA	NA	NA	NA
ENSG00000009413	NA	-0.59846	NA	-1.15565	-1.10626	NA	NA	-0.201579	-0.763659	-1.2171	-1.01742	-0.86671	-0.657908	-0.386554	-0.734907	-0.837331	-1.18247	-1.11118	-1.10672	-0.636189	NA	-1.26444	-0.951153	-0.724025	-0.496092	-0.501685	-0.778268	-1.03385	-1.14246	-0.583197	-0.511107	-0.120757	NA	-1.054	-1.18124	-0.966308	-0.876479	-0.877533	-0.554617	-1.24372	-1.05209	-0.949355	-0.961976	-0.928988	-1.08896	-0.866898	-1.09541	-1.03959	NA
ENSG00000107854	NA	1.6235	NA	0.983327	0.983109	NA	NA	1.57375	0.852758	0.784786	0.970763	0.94996	0.797481	1.72181	1.27223	1.1342	0.970929	1.0404	0.885395	1.08976	NA	0.784766	0.837606	1.0882	0.86931	1.24197	0.996616	0.698093	0.663829	0.804163	0.794223	1.42129	NA	0.772454	0.565966	0.557885	0.81622	1.07769	1.21099	0.94454	0.981646	0.855127	0.873646	0.935411	0.938406	1.14289	0.874856	0.966582	NA
ENSG00000171451	NA	NA	NA	NA	NA	NA	NA	NA	NA	NA	NA	NA	NA	NA	NA	NA	NA	NA	NA	NA	NA	NA	NA	NA	NA	NA	NA	NA	NA	NA	NA	NA	NA	NA	NA	NA	NA	NA	NA	NA	NA	NA	NA	NA	NA	NA	NA	NA	NA
ENSG00000080298	NA	0.28901	NA	-1.72773	-1.72656	NA	NA	0.254595	-1.71756	-2.04948	-1.98749	-1.59433	-1.93531	0.25678	-1.58584	-1.51032	-2.33333	-2.06077	-1.88286	-0.628421	NA	-2.19224	-2.12541	-1.83044	-1.64415	-0.788082	-1.43171	-1.99835	-1.62909	-1.47594	-1.60472	-1.2268	NA	-2.13581	-2.27879	-1.84591	-1.81951	-0.760975	-0.290579	-1.92952	-1.87007	-1.778	-1.56963	-1.18754	-1.42871	-1.46939	-1.36609	-1.5122	NA
ENSG00000157106	NA	0.0951292	NA	-1.04946	-1.08722	NA	NA	0.104257	-0.650873	-1.19461	-0.985058	-1.16476	-0.211611	0.0734363	-0.481993	-0.656968	-1.07479	-0.923501	-1.02633	-0.217941	NA	-1.36751	-0.85948	-0.967637	-0.693856	-0.389303	-0.356891	-1.03448	-0.975483	-0.715772	-0.337798	-0.196001	NA	-0.945194	-1.1851	-1.12998	-0.793439	-0.414674	0.204923	-1.00193	-0.998591	-0.913619	-0.872007	-0.759748	-0.779189	-0.936055	-1.10666	-0.863704	NA
ENSG00000176046	NA	-0.3555	NA	-0.823853	0.018792	NA	NA	-0.610322	0.894301	-0.65727	-0.77578	-0.59826	-0.207562	-0.103384	0.0783218	-1.27678	-0.401363	-1.12822	-0.556768	0.856281	NA	-0.685751	-1.30605	-0.730512	1.17286	1.60187	1.23946	-1.01338	-0.632991	-0.914014	1.18377	1.68466	NA	-0.392956	0.206446	-1.12751	-0.44359	2.72348	2.32964	0.518214	-0.601028	0.0537629	-0.101394	1.61666	1.82046	-0.576316	-0.405943	-0.00731937	NA
ENSG00000146648	NA	-1.47136	NA	-1.07571	-1.09842	NA	NA	-1.52057	-0.873448	-1.67346	-1.13821	-1.41825	-1.07035	-1.64663	-0.780988	-0.985125	-0.888255	-1.17118	-1.98966	-1.67892	NA	-1.85227	-1.64489	-1.70038	-1.49415	-1.31327	-0.784888	-1.67833	-1.63767	-1.47353	-1.11584	-0.632177	NA	-0.990341	-0.83673	-0.946799	-1.35076	-1.41354	-0.46437	-1.31875	-1.22382	-1.18115	-1.43142	-1.62183	-1.22316	-1.4133	-1.67357	-1.25605	NA
ENSG00000259673	NA	-2.76668	NA	-1.12337	-1.24967	NA	NA	-2.63451	-1.19554	-1.12816	-1.2179	-1.29403	-2.54575	-3.32189	-0.788477	-0.856291	-1.23239	-1.1989	-1.44739	-1.44968	NA	-1.23767	-1.45469	-1.30347	-1.598	-1.22247	-1.06315	-1.19009	-1.4802	-1.31362	-2.69261	-1.48397	NA	-1.22769	-1.75394	-1.92328	-1.7763	-2.16794	-1.73397	-1.28365	-1.39424	-1.87806	-1.33438	-1.20274	-1.34647	-0.788611	-1.18424	-1.25418	NA
ENSG00000109189	NA	-3.42521	NA	-2.50309	-2.4775	NA	NA	-4.09406	-2.68157	-2.26269	-1.56087	-1.4519	-4.39073	-4.10159	-2.82812	-2.31162	-1.45127	-2.06372	-2.48079	-2.90143	NA	-2.18701	-1.78211	-1.52212	-2.94122	-3.44317	-2.61864	-2.16228	-2.02962	-2.04054	-3.9116	-2.56679	NA	-2.35613	-2.59426	-2.64793	-2.38288	-4.01779	-3.57117	-2.39733	-1.85237	-2.2022	-2.50433	-2.68516	-2.79788	-2.46947	-2.25897	-2.51504	NA
ENSG00000167074	NA	-4.2812	NA	-0.922284	-1.9825	NA	NA	-5.54147	-0.964781	-0.941152	-1.69391	-1.96372	-3.59998	-5.83799	-0.103277	-0.949539	-1.11249	-2.65643	-2.23149	-2.0556	NA	-1.05182	-2.36625	-3.07784	-1.56352	-0.989643	-0.167495	-0.595201	-2.0662	-1.75162	-2.01544	-0.617872	NA	-0.384743	-1.30711	-1.34181	-1.4849	-2.0975	-1.28223	-1.09557	-2.19585	-2.56952	-1.48474	-1.50389	-1.11099	-0.576414	-1.17691	-1.60686	NA
ENSG00000168575	NA	1.32468	NA	0.0444777	0.260799	NA	NA	1.44338	0.539662	0.451832	0.677625	0.33541	0.590496	1.04082	0.497687	0.462516	0.676406	0.258675	0.277658	0.558319	NA	0.0740534	-0.0696685	0.443845	0.776882	1.22539	0.837747	0.583329	0.604305	0.564436	0.981341	1.1174	NA	0.397934	0.313571	0.12615	0.78619	0.962936	1.21346	0.514586	0.591662	0.468608	0.456455	0.715935	0.443085	0.315369	0.440268	0.831718	NA
ENSG00000213088	NA	NA	NA	NA	NA	NA	NA	NA	NA	NA	NA	NA	NA	NA	NA	NA	NA	NA	NA	NA	NA	NA	NA	NA	NA	NA	NA	NA	NA	NA	NA	NA	NA	NA	NA	NA	NA	NA	NA	NA	NA	NA	NA	NA	NA	NA	NA	NA	NA
ENSG00000127954	NA	-0.957408	NA	-1.97222	-2.03633	NA	NA	-0.759907	-1.72679	-2.35533	-2.20259	-1.71317	0.325124	-0.0440167	-1.88209	-2.12601	-2.31107	-1.86633	-2.19376	-1.33756	NA	-2.86476	-2.17952	-1.99632	-1.15727	-1.1654	-1.6895	-2.4612	-1.70767	-1.63432	-0.163118	-0.161758	NA	-1.89163	-2.10566	-1.17812	-2.25793	-1.58654	-0.886614	-2.07421	-2.53297	-1.48047	-1.97553	-1.97671	-1.9186	-2.0389	-2.13443	-1.94804	NA
ENSG00000174485	NA	0.576124	NA	-1.47516	-1.32107	NA	NA	0.485494	-1.77069	-1.53978	-1.18929	-0.960485	0.335871	0.634838	-1.6673	-1.19398	-1.27652	-1.07538	-1.4112	-0.148963	NA	-1.8784	-1.19724	-1.0363	-0.793339	-0.621666	-1.28268	-1.33387	-1.08203	-0.765962	0.232877	-0.0938963	NA	-1.58834	-1.43507	-0.940857	-1.19086	-0.494797	0.314546	-1.39096	-1.05013	-0.774313	-1.56632	-1.5063	-1.79947	-1.50806	-1.35069	-1.17057	NA
ENSG00000059804	NA	NA	NA	NA	NA	NA	NA	NA	NA	NA	NA	NA	NA	NA	NA	NA	NA	NA	NA	NA	NA	NA	NA	NA	NA	NA	NA	NA	NA	NA	NA	NA	NA	NA	NA	NA	NA	NA	NA	NA	NA	NA	NA	NA	NA	NA	NA	NA	NA
ENSG00000205189	NA	-1.74432	NA	-2.24239	-2.68867	NA	NA	-1.88917	-2.23812	-3.00847	-2.51209	-2.70573	-1.87413	-1.45756	-2.00101	-1.88719	-2.90801	-2.21838	-2.83983	-1.87741	NA	-2.57857	-2.64247	-2.42351	-2.34332	-1.83451	-1.78871	-2.50495	-2.37577	-2.07068	-1.75115	-1.37338	NA	-2.48869	-2.63882	-2.58185	-2.40394	-1.71028	-1.35891	-2.59753	-2.51386	-2.34922	-2.31912	-2.12269	-2.21643	-2.28141	-2.36591	-2.15773	NA
ENSG00000168395	NA	-2.24786	NA	-2.32408	-2.55163	NA	NA	-2.59943	-1.98703	-2.20804	-2.32469	-3.01682	-2.7631	-2.71891	-2.06808	-2.25458	-1.78562	-2.65529	-3.42023	-3.38167	NA	-2.19737	-2.58556	-3.17147	-3.15365	-2.18611	-2.08385	-2.38076	-2.66955	-2.53994	-2.42458	-2.22671	NA	-1.82709	-2.47118	-2.40693	-2.51875	-3.03798	-1.33377	-2.29122	-2.80287	-2.91459	-2.83211	-2.6488	-2.82774	-2.34974	-3.02379	-2.71867	NA
ENSG00000047056	NA	-1.03525	NA	-1.17049	-1.52329	NA	NA	-0.955628	-1.5211	-1.15464	-0.974823	-1.13168	-1.60168	-1.1263	-1.10688	-1.08369	-0.940599	-1.14002	-1.49298	-1.46247	NA	-1.22626	-1.08679	-1.52953	-1.50658	-1.48012	-1.34737	-1.17206	-1.38189	-1.27141	-1.42055	-1.10126	NA	-0.682867	-1.26881	-1.34475	-1.3611	-1.67334	-1.32856	-0.956289	-1.23572	-1.37386	-1.30813	-1.32119	-1.51474	-0.952109	-1.05087	-1.16842	NA
ENSG00000184557	NA	3.76026	NA	-2.82103	-4.16545	NA	NA	3.11952	-2.29715	-1.99769	-3.49848	-6.40138	3.97862	3.86111	-1.87128	-4.33605	-3.03478	-6.40138	-6.40138	-0.0639604	NA	-6.40138	-6.40138	-6.40138	1.57734	1.40642	-3.98327	-3.86636	-3.10144	-3.00959	3.71774	3.43415	NA	-2.16855	-2.1797	0.192188	-4.20621	2.16761	2.68289	-6.40138	-2.93759	-0.155744	-1.94233	-3.22629	-4.06706	-4.10466	-3.1056	-3.13286	NA
ENSG00000108510	NA	-0.770955	NA	-0.0819502	-0.377841	NA	NA	-0.670358	-0.0862378	-0.25876	0.0884887	-0.158398	-0.555145	-0.741889	0.222521	0.486557	-0.0654847	-0.118259	-0.433004	-0.265133	NA	-0.332017	-0.250023	-0.330042	-0.203458	-0.0439756	0.271955	-0.0446062	-0.0597634	-0.0465111	-0.624125	0.0292462	NA	0.0147085	-0.471016	-0.501478	-0.0834481	-0.5908	0.0039483	0.224059	-0.0556923	0.0169163	-0.109478	-0.255414	-0.223253	0.115881	-0.0795622	0.141723	NA
ENSG00000162614	NA	1.85272	NA	1.39013	1.29532	NA	NA	1.09551	2.66668	1.39418	2.53165	1.4176	0.195777	0.988802	2.57277	2.62659	1.70787	1.32234	0.987299	1.72334	NA	0.945695	0.791881	1.08777	1.49606	1.94312	2.5845	1.5668	1.44312	0.917379	0.80799	1.54808	NA	0.865771	1.13641	0.643675	1.81893	1.39754	2.07815	2.19134	1.40914	1.68516	1.75772	1.8445	2.06166	1.76152	1.41175	2.55386	NA
ENSG00000164122	NA	4.6008	NA	1.0626	1.55213	NA	NA	5.05625	1.10176	1.18708	1.54903	1.69613	4.70908	4.18846	1.38929	2.04957	1.30555	1.81706	1.85203	3.32463	NA	1.28544	1.62181	1.76219	2.46846	2.13913	1.40339	1.45747	1.71348	2.08509	4.42675	3.14842	NA	1.15884	1.5207	1.64346	2.17341	3.80419	1.46758	1.60096	2.01697	2.17997	2.05883	2.14594	1.80351	1.66313	1.59909	2.52242	NA
ENSG00000176476	NA	-1.52098	NA	-2.64937	-2.7907	NA	NA	-2.05727	-2.26754	-2.75133	-2.33876	-2.80434	-3.00739	-1.90767	-2.0743	-2.66715	-2.28125	-2.51677	-2.87289	-2.24518	NA	-2.9337	-2.72827	-2.94597	-2.37667	-1.89662	-2.0355	-2.50666	-2.53721	-2.11381	-2.35741	-1.64582	NA	-2.1106	-2.35033	-2.25367	-2.36366	-1.93511	-1.16842	-2.25884	-2.50697	-2.41528	-2.55822	-2.1829	-2.25939	-2.5505	-2.84103	-2.36595	NA
ENSG00000129038	NA	NA	NA	NA	NA	NA	NA	NA	NA	NA	NA	NA	NA	NA	NA	NA	NA	NA	NA	NA	NA	NA	NA	NA	NA	NA	NA	NA	NA	NA	NA	NA	NA	NA	NA	NA	NA	NA	NA	NA	NA	NA	NA	NA	NA	NA	NA	NA	NA
ENSG00000143850	NA	NA	NA	NA	NA	NA	NA	NA	NA	NA	NA	NA	NA	NA	NA	NA	NA	NA	NA	NA	NA	NA	NA	NA	NA	NA	NA	NA	NA	NA	NA	NA	NA	NA	NA	NA	NA	NA	NA	NA	NA	NA	NA	NA	NA	NA	NA	NA	NA
ENSG00000092607	NA	-1.88915	NA	-0.0835638	-0.493395	NA	NA	-1.86794	-0.45264	0.387608	0.215672	-0.79804	-0.435668	-1.88083	-0.353972	0.131631	-0.249431	-0.451416	-0.96034	-1.27572	NA	-0.818202	-0.375746	-0.954563	-0.530235	-0.932064	-0.129719	-0.00336226	-0.165059	-0.292421	-0.716599	-0.0517891	NA	0.124057	-0.631368	-0.712244	-0.683706	-1.36837	-0.682864	-0.276226	-0.243955	-0.661984	-0.362967	-0.866517	-0.777259	-0.0285075	-0.173884	-0.338314	NA
ENSG00000138640	NA	-1.69144	NA	-2.82929	-2.61342	NA	NA	-1.80394	-3.09143	-3.62776	-3.47082	-2.61897	-1.63856	-1.6296	-2.5357	-2.62123	-2.87379	-2.57173	-2.75337	-1.49709	NA	-2.80868	-2.60908	-2.27442	-2.035	-2.15812	-2.55812	-2.71106	-2.75361	-2.23386	-1.88758	-1.95917	NA	-3.11294	-2.93959	-2.56913	-3.01967	-2.44737	-2.71391	-3.28574	-2.91191	-2.75478	-2.77969	-2.68354	-2.67722	-2.78168	-3.09939	-3.02134	NA
ENSG00000154734	NA	0.992373	NA	-1.13597	-1.37528	NA	NA	0.763868	-0.667937	-0.755905	-0.941372	-0.944749	2.56049	1.43136	-0.86248	0.163648	-1.24098	-0.381485	-0.283882	0.348318	NA	0.0251301	-0.514294	0.0915448	0.848241	0.886269	-1.04534	-0.142841	-0.0064062	-0.118359	2.42327	2.68539	NA	-1.34762	-0.989516	-0.861235	-0.603421	-0.375193	-0.496591	-1.09407	-1.67495	-0.337611	-0.997561	-0.500024	-0.769373	-0.741266	-1.40345	-0.575664	NA
ENSG00000140199	NA	-2.73726	NA	-2.10857	-2.27141	NA	NA	-1.68767	-1.72203	-2.59018	-2.45489	-2.05371	-1.73471	-1.42977	-1.49523	-2.78371	-2.40763	-1.87937	-1.83032	-1.20191	NA	-2.82647	-2.08555	-2.12005	-2.05682	-1.36602	-1.61929	-2.5246	-2.19974	-1.8588	-2.76626	-1.8213	NA	-2.11906	-2.51683	-1.84934	-2.34465	-1.70548	-1.55269	-2.85334	-2.26756	-2.26529	-1.64122	-1.09541	-1.00765	-1.77536	-1.83413	-2.05623	NA
ENSG00000087074	NA	-0.277108	NA	-1.50118	-0.692607	NA	NA	-1.69265	-2.00986	-1.30602	-0.528856	-2.68239	0.887127	0.615582	-0.34632	-2.33794	-1.81708	-0.936783	-0.907107	-0.439206	NA	-1.41636	-2.36604	-1.34125	0.0897781	-0.416152	-0.810577	-0.805658	-1.42047	-1.53707	1.45246	3.28409	NA	-0.911179	-1.80188	-3.76158	-0.848297	-0.272028	-0.70963	-1.99148	-1.62445	-3.56317	-0.993267	-1.36912	0.00554577	-1.80559	-1.23798	-2.2275	NA
ENSG00000196843	NA	0.804718	NA	-1.82661	-1.99957	NA	NA	1.20814	-2.41718	-2.13046	-2.67201	-2.64953	2.04104	1.85309	-1.94633	-1.75665	-1.76845	-2.36927	-1.99614	-0.079818	NA	-2.01387	-2.19968	-2.22541	-0.102821	0.365015	-2.65828	-2.51622	-2.65377	-2.78846	2.32723	1.64992	NA	-2.40504	-2.26519	-1.48356	-2.1851	0.363878	2.29361	-2.71885	-2.74401	-1.76974	-2.47046	-2.07129	-1.80798	-2.1624	-2.57378	-2.3248	NA
ENSG00000131979	NA	NA	NA	NA	NA	NA	NA	NA	NA	NA	NA	NA	NA	NA	NA	NA	NA	NA	NA	NA	NA	NA	NA	NA	NA	NA	NA	NA	NA	NA	NA	NA	NA	NA	NA	NA	NA	NA	NA	NA	NA	NA	NA	NA	NA	NA	NA	NA	NA
ENSG00000092969	NA	-1.29177	NA	-2.42201	-2.09098	NA	NA	-0.0365301	-2.41175	-2.1434	-2.53797	-1.87747	0.368538	-0.161006	-2.33747	-1.83385	-1.91851	-1.60836	-1.63231	-2.22969	NA	-1.94402	-2.14559	-1.41874	-1.37138	-1.23565	-2.04257	-1.71607	-1.66483	-1.29372	0.724545	-0.324293	NA	-1.29835	-1.48739	-1.45043	-1.39635	-1.14988	-0.38934	-2.06843	-1.39908	-1.61215	-2.11045	-2.0251	-2.35298	-2.14064	-2.20645	-1.79894	NA
ENSG00000109466	NA	NA	NA	NA	NA	NA	NA	NA	NA	NA	NA	NA	NA	NA	NA	NA	NA	NA	NA	NA	NA	NA	NA	NA	NA	NA	NA	NA	NA	NA	NA	NA	NA	NA	NA	NA	NA	NA	NA	NA	NA	NA	NA	NA	NA	NA	NA	NA	NA
ENSG00000018408	NA	-1.01408	NA	-2.61322	-2.40132	NA	NA	-0.517831	-2.37941	-2.76164	-1.90587	-2.44543	-0.185324	-0.606267	-2.07264	-2.86862	-2.20407	-2.18317	-2.7953	-2.16885	NA	-2.94705	-2.34186	-2.0587	-2.15896	-1.99941	-2.16126	-2.73002	-2.42263	-2.38747	-0.923947	-1.28639	NA	-2.47854	-2.55299	-2.66257	-2.94722	-1.737	-1.60019	-2.87667	-2.49574	-2.61508	-2.71828	-2.27826	-2.22726	-2.91528	-2.35833	-2.37943	NA
ENSG00000121749	NA	0.188268	NA	-1.75291	-1.84437	NA	NA	0.00234443	-1.61057	-2.04665	-1.84919	-1.7333	-0.763599	-0.103235	-1.28622	-1.73046	-1.77897	-1.71271	-1.83555	-0.473788	NA	-2.14748	-1.6634	-1.65732	-1.31149	-0.99899	-1.34714	-1.80229	-1.6502	-1.31927	-0.544107	-0.642124	NA	-1.8367	-1.94025	-1.47592	-1.77513	-0.805837	-0.60752	-1.88742	-1.77099	-1.46078	-1.75811	-1.49871	-1.63564	-1.67811	-1.77449	-1.5936	NA
ENSG00000105983	NA	-1.94865	NA	-1.75604	-1.99266	NA	NA	-1.82299	-2.02285	-1.88611	-1.71166	-1.37995	-1.31889	-2.41359	-1.41706	-1.11172	-1.29241	-1.70984	-2.02635	-1.92286	NA	-1.81388	-1.64956	-1.818	-2.07139	-2.38048	-1.92441	-1.99358	-2.17006	-1.90515	-1.46536	-1.50221	NA	-1.70778	-2.01053	-1.91783	-1.79304	-2.45958	-2.41057	-1.52644	-1.77009	-1.73734	-1.89856	-1.9763	-2.23121	-1.72004	-1.80096	-1.71481	NA
ENSG00000173559	NA	1.83838	NA	-1.60527	-4.22889	NA	NA	2.43268	-3.5326	-3.07104	-3.06756	-2.75543	1.84068	2.47839	-2.67967	-1.94367	-3.43207	-2.86946	-2.76461	0.624189	NA	-2.70323	-2.8399	-2.48742	-0.983868	-0.8492	-2.03139	-3.03253	-3.40692	-2.46742	1.13723	-0.0292797	NA	-2.40922	-2.51967	-2.06377	-3.22974	0.147844	-0.474447	-2.905	-3.90126	-2.15786	-2.59129	-2.14417	-1.90322	-2.01242	-2.68313	-2.27315	NA
ENSG00000162692	NA	NA	NA	NA	NA	NA	NA	NA	NA	NA	NA	NA	NA	NA	NA	NA	NA	NA	NA	NA	NA	NA	NA	NA	NA	NA	NA	NA	NA	NA	NA	NA	NA	NA	NA	NA	NA	NA	NA	NA	NA	NA	NA	NA	NA	NA	NA	NA	NA
ENSG00000197442	NA	0.382252	NA	-2.93605	-3.00698	NA	NA	0.64367	-3.00342	-3.39134	-3.04097	-2.34431	-1.2371	0.478501	-2.62647	-3.32142	-2.63857	-2.45011	-2.85709	-0.527086	NA	-3.65439	-3.19268	-2.45922	-2.41992	-1.41762	-3.26176	-3.85193	-3.4681	-2.74698	-1.03127	-1.17192	NA	-3.61315	-3.62491	-2.45189	-3.2917	-1.33426	-0.77496	-3.8865	-3.74226	-2.8158	-3.01098	-2.6666	-2.84497	-3.2872	-3.08944	-3.36808	NA
ENSG00000131061	NA	NA	NA	NA	NA	NA	NA	NA	NA	NA	NA	NA	NA	NA	NA	NA	NA	NA	NA	NA	NA	NA	NA	NA	NA	NA	NA	NA	NA	NA	NA	NA	NA	NA	NA	NA	NA	NA	NA	NA	NA	NA	NA	NA	NA	NA	NA	NA	NA
ENSG00000066933	NA	-2.49521	NA	-1.39147	-1.65674	NA	NA	-2.60468	-1.82182	-1.69602	-1.49339	-1.66371	-2.16648	-2.47571	-1.41148	-0.760838	-1.37218	-1.58962	-1.85593	-1.86573	NA	-1.70919	-1.54152	-1.78019	-1.64196	-1.69724	-1.32302	-1.32021	-1.58144	-1.50813	-2.11316	-1.36034	NA	-1.45508	-1.91653	-1.99383	-1.74265	-2.11354	-1.8391	-1.40062	-1.5091	-1.66606	-1.76765	-1.75676	-1.98514	-1.3278	-1.72765	-1.52185	NA
ENSG00000139832	NA	NA	NA	NA	NA	NA	NA	NA	NA	NA	NA	NA	NA	NA	NA	NA	NA	NA	NA	NA	NA	NA	NA	NA	NA	NA	NA	NA	NA	NA	NA	NA	NA	NA	NA	NA	NA	NA	NA	NA	NA	NA	NA	NA	NA	NA	NA	NA	NA
ENSG00000068137	NA	-2.42936	NA	0.99557	0.7845	NA	NA	-3.93396	-0.0980341	0.432634	0.664721	0.682775	-1.35712	-2.78758	0.328047	0.889979	1.63019	1.32533	0.74175	-0.772216	NA	1.01529	0.684025	0.658866	0.498581	0.141244	0.685368	1.08446	1.21652	1.11036	-1.21279	0.279926	NA	1.14994	0.898731	0.757359	1.10027	-1.18617	-0.46322	1.08217	1.06514	0.763717	0.830139	-0.0809238	0.0572652	1.06519	1.12772	0.886493	NA
ENSG00000256223	NA	-3.00135	NA	-2.10435	-2.77743	NA	NA	-2.73171	-2.26636	-2.29794	-2.25838	-2.28571	-2.91718	-2.93023	-2.46348	-2.02541	-2.32925	-2.37727	-2.78455	-2.79738	NA	-2.81001	-2.4006	-2.59778	-2.59168	-2.811	-2.09436	-2.49463	-2.22169	-2.17204	-3.20683	-2.15237	NA	-1.97052	-2.8175	-2.67221	-2.62391	-3.15967	-2.93314	-2.20741	-2.04923	-2.09876	-2.47851	-2.60179	-2.5233	-2.22976	-2.30516	-2.33551	NA
ENSG00000158050	NA	NA	NA	NA	NA	NA	NA	NA	NA	NA	NA	NA	NA	NA	NA	NA	NA	NA	NA	NA	NA	NA	NA	NA	NA	NA	NA	NA	NA	NA	NA	NA	NA	NA	NA	NA	NA	NA	NA	NA	NA	NA	NA	NA	NA	NA	NA	NA	NA
ENSG00000131370	NA	-2.25959	NA	-2.29236	-2.38573	NA	NA	-2.01273	-3.17744	-3.58094	-3.39971	-2.99764	-0.466914	-1.75025	-2.70206	-2.83422	-1.97423	-2.42796	-2.96469	-2.50179	NA	-2.82338	-2.54766	-2.69181	-2.07863	-2.24552	-2.40536	-2.5124	-2.39269	-2.10956	-1.81025	-2.18332	NA	-2.61376	-2.71773	-2.69946	-2.46516	-2.3474	-1.92415	-2.95072	-2.6712	-2.54981	-3.04194	-2.25135	-2.49835	-2.79921	-2.68881	-2.59177	NA
ENSG00000145365	NA	NA	NA	NA	NA	NA	NA	NA	NA	NA	NA	NA	NA	NA	NA	NA	NA	NA	NA	NA	NA	NA	NA	NA	NA	NA	NA	NA	NA	NA	NA	NA	NA	NA	NA	NA	NA	NA	NA	NA	NA	NA	NA	NA	NA	NA	NA	NA	NA
ENSG00000139597	NA	-0.865121	NA	-0.687291	-0.95383	NA	NA	-0.40086	-0.256988	-0.942052	-1.00662	-0.778576	0.160522	-0.0413091	-0.196571	-0.960393	-0.603991	-0.90901	-1.21262	-0.798788	NA	-1.40132	-1.38886	-1.07768	-0.346256	-0.234046	-0.363609	-0.941279	-0.869605	-0.775001	0.0750443	0.0339507	NA	-0.808152	-0.871669	-0.680364	-1.19324	-0.644416	-0.123208	-1.05927	-1.16237	-1.26586	-1.04169	-0.572074	-0.505131	-0.823776	-0.970885	-1.04418	NA
ENSG00000140022	NA	-0.404304	NA	-1.41355	-1.21112	NA	NA	-0.0784834	-1.47951	-1.17364	-1.19796	-1.04278	-0.917295	-0.428508	-1.16846	-1.1921	-1.11508	-0.907262	-0.336762	-0.531405	NA	-0.544858	-0.463599	-0.232017	-1.48274	-1.33323	-1.92758	-1.53266	-1.65931	-1.18748	-1.51337	-0.910999	NA	-1.63966	-2.01214	-1.25986	-1.47531	-1.70575	-0.942384	-1.86771	-1.4418	-1.53683	-1.3282	-1.26611	-1.42862	-0.971577	-1.0908	-1.32869	NA
ENSG00000163827	NA	1.39093	NA	-0.549606	-0.0086756	NA	NA	0.527	0.826629	-0.234962	0.037096	-0.354414	-0.522301	0.835752	0.812515	-0.280455	-0.307589	-0.315845	0.442932	1.07929	NA	-0.561504	0.178013	0.109199	0.693665	1.22011	1.01989	0.195374	0.120909	0.326058	-0.18599	0.882302	NA	-0.311295	-0.361483	-0.186964	-0.00436386	1.09766	1.5876	-0.474017	-0.376874	-0.255128	0.17996	1.09065	0.998807	-0.0809423	0.133472	0.141345	NA
ENSG00000101193	NA	-2.3655	NA	-2.05977	-2.08985	NA	NA	-2.13922	-1.93796	-2.37125	-2.98993	-2.22877	-1.90961	-1.25292	-2.19919	-2.30892	-1.87408	-2.00698	-2.21615	-1.94371	NA	-2.27585	-2.40197	-2.29865	-1.73801	-2.01947	-1.73607	-2.15238	-2.19806	-1.87535	-2.25712	-1.70728	NA	-1.49739	-2.27131	-1.83709	-2.08933	-2.10277	-1.25055	-1.72365	-2.1868	-2.33863	-2.45489	-2.0031	-2.32732	-1.86215	-1.78956	-2.04123	NA
ENSG00000137801	NA	NA	NA	NA	NA	NA	NA	NA	NA	NA	NA	NA	NA	NA	NA	NA	NA	NA	NA	NA	NA	NA	NA	NA	NA	NA	NA	NA	NA	NA	NA	NA	NA	NA	NA	NA	NA	NA	NA	NA	NA	NA	NA	NA	NA	NA	NA	NA	NA
ENSG00000175183	NA	-2.51174	NA	-2.74661	-3.59524	NA	NA	-2.63932	-2.20109	-3.96307	-4.32629	-3.56513	-1.61442	-2.60345	-2.25999	-2.89576	-3.18199	-3.0744	-3.47696	-3.87619	NA	-3.37897	-3.02359	-3.48772	-2.43895	-2.47924	-2.59909	-3.25719	-3.31313	-3.12634	-1.31164	-0.792336	NA	-2.49594	-2.903	-2.62282	-3.40027	-3.10804	-2.47702	-3.33567	-3.74427	-3.38703	-2.93875	-2.45577	-2.72022	-2.82141	-2.86814	-3.26265	NA
ENSG00000100036	NA	-4.43517	NA	-1.60234	-2.1025	NA	NA	-4.24173	-2.8434	-2.25066	-2.13639	-1.91418	-2.97716	-4.11586	-2.64824	-1.84708	-1.5177	-1.76532	-2.40781	-3.58447	NA	-1.52119	-2.23405	-2.39369	-2.48195	-3.40731	-2.81441	-2.16033	-2.33719	-2.05369	-2.95751	-2.0903	NA	-1.22493	-2.08981	-2.20396	-2.40722	-3.9497	-4.04665	-1.89243	-1.98124	-2.26663	-2.27947	-3.42907	-3.40451	-1.64044	-2.20165	-2.36444	NA
ENSG00000168769	NA	-1.15523	NA	-1.50345	-1.59532	NA	NA	-0.824838	-1.53995	-1.71343	-1.23884	-1.24956	-0.697109	-0.573297	-1.10087	-1.1603	-1.61335	-1.34667	-1.41454	-0.608181	NA	-1.91004	-1.3343	-1.08577	-1.18512	-0.851907	-1.08906	-1.46398	-1.23341	-1.08782	-1.53819	-1.04091	NA	-1.48126	-1.52396	-1.30311	-1.21126	-1.38608	-1.00697	-1.61351	-1.18167	-1.31527	-1.52499	-1.1859	-1.21731	-1.42849	-1.42469	-1.30914	NA
ENSG00000075914	NA	-1.56512	NA	-1.87601	-2.03612	NA	NA	-1.59748	-1.74867	-2.06037	-1.71438	-2.10953	-2.59349	-1.66364	-1.77832	-1.64639	-1.93558	-1.9515	-2.44661	-2.05236	NA	-2.22162	-1.9153	-2.13234	-2.3279	-1.77772	-1.59423	-1.79523	-1.7877	-1.65199	-2.37993	-1.75761	NA	-1.76086	-2.22318	-2.01992	-2.01381	-1.98992	-1.53107	-1.83158	-1.87526	-1.97544	-1.90053	-1.85281	-1.74398	-1.84337	-1.80556	-1.87642	NA
ENSG00000063176	NA	-4.04996	NA	-2.13952	-2.67016	NA	NA	-2.60038	-2.87485	-2.37892	-2.74341	-2.73907	-4.01887	-3.82104	-2.04952	-2.30798	-1.94249	-2.64954	-3.16454	-3.68075	NA	-3.56686	-2.51705	-2.77737	-3.00888	-3.24829	-2.57656	-2.34542	-2.59749	-2.12017	-3.06041	-2.32872	NA	-1.54729	-2.5083	-3.1487	-2.14065	-2.72576	-2.01244	-2.75354	-2.81883	-2.58217	-2.82314	-2.94069	-2.87716	-2.51213	-2.65062	-2.49575	NA
ENSG00000166224	NA	-2.08017	NA	-2.7958	-2.66341	NA	NA	-2.45906	-2.42045	-3.09184	-1.98912	-3.04499	-2.9518	-1.96628	-2.13954	-2.79587	-2.2408	-2.51957	-2.83963	-1.79123	NA	-2.91451	-2.45795	-1.8312	-2.36225	-1.37987	-2.00748	-2.88795	-2.40978	-2.59861	-2.29699	-1.56116	NA	-3.17882	-2.955	-2.49129	-2.55559	-1.8723	-1.02647	-3.17919	-2.58818	-2.87843	-3.13396	-2.09198	-1.84296	-2.85349	-2.52458	-2.67886	NA
ENSG00000124541	NA	-0.383815	NA	-0.0815987	-0.0165461	NA	NA	-0.431017	-0.409719	-0.044367	0.0417854	0.00233853	-0.0308731	-0.0489372	-0.162488	0.39637	0.212839	0.398727	-0.24397	-0.61749	NA	-0.376122	-0.332445	-0.160747	-0.233956	-0.270915	-0.273499	0.157792	0.029418	0.143358	-0.561368	-0.319635	NA	-0.16683	-0.422815	-0.571299	-0.0861438	-0.233126	-0.762424	-0.0547252	0.139801	-0.106901	-0.025849	-0.233013	-0.402005	0.0566314	-0.120354	-0.146241	NA
ENSG00000196954	NA	-1.67276	NA	-2.50505	-3.00067	NA	NA	-0.720158	-3.36477	-3.55167	-3.40282	-3.00998	-0.188578	-0.0448906	-2.87252	-3.20551	-3.71562	-2.89597	-3.29855	-1.65166	NA	-2.99089	-3.28	-3.05547	-2.02998	-1.92907	-3.18263	-3.34674	-2.85531	-2.47795	-0.975839	-1.62741	NA	-3.33722	-3.29026	-2.44106	-3.40331	-1.97175	-2.3096	-3.62012	-3.66071	-2.59432	-3.06453	-2.99461	-3.0173	-2.98472	-2.79735	-3.17184	NA
ENSG00000144909	NA	-3.28219	NA	-1.15662	-1.08705	NA	NA	-2.66504	-0.778167	-0.974392	-0.525342	-1.38786	-2.60555	-2.69583	-0.891939	-0.771014	-0.622611	-1.34613	-1.17423	-1.68561	NA	-0.859196	-0.601537	-1.00117	-1.6035	-1.72663	-0.735127	-1.07235	-1.15608	-1.09307	-2.80098	-1.76333	NA	-1.07728	-1.72737	-1.87291	-1.60335	-2.56563	-1.68471	-0.874614	-1.21625	-1.28301	-1.15106	-1.49423	-1.61517	-1.05134	-1.06724	-1.24735	NA
ENSG00000125834	NA	-2.27632	NA	-2.73912	-2.87301	NA	NA	-2.3781	-2.63628	-2.94461	-2.55755	-2.87802	-2.54842	-2.58042	-1.99798	-2.60363	-2.48901	-2.98333	-3.02033	-2.53695	NA	-2.76733	-2.71687	-3.24004	-2.87453	-2.40693	-2.40264	-2.68258	-2.9211	-2.80519	-2.42264	-2.02712	NA	-2.45819	-3.15447	-2.92193	-2.82137	-3.15496	-1.82791	-2.62057	-2.95907	-2.89636	-3.16159	-3.12345	-2.99992	-2.82341	-2.81215	-2.87343	NA
ENSG00000163171	NA	-2.4029	NA	-2.67556	-2.72565	NA	NA	-2.31315	-2.50393	-3.13287	-2.73849	-2.78365	-1.96588	-1.95693	-2.29503	-2.44693	-2.45686	-2.53954	-3.07636	-2.7128	NA	-2.76567	-2.58157	-2.59033	-2.48373	-2.95059	-1.91434	-2.3258	-2.483	-2.24649	-2.20333	-2.53705	NA	-2.673	-2.85777	-2.82275	-2.71837	-3.08112	-2.39036	-2.65066	-2.54332	-2.41592	-2.54742	-3.03649	-2.84029	-2.56362	-2.75441	-2.36579	NA
ENSG00000117280	NA	-2.18006	NA	-2.10018	-2.30564	NA	NA	-3.68466	-3.32324	-2.09873	-2.15137	-2.72604	-2.85152	-2.28704	-2.21136	-2.10025	-2.44217	-1.86188	-1.89052	-1.48529	NA	-2.67922	-2.15456	-2.02314	-2.28684	-1.94047	-2.84251	-2.15101	-2.65818	-1.85733	-1.69697	-2.11728	NA	-2.57661	-2.32791	-1.52299	-2.62725	-2.42061	-1.79266	-2.76523	-2.18533	-2.50488	-1.94388	-1.92332	-1.95524	-1.56866	-2.73981	-2.24495	NA
ENSG00000090339	NA	NA	NA	NA	NA	NA	NA	NA	NA	NA	NA	NA	NA	NA	NA	NA	NA	NA	NA	NA	NA	NA	NA	NA	NA	NA	NA	NA	NA	NA	NA	NA	NA	NA	NA	NA	NA	NA	NA	NA	NA	NA	NA	NA	NA	NA	NA	NA	NA
ENSG00000165272	NA	NA	NA	NA	NA	NA	NA	NA	NA	NA	NA	NA	NA	NA	NA	NA	NA	NA	NA	NA	NA	NA	NA	NA	NA	NA	NA	NA	NA	NA	NA	NA	NA	NA	NA	NA	NA	NA	NA	NA	NA	NA	NA	NA	NA	NA	NA	NA	NA
ENSG00000122679	NA	-0.882062	NA	-1.85621	-2.35611	NA	NA	-1.14267	-1.64798	-2.14638	-2.09714	-2.12967	-0.651009	-1.25038	-1.90201	-2.79472	-1.75801	-2.71026	-2.00032	-1.61936	NA	-2.39118	-2.54845	-1.96784	-1.2913	-1.1619	-1.81941	-2.22901	-2.10261	-1.35669	0.338896	0.015211	NA	-2.22876	-2.00779	-0.723356	-2.06095	-1.85641	-0.577219	-2.06309	-2.78068	-2.0886	-2.3351	-2.01129	-1.55417	-2.22633	-2.05409	-1.94176	NA
ENSG00000187676	NA	NA	NA	NA	NA	NA	NA	NA	NA	NA	NA	NA	NA	NA	NA	NA	NA	NA	NA	NA	NA	NA	NA	NA	NA	NA	NA	NA	NA	NA	NA	NA	NA	NA	NA	NA	NA	NA	NA	NA	NA	NA	NA	NA	NA	NA	NA	NA	NA
ENSG00000164466	NA	-3.88112	NA	-2.21656	-2.55559	NA	NA	-3.44977	-2.55117	-2.5991	-2.37558	-2.02876	-3.28327	-3.34899	-2.2527	-1.94707	-2.20031	-2.16676	-2.26415	-2.71106	NA	-1.95903	-2.2112	-2.04484	-2.5137	-2.72033	-2.38529	-2.72886	-2.55089	-2.13631	-2.75075	-1.83145	NA	-1.93583	-2.33511	-2.06729	-2.64051	-3.25429	-3.00684	-2.36438	-2.41484	-2.48854	-2.20192	-2.71842	-2.43656	-1.97265	-2.28348	-2.35577	NA
ENSG00000187098	NA	0.558	NA	-0.397949	-0.425152	NA	NA	0.825252	-0.283277	-0.412286	-0.178901	-0.298822	-0.317503	0.86143	0.0754933	0.229282	-0.520934	-0.008566	-1.12028	0.34837	NA	-0.930456	-0.770645	-0.863704	0.0609091	0.773919	0.122695	-0.341687	-0.0151425	0.0884739	0.744455	0.878756	NA	0.202543	-0.234083	-0.167606	-0.193403	0.365035	1.25985	-0.352206	-0.105944	-0.0569096	-0.137685	-0.522931	-0.378158	-0.104259	-0.155111	-0.00138243	NA
ENSG00000054654	NA	-0.774246	NA	-1.97589	-2.14587	NA	NA	-0.941579	-2.07594	-2.37893	-2.31009	-2.14178	-1.24957	-0.644008	-1.93219	-1.95087	-2.28416	-2.04057	-2.07917	-1.33037	NA	-2.31989	-2.24933	-2.03115	-1.81444	-1.40271	-1.86155	-2.20523	-2.20304	-1.75004	-1.2426	-0.993219	NA	-1.98279	-2.38486	-2.07597	-2.3913	-1.52731	-1.12385	-2.31198	-2.44289	-2.34503	-2.12394	-1.92039	-1.86224	-1.85958	-2.06866	-2.15111	NA
ENSG00000070018	NA	-1.96179	NA	-2.13352	-2.27528	NA	NA	-2.14113	-2.63004	-2.25733	-2.20523	-1.9209	-2.50258	-1.98407	-2.33043	-1.68354	-1.84417	-1.8486	-2.54445	-2.07015	NA	-2.37548	-2.40074	-2.26139	-2.06017	-2.24129	-2.11197	-2.11716	-2.0948	-1.91231	-1.92973	-1.27124	NA	-2.05426	-2.2429	-2.25489	-1.97391	-2.47191	-1.85587	-1.85892	-1.81548	-1.68632	-2.0884	-2.48888	-2.48541	-1.90429	-2.11507	-2.06148	NA
ENSG00000143816	NA	-0.476154	NA	-1.76501	-1.9305	NA	NA	1.03443	-2.56422	0.673544	-1.74717	-1.94484	1.54945	0.446354	-1.24985	-2.21137	-0.857847	-1.78402	-1.61923	-1.87622	NA	-1.05893	-0.566155	-0.750226	-1.63831	-2.81411	-1.98336	-2.39595	-2.16948	-1.90222	2.02391	0.0453416	NA	-1.00992	-1.47512	-0.94208	-1.45694	-0.503834	-1.6586	-2.30078	-1.89733	-1.20033	-0.845343	-1.22836	-1.77467	-1.62391	-1.06485	-1.53374	NA
ENSG00000261130	NA	-4.5363	NA	-2.7243	-2.42339	NA	NA	-4.33516	-2.63924	-2.97872	-2.03552	-2.4089	-2.86251	-4.06791	-2.43104	-2.22824	-1.5985	-2.31319	-3.17029	-3.59825	NA	-2.80656	-2.66159	-2.7098	-2.88786	-3.04154	-2.6452	-2.78672	-2.83397	-2.79551	-2.96103	-2.08589	NA	-2.22018	-2.43046	-2.46693	-2.32217	-3.38251	-2.55106	-2.57539	-2.46044	-2.59243	-2.24854	-2.60249	-2.52365	-2.3264	-2.45919	-2.24434	NA
ENSG00000072401	NA	1.74857	NA	0.729707	0.892899	NA	NA	1.61152	1.2532	0.797113	1.22331	0.981271	0.780006	1.71785	1.72308	1.15813	1.04979	1.13631	0.833926	1.54243	NA	0.0443507	0.501626	0.684658	1.50409	1.59131	1.16686	0.882767	0.532537	0.852705	0.798769	1.89033	NA	0.552869	0.705354	0.715834	0.797337	1.59031	0.994207	0.375871	0.726191	0.597934	1.02449	1.43287	1.60141	0.946778	0.71125	0.711901	NA
ENSG00000221963	NA	-1.69246	NA	-3.19351	-3.4993	NA	NA	-0.603395	-3.07898	-2.91706	-2.42087	-3.37335	-0.0420467	-0.0722098	-2.73661	-3.6001	-3.01852	-3.07337	-3.45555	-1.46023	NA	-3.44809	-3.55634	-3.29454	-1.74383	-0.762748	-3.59289	-3.93264	-4.19792	-3.8108	0.0355046	0.336759	NA	-3.90325	-3.26424	-2.03124	-3.15929	-1.13479	0.69871	-2.87236	-3.1371	-2.63579	-2.78218	-2.73764	-2.24443	-2.53487	-2.45438	-3.05519	NA
ENSG00000145623	NA	0.282913	NA	-3.51581	-3.90389	NA	NA	0.301057	-3.41177	-4.00655	-4.03721	-3.228	-0.554023	0.157531	-3.4772	-3.6456	-3.74184	-3.95327	-3.93759	-1.13873	NA	-4.03458	-3.8693	-3.76035	-1.93612	-1.53238	-3.36533	-3.99383	-3.97339	-3.38457	-0.473198	-0.617209	NA	-4.0165	-4.24371	-2.74047	-3.76623	-1.68212	-1.20211	-3.81769	-3.85904	-2.60914	-3.67457	-3.26248	-3.51645	-3.49291	-3.75069	-3.65667	NA
ENSG00000130164	NA	NA	NA	NA	NA	NA	NA	NA	NA	NA	NA	NA	NA	NA	NA	NA	NA	NA	NA	NA	NA	NA	NA	NA	NA	NA	NA	NA	NA	NA	NA	NA	NA	NA	NA	NA	NA	NA	NA	NA	NA	NA	NA	NA	NA	NA	NA	NA	NA
ENSG00000073910	NA	0.23457	NA	-1.91266	-1.4725	NA	NA	-0.948637	-1.88696	-2.58441	-1.64423	-1.20934	-1.73309	-0.546611	-1.43322	-2.04613	-1.82832	-1.1276	-1.75374	-0.990787	NA	-2.7457	-1.85765	-1.17699	-1.34224	-0.879129	-1.71431	-2.40916	-1.48476	-1.55407	-1.26413	-0.607359	NA	-2.62962	-1.795	-1.70462	-1.44501	-1.13721	-0.627231	-1.74608	-1.54751	-1.311	-1.39395	-1.00043	-1.10991	-1.78523	-1.6349	-1.41496	NA
ENSG00000104331	NA	-1.2257	NA	-1.90622	-2.23031	NA	NA	-1.01922	-2.18983	-2.21577	-1.94611	-2.01336	-0.81626	-0.684801	-1.95437	-1.56219	-2.06594	-1.95762	-2.39661	-1.46746	NA	-2.15907	-1.77391	-2.05162	-2.12237	-1.74501	-1.88349	-2.23811	-2.00674	-1.6201	-1.51457	-1.36464	NA	-2.24894	-2.51193	-2.14641	-1.97851	-1.93479	-1.41162	-1.9439	-1.90023	-1.74039	-2.28326	-2.2596	-2.21755	-2.01251	-2.1849	-1.84925	NA
ENSG00000048052	NA	-2.31245	NA	-2.62269	-2.59058	NA	NA	-2.91461	-2.28619	-2.70062	-2.81134	-2.24579	-3.15258	-2.60927	-2.14805	-2.14277	-2.48067	-1.91311	-2.82195	-2.34332	NA	-3.3333	-3.94351	-2.64428	-2.99402	-1.78555	-2.43733	-3.13793	-2.94909	-3.0838	-2.39113	-1.82507	NA	-3.24935	-2.90972	-2.95662	-3.25996	-2.54735	-3.02325	-2.82246	-2.54873	-3.15729	-2.43354	-1.9526	-2.09888	-2.14259	-2.30191	-2.85779	NA
ENSG00000154429	NA	NA	NA	NA	NA	NA	NA	NA	NA	NA	NA	NA	NA	NA	NA	NA	NA	NA	NA	NA	NA	NA	NA	NA	NA	NA	NA	NA	NA	NA	NA	NA	NA	NA	NA	NA	NA	NA	NA	NA	NA	NA	NA	NA	NA	NA	NA	NA	NA
ENSG00000175556	NA	-0.788134	NA	-2.29877	-1.75145	NA	NA	-0.165459	-1.97392	-2.16735	-0.922059	-0.942323	0.55685	-0.331022	-2.10494	-1.93559	-1.20978	-1.70274	-1.86714	-1.44594	NA	-2.15131	-1.08256	-0.935213	-1.22939	-2.08189	-1.4529	-1.37546	-0.833312	-0.667776	0.443323	-0.7727	NA	-1.35875	-1.04724	-1.0605	-1.50795	-1.47894	-1.66126	-2.2121	-1.3156	-1.06079	-1.46788	-1.62228	-1.70247	-1.51948	-1.05008	-1.02817	NA
ENSG00000173575	NA	0.19643	NA	-0.0133351	-0.261482	NA	NA	0.811175	-0.379271	-0.415669	-0.254173	-0.109651	0.530353	0.692456	0.0915592	0.184195	0.209243	0.00737196	-0.254261	0.186842	NA	-0.303996	-0.32319	-0.14094	-0.251066	-0.0998892	-0.172153	-0.166311	-0.410079	-0.13865	0.247054	0.297408	NA	-0.150883	-0.400608	-0.320883	-0.326031	0.0448464	-0.191103	-0.157866	-0.159334	-0.287492	-0.221848	-0.245152	-0.277221	-0.0850808	-0.324751	-0.309584	NA
ENSG00000186272	NA	-2.44647	NA	-1.82073	-2.20611	NA	NA	-2.63292	-2.20337	-2.11011	-1.69075	-2.01274	-2.97086	-2.02522	-2.12962	-1.86658	-1.62134	-1.74404	-2.4319	-2.87522	NA	-2.3339	-2.83915	-1.75865	-2.69343	-2.82241	-1.88816	-2.48	-2.42259	-2.13762	-2.66321	-2.44137	NA	-2.2892	-2.38298	-1.97698	-1.83269	-2.62413	-2.26856	-1.72644	-2.33199	-2.79878	-2.2305	-2.02348	-2.36843	-2.35895	-2.08085	-1.91922	NA
ENSG00000073849	NA	-3.11757	NA	-1.80702	-1.70282	NA	NA	-2.55678	-1.9091	-2.29447	-2.03025	-1.68294	-2.17539	-2.46356	-1.9852	-2.33241	-1.99904	-1.50929	-1.89552	-2.00946	NA	-2.35207	-2.2092	-1.21546	-1.71933	-1.89311	-2.21071	-2.36997	-2.02474	-1.32391	-2.16376	-1.65281	NA	-2.19427	-2.19477	-1.76163	-1.94163	-2.44426	-1.91204	-2.16724	-2.15067	-1.8086	-1.62795	-1.8662	-1.91355	-1.9659	-1.89575	-1.79032	NA
ENSG00000135899	NA	-2.00933	NA	-2.83268	-3.61805	NA	NA	-1.45747	-3.44184	-3.76913	-3.52143	-3.29811	-1.67449	-1.29408	-3.09454	-3.46462	-3.20788	-2.94716	-3.41094	-2.16261	NA	-3.63158	-3.40313	-3.04755	-2.8273	-2.68852	-3.42531	-3.58278	-3.33092	-3.21261	-1.71646	-1.68563	NA	-2.91202	-2.79976	-2.29878	-3.37079	-3.09011	-2.22535	-3.31935	-3.41426	-2.96157	-3.0276	-3.13726	-3.2446	-2.85037	-3.24672	-2.94925	NA
ENSG00000147854	NA	-1.77724	NA	-2.09043	-2.22472	NA	NA	-1.61636	-1.93496	-2.34765	-2.03325	-2.06425	-2.33316	-1.74417	-1.78029	-1.91701	-1.74945	-2.12998	-2.27265	-2.00529	NA	-2.4175	-2.24904	-2.14591	-2.02694	-1.78306	-1.7011	-2.13531	-2.27353	-1.96384	-2.13094	-1.65342	NA	-2.05717	-2.04782	-2.03026	-2.15082	-2.22975	-1.77147	-2.0635	-2.13136	-2.27251	-2.19974	-2.00503	-2.02907	-2.08181	-2.14226	-2.17937	NA
ENSG00000155962	NA	NA	NA	NA	NA	NA	NA	NA	NA	NA	NA	NA	NA	NA	NA	NA	NA	NA	NA	NA	NA	NA	NA	NA	NA	NA	NA	NA	NA	NA	NA	NA	NA	NA	NA	NA	NA	NA	NA	NA	NA	NA	NA	NA	NA	NA	NA	NA	NA
ENSG00000178585	NA	-2.64731	NA	-1.17834	-1.5064	NA	NA	-2.89873	-1.63324	-1.64394	-1.29726	-1.34032	-3.11909	-3.71447	-1.03123	-0.963403	-0.372238	-1.23155	-2.17512	-2.25342	NA	-1.42896	-1.48573	-2.07194	-2.49717	-2.63824	-1.85932	-2.11712	-2.18631	-2.20876	-3.09252	-1.78923	NA	-0.698541	-1.17241	-1.47974	-1.73883	-2.79462	-1.7875	-0.932735	-1.70558	-1.69544	-1.58936	-2.01476	-2.15377	-1.14609	-1.57136	-1.42567	NA
ENSG00000140961	NA	-1.9625	NA	-3.44364	-4.26379	NA	NA	-2.49365	-1.95681	-3.76266	-3.94284	-4.11741	-0.575499	-1.6369	-2.34256	-2.81416	-3.49069	-3.9308	-3.36588	-1.83586	NA	-3.83559	-3.47982	-3.88397	-3.33159	-2.45899	-1.78377	-3.55765	-3.16887	-3.86395	0.276913	-1.09549	NA	-3.52126	-3.80817	-4.1313	-3.32193	-2.47859	-1.43242	-2.14039	-3.59746	-3.54326	-4.59668	-3.06385	-2.84551	-2.74479	-3.75543	-3.40312	NA
ENSG00000162645	NA	-0.79223	NA	-2.47407	-2.8717	NA	NA	-0.13712	-2.5666	-3.14734	-2.72892	-2.45886	-1.06774	-0.0619167	-2.51709	-2.61494	-2.70873	-2.3183	-2.27455	-1.2763	NA	-2.69759	-2.53413	-2.17043	-2.1691	-1.75607	-2.45903	-2.70661	-2.62529	-2.34983	-1.48408	-1.74461	NA	-2.90673	-3.1233	-2.51189	-2.81478	-1.24325	-1.57203	-3.0062	-2.83611	-2.67039	-2.41213	-2.0257	-2.2067	-2.5078	-2.3707	-2.54437	NA
ENSG00000171456	NA	0.15542	NA	-1.21383	-1.27632	NA	NA	0.285982	-0.870156	-1.50908	-1.19507	-1.31545	-0.149716	0.241049	-0.781066	-1.03213	-1.12912	-1.13785	-1.36894	-0.468812	NA	-1.48316	-1.26646	-1.31992	-0.946219	-0.497669	-0.690998	-1.29799	-1.32487	-0.960045	0.121795	-0.0255897	NA	-1.02624	-1.25954	-1.06477	-1.12088	-0.626591	0.339893	-1.31559	-1.497	-1.10481	-1.31193	-1.14654	-1.18441	-1.18512	-1.35058	-1.13605	NA
ENSG00000166002	NA	NA	NA	NA	NA	NA	NA	NA	NA	NA	NA	NA	NA	NA	NA	NA	NA	NA	NA	NA	NA	NA	NA	NA	NA	NA	NA	NA	NA	NA	NA	NA	NA	NA	NA	NA	NA	NA	NA	NA	NA	NA	NA	NA	NA	NA	NA	NA	NA
ENSG00000163565	NA	-0.491077	NA	-1.64229	-2.35076	NA	NA	0.108512	-2.28067	-2.54559	-2.48206	-2.20414	0.760491	0.327743	-1.7037	-2.23314	-2.16132	-1.93928	-2.42501	-0.885853	NA	-2.43704	-2.17321	-2.33354	-0.815938	-0.881797	-2.07652	-2.403	-2.23125	-1.95917	0.304968	0.0566172	NA	-2.47202	-2.52575	-1.6716	-2.58579	-1.5832	-1.44631	-2.34358	-2.62667	-1.47857	-1.95238	-1.75835	-1.8325	-1.92765	-2.19236	-2.06073	NA
ENSG00000138798	NA	3.4761	NA	1.15778	1.18374	NA	NA	2.94504	0.164657	0.239353	0.557299	0.888162	1.94041	3.0053	0.965564	1.26659	1.26897	1.49706	0.91475	2.48827	NA	0.222146	0.58434	1.11886	1.34064	1.41879	1.12507	0.763665	1.28815	1.28316	1.98214	1.72831	NA	0.851934	1.0699	0.904932	1.20228	1.91429	1.68155	1.16487	1.42287	1.70594	0.922983	0.568973	0.827301	0.614392	0.419862	0.866954	NA
ENSG00000122203	NA	-1.10035	NA	-0.999186	-1.30738	NA	NA	-0.966564	-1.08795	-1.32213	-0.777325	-0.965674	-1.68931	-1.19699	-0.996808	-1.13342	-0.508882	-0.835234	-1.23154	-0.737194	NA	-1.09622	-1.04576	-1.35256	-0.961876	-0.84345	-0.885804	-1.30837	-1.13802	-1.134	-1.39152	-0.0756876	NA	-0.342189	-1.08214	-0.704529	-0.86174	-1.44435	-0.580654	-1.04796	-1.18087	-1.14642	-0.922094	-1.00564	-1.00251	-0.942255	-1.06598	-0.549785	NA
ENSG00000155158	NA	NA	NA	NA	NA	NA	NA	NA	NA	NA	NA	NA	NA	NA	NA	NA	NA	NA	NA	NA	NA	NA	NA	NA	NA	NA	NA	NA	NA	NA	NA	NA	NA	NA	NA	NA	NA	NA	NA	NA	NA	NA	NA	NA	NA	NA	NA	NA	NA
ENSG00000247828	NA	-1.49303	NA	0.619673	0.522225	NA	NA	-1.08237	0.119262	0.325593	0.498715	1.01337	-0.351729	-1.33318	0.687942	0.852976	0.282489	0.77506	-0.150802	-0.332511	NA	0.0691992	0.0835022	0.128902	0.52779	0.209064	0.413288	0.49699	0.567903	0.856049	-0.417203	0.539539	NA	0.759565	0.296848	0.315933	-0.049528	-0.752724	-0.765221	0.342145	0.557131	0.138032	0.601136	0.428595	0.244616	0.752904	0.551869	0.525409	NA
ENSG00000151726	NA	-0.523004	NA	-0.867143	-0.767868	NA	NA	0.577277	-0.0202967	-0.959876	-0.609314	-0.579765	0.667769	0.779137	-0.50295	-0.768306	-0.454431	-0.877838	0.824678	1.05854	NA	-0.952425	0.241365	-0.625165	0.49978	0.746436	0.475626	-0.961002	-0.0482767	0.314528	0.0139603	0.262327	NA	-0.586659	-0.87839	-0.290464	-0.548761	0.165324	0.641795	-0.612064	-0.536173	-0.451897	-0.903402	0.228441	-0.712136	-0.788348	-0.905182	-0.764848	NA
ENSG00000271762	NA	1.70255	NA	-0.746941	-1.97335	NA	NA	2.45751	-1.50009	-1.9253	-0.83659	-3.36953	4.19548	3.48517	-0.75206	-1.11868	-4.22678	-1.46154	-2.73792	0.716379	NA	-4.09998	-1.14794	-1.46169	0.0549207	-2.01246	-2.22076	-2.78319	-2.50211	-0.869472	3.8849	1.57643	NA	-6.72688	-2.50519	-1.28468	-1.39153	2.98008	-0.732879	-2.99216	-1.36465	-0.813283	-0.727269	-0.888284	-1.21989	-2.36462	-1.23176	-0.687431	NA
ENSG00000181035	NA	-4.66251	NA	-2.12902	-2.40267	NA	NA	-4.48451	-1.84806	-2.04873	-2.22145	-2.687	-3.76919	-5.31886	-1.84735	-2.15054	-1.61205	-2.53311	-1.0661	-1.22214	NA	-1.42584	-1.20884	-1.6937	-1.89591	-1.38636	-1.25692	-1.72307	-1.79193	-1.62499	-2.80836	-1.75991	NA	-1.2611	-2.35012	-1.83165	-2.11087	-2.49453	-1.44932	-2.32727	-2.6771	-2.98166	-2.59716	-2.44146	-2.41764	-2.0094	-2.43541	-2.5734	NA
ENSG00000118496	NA	-0.224471	NA	-1.11582	-1.21728	NA	NA	-0.328832	-0.992776	-1.48028	-1.21031	-1.0479	-0.428745	-0.137915	-0.605704	-0.790879	-0.995604	-1.07056	-1.00342	-0.553581	NA	-1.18868	-1.19161	-0.533568	-1.02979	-0.875088	-0.996775	-1.32702	-1.35137	-1.01991	-0.929952	-0.994776	NA	-1.75134	-1.5377	-1.68608	-1.51291	-0.286633	-0.924579	-0.967181	-1.11225	-1.10801	-1.5964	-0.967174	-0.545951	-1.12038	-1.28655	-0.965163	NA
ENSG00000163053	NA	NA	NA	NA	NA	NA	NA	NA	NA	NA	NA	NA	NA	NA	NA	NA	NA	NA	NA	NA	NA	NA	NA	NA	NA	NA	NA	NA	NA	NA	NA	NA	NA	NA	NA	NA	NA	NA	NA	NA	NA	NA	NA	NA	NA	NA	NA	NA	NA
ENSG00000130254	NA	-0.664441	NA	-0.869645	-1.15879	NA	NA	-0.398612	-0.937371	-1.15606	-0.919089	-1.17662	-0.80204	-0.418818	-0.969867	-0.935837	-0.831126	-0.914276	-1.16577	-1.0143	NA	-1.27368	-1.11144	-1.21768	-1.07575	-0.889079	-0.918394	-1.14607	-1.24253	-0.894272	-0.708627	-0.690107	NA	-1.2406	-1.22411	-1.05002	-1.12512	-1.29912	-0.304818	-0.915671	-1.13994	-1.1485	-1.06879	-1.25666	-1.04284	-0.946049	-1.1768	-0.690637	NA
ENSG00000138696	NA	-0.954261	NA	-3.86936	-3.3736	NA	NA	-0.275684	-4.0205	-3.7442	-3.53409	-2.82289	-1.56128	-0.513773	-3.76049	-3.5457	-3.35999	-3.36349	-3.27755	-1.66808	NA	-3.77826	-3.27417	-3.15573	-2.4108	-1.80982	-3.87787	-3.31418	-3.58167	-2.84443	-0.877673	-1.36812	NA	-3.33589	-3.52031	-2.946	-3.36564	-1.93409	-0.947049	-3.53533	-2.91159	-2.7934	-3.39048	-3.48404	-3.63222	-3.54246	-3.75667	-3.67891	NA
ENSG00000273269	NA	-1.58426	NA	-1.69075	-1.63624	NA	NA	-1.51163	-2.86054	-2.56535	-2.31799	-1.87096	-2.08322	-1.37932	-2.81484	-2.13201	-2.21973	-2.28473	-2.5052	-2.38369	NA	-2.52902	-2.03816	-2.05532	-2.54101	-2.88869	-2.5122	-2.38876	-2.42353	-1.95572	-1.59466	-1.97434	NA	-2.13408	-2.08622	-1.9482	-2.46887	-2.4037	-2.71765	-2.3754	-2.27208	-2.15923	-2.46321	-3.09341	-3.16098	-2.23456	-2.33607	-2.27391	NA
ENSG00000143933	NA	1.65002	NA	1.39139	1.48151	NA	NA	1.65185	0.222965	0.524348	0.839443	1.28751	1.14815	1.82475	0.288201	0.977553	0.925834	0.845566	0.557804	0.761122	NA	0.50539	1.02721	1.0357	0.586629	0.265168	0.517322	0.67139	0.63932	1.15126	1.66317	1.27411	NA	0.962522	1.10183	1.20388	0.621853	0.815187	0.470304	0.688368	0.775265	0.952323	0.617387	-0.000233202	-0.0861831	0.824461	0.79452	0.837868	NA
ENSG00000184992	NA	NA	NA	NA	NA	NA	NA	NA	NA	NA	NA	NA	NA	NA	NA	NA	NA	NA	NA	NA	NA	NA	NA	NA	NA	NA	NA	NA	NA	NA	NA	NA	NA	NA	NA	NA	NA	NA	NA	NA	NA	NA	NA	NA	NA	NA	NA	NA	NA
ENSG00000134716	NA	-1.8575	NA	-0.319425	-0.389504	NA	NA	-2.06999	-0.53314	0.108869	-0.0473664	-0.107313	-1.46015	-2.71668	0.117589	0.161427	-0.168674	0.0248606	0.249452	-0.343316	NA	0.41943	0.300542	0.691643	-0.560777	-0.998827	-0.845384	0.145953	-0.0477874	-0.240209	-1.65497	-0.724399	NA	-0.643012	-0.702457	-0.869316	-0.530214	-1.79144	-2.25807	-0.580251	-0.434142	-0.751419	-0.494012	-0.33826	-0.876881	-0.637301	-0.440115	-0.0218945	NA
ENSG00000183814	NA	NA	NA	NA	NA	NA	NA	NA	NA	NA	NA	NA	NA	NA	NA	NA	NA	NA	NA	NA	NA	NA	NA	NA	NA	NA	NA	NA	NA	NA	NA	NA	NA	NA	NA	NA	NA	NA	NA	NA	NA	NA	NA	NA	NA	NA	NA	NA	NA
ENSG00000250588	NA	NA	NA	NA	NA	NA	NA	NA	NA	NA	NA	NA	NA	NA	NA	NA	NA	NA	NA	NA	NA	NA	NA	NA	NA	NA	NA	NA	NA	NA	NA	NA	NA	NA	NA	NA	NA	NA	NA	NA	NA	NA	NA	NA	NA	NA	NA	NA	NA
ENSG00000112679	NA	0.392926	NA	-2.32578	-2.545	NA	NA	0.277558	-2.39975	-2.80853	-2.63275	-2.85933	-0.654572	0.46069	-1.76434	-2.32829	-2.53623	-1.90935	-2.78063	-1.17795	NA	-2.87262	-2.27046	-2.708	-1.60071	-0.904167	-1.9183	-2.46531	-2.45059	-2.06377	-0.198351	-0.379543	NA	-2.21123	-2.46831	-1.88146	-2.36202	-1.07102	0.312509	-2.97071	-2.8411	-2.03242	-2.22342	-2.56026	-2.15711	-2.55185	-2.42955	-2.40582	NA
ENSG00000135930	NA	0.442001	NA	0.488061	0.53108	NA	NA	0.398783	-0.018112	-0.0691214	0.061379	0.372091	0.382409	0.524114	0.983925	0.846121	0.739616	0.820947	0.847485	0.888553	NA	0.771147	0.791877	1.07083	0.50587	0.559576	0.74733	0.52867	0.423266	0.697555	0.256853	0.951405	NA	0.702372	0.547919	0.646048	0.806639	0.348085	0.94255	0.692333	0.820801	0.791432	0.84617	0.502356	0.650168	0.917261	0.553158	0.696322	NA
ENSG00000224051	NA	-2.41155	NA	-0.486165	-0.983945	NA	NA	-2.9073	-2.82605	-0.637459	-0.932286	-1.9911	-1.9709	-2.57724	-0.377888	-1.34278	-1.07043	-0.711776	-1.5595	-1.40008	NA	-0.0498605	-0.8543	-1.25362	-1.91899	-1.79302	-1.50316	-0.296504	-1.20458	-1.1672	-1.76694	-1.06649	NA	-0.723644	-0.996339	-1.29415	-1.12772	-0.641942	-0.780502	-0.288575	-1.17792	-1.58395	-1.40914	-0.87073	-1.15814	-0.907822	-0.829118	-1.01006	NA
ENSG00000103657	NA	-1.46038	NA	-0.261089	-0.39326	NA	NA	-1.45421	-0.571317	-0.0693485	-0.03911	-0.235905	-1.09665	-1.3854	-0.303906	-0.0724881	-0.225741	-0.326385	-0.75396	-0.857959	NA	-0.481178	-0.542622	-0.460275	-0.28349	-0.405214	-0.297729	0.357542	-0.190474	0.130533	-1.07461	-0.0163232	NA	0.177026	-0.578342	-0.382746	-0.215323	-0.877185	-0.977226	0.377243	0.102548	-0.209754	-0.218565	-0.445219	-0.583999	0.260506	0.0861666	-0.182865	NA
ENSG00000151967	NA	1.02063	NA	-2.06949	-1.60378	NA	NA	1.3918	-0.752333	-1.87415	-1.70252	-1.69662	1.13772	1.40096	-0.922181	-1.51309	-1.79265	-1.32688	-1.42976	-0.469187	NA	-1.89926	-1.11494	-1.48962	-0.36067	0.0825064	-0.48881	-0.871092	-1.10028	-0.541446	0.837599	0.412778	NA	-1.28383	-1.48978	-1.51873	-1.60638	0.107074	0.636011	-1.84377	-1.36407	-1.2353	-1.49939	-0.935047	-1.27306	-1.64997	-1.23742	-1.54408	NA
ENSG00000116157	NA	-4.06706	NA	-1.40189	-1.30691	NA	NA	-3.00864	-1.18117	-1.28183	-0.866586	-1.14649	-3.02173	-3.70359	-1.00269	-0.749609	-1.21074	-1.08939	-1.42054	-1.95988	NA	-1.12251	-1.35242	-1.38027	-1.79956	-1.8191	-1.63658	-1.8482	-1.5096	-1.04397	-2.5063	-1.50692	NA	-0.685696	-1.17426	-1.73583	-1.69721	-3.00508	-2.69696	-0.761386	-1.3702	-1.19682	-1.12915	-1.38263	-1.47796	-1.0163	-0.989149	-0.969552	NA
ENSG00000182759	NA	-2.72872	NA	-1.51101	-1.50038	NA	NA	-3.89635	-2.4429	-2.22028	-2.17282	-1.74413	-2.19917	-3.13311	-2.05071	-1.68571	-0.573671	-1.40946	-2.47847	-3.33069	NA	-1.20654	-1.92229	-1.98853	-2.70477	-3.35768	-2.79616	-2.32715	-2.17654	-2.26383	-2.7062	-2.04607	NA	-1.35967	-1.90535	-2.18085	-2.4811	-4.27914	-3.18369	-1.35526	-2.00327	-2.43507	-1.88299	-2.69256	-3.03938	-1.45906	-2.55816	-2.18948	NA
ENSG00000101638	NA	NA	NA	NA	NA	NA	NA	NA	NA	NA	NA	NA	NA	NA	NA	NA	NA	NA	NA	NA	NA	NA	NA	NA	NA	NA	NA	NA	NA	NA	NA	NA	NA	NA	NA	NA	NA	NA	NA	NA	NA	NA	NA	NA	NA	NA	NA	NA	NA
ENSG00000105808	NA	-4.63135	NA	-1.36338	-1.48931	NA	NA	-5.89162	-2.09205	-1.91524	-1.92668	-2.34829	-4.21231	-6.18814	-2.03931	-2.07216	-1.24801	-2.17356	-1.68933	-2.95456	NA	-1.15816	-1.32522	-1.53548	-2.27171	-3.18125	-1.81504	-1.60225	-2.12117	-1.54576	-2.39531	-1.36943	NA	-0.145982	-1.06573	-1.23148	-1.62143	-3.70746	-2.7866	-1.42113	-1.8842	-1.94051	-1.02381	-2.13307	-2.06124	-0.759222	-0.927164	-0.925343	NA
ENSG00000260851	NA	-4.63507	NA	-2.21834	-2.49843	NA	NA	-4.07751	-2.48738	-2.42715	-2.27942	-2.51083	-3.88083	-3.7585	-2.22215	-2.34401	-1.27349	-2.26251	-2.67199	-3.16484	NA	-2.24141	-2.37634	-2.63007	-2.67325	-2.75083	-2.41228	-2.4147	-2.76583	-2.37734	-4.08348	-2.90779	NA	-2.09023	-2.72161	-2.73434	-2.83049	-3.91789	-2.98771	-2.25112	-2.70704	-2.91087	-2.52101	-2.68813	-2.80872	-2.27565	-2.46688	-2.43707	NA
ENSG00000159713	NA	NA	NA	NA	NA	NA	NA	NA	NA	NA	NA	NA	NA	NA	NA	NA	NA	NA	NA	NA	NA	NA	NA	NA	NA	NA	NA	NA	NA	NA	NA	NA	NA	NA	NA	NA	NA	NA	NA	NA	NA	NA	NA	NA	NA	NA	NA	NA	NA
ENSG00000242094	NA	-1.15597	NA	-2.11339	-1.69266	NA	NA	-0.674755	-1.2572	-2.47792	-2.27897	-1.78686	-0.16659	-0.0479077	-0.013608	-2.30217	-1.06008	-1.48893	-1.94303	-1.27699	NA	-1.88342	-2.18589	-1.55424	-1.18372	0.311044	-1.87361	-1.52065	-0.380147	-0.66117	-0.511358	-1.84104	NA	-1.4382	-1.44964	-1.37785	-3.07899	-0.82064	1.20785	-1.23838	-0.955014	-1.93393	-1.51982	-1.01174	-1.57273	-1.80463	-0.303307	-1.31511	NA
ENSG00000256825	NA	NA	NA	NA	NA	NA	NA	NA	NA	NA	NA	NA	NA	NA	NA	NA	NA	NA	NA	NA	NA	NA	NA	NA	NA	NA	NA	NA	NA	NA	NA	NA	NA	NA	NA	NA	NA	NA	NA	NA	NA	NA	NA	NA	NA	NA	NA	NA	NA
ENSG00000138061	NA	NA	NA	NA	NA	NA	NA	NA	NA	NA	NA	NA	NA	NA	NA	NA	NA	NA	NA	NA	NA	NA	NA	NA	NA	NA	NA	NA	NA	NA	NA	NA	NA	NA	NA	NA	NA	NA	NA	NA	NA	NA	NA	NA	NA	NA	NA	NA	NA
ENSG00000072310	NA	-0.722614	NA	0.358086	0.1888	NA	NA	-0.833021	-0.883799	-0.0767767	-0.284655	-0.653845	-0.493425	-1.25751	-0.566779	0.0990814	0.842116	-0.141143	-0.607403	-0.990156	NA	0.170432	-0.35	-0.539986	-0.56559	-0.733455	-0.637181	-0.18648	-0.361132	-0.0541336	-0.0440051	0.224022	NA	0.990196	0.159481	0.223725	-0.1162	-1.14541	-0.362969	0.238931	-0.199966	-0.477816	0.177644	-0.439486	-0.748003	0.375574	-0.104823	0.218092	NA
ENSG00000100342	NA	-1.80442	NA	-3.02588	-3.11213	NA	NA	-1.37834	-4.19049	-3.79344	-3.93017	-3.76221	-0.365676	-0.796618	-3.82656	-3.47903	-3.1347	-2.94722	-3.1957	-2.35986	NA	-4.59001	-3.34221	-3.31859	-2.55098	-2.77151	-3.79744	-4.01548	-3.93987	-3.18059	-0.734478	-1.23225	NA	-2.93815	-4.30183	-2.65496	-3.58561	-2.64988	-1.9788	-3.77669	-3.80052	-3.50872	-2.63112	-2.6282	-2.96107	-2.15691	-2.8926	-2.81232	NA
ENSG00000164211	NA	NA	NA	NA	NA	NA	NA	NA	NA	NA	NA	NA	NA	NA	NA	NA	NA	NA	NA	NA	NA	NA	NA	NA	NA	NA	NA	NA	NA	NA	NA	NA	NA	NA	NA	NA	NA	NA	NA	NA	NA	NA	NA	NA	NA	NA	NA	NA	NA
ENSG00000065675	NA	-1.9373	NA	-1.12493	-0.992635	NA	NA	-1.14977	-0.643317	-1.13445	-0.91095	-0.840037	-2.17515	-1.53732	-0.312206	-0.949538	-0.698994	-0.592879	-1.0408	-1.1536	NA	-1.65697	-1.44254	-1.15428	-1.17238	-0.693674	-0.794348	-1.25676	-1.16659	-1.08468	-1.2501	-0.101433	NA	-0.835797	-0.964284	-0.855681	-1.16182	-0.792235	-0.0896054	-1.21303	-0.953955	-1.17545	-0.675803	-0.592012	-0.472845	-0.816303	-0.899387	-1.0921	NA
ENSG00000144136	NA	0.88664	NA	-1.03024	-1.4618	NA	NA	1.15033	-1.28885	-0.986079	-0.998202	-0.898826	0.910228	1.08196	-0.895891	-0.948915	-1.0721	-0.907851	-1.38341	-0.185398	NA	-1.33165	-1.13539	-1.3317	-0.609208	-0.25754	-0.685102	-1.4317	-1.21633	-0.913166	0.654321	0.651241	NA	-1.50944	-1.52778	-1.0274	-0.921498	-0.421143	-0.0255054	-1.25427	-1.25387	-1.03243	-1.02234	-0.803903	-0.896018	-0.835802	-0.93177	-0.59917	NA
ENSG00000096060	NA	-1.86113	NA	-0.969914	-0.865327	NA	NA	-1.60742	1.76834	-2.03074	0.479481	-2.04911	-0.711114	-1.39595	1.64243	-0.0915192	-1.0013	-1.67907	-4.00843	-3.27761	NA	-2.69301	-1.54507	-3.01646	-2.13848	-1.44174	1.41184	-1.49968	-2.25067	-2.66488	-0.680278	-1.01878	NA	-1.65919	-2.48349	-2.18179	-1.88406	-2.35756	0.9273	-0.523617	-2.29024	-1.34113	-0.251247	-1.9076	-0.054485	0.0492749	-0.590625	-0.72175	NA
ENSG00000176204	NA	NA	NA	NA	NA	NA	NA	NA	NA	NA	NA	NA	NA	NA	NA	NA	NA	NA	NA	NA	NA	NA	NA	NA	NA	NA	NA	NA	NA	NA	NA	NA	NA	NA	NA	NA	NA	NA	NA	NA	NA	NA	NA	NA	NA	NA	NA	NA	NA
ENSG00000203709	NA	-0.167637	NA	0.121999	-0.0972504	NA	NA	0.165621	0.298732	0.160547	0.365743	-0.299121	0.579946	-0.0778666	1.00322	0.432599	0.580558	0.166657	-0.608972	-0.444314	NA	-0.226272	0.161006	-0.355531	0.0249913	0.217342	0.713493	0.339722	-0.0893565	0.000222737	0.405754	0.911129	NA	0.646926	-0.0581082	0.138406	0.00632695	-0.216399	0.924446	0.198368	-0.0396935	-0.154646	0.188158	-0.115694	0.264287	0.491129	0.338796	-0.0578218	NA
ENSG00000133121	NA	-1.1523	NA	-1.49888	-1.43774	NA	NA	-1.20724	-1.47166	-1.74146	-1.76694	-1.45909	-0.731074	-0.700138	-1.27784	-1.50105	-1.78284	-1.44133	-1.47223	-1.12187	NA	-1.65518	-1.50157	-1.25139	-1.04292	-1.06827	-1.12649	-1.36698	-1.5517	-0.881521	-0.890558	-0.908461	NA	-1.62671	-1.77582	-1.44713	-1.32727	-1.15927	-1.09756	-1.58113	-1.55774	-1.3456	-1.53434	-1.32935	-1.40278	-1.37289	-1.54426	-1.42632	NA
ENSG00000266524	NA	NA	NA	NA	NA	NA	NA	NA	NA	NA	NA	NA	NA	NA	NA	NA	NA	NA	NA	NA	NA	NA	NA	NA	NA	NA	NA	NA	NA	NA	NA	NA	NA	NA	NA	NA	NA	NA	NA	NA	NA	NA	NA	NA	NA	NA	NA	NA	NA
ENSG00000165030	NA	1.71208	NA	-3.04248	-1.63509	NA	NA	1.98026	-3.65858	-2.42822	-1.98715	-2.25633	2.02376	2.17339	-3.15936	-2.6047	-2.16477	-2.26076	-3.40732	-0.943545	NA	-3.51466	-1.8994	-1.95109	-0.12599	-0.0831201	-3.51954	-2.58471	-1.49045	-1.4366	1.9622	0.863142	NA	-3.41146	-1.94296	-1.37633	-2.13352	0.878473	1.2184	-3.01931	-1.70827	-0.908192	-2.73294	-2.65604	-3.01584	-3.3344	-1.94433	-1.98757	NA
ENSG00000136319	NA	-3.05799	NA	-1.92391	-2.08018	NA	NA	-2.95006	-2.0747	-2.2105	-1.84369	-1.91215	-2.57978	-3.30859	-2.06515	-2.02304	-1.74026	-1.95012	-2.34039	-2.48767	NA	-2.41718	-2.25892	-2.10958	-2.46617	-2.49964	-2.4984	-2.25614	-2.43395	-2.07357	-2.76992	-2.33021	NA	-2.32224	-2.62278	-2.26197	-2.1911	-2.67549	-2.37555	-1.83127	-1.60871	-2.08391	-2.37142	-2.27342	-2.53268	-2.19304	-2.53621	-2.32528	NA
ENSG00000180787	NA	-3.08833	NA	-3.06362	-3.06446	NA	NA	-2.60882	-3.11096	-3.20659	-2.80614	-3.03825	-3.64253	-3.16492	-2.53909	-2.71669	-2.13923	-3.03926	-3.04568	-3.40159	NA	-2.49587	-3.0085	-2.98306	-3.27198	-2.60978	-2.52624	-2.94859	-2.81167	-2.57732	-2.92349	-2.61328	NA	-2.2995	-2.2896	-3.41253	-2.86197	-3.00951	-2.29265	-2.58959	-2.76038	-2.74648	-2.88687	-2.99792	-2.94117	-2.62164	-3.04167	-2.37599	NA
ENSG00000270112	NA	-3.38427	NA	-1.83031	-1.38508	NA	NA	-2.53557	-1.87419	-2.3022	-0.96507	-0.512988	-1.17107	-2.78641	-1.38873	-1.7074	-1.4388	-1.0402	-2.91624	-2.83725	NA	-1.86788	-1.46601	-1.61628	-2.36171	-2.10021	-2.76189	-2.43156	-1.96807	-1.92797	-0.840423	-0.509667	NA	-0.465827	-0.477558	-0.683158	-2.53036	-2.80903	-8.71203	-1.34424	-2.36745	-1.9695	-1.02033	-1.30538	-1.51675	-0.609067	-1.35291	-0.552128	NA
ENSG00000172493	NA	-0.0798394	NA	-0.0681903	0.0617178	NA	NA	0.443547	-0.539113	-0.29649	-0.18104	-0.0356441	0.515456	0.463126	-0.134633	-0.083781	0.106262	0.183419	-0.435575	-0.448653	NA	-0.585111	-0.238962	-0.135664	0.133983	-0.178243	-0.340757	-0.258148	-0.147709	0.181615	0.168646	0.546977	NA	0.155104	-0.160604	-0.0346553	-0.0623929	0.0810188	0.288472	-0.277539	0.0593557	0.0121899	-0.0821946	-0.108259	-0.136924	-0.166526	-0.125244	-0.140044	NA
ENSG00000182704	NA	NA	NA	NA	NA	NA	NA	NA	NA	NA	NA	NA	NA	NA	NA	NA	NA	NA	NA	NA	NA	NA	NA	NA	NA	NA	NA	NA	NA	NA	NA	NA	NA	NA	NA	NA	NA	NA	NA	NA	NA	NA	NA	NA	NA	NA	NA	NA	NA
ENSG00000138757	NA	-1.9119	NA	-0.740698	-0.839664	NA	NA	-1.75171	-0.642224	-0.125291	0.0209074	-0.438334	-1.2801	-2.18963	-0.442296	0.231463	-0.308466	-0.593659	-0.901629	-1.1462	NA	-1.00613	-0.411714	-0.73707	-0.482029	-0.518655	-0.207484	-0.0424073	0.0050036	-0.145903	-0.620674	0.232123	NA	-0.0882218	-0.370123	-0.357607	-0.291599	-1.25249	-0.612745	-0.360899	-0.359239	-0.386849	-0.202545	-0.44361	-0.764869	-0.20262	0.0414753	0.189421	NA
ENSG00000166741	NA	-1.38894	NA	-3.5229	-4.20079	NA	NA	-0.794342	-1.94268	-2.7034	-2.77664	-3.45087	-0.716852	-0.966877	-2.55751	-3.01104	-2.38998	-4.0575	-3.7707	-2.65109	NA	-2.90252	-2.68513	-3.96981	-2.24419	-1.75615	-2.08659	-3.1701	-3.27838	-3.14547	-1.91001	-1.8952	NA	-2.62635	-3.52399	-4.0062	-3.66465	-2.3928	-0.836798	-3.25863	-4.0167	-3.22662	-4.04813	-3.1074	-3.44005	-3.43954	-3.76457	-3.19984	NA
ENSG00000215417	NA	1.92775	NA	-1.92263	-1.86022	NA	NA	2.07891	-2.43923	-2.58094	-2.17892	-2.82777	0.966961	2.2573	-1.60928	-1.66679	-2.52607	-1.72583	-2.60437	-0.588768	NA	-2.95247	-3.06964	-2.29848	-1.12647	-1.26707	-2.21459	-2.56575	-2.44897	-1.76826	0.934397	-0.756602	NA	-2.1802	-2.65616	-2.69732	-4.04333	0.243223	-0.0601964	-1.84048	-2.71192	-2.14861	-2.14899	-3.19897	-2.65052	-2.19568	-2.31751	-2.28411	NA
ENSG00000056736	NA	NA	NA	NA	NA	NA	NA	NA	NA	NA	NA	NA	NA	NA	NA	NA	NA	NA	NA	NA	NA	NA	NA	NA	NA	NA	NA	NA	NA	NA	NA	NA	NA	NA	NA	NA	NA	NA	NA	NA	NA	NA	NA	NA	NA	NA	NA	NA	NA
ENSG00000185885	NA	-0.0812396	NA	-1.0772	-0.517204	NA	NA	0.489321	-1.80194	-2.82472	-0.786837	-1.31686	0.563982	0.789141	-0.807458	-2.13505	-0.970325	-1.41179	-1.01625	-0.119864	NA	-1.92841	-1.66814	-2.06767	-0.603129	-0.33784	-2.17101	-1.21237	-2.45235	-2.04833	0.0216902	0.606242	NA	-1.88514	-0.773645	-0.251616	-1.97358	-0.029093	-1.13409	-0.912801	-1.88243	-0.555293	-0.775442	-0.261997	-1.04725	-0.777443	-1.04741	-0.459689	NA
ENSG00000278464	NA	5.4998	NA	0.363251	0.25635	NA	NA	5.50466	0.0204785	-0.390928	-0.137356	0.380215	4.87662	6.60964	0.60269	0.0796169	0.542278	0.880967	0.706573	2.54051	NA	-1.25881	-0.289143	0.440086	1.1435	0.399317	-0.854812	-1.00823	-0.700765	-0.234483	4.93362	3.2355	NA	-0.600104	0.0323248	0.588447	0.495928	4.34418	2.44996	-0.119721	0.601313	1.29143	0.517325	0.840029	0.690669	0.573271	0.112919	0.568819	NA
ENSG00000246731	NA	-2.4653	NA	-1.2688	-1.05775	NA	NA	-2.94811	-3.25663	-1.03104	-1.65608	-1.50885	-1.54929	-6.97352	-0.172327	-1.10722	-1.26672	-1.30255	-0.0663396	-0.416257	NA	-0.129368	0.170115	-0.209439	-2.09364	-1.28684	-1.24189	-0.525192	-1.10274	-2.65215	-3.9992	-2.49138	NA	-0.79942	-0.591513	-2.18962	-1.20027	-2.99994	-2.79485	-1.57976	-1.11914	-1.05992	-2.0479	-1.75842	-1.46653	-0.737895	-0.567629	-1.13715	NA
ENSG00000267107	NA	-2.291	NA	-2.60185	-2.63596	NA	NA	-2.82751	-2.74172	-3.07298	-3.31013	-2.76383	-1.8628	-2.17846	-2.81216	-2.83524	-2.60935	-2.66285	-2.62558	-2.55596	NA	-2.93281	-2.59948	-2.26464	-2.27766	-2.19678	-2.47813	-3.20377	-2.78318	-1.93403	-1.01993	-0.95659	NA	-2.36348	-2.56328	-2.0481	-2.49735	-2.7973	-2.28551	-3.09869	-3.42577	-2.91751	-2.74588	-3.30759	-2.94791	-2.82205	-2.91006	-2.69276	NA
ENSG00000128335	NA	-0.422234	NA	-1.72265	-2.08829	NA	NA	1.00162	-1.82127	-2.0895	-1.68534	-1.62579	0.616475	0.621133	-1.26735	-2.71644	-1.21247	-1.5294	-1.20547	-0.102407	NA	-1.66962	-1.24894	-1.53379	-0.424658	-0.459305	-1.41771	-1.60498	-1.35917	-1.39155	0.73769	0.417886	NA	-1.40504	-1.3518	-0.772763	-1.7298	-0.802681	0.579557	-1.48886	-1.6692	-1.28899	-1.45602	-1.08422	-1.20867	-1.32769	-1.41815	-1.49349	NA
ENSG00000136111	NA	-0.26315	NA	0.175915	0.405102	NA	NA	-0.269457	0.507621	0.205284	0.220016	0.726053	0.0774325	0.276653	0.744405	0.527133	0.475595	0.734016	0.621359	0.999519	NA	-0.0324948	0.155875	0.519823	0.655825	1.37406	0.915404	0.0478799	0.444389	0.580922	0.412521	1.18645	NA	0.489008	0.359925	0.479785	0.589876	1.05705	0.99562	0.516039	0.793978	0.573257	0.769868	1.0192	0.830985	0.599178	0.467982	0.30628	NA
ENSG00000198805	NA	NA	NA	NA	NA	NA	NA	NA	NA	NA	NA	NA	NA	NA	NA	NA	NA	NA	NA	NA	NA	NA	NA	NA	NA	NA	NA	NA	NA	NA	NA	NA	NA	NA	NA	NA	NA	NA	NA	NA	NA	NA	NA	NA	NA	NA	NA	NA	NA
ENSG00000261459	NA	-0.684419	NA	-0.312297	-0.221895	NA	NA	-0.822983	-0.254209	-0.467964	-0.244998	-0.656354	-0.592518	-1.5807	0.180558	0.105763	0.225271	-0.079492	-0.238027	-0.725292	NA	-0.667483	-0.6144	-0.475095	-0.269633	-0.474339	-0.497727	-0.308993	-0.30456	0.141588	-0.791859	-0.37696	NA	0.291609	-0.466972	-0.746269	-0.696363	-0.749654	-0.660608	-0.00362362	-0.61591	-0.706095	-0.230265	-0.696027	-0.817323	-0.162015	-0.395836	-0.134096	NA
ENSG00000162086	NA	-0.707555	NA	-1.05105	-0.911585	NA	NA	-1.05146	-0.836692	-1.04155	-0.478061	-0.776857	-1.6913	-0.768751	-0.684722	-0.911237	-0.499374	-0.940224	-1.75097	-1.32815	NA	-1.02843	-1.48723	-1.53709	-0.880195	-1.06714	-0.401214	-1.04678	-0.963993	-0.273332	-1.16968	-0.789984	NA	-0.518297	-1.00382	-0.540451	-1.09432	-1.14013	-0.219423	-0.693266	-1.23372	-1.04111	-1.42756	-0.970378	-1.34668	-1.05063	-0.849834	-0.573218	NA
ENSG00000243927	NA	0.866565	NA	-0.654271	-1.1363	NA	NA	1.01917	-0.637578	-1.0122	-1.49634	-1.26933	-0.117951	1.33737	-0.556616	-0.780405	-1.46629	-0.660698	-1.04377	-0.0634217	NA	-1.453	-1.0968	-0.961896	-0.403657	0.00551426	-0.361157	-0.721978	-0.620549	-0.199728	0.0629713	0.012008	NA	-0.767787	-1.08133	-0.580805	-0.347844	0.213049	0.288815	-0.873902	-0.927087	-0.833838	-0.687569	-1.08446	-0.684296	-0.481519	-0.711185	-1.00737	NA
ENSG00000272414	NA	-3.40077	NA	-1.92466	-2.19364	NA	NA	-2.97415	-2.07792	-2.41389	-1.92647	-2.20088	-3.02778	-3.5245	-1.80995	-1.72113	-2.12892	-1.99744	-2.36002	-2.58904	NA	-2.66555	-2.16841	-2.35311	-2.18382	-2.279	-1.9156	-1.90859	-1.93657	-1.7909	-2.50567	-1.56362	NA	-1.83201	-1.77088	-1.76912	-1.92932	-2.76561	-2.29906	-1.96819	-2.07204	-2.03918	-2.07501	-2.69009	-2.26048	-1.88004	-1.94806	-2.18132	NA
ENSG00000197296	NA	-3.2786	NA	-1.75574	-2.57478	NA	NA	-3.1684	-2.63243	-2.36353	-1.64051	-2.09809	-4.10543	-3.11901	-2.2685	-2.05129	-1.57665	-1.32717	-2.16019	-2.37779	NA	-1.65804	-2.27528	-2.03003	-2.28313	-2.39485	-2.04165	-1.5709	-1.68657	-1.78206	-2.86938	-2.17442	NA	-1.87483	-2.098	-2.53221	-2.46437	-2.97866	-2.01856	-1.90903	-2.41598	-1.95067	-3.2241	-2.46182	-2.3962	-1.44985	-3.63066	-1.64965	NA
ENSG00000203867	NA	-2.54586	NA	-1.1636	-1.53772	NA	NA	-2.55788	-1.8585	-1.28286	-2.05126	-1.80621	-1.52095	-2.7406	-1.89753	-0.796416	-1.55288	-1.87543	-1.02915	-2.28645	NA	-0.801761	-1.43036	-0.814791	-1.48073	-1.65646	-0.980479	-0.712403	-1.48503	-0.697887	-1.77946	-1.28732	NA	-1.32646	-1.71401	-1.53058	-1.56426	-2.51861	-2.22149	-1.93009	-1.70161	-1.67023	-1.58374	-1.83156	-2.09526	-1.22137	-1.68036	-1.10217	NA
ENSG00000071242	NA	-2.67	NA	-2.05467	-1.87289	NA	NA	-2.81256	-1.72216	-2.52263	-2.61021	-2.12579	-2.70269	-3.22545	-1.24729	-2.2675	-1.72344	-1.67042	-2.07957	-1.90864	NA	-2.34546	-2.51427	-1.99095	-2.32899	-1.4292	-1.93793	-2.58401	-2.71004	-2.47807	-2.19608	-1.33935	NA	-1.91282	-2.22658	-2.08277	-2.5037	-2.35951	-1.44374	-2.34348	-2.46641	-2.57324	-2.16149	-1.70477	-1.60692	-1.92587	-2.38898	-2.39979	NA
ENSG00000186283	NA	0.891005	NA	-2.86969	-3.29485	NA	NA	0.515815	-3.61934	-1.03545	-3.16939	-3.35549	-0.25852	0.923019	-2.91148	-3.12889	-2.86207	-2.88888	-3.02351	-1.15823	NA	-2.56363	-2.60441	-2.90666	-1.42815	-0.553096	-3.01414	-3.0118	-2.59462	-3.24755	0.391918	0.482216	NA	-2.69115	-3.16046	-1.70197	-2.96131	-0.980817	0.195419	-2.82956	-3.19153	-1.75847	-2.98553	-2.7749	-3.34765	-3.01298	-3.25447	-3.49003	NA
ENSG00000151117	NA	NA	NA	NA	NA	NA	NA	NA	NA	NA	NA	NA	NA	NA	NA	NA	NA	NA	NA	NA	NA	NA	NA	NA	NA	NA	NA	NA	NA	NA	NA	NA	NA	NA	NA	NA	NA	NA	NA	NA	NA	NA	NA	NA	NA	NA	NA	NA	NA
ENSG00000197261	NA	NA	NA	NA	NA	NA	NA	NA	NA	NA	NA	NA	NA	NA	NA	NA	NA	NA	NA	NA	NA	NA	NA	NA	NA	NA	NA	NA	NA	NA	NA	NA	NA	NA	NA	NA	NA	NA	NA	NA	NA	NA	NA	NA	NA	NA	NA	NA	NA
ENSG00000147130	NA	-3.86667	NA	-2.1852	-2.30004	NA	NA	-4.94256	-2.84122	-2.21486	-2.57958	-3.13776	-3.9192	-4.89356	-2.71537	-3.00223	-1.87412	-2.43017	-3.00733	-4.56519	NA	-2.5555	-3.08052	-3.00286	-3.36938	-2.66102	-2.50047	-2.56623	-3.17091	-2.64588	-3.53548	-2.29023	NA	-2.12326	-2.80721	-2.66285	-2.67227	-4.10644	-2.99843	-2.09481	-2.62364	-2.65554	-2.66444	-2.98985	-2.84354	-2.62326	-2.3984	-2.68528	NA
ENSG00000112144	NA	-1.65273	NA	-2.56156	-2.8505	NA	NA	-1.95394	-2.63233	-2.18165	-2.82194	-2.80653	-2.42552	-1.26059	-2.34554	-2.38947	-2.66274	-2.28271	-2.86142	-2.22155	NA	-3.06614	-2.83208	-2.69221	-2.3019	-1.6529	-2.30045	-2.53894	-2.65517	-2.1573	-2.04806	-1.14808	NA	-2.43082	-2.86585	-2.40214	-2.65794	-2.08206	-1.23129	-3.05931	-2.70844	-2.47067	-2.63941	-2.41764	-2.25606	-2.6248	-2.52735	-2.89758	NA
ENSG00000146278	NA	1.83943	NA	0.761288	0.578754	NA	NA	1.99888	0.0524044	-0.137578	0.645739	-0.0511438	2.46764	2.29819	0.530708	0.635437	0.0537652	0.714064	0.777072	1.27098	NA	0.205734	0.538966	0.633982	1.12123	1.2563	0.839137	0.184767	0.670807	0.694603	1.98355	2.5791	NA	0.85713	0.642094	1.00707	0.543797	1.50294	2.40821	0.61844	0.342189	0.646932	0.537638	0.587248	0.578571	0.784661	0.666193	1.00169	NA
ENSG00000280755	NA	-1.99491	NA	-2.95151	-3.82738	NA	NA	-1.36968	-3.42692	-3.83154	-3.4841	-3.15793	-1.68184	-1.30249	-3.2418	-3.48371	-3.1572	-2.95617	-3.33888	-2.20914	NA	-3.61286	-3.39073	-3.13055	-2.7195	-2.64745	-3.37655	-3.65202	-3.2895	-3.22809	-1.69376	-1.68067	NA	-2.84679	-2.87829	-2.34316	-3.39994	-3.2206	-2.25879	-3.25592	-3.524	-2.99649	-3.06141	-3.13358	-3.21581	-2.92587	-3.17958	-2.9275	NA
ENSG00000143603	NA	-0.219632	NA	-2.11276	-1.6765	NA	NA	-0.130817	-3.73993	-2.24866	-2.69014	-2.49324	-1.1519	-0.962358	-2.66218	-2.07707	-1.36028	-1.85772	-2.4563	-3.01485	NA	-2.11362	-2.42638	-2.51473	-2.36528	-3.2835	-3.36204	-2.44333	-2.7394	-1.84321	-0.601983	-0.60262	NA	-1.11902	-1.67984	-1.15889	-1.9434	-2.09873	-2.08393	-2.52091	-2.13701	-1.92517	-2.15224	-3.07622	-2.97129	-2.0014	-2.34619	-2.46334	NA
ENSG00000115592	NA	-2.47829	NA	1.30285	1.11768	NA	NA	-2.14557	0.621025	0.214129	0.96033	0.781368	-0.516329	-1.63175	1.06842	1.64864	1.77956	1.1882	-0.180884	-0.999585	NA	0.550974	0.497179	0.334755	-0.220531	-1.44104	-0.136078	0.227432	-0.0186991	-0.193341	0.0952137	0.863149	NA	1.537	1.47152	0.842272	1.40406	-0.708681	0.248755	2.03714	1.52989	1.55578	0.762219	-0.819057	-0.175996	1.23026	0.678617	1.01847	NA
ENSG00000104635	NA	NA	NA	NA	NA	NA	NA	NA	NA	NA	NA	NA	NA	NA	NA	NA	NA	NA	NA	NA	NA	NA	NA	NA	NA	NA	NA	NA	NA	NA	NA	NA	NA	NA	NA	NA	NA	NA	NA	NA	NA	NA	NA	NA	NA	NA	NA	NA	NA
ENSG00000139725	NA	-1.73993	NA	-0.6871	-1.03183	NA	NA	-1.88509	-1.20671	-1.50133	-1.27853	-1.5896	-2.03975	-2.20739	-0.726014	-1.00659	-0.501828	-0.697799	-0.930144	-1.25003	NA	-1.1552	-1.05062	-1.07689	-1.90827	-1.63608	-1.17388	-1.05323	-1.41372	-1.0842	-1.98996	-0.808738	NA	-0.189247	-0.808185	-0.726376	-1.09211	-1.52062	-0.95352	-0.861658	-1.11627	-0.991353	-1.22852	-1.27648	-1.11441	-0.84264	-0.97953	-1.28328	NA
ENSG00000112079	NA	-1.32222	NA	-1.25487	-1.92397	NA	NA	-1.05329	-1.68038	-2.04239	-1.76886	-1.52544	-1.60094	-1.23296	-1.50459	-1.50426	-1.50921	-1.43055	-1.79719	-1.45877	NA	-1.93114	-1.76255	-1.56166	-1.69572	-1.84666	-1.66155	-1.77406	-1.68396	-1.59871	-1.86355	-1.63896	NA	-1.56702	-1.95068	-1.37495	-1.94094	-2.0501	-1.62256	-1.66613	-1.80864	-1.53588	-1.81827	-1.94978	-1.81664	-1.67802	-1.97308	-1.69986	NA
ENSG00000006062	NA	0.0557475	NA	-1.22058	-1.20348	NA	NA	0.316491	-1.17677	-1.31567	-1.37208	-1.20243	0.874151	0.135971	-1.16694	-1.26009	-1.00299	-1.35492	-0.708318	-0.185065	NA	-1.01281	-0.679537	-0.70909	-0.28666	-0.16428	-1.03727	-1.15061	-1.29058	-0.628764	0.983994	0.430416	NA	-1.39968	-1.53608	-1.02751	-0.947708	-0.607283	0.394681	-1.15749	-1.41286	-1.07423	-1.47191	-0.99802	-1.33207	-1.51391	-1.64497	-1.08968	NA
ENSG00000272657	NA	-1.35055	NA	-2.33718	-2.75755	NA	NA	-1.20005	-2.30991	-2.73505	-3.03069	-3.03401	-2.25363	-0.889729	-2.31242	-2.58404	-3.18949	-2.51436	-2.90778	-2.11083	NA	-3.22359	-3.04594	-2.93141	-2.22767	-1.82002	-2.08139	-2.48023	-2.45649	-2.02557	-2.03043	-1.92334	NA	-2.32116	-2.75956	-2.43355	-2.24409	-1.75981	-1.65672	-2.46809	-2.50066	-2.66882	-2.59294	-2.81164	-2.51037	-2.23421	-2.4333	-2.74105	NA
ENSG00000153560	NA	-1.57792	NA	-1.24899	-1.69084	NA	NA	-1.49663	-2.04513	-1.61355	-1.32885	-1.22791	-2.06921	-1.54139	-1.34522	-0.903403	-0.634483	-1.17798	-1.69813	-1.55566	NA	-1.47997	-1.50613	-1.20354	-1.82174	-1.83094	-1.60054	-1.59346	-1.71618	-1.52333	-1.85337	-1.3761	NA	-1.62887	-1.59038	-1.69611	-1.49326	-1.97636	-1.89954	-1.10284	-1.24534	-1.38676	-1.72205	-1.81111	-2.07378	-1.37817	-1.673	-1.55742	NA
ENSG00000171766	NA	-1.50589	NA	-2.97203	-3.14673	NA	NA	-1.60626	-3.15533	-4.02746	-3.625	-3.31614	-2.36389	-1.68118	-2.77985	-2.8229	-3.5891	-2.98357	-3.28117	-2.59931	NA	-3.46845	-3.70542	-2.97684	-2.06137	-1.56081	-2.66757	-3.2766	-2.94947	-2.71129	-1.10572	-0.574697	NA	-2.85757	-2.71034	-2.41759	-3.40535	-2.37322	-1.61344	-3.25135	-3.29638	-3.18364	-3.10324	-2.98763	-2.89169	-3.08858	-3.11542	-3.31538	NA
ENSG00000205364	NA	NA	NA	NA	NA	NA	NA	NA	NA	NA	NA	NA	NA	NA	NA	NA	NA	NA	NA	NA	NA	NA	NA	NA	NA	NA	NA	NA	NA	NA	NA	NA	NA	NA	NA	NA	NA	NA	NA	NA	NA	NA	NA	NA	NA	NA	NA	NA	NA
ENSG00000142973	NA	NA	NA	NA	NA	NA	NA	NA	NA	NA	NA	NA	NA	NA	NA	NA	NA	NA	NA	NA	NA	NA	NA	NA	NA	NA	NA	NA	NA	NA	NA	NA	NA	NA	NA	NA	NA	NA	NA	NA	NA	NA	NA	NA	NA	NA	NA	NA	NA
ENSG00000156968	NA	-3.97035	NA	-1.14965	-0.757745	NA	NA	-4.06384	-1.07823	-1.30441	-0.508812	-0.458115	-3.00611	-4.33269	-0.868288	-0.592365	0.115239	-0.871347	-1.41412	-2.6399	NA	-1.36338	-1.08318	-1.17107	-1.53559	-1.80215	-1.08867	-1.37638	-1.58964	-1.59211	-2.71745	-1.33066	NA	-0.851909	-1.1785	-1.75245	-1.26327	-2.4732	-1.60521	-0.809438	-1.12264	-1.25359	-0.677536	-0.934106	-0.801191	-0.48007	-1.04405	-0.742195	NA
ENSG00000156802	NA	NA	NA	NA	NA	NA	NA	NA	NA	NA	NA	NA	NA	NA	NA	NA	NA	NA	NA	NA	NA	NA	NA	NA	NA	NA	NA	NA	NA	NA	NA	NA	NA	NA	NA	NA	NA	NA	NA	NA	NA	NA	NA	NA	NA	NA	NA	NA	NA
ENSG00000215717	NA	-1.35974	NA	-1.41346	-0.978809	NA	NA	-1.46403	-2.08503	-1.72945	-1.34934	-1.32988	-1.59176	-0.608639	-0.812685	-1.09154	-1.70271	-1.87768	-1.79564	-0.995031	NA	-1.67065	-1.86414	-0.884781	-1.62122	-1.40744	-1.5412	-1.13834	-1.13917	-1.23467	-0.886525	-1.9002	NA	-1.02439	-1.76036	-1.9076	-1.96891	-1.55924	-1.3024	-0.979237	-1.43407	-1.71495	-1.59009	-1.80444	-1.50773	-1.17515	-1.47282	-1.24947	NA
ENSG00000165507	NA	-1.31025	NA	-2.66643	-3.34282	NA	NA	-3.54536	-2.61472	-3.72726	-3.46289	-3.27415	-0.575563	-1.12957	-2.34824	-3.80329	-3.01913	-2.67767	-3.36461	-2.94548	NA	-3.30351	-3.77483	-3.17009	-1.92816	-2.33181	-2.46557	-2.70438	-2.48809	-2.99157	-1.32746	1.85054	NA	-3.51844	-3.02236	-2.68892	-2.69587	-2.5251	-2.17463	-1.84378	-3.56729	-2.29682	-2.83354	-2.09609	-2.2682	-2.66368	-2.18291	-2.57305	NA
ENSG00000083123	NA	-3.91672	NA	-2.05475	-2.00725	NA	NA	-3.77517	-2.65427	-1.80702	-2.00641	-2.24621	-3.23314	-4.14527	-2.10394	-1.42808	-1.7254	-2.28303	-2.76242	-2.92437	NA	-1.53299	-1.69282	-2.0823	-2.48347	-2.65507	-2.08458	-1.41725	-1.6089	-1.9801	-2.96246	-1.90482	NA	-1.46295	-2.01025	-2.11677	-2.54981	-3.28916	-3.42027	-2.39515	-1.86363	-2.36642	-2.45159	-2.46859	-2.73488	-1.86427	-1.91336	-2.24437	NA
ENSG00000124762	NA	NA	NA	NA	NA	NA	NA	NA	NA	NA	NA	NA	NA	NA	NA	NA	NA	NA	NA	NA	NA	NA	NA	NA	NA	NA	NA	NA	NA	NA	NA	NA	NA	NA	NA	NA	NA	NA	NA	NA	NA	NA	NA	NA	NA	NA	NA	NA	NA
ENSG00000157557	NA	1.25604	NA	-1.23162	-1.46775	NA	NA	1.60018	-0.947007	-1.77018	-1.34049	-1.42253	1.89347	1.60919	-1.0774	-0.856066	-0.898499	-1.18837	-1.11021	0.196515	NA	-1.25455	-0.936069	-0.693443	-0.0573586	-0.116413	-0.698268	-1.59613	-0.994877	-0.236832	1.77788	1.49587	NA	-1.03817	-1.2285	-0.464376	-0.815341	0.878764	1.02174	-0.90293	-0.605346	-0.171797	-0.971974	-0.852893	-1.01068	-0.711182	-0.954973	-0.249978	NA
ENSG00000006025	NA	-2.94197	NA	0.0391596	-0.297746	NA	NA	-3.14185	-1.49439	-0.364214	-0.803742	-0.141906	-1.15574	-3.90997	0.103199	-0.120007	0.872862	0.264602	-0.623334	-1.47934	NA	-0.444675	-0.744778	-0.301037	-1.78294	-2.21613	-1.75682	-1.38258	-1.96443	-1.36669	-1.4666	-0.444541	NA	0.019124	0.077354	-0.399594	-0.242032	-2.12828	-1.87854	0.355535	-0.249486	-0.128827	-0.72925	-1.31066	-1.10722	-0.266474	-1.07005	-0.909489	NA
ENSG00000164300	NA	NA	NA	NA	NA	NA	NA	NA	NA	NA	NA	NA	NA	NA	NA	NA	NA	NA	NA	NA	NA	NA	NA	NA	NA	NA	NA	NA	NA	NA	NA	NA	NA	NA	NA	NA	NA	NA	NA	NA	NA	NA	NA	NA	NA	NA	NA	NA	NA
ENSG00000112782	NA	1.13357	NA	-0.915375	-0.64292	NA	NA	1.13751	-1.29134	0.183735	-0.43452	-0.45641	1.32265	1.21388	-0.856027	-0.741462	-0.407528	-0.352017	-0.568358	0.270592	NA	-0.972327	-0.366911	-0.267285	0.234569	0.351352	-1.0454	-0.816513	-0.516747	-0.294072	1.52799	1.51229	NA	-0.39003	-0.396605	-0.0550701	-0.302641	0.068237	1.26654	-0.868295	-0.315065	-0.151604	-0.510904	-0.441661	-0.798059	-0.690614	-0.545219	-0.369313	NA
ENSG00000107362	NA	1.44796	NA	-1.55536	-1.55381	NA	NA	1.34654	-1.50377	-1.22659	-1.60227	-1.38328	0.616824	1.7076	-1.16864	-1.09587	-1.52612	-1.42983	-1.44406	0.316087	NA	-1.52676	-1.35015	-1.18865	-0.585971	0.189905	-1.25408	-1.48668	-1.5552	-1.19828	0.387668	0.407299	NA	-1.46089	-1.54562	-1.35425	-1.44802	0.495597	1.27749	-1.43414	-1.30042	-0.965718	-1.30333	-1.62471	-1.5761	-1.35085	-1.47663	-1.37979	NA
ENSG00000116761	NA	NA	NA	NA	NA	NA	NA	NA	NA	NA	NA	NA	NA	NA	NA	NA	NA	NA	NA	NA	NA	NA	NA	NA	NA	NA	NA	NA	NA	NA	NA	NA	NA	NA	NA	NA	NA	NA	NA	NA	NA	NA	NA	NA	NA	NA	NA	NA	NA
ENSG00000122566	NA	2.3492	NA	1.85451	1.76691	NA	NA	2.68241	1.86418	1.74122	2.03885	1.81725	2.4115	2.71229	1.98003	2.2461	2.19234	1.83742	1.73179	2.17713	NA	1.7866	1.82826	1.83831	1.86859	1.99202	2.04536	1.67634	1.72834	2.04244	2.48236	2.87765	NA	1.70472	1.22076	1.62443	1.92239	1.90638	2.07848	1.96573	1.83787	1.94849	1.83468	1.71632	1.88546	2.24416	1.75513	2.14039	NA
ENSG00000170633	NA	-0.491661	NA	-0.224192	-0.299077	NA	NA	-0.576337	-0.340722	-0.24476	0.116371	-0.101702	-1.34965	-0.680538	-0.136053	0.229034	0.206255	-0.0125887	-0.426872	-0.562764	NA	-0.137644	-0.510485	-0.321274	-0.671768	-0.388184	-0.371421	-0.460373	-0.557087	-0.509683	-1.03541	-0.203987	NA	-0.357829	-0.70852	-0.783646	-0.424351	-1.06642	-0.283689	-0.131732	-0.35342	-0.458398	-0.185234	-0.401355	-0.460566	0.05978	-0.144993	-0.0235973	NA
ENSG00000073711	NA	0.289967	NA	-0.256823	-0.364541	NA	NA	0.0210386	-0.3454	-0.338866	-0.101686	-0.106532	-0.497269	0.147189	0.017588	0.266622	-0.163869	0.0347134	-0.48062	-0.198625	NA	-0.677464	-0.815929	-0.331413	-0.289218	0.164452	-0.0787751	-0.346699	-0.28286	-0.252637	-0.0715965	0.520176	NA	-0.250656	-0.324666	-0.529582	-0.275182	-0.486519	-0.45091	-0.168595	-0.102617	-0.38255	-0.19821	-0.236959	-0.318063	-0.0457807	-0.221802	-0.354479	NA
ENSG00000162390	NA	-3.16	NA	-1.32604	-1.41327	NA	NA	-3.10134	-3.06677	-1.52679	-1.87094	-2.19083	-2.31775	-3.26646	-0.911211	-0.227426	-0.533458	-1.33782	-2.3654	-3.82587	NA	-0.194293	-0.758446	-1.67475	-1.5197	-2.18291	-1.80767	-0.358694	-0.949243	-1.06534	-1.66815	-0.603154	NA	-0.0295417	-0.991468	-0.921783	-1.11625	-2.17657	-1.68669	-1.09398	-0.787691	-1.33691	-1.78631	-1.76342	-2.87282	-1.39456	-0.946327	-1.36744	NA
ENSG00000163815	NA	-2.46201	NA	-2.15737	-2.20881	NA	NA	-2.32823	-1.98371	-2.22244	-2.03089	-2.50867	-3.35414	-2.52005	-2.18398	-1.87535	-2.01707	-2.22877	-2.64107	-2.55182	NA	-2.32952	-2.17538	-2.28287	-2.68673	-2.19902	-1.82309	-2.0292	-2.12705	-1.8109	-2.98985	-2.05873	NA	-1.84765	-2.30921	-2.3948	-2.50094	-2.36347	-2.04967	-2.14687	-2.01872	-2.23422	-2.24566	-2.0366	-2.10688	-2.02301	-2.1624	-2.21783	NA
ENSG00000121417	NA	-3.68758	NA	-2.21146	-2.4658	NA	NA	-3.653	-2.43001	-2.2276	-2.2973	-2.42023	-3.30653	-3.29764	-2.15016	-2.22356	-2.42766	-2.11691	-2.66459	-3.00175	NA	-2.858	-2.97647	-2.5892	-2.63252	-2.39797	-2.40023	-2.78109	-2.79545	-2.56913	-3.80748	-2.40107	NA	-2.20447	-2.29071	-2.74406	-2.7031	-2.96615	-3.13177	-2.43417	-2.75193	-2.71483	-2.37803	-2.22704	-2.2579	-2.30479	-2.58808	-2.48399	NA
ENSG00000171492	NA	-2.75192	NA	-1.70031	-1.75997	NA	NA	-2.43777	-1.39998	-1.74823	-1.38559	-1.35748	-2.28705	-2.59584	-1.13008	-1.31446	-1.43771	-1.44421	-1.58414	-1.58666	NA	-1.66355	-1.1841	-1.35404	-1.6609	-1.61483	-1.15179	-1.47909	-1.67311	-1.45221	-2.51651	-1.51227	NA	-1.5043	-1.7529	-1.62419	-1.55038	-2.28054	-1.71288	-1.6322	-1.57883	-1.61939	-1.67318	-1.60062	-1.55429	-1.36093	-1.56777	-1.63974	NA
ENSG00000100207	NA	NA	NA	NA	NA	NA	NA	NA	NA	NA	NA	NA	NA	NA	NA	NA	NA	NA	NA	NA	NA	NA	NA	NA	NA	NA	NA	NA	NA	NA	NA	NA	NA	NA	NA	NA	NA	NA	NA	NA	NA	NA	NA	NA	NA	NA	NA	NA	NA
ENSG00000116584	NA	-2.54093	NA	-1.91063	-2.3751	NA	NA	-1.98511	-2.63972	-2.71235	-2.20889	-2.30901	-1.51765	-1.90476	-2.48026	-2.28813	-1.73156	-1.43246	-2.1515	-2.02229	NA	-2.50712	-2.3229	-2.0471	-2.36106	-2.62776	-2.67861	-2.67412	-2.32443	-1.83532	-1.65502	-1.81502	NA	-2.06286	-1.88796	-1.60222	-2.16779	-2.66408	-2.58981	-2.27414	-2.39614	-2.01164	-2.1969	-2.62804	-2.6278	-2.23084	-2.47445	-2.25438	NA
ENSG00000261544	NA	1.87301	NA	0.331354	0.407264	NA	NA	1.90779	-0.305366	-0.025915	0.456056	0.739562	2.22811	2.05701	0.298488	0.639441	0.439296	0.685946	0.653553	1.42653	NA	-0.53199	0.310137	0.983153	0.398176	1.11397	0.684799	0.663998	-0.0879157	0.862137	1.88702	1.33988	NA	0.374445	0.0227935	0.258358	-0.00251058	0.637269	2.14505	-0.0272084	1.08205	0.791193	0.224953	-0.225542	0.632087	0.0550398	0.152263	0.394843	NA
ENSG00000164393	NA	NA	NA	NA	NA	NA	NA	NA	NA	NA	NA	NA	NA	NA	NA	NA	NA	NA	NA	NA	NA	NA	NA	NA	NA	NA	NA	NA	NA	NA	NA	NA	NA	NA	NA	NA	NA	NA	NA	NA	NA	NA	NA	NA	NA	NA	NA	NA	NA
ENSG00000158769	NA	NA	NA	NA	NA	NA	NA	NA	NA	NA	NA	NA	NA	NA	NA	NA	NA	NA	NA	NA	NA	NA	NA	NA	NA	NA	NA	NA	NA	NA	NA	NA	NA	NA	NA	NA	NA	NA	NA	NA	NA	NA	NA	NA	NA	NA	NA	NA	NA
ENSG00000099284	NA	NA	NA	NA	NA	NA	NA	NA	NA	NA	NA	NA	NA	NA	NA	NA	NA	NA	NA	NA	NA	NA	NA	NA	NA	NA	NA	NA	NA	NA	NA	NA	NA	NA	NA	NA	NA	NA	NA	NA	NA	NA	NA	NA	NA	NA	NA	NA	NA
ENSG00000160007	NA	-3.23298	NA	-1.6949	-1.59014	NA	NA	-3.17881	-1.76157	-1.74331	-1.98467	-2.10298	-2.4422	-3.27714	-1.51095	-1.58144	-1.29395	-1.43414	-2.10614	-2.33945	NA	-1.78268	-1.87173	-1.92993	-1.87922	-1.71146	-1.58544	-1.71915	-1.8502	-1.62446	-2.2782	-1.28004	NA	-1.20413	-1.98358	-1.82402	-1.85452	-2.50373	-1.96254	-1.85227	-1.88194	-2.03215	-1.8253	-2.11145	-1.93217	-1.6885	-1.86761	-1.88521	NA
ENSG00000101187	NA	NA	NA	NA	NA	NA	NA	NA	NA	NA	NA	NA	NA	NA	NA	NA	NA	NA	NA	NA	NA	NA	NA	NA	NA	NA	NA	NA	NA	NA	NA	NA	NA	NA	NA	NA	NA	NA	NA	NA	NA	NA	NA	NA	NA	NA	NA	NA	NA
ENSG00000240370	NA	-2.89471	NA	-1.04936	-1.49058	NA	NA	-4.11652	-3.54659	-2.46187	-1.87669	-1.71599	-1.4852	-3.65613	-2.50018	-1.1584	-0.49404	-1.4202	-3.07698	-4.40517	NA	-1.75007	-2.63889	-2.92633	-2.98214	-5.20218	-3.399	-3.5655	-3.46847	-3.27182	-2.02861	-1.30964	NA	-2.15472	-2.14007	-2.89704	-3.42309	-5.10977	-4.36548	-2.23183	-2.75726	-2.85699	-2.59965	-4.64453	-4.05843	-2.40084	-3.16329	-2.50894	NA
ENSG00000236287	NA	-1.64868	NA	-0.688716	-0.630757	NA	NA	-1.50387	-0.893827	-0.401087	-0.125484	-0.210665	-1.9166	-1.74197	-0.834341	-0.417395	0.150016	-0.377367	-0.864923	-0.905774	NA	-0.647561	-0.874947	-0.555659	-1.25526	-1.0809	-0.606578	-0.604438	-0.92696	-0.727342	-1.55293	-0.89716	NA	-0.806664	-1.25922	-1.03777	-0.932467	-1.51006	-1.4687	-0.603274	-0.469712	-0.782789	-0.479196	-0.607684	-0.799353	-0.188443	-0.553187	-0.414977	NA
ENSG00000132953	NA	-0.97841	NA	-0.289843	-0.727933	NA	NA	-0.73376	0.0507861	0.468327	0.0907555	-0.34798	-1.17876	-0.974957	-0.105219	-0.220964	-0.373144	-0.430535	-0.366693	-0.486125	NA	0.134822	-0.198059	-0.273033	0.312627	0.834141	0.50599	0.756299	0.24433	0.536054	-0.888686	0.0222015	NA	0.0533057	-0.722028	-0.723938	0.0129453	-0.19529	-0.0337019	-0.0358355	0.183282	-0.280047	-0.168459	0.136519	-0.278947	0.441879	0.497296	0.011935	NA
ENSG00000182676	NA	5.91565	NA	3.20913	4.01943	NA	NA	6.01641	3.61232	4.16931	3.80401	3.09903	5.30362	5.29682	3.70863	3.08073	3.62547	3.45589	3.57553	4.98287	NA	3.05577	3.81677	4.01257	4.22236	4.44236	3.77072	2.94629	3.55184	3.47579	5.87097	6.26016	NA	2.83938	4.05867	3.97178	3.17962	5.1935	5.07189	3.96949	3.39516	3.50454	4.02526	4.13315	4.60637	3.80529	3.12358	3.97129	NA
ENSG00000160271	NA	0.131513	NA	-2.19849	-2.52391	NA	NA	0.477712	-2.14522	-2.39055	-2.68718	-2.91816	-0.125742	0.270965	-1.83461	-2.86595	-2.01206	-2.46641	-2.62394	-1.70366	NA	-2.72512	-2.6527	-2.86989	-2.15219	-1.92989	-2.02432	-2.63259	-2.9515	-2.61477	0.219936	-0.502358	NA	-1.49012	-1.8682	-1.48976	-2.13903	-0.794739	0.225978	-1.9349	-2.84754	-2.49783	-2.60668	-2.59436	-2.12417	-2.37423	-2.43308	-2.51664	NA
ENSG00000183010	NA	-2.00055	NA	-0.063367	-0.0134462	NA	NA	-3.78726	-1.22408	-0.503396	-0.845273	-0.803923	-0.38728	-1.99233	-0.387016	-0.0530727	-0.180492	-0.137628	-0.832072	-2.07164	NA	-0.2246	-0.813223	-0.776184	-1.22212	-1.78657	-1.14036	-0.642324	-0.85771	-0.847013	0.0892138	0.690832	NA	0.743311	0.241362	-0.0508202	-0.475155	-1.56717	-1.81759	-0.269029	-0.385211	-0.525831	-0.22715	-0.693582	-1.03213	0.103799	-0.401134	0.0379172	NA
ENSG00000266728	NA	NA	NA	NA	NA	NA	NA	NA	NA	NA	NA	NA	NA	NA	NA	NA	NA	NA	NA	NA	NA	NA	NA	NA	NA	NA	NA	NA	NA	NA	NA	NA	NA	NA	NA	NA	NA	NA	NA	NA	NA	NA	NA	NA	NA	NA	NA	NA	NA
ENSG00000117616	NA	-2.45432	NA	-2.0119	-2.23118	NA	NA	-2.51451	-2.00927	-2.71149	-2.87454	-2.74059	-2.42223	-2.24342	-1.32616	-2.64037	-1.9618	-2.05034	-3.20144	-2.24974	NA	-3.32563	-3.46232	-3.34029	-2.272	-1.60953	-1.9403	-2.49438	-2.71796	-2.30778	-2.57798	-1.54148	NA	-1.87493	-2.45725	-1.95654	-2.31586	-1.76134	-0.963665	-2.46247	-2.52728	-2.5004	-2.46972	-2.16947	-1.97117	-2.59431	-2.68178	-2.90382	NA
ENSG00000178163	NA	-2.65328	NA	-2.649	-2.56171	NA	NA	-3.26882	-2.09691	-2.83697	-2.6638	-3.36037	-3.00755	-2.54614	-2.27887	-2.16735	-3.26093	-2.54806	-3.45771	-2.58609	NA	-3.04611	-3.16987	-2.10568	-2.6552	-2.96215	-2.12778	-2.9801	-2.71135	-2.17635	-2.99431	-2.40077	NA	-3.08701	-2.99266	-2.53676	-3.05756	-2.45247	-3.18092	-2.6596	-2.67918	-2.6882	-3.01408	-3.07773	-2.79893	-2.22373	-3.10004	-2.78891	NA
ENSG00000086848	NA	-3.02287	NA	-2.6972	-3.00452	NA	NA	-3.02903	-2.81917	-2.95735	-2.49391	-2.81488	-3.47156	-3.19286	-2.78077	-2.58073	-2.58051	-2.63042	-2.83008	-2.68752	NA	-2.94749	-2.98965	-2.8152	-2.89512	-2.93384	-2.55022	-2.77276	-2.80529	-2.50355	-3.13605	-2.2145	NA	-2.46178	-2.9895	-2.81854	-2.82656	-3.49402	-2.75635	-2.75947	-2.66413	-2.73172	-2.72992	-3.28517	-3.14578	-2.70708	-2.88192	-2.78944	NA
ENSG00000146112	NA	-1.17405	NA	-2.40812	-3.20144	NA	NA	-0.26134	-3.28102	-2.93139	-2.78386	-3.67031	-1.08573	-0.489359	-3.46079	-3.41957	-3.6064	-2.90064	-3.36636	-1.81405	NA	-2.54516	-3.70913	-4.06178	-2.85084	-2.2051	-3.18049	-3.73244	-3.67951	-3.50173	-0.874823	-2.06739	NA	-2.94127	-2.92148	-1.98404	-2.91468	-1.73724	-0.91356	-2.79616	-3.39837	-2.7183	-2.88815	-3.13679	-3.12719	-2.94622	-3.53387	-2.72328	NA
ENSG00000187479	NA	NA	NA	NA	NA	NA	NA	NA	NA	NA	NA	NA	NA	NA	NA	NA	NA	NA	NA	NA	NA	NA	NA	NA	NA	NA	NA	NA	NA	NA	NA	NA	NA	NA	NA	NA	NA	NA	NA	NA	NA	NA	NA	NA	NA	NA	NA	NA	NA
ENSG00000254409	NA	NA	NA	NA	NA	NA	NA	NA	NA	NA	NA	NA	NA	NA	NA	NA	NA	NA	NA	NA	NA	NA	NA	NA	NA	NA	NA	NA	NA	NA	NA	NA	NA	NA	NA	NA	NA	NA	NA	NA	NA	NA	NA	NA	NA	NA	NA	NA	NA
ENSG00000154889	NA	-1.15729	NA	-0.864646	-1.18457	NA	NA	-1.01639	-1.16536	-0.954958	-0.818789	-0.974084	-1.76185	-1.57183	-1.04356	-0.758512	-0.789926	-0.866418	-0.896528	-0.83545	NA	-0.557702	-0.781995	-0.541354	-1.16281	-0.923646	-0.974417	-0.614695	-0.884511	-0.63662	-1.63488	-1.35188	NA	-0.775706	-1.42728	-1.29829	-1.01057	-1.4399	-0.874882	-0.690333	-0.862847	-1.14056	-0.923025	-0.959095	-1.16308	-0.608734	-0.880849	-1.00069	NA
ENSG00000080200	NA	0.839315	NA	-1.92151	-2.00049	NA	NA	1.20611	-1.65973	-1.77607	-1.6055	-1.46358	-0.496623	1.26941	-1.29226	-1.32769	-1.9129	-1.62954	-1.522	-0.0535028	NA	-2.19808	-1.41373	-1.56981	-0.936647	-0.0747554	-1.37245	-1.69452	-1.51348	-1.60579	-0.242066	-0.191704	NA	-2.07682	-2.08428	-1.69983	-1.54193	-0.376832	0.842227	-1.83605	-1.61497	-1.28441	-1.61751	-1.40124	-1.40441	-1.60395	-1.64302	-1.5815	NA
ENSG00000172985	NA	0.202654	NA	-2.55917	-2.0894	NA	NA	0.390965	-2.9957	-2.64195	-1.8144	-1.48598	-0.847845	-0.125261	-2.88701	-2.92201	-1.7728	-1.96478	-1.26152	-1.47557	NA	-2.78409	-1.66367	-1.4099	-1.91822	-2.34287	-3.29191	-3.33158	-3.0191	-2.19145	0.0705962	-0.243626	NA	-2.61494	-2.22028	-1.02826	-2.14175	-1.29049	-1.30726	-2.88966	-2.59057	-1.90791	-1.88534	-2.4937	-2.70856	-2.75838	-2.48709	-1.9582	NA
ENSG00000126775	NA	0.0177993	NA	-1.78288	-1.61965	NA	NA	0.0366693	-1.64064	-1.71383	-1.4178	-1.38499	-1.57757	-0.0482561	-1.56358	-1.65963	-1.27564	-1.3611	-1.55363	-1.3267	NA	-1.96362	-1.53878	-1.54831	-1.6257	-1.14835	-1.39492	-1.76482	-1.75006	-1.51832	-1.33362	-1.06561	NA	-1.68199	-1.83806	-1.87469	-1.59678	-0.793828	-0.637978	-1.42313	-1.52776	-1.54024	-1.67609	-1.45176	-1.59226	-1.57342	-1.6412	-1.67489	NA
ENSG00000148677	NA	6.13195	NA	-3.38103	-3.83894	NA	NA	6.72793	-3.04295	-5.27027	-5.01023	-3.57356	6.47569	7.08571	-1.0179	-6.29142	-2.59632	-3.88597	-0.620092	2.76876	NA	-1.22088	-0.949287	0.582491	2.77611	2.80267	-3.68729	-5.42919	-5.07318	-5.44306	6.08226	4.97887	NA	-4.30615	-3.41279	0.419926	-2.11777	5.03073	4.61051	-4.30753	-4.05964	2.05785	-5.36074	-2.69976	-5.19892	-4.17217	-4.57673	-3.42338	NA
ENSG00000118804	NA	-0.475781	NA	0.214319	-0.112951	NA	NA	-0.765306	-0.308037	-0.426726	-0.326166	-0.591847	-0.217135	-0.137204	0.34004	0.320889	0.0421769	-0.192058	-0.622032	-0.293719	NA	-0.28142	-0.166504	-0.291377	-0.58774	-0.444513	-0.162729	-0.478404	-0.372766	-0.0134456	-0.639551	-0.354981	NA	-0.265143	-0.184098	-0.785754	-0.201113	-0.889806	-0.491415	0.11921	-0.393926	-0.326691	-0.0280202	-0.994719	-0.528092	0.0841913	-0.0773016	0.175338	NA
ENSG00000103160	NA	NA	NA	NA	NA	NA	NA	NA	NA	NA	NA	NA	NA	NA	NA	NA	NA	NA	NA	NA	NA	NA	NA	NA	NA	NA	NA	NA	NA	NA	NA	NA	NA	NA	NA	NA	NA	NA	NA	NA	NA	NA	NA	NA	NA	NA	NA	NA	NA
ENSG00000168333	NA	-3.07882	NA	-2.34155	-1.19062	NA	NA	-3.52783	-2.24882	-2.75179	-2.91992	-2.86509	-2.4056	-2.94018	-2.2816	-2.87406	-4.01355	-1.98118	-2.38077	-0.404619	NA	-4.2381	-2.89627	-3.22849	0.371937	-0.228348	-1.47499	-1.65569	-1.22998	-0.746807	-2.35356	0.836923	NA	-2.58807	-2.75634	-1.9865	-1.65166	-0.00873662	-1.65551	-3.55277	-2.20491	-1.88865	-1.86961	-0.758168	-0.257622	-2.64797	-2.02596	-2.17528	NA
ENSG00000100439	NA	0.215517	NA	-0.823298	-0.675202	NA	NA	-0.176906	-0.381149	-1.12633	-0.850028	-0.916357	-0.777324	-0.313219	-0.797778	-0.808779	-1.02403	-1.03304	-0.67352	-0.355996	NA	-1.03088	-0.960432	-0.554353	-1.77962	-1.32914	-1.20155	-1.85201	-1.83644	-1.82119	-0.55246	-0.0257633	NA	-0.734766	-0.864791	-0.985075	-0.665535	-0.763482	-0.142042	-1.14068	-1.28381	-1.13328	-0.545012	-0.39782	-0.342093	-0.619647	-0.801269	-0.701704	NA
ENSG00000169951	NA	-2.75962	NA	-2.69163	-2.00617	NA	NA	-3.19545	-2.17654	-3.30563	-2.72675	-2.79631	-4.92376	-2.0823	-2.2888	-1.83679	-3.62703	-2.54401	-2.97915	-3.38686	NA	-3.4818	-2.059	-2.84404	-3.60273	-2.23526	-3.16341	-3.97825	-3.13816	-3.03986	-3.09232	-2.87652	NA	-3.68912	-2.73945	-2.88376	-1.89006	-3.18092	-3.3483	-3.24246	-3.52506	-2.91296	-2.64434	-2.30154	-3.8199	-3.09444	-2.74077	-1.62312	NA
ENSG00000085491	NA	-2.62332	NA	-1.25565	-1.52144	NA	NA	-2.75457	-1.65625	-1.43166	-1.03998	-0.943659	-3.0096	-2.45571	-1.48353	-0.98859	-1.24581	-1.22739	-1.95081	-2.01636	NA	-1.69669	-1.98746	-1.49261	-1.83717	-2.14807	-1.5086	-1.61137	-1.73234	-1.51525	-2.75912	-1.74418	NA	-1.77899	-1.99149	-1.69277	-1.63608	-2.60022	-2.43072	-1.01719	-1.12102	-1.27337	-1.37943	-1.68469	-1.71269	-1.13177	-1.40998	-1.27069	NA
ENSG00000165895	NA	-2.83644	NA	-3.36703	-3.1525	NA	NA	-2.85486	-3.15404	-3.6195	-3.16066	-3.1517	-2.13665	-2.15949	-2.71317	-3.35143	-3.08218	-2.74173	-3.28926	-2.72026	NA	-4.0083	-3.40365	-3.16842	-2.72604	-2.249	-2.69832	-3.26543	-3.03462	-2.43402	-3.27478	-2.51386	NA	-3.53638	-3.58437	-3.05992	-3.18105	-2.73268	-2.74208	-3.52647	-3.44297	-3.12468	-2.4037	-2.02466	-2.25211	-2.62481	-2.41603	-2.54365	NA
ENSG00000135469	NA	-0.552617	NA	2.20809	2.02149	NA	NA	-0.400721	1.87873	2.22262	2.00805	1.7444	1.32083	0.0222371	1.9292	2.12094	2.15202	2.25427	1.18522	0.975636	NA	2.26883	1.53979	1.54047	1.3866	0.973532	1.50304	1.50118	1.44089	1.57845	0.900761	1.47372	NA	1.72983	1.63582	1.30755	1.13612	0.45931	0.033781	1.96998	1.48814	1.06068	1.9308	1.65508	1.36489	2.30692	1.71672	1.57745	NA
ENSG00000175130	NA	NA	NA	NA	NA	NA	NA	NA	NA	NA	NA	NA	NA	NA	NA	NA	NA	NA	NA	NA	NA	NA	NA	NA	NA	NA	NA	NA	NA	NA	NA	NA	NA	NA	NA	NA	NA	NA	NA	NA	NA	NA	NA	NA	NA	NA	NA	NA	NA
ENSG00000177034	NA	-2.6487	NA	-2.00787	-1.96443	NA	NA	-3.00354	-2.60065	-2.14949	-2.26911	-2.16868	-2.27892	-2.99409	-2.15456	-1.89736	-1.94281	-1.70223	-2.67557	-1.88743	NA	-2.56848	-2.35383	-2.2234	-1.84099	-1.9395	-1.63564	-2.25424	-1.82135	-1.39431	-3.45477	-1.62179	NA	-1.93173	-1.86314	-2.01119	-1.78258	-2.73888	-2.26058	-2.29031	-2.44466	-1.99811	-1.89655	-2.20878	-2.28282	-2.24599	-1.96981	-1.97509	NA
ENSG00000196839	NA	NA	NA	NA	NA	NA	NA	NA	NA	NA	NA	NA	NA	NA	NA	NA	NA	NA	NA	NA	NA	NA	NA	NA	NA	NA	NA	NA	NA	NA	NA	NA	NA	NA	NA	NA	NA	NA	NA	NA	NA	NA	NA	NA	NA	NA	NA	NA	NA
ENSG00000247596	NA	-1.58272	NA	0.0439813	-0.0507997	NA	NA	-1.65566	-0.217304	0.17861	-0.238096	-0.717238	-1.32883	-1.37867	-0.438489	-0.100618	-0.709776	-0.399932	-0.286008	-0.804828	NA	0.192267	-0.103348	0.0961529	-0.188622	-0.45785	-0.184473	0.0720792	-0.0591879	-0.134135	-1.0776	-0.385905	NA	-0.221732	-0.414649	-0.479787	-0.202753	-0.764027	-0.633055	-0.0559769	-0.408144	-0.347706	-0.266458	0.0335197	-0.235162	0.0916164	-0.136161	0.133796	NA
ENSG00000100292	NA	NA	NA	NA	NA	NA	NA	NA	NA	NA	NA	NA	NA	NA	NA	NA	NA	NA	NA	NA	NA	NA	NA	NA	NA	NA	NA	NA	NA	NA	NA	NA	NA	NA	NA	NA	NA	NA	NA	NA	NA	NA	NA	NA	NA	NA	NA	NA	NA
ENSG00000228214	NA	2.14845	NA	-2.23787	-1.58888	NA	NA	2.52208	-1.08963	-1.40323	-0.0855291	-0.307098	-0.880174	2.03725	-1.35237	-1.73785	-1.61924	-0.935598	-0.657577	0.88342	NA	-2.40465	-1.06574	-0.60251	-0.422381	0.508209	-0.928461	-1.66563	-0.533847	-0.288704	0.438356	0.36479	NA	-2.05303	-1.38076	-0.400048	-0.447746	0.875408	1.49464	-1.86303	-0.833042	0.0229219	-0.687398	-0.665351	-1.00392	-1.82088	-0.579961	-1.13147	NA
ENSG00000214135	NA	-1.01044	NA	0.275427	0.305889	NA	NA	-0.999158	0.178941	0.431172	0.708155	0.57052	-0.583156	-1.2848	0.490729	0.489097	0.767303	0.534848	-0.0772768	-0.481619	NA	0.279032	0.181354	0.00869377	0.385727	0.242796	0.493154	0.492586	0.342224	0.578435	-0.549066	0.531355	NA	0.790448	0.187275	0.291135	-0.19614	-1.04749	-0.525783	0.274353	0.237531	-0.149233	0.431515	0.214987	0.00689483	0.563774	0.525723	0.570581	NA
ENSG00000139645	NA	-1.54579	NA	-0.149603	-0.110823	NA	NA	-1.73991	-0.692941	0.18334	-0.296694	-0.435117	-0.965668	-1.62156	-0.0783747	0.288388	0.529339	0.186847	-0.501078	-0.720385	NA	-0.416284	-0.610508	-0.505429	-0.976899	-0.895858	-0.726814	-0.454564	-0.570782	-0.452889	-0.0984552	0.22734	NA	0.183886	-0.0907663	-0.0740598	0.0874731	-1.35049	-0.695234	-0.463819	-0.547373	-0.542983	-0.417063	-1.04275	-0.92193	0.0888683	-0.323414	-0.278704	NA
ENSG00000231721	NA	1.21068	NA	0.353196	0.211713	NA	NA	1.68469	1.16773	0.132243	0.552025	0.161273	1.75324	2.27893	1.05227	0.684862	0.109756	0.333772	0.141285	0.665934	NA	-0.371274	0.122614	0.128345	0.63452	1.18156	1.1218	0.17875	0.445749	0.5617	1.57708	1.55021	NA	0.595003	0.115203	0.445447	0.402151	1.66051	3.03522	0.151904	0.164989	0.586404	0.430027	0.478066	0.792926	0.433876	0.495179	0.489627	NA
ENSG00000101079	NA	-6.01851	NA	-1.47839	-1.81325	NA	NA	-5.70484	-2.16664	-1.37162	-1.8032	-1.58956	-3.45371	-6.3543	-1.75581	-1.48645	-1.45136	-1.32847	-1.8667	-3.004	NA	-1.43165	-2.0814	-1.75609	-2.07904	-2.54664	-2.28113	-1.48674	-1.9584	-1.34338	-3.3905	-1.53734	NA	-0.994547	-1.931	-1.95428	-1.90301	-3.32459	-3.88758	-1.85514	-1.81476	-2.17841	-1.63359	-2.45397	-2.43964	-1.40667	-1.90408	-2.18626	NA
ENSG00000138796	NA	-0.711452	NA	-0.398174	-0.326418	NA	NA	-1.56359	-0.52667	-0.514308	-0.35645	-0.329556	-1.93302	-1.23687	-0.207895	0.32027	0.180254	-0.0635285	-0.665805	-0.662463	NA	-0.923019	-0.987547	-0.592851	-0.427023	-0.378557	-0.135312	-0.49386	-0.285525	-0.238678	-0.707948	0.0403977	NA	-0.0546668	-0.104789	-0.294264	0.0442661	-0.513531	0.192752	-0.339717	-0.166127	-0.109584	0.103704	-0.0287199	-0.216459	-0.0512649	-0.110477	0.508263	NA
ENSG00000156049	NA	NA	NA	NA	NA	NA	NA	NA	NA	NA	NA	NA	NA	NA	NA	NA	NA	NA	NA	NA	NA	NA	NA	NA	NA	NA	NA	NA	NA	NA	NA	NA	NA	NA	NA	NA	NA	NA	NA	NA	NA	NA	NA	NA	NA	NA	NA	NA	NA
ENSG00000134575	NA	-3.17757	NA	-2.31577	-2.80491	NA	NA	-3.3839	-2.28784	-2.12694	-1.81362	-2.32212	-3.61982	-3.54475	-2.01379	-2.20403	-1.83048	-1.92179	-2.27123	-2.43094	NA	-2.1723	-3.1227	-2.51326	-2.99428	-2.89376	-2.75281	-2.01418	-2.55289	-2.58013	-2.8774	-2.09217	NA	-2.9701	-2.18504	-1.86795	-2.08361	-3.29879	-3.60542	-2.33244	-2.72714	-2.45878	-2.47276	-2.09645	-2.95122	-2.08047	-1.9088	-2.10497	NA
ENSG00000161381	NA	NA	NA	NA	NA	NA	NA	NA	NA	NA	NA	NA	NA	NA	NA	NA	NA	NA	NA	NA	NA	NA	NA	NA	NA	NA	NA	NA	NA	NA	NA	NA	NA	NA	NA	NA	NA	NA	NA	NA	NA	NA	NA	NA	NA	NA	NA	NA	NA
ENSG00000173786	NA	-2.82904	NA	-2.52834	-2.75495	NA	NA	-3.67336	-2.38149	-2.29509	-2.81871	-2.88931	-2.15251	-2.32261	-2.57485	-2.08895	-2.07155	-3.2196	-2.64272	-2.43366	NA	-2.75988	-2.57514	-2.72468	-2.47521	-2.96264	-2.46363	-2.86875	-3.18656	-2.40328	-2.80094	-1.87638	NA	-1.9857	-3.15386	-2.72382	-2.50175	-3.06829	-2.44332	-2.54492	-3.38022	-2.54197	-3.05773	-2.94309	-2.85225	-2.32044	-2.14954	-2.68148	NA
ENSG00000141540	NA	-4.46272	NA	-1.64297	-2.31121	NA	NA	-4.57294	-3.02824	-2.27587	-2.87028	-2.4828	-3.45516	-4.8572	-2.39075	-1.44984	-1.50732	-1.88016	-2.23027	-2.95703	NA	-1.1405	-1.8665	-1.79063	-2.76477	-3.08004	-2.67654	-2.03057	-2.50846	-2.3788	-3.0425	-2.0783	NA	-1.25752	-1.95754	-2.17411	-2.35081	-4.0449	-3.83648	-2.05494	-2.39264	-2.61998	-2.59518	-3.37096	-3.00131	-1.92439	-2.59415	-2.39892	NA
ENSG00000196715	NA	-1.86236	NA	-1.8561	-2.14817	NA	NA	-1.69296	-1.78267	-1.92364	-1.73505	-1.83402	-2.12626	-1.96957	-1.88185	-1.6167	-1.46086	-2.1168	-2.47181	-2.2068	NA	-1.92888	-2.27114	-2.21263	-1.9665	-1.86186	-1.42051	-1.78016	-2.14836	-1.65893	-1.68036	-1.49382	NA	-1.40829	-2.28547	-2.08698	-1.62125	-2.15525	-1.36609	-1.71249	-1.77028	-1.65835	-2.14596	-2.11316	-2.12448	-1.99275	-2.12042	-1.97558	NA
ENSG00000144749	NA	0.911171	NA	-1.2302	-1.20797	NA	NA	0.804274	-1.59307	-0.768697	-1.31288	-1.07132	0.321883	0.64041	-1.41838	-1.42033	-0.791989	-1.02747	-1.58911	-0.50606	NA	-1.46733	-1.32846	-1.25678	-0.685823	-0.593796	-1.45336	-1.38637	-1.50266	-0.926559	0.638612	0.59136	NA	-0.723119	-1.13887	-0.846726	-1.33638	-0.699506	0.130069	-1.32585	-1.2636	-0.991556	-1.27927	-1.52564	-1.50346	-1.24442	-1.37333	-1.50453	NA
ENSG00000127314	NA	1.2612	NA	-0.201857	-0.482094	NA	NA	1.34795	-0.0416072	-0.493869	-0.352638	-0.283018	0.974498	1.39505	0.0684051	-0.0348754	-0.0707079	-0.223693	-0.229212	0.710698	NA	-0.62042	-0.248629	-0.241482	0.215375	0.677797	0.244333	-0.365328	-0.318343	-0.0407114	1.13301	0.990797	NA	-0.214186	-0.549323	-0.13202	-0.273501	0.504767	1.37449	-0.245595	-0.349865	-0.0569348	-0.380604	-0.139013	-0.158639	-0.180262	-0.458156	-0.182926	NA
ENSG00000243797	NA	NA	NA	NA	NA	NA	NA	NA	NA	NA	NA	NA	NA	NA	NA	NA	NA	NA	NA	NA	NA	NA	NA	NA	NA	NA	NA	NA	NA	NA	NA	NA	NA	NA	NA	NA	NA	NA	NA	NA	NA	NA	NA	NA	NA	NA	NA	NA	NA
ENSG00000159792	NA	-1.91215	NA	-0.988295	-1.09448	NA	NA	-1.9871	-1.38324	-1.21846	-1.18354	-1.55564	-1.74094	-2.19019	-0.865679	-1.14793	-0.57511	-0.992042	-1.36341	-1.84091	NA	-1.29392	-1.27624	-1.60247	-1.49048	-1.37232	-1.2477	-1.3414	-1.5356	-1.11661	-1.31065	-0.652692	NA	-0.244359	-0.968675	-0.964609	-1.09547	-1.71706	-0.547119	-1.03906	-1.27289	-1.26208	-1.1679	-1.65248	-1.56961	-1.11777	-1.25713	-1.17305	NA
ENSG00000120278	NA	NA	NA	NA	NA	NA	NA	NA	NA	NA	NA	NA	NA	NA	NA	NA	NA	NA	NA	NA	NA	NA	NA	NA	NA	NA	NA	NA	NA	NA	NA	NA	NA	NA	NA	NA	NA	NA	NA	NA	NA	NA	NA	NA	NA	NA	NA	NA	NA
ENSG00000270060	NA	0.760199	NA	1.77589	1.10189	NA	NA	0.717902	0.790683	1.67016	1.63157	1.50212	0.374344	0.268625	1.46679	1.94808	2.75201	1.27867	1.08157	1.07301	NA	2.21801	1.53897	1.91332	1.22447	0.44406	1.20565	1.76773	1.06896	0.953778	0.813749	0.784608	NA	2.01544	1.29536	0.690214	1.26827	0.023255	1.46225	2.02781	1.26847	1.27784	1.4773	0.841139	0.583124	1.76911	1.27758	1.49693	NA
ENSG00000237296	NA	-1.72917	NA	-2.79362	-2.78671	NA	NA	-1.22392	-2.61028	-3.03574	-3.07228	-3.01338	-2.07144	-2.12564	-3.06085	-3.18675	-3.56996	-3.49009	-2.73453	-1.96343	NA	-3.25035	-2.93431	-2.68485	-2.88816	-2.79101	-3.0712	-3.63106	-3.39049	-3.01833	-1.58854	-1.92973	NA	-2.89054	-3.36007	-2.73889	-2.71576	-1.96894	-1.22783	-2.79271	-2.88608	-2.80057	-2.81797	-2.6026	-2.52144	-2.72033	-3.0064	-2.33204	NA
ENSG00000248323	NA	1.53622	NA	-1.02559	-1.71089	NA	NA	2.76098	-2.01752	-1.21534	-1.18205	-1.82046	3.88717	3.65319	-1.65102	-1.15704	-2.68758	-1.25226	-1.017	0.421084	NA	-2.22884	-0.971799	-0.618374	-0.14752	-1.44884	-1.24227	-1.66629	-1.44392	-0.735569	3.86255	1.0258	NA	-1.47716	-1.70139	-0.873655	-1.17902	2.95958	-0.545395	-1.65135	-1.23139	-0.415756	-0.816885	-0.249728	-1.09899	-1.32423	-1.29273	-0.40687	NA
ENSG00000148572	NA	-0.846186	NA	-3.23809	-3.28442	NA	NA	-0.626371	-3.287	-2.76381	-2.81675	-3.20918	-1.331	-0.136774	-2.94735	-2.68392	-3.16479	-3.20503	-4.05025	-1.34321	NA	-3.20758	-3.76096	-3.30639	-1.83215	-0.666515	-2.74344	-3.04377	-2.78963	-3.22042	-1.1155	-0.301503	NA	-3.20998	-3.51614	-2.65097	-3.15516	-1.49845	-0.357117	-3.17497	-2.8506	-2.92736	-2.73722	-2.92896	-2.9799	-2.65999	-3.32657	-2.76641	NA
ENSG00000128016	NA	5.56071	NA	0.282021	-0.837229	NA	NA	5.25244	0.216904	-0.516469	0.110144	-1.96197	5.27601	5.55039	0.504358	-0.948172	0.233978	0.0572529	-1.30047	2.08678	NA	-0.478838	-0.73103	-2.54758	2.97803	3.5288	0.757511	-0.368476	-2.23417	-0.487977	5.65251	5.44737	NA	-0.95098	0.502245	1.38225	-0.888098	3.77849	5.29878	-0.491713	-2.31147	1.7573	-0.557262	-0.725328	-0.103805	-0.559263	-0.487565	-0.517468	NA
ENSG00000185201	NA	-1.84772	NA	-2.95728	-2.74432	NA	NA	-1.31732	-2.81026	-4.16611	-2.93841	-3.48006	-1.019	-0.819465	-3.23876	-3.25892	-2.61024	-3.23383	-3.50997	-2.20484	NA	-3.55427	-4.42314	-3.93374	-2.39355	-2.47716	-3.42197	-3.28126	-3.16448	-3.47375	-1.54295	-1.61179	NA	-3.88239	-2.98904	-2.23101	-4.07725	-2.33405	-2.73203	-3.5892	-3.563	-2.70935	-3.16952	-2.82216	-3.09362	-3.57069	-3.31927	-2.82441	NA
ENSG00000143333	NA	NA	NA	NA	NA	NA	NA	NA	NA	NA	NA	NA	NA	NA	NA	NA	NA	NA	NA	NA	NA	NA	NA	NA	NA	NA	NA	NA	NA	NA	NA	NA	NA	NA	NA	NA	NA	NA	NA	NA	NA	NA	NA	NA	NA	NA	NA	NA	NA
ENSG00000185105	NA	-2.97854	NA	-1.81567	-1.39237	NA	NA	-4.59401	-2.95688	-2.35637	-2.11548	-2.48013	-1.95444	-3.04406	-2.10002	-2.08758	-1.41914	-1.64074	-2.60883	-3.81307	NA	-1.83798	-2.66034	-2.87387	-2.79262	-3.23514	-2.40074	-2.6568	-2.55977	-2.615	-1.93124	-1.6289	NA	-1.46103	-1.61903	-1.98834	-1.99919	-2.32865	-4.43615	-1.57747	-2.06981	-2.09191	-1.94255	-2.23774	-2.7389	-2.07445	-1.93447	-1.65066	NA
ENSG00000152443	NA	-1.46432	NA	-1.7353	-1.36068	NA	NA	-2.03208	-1.07237	-1.3831	-0.824008	-0.813134	-2.03737	-1.28947	-0.918446	-1.10518	-1.09771	-1.12296	-1.51111	-1.47628	NA	-1.57026	-1.20801	-1.5938	-1.46445	-1.29329	-1.16534	-1.24766	-1.03139	-1.37877	-1.99561	-1.29392	NA	-1.30018	-1.60319	-1.72223	-1.19518	-2.11297	-1.59101	-1.80655	-1.1279	-1.54883	-1.59665	-1.18563	-1.26884	-1.33185	-1.63419	-1.09632	NA
ENSG00000109046	NA	0.0188064	NA	0.139685	0.195342	NA	NA	-0.0944117	-0.198638	-0.420763	0.117372	0.12415	-0.200442	0.0453311	-0.326963	-0.0801306	-0.365258	-0.037418	0.0348167	0.0990918	NA	-0.136147	-0.0689009	0.504517	0.0453185	0.0230158	-0.217181	-0.314267	0.0614528	0.217813	-0.333905	0.407162	NA	-0.182481	-0.26975	0.0347689	0.152832	-0.450263	-0.593656	-0.462687	0.0712245	0.0587428	-0.0998643	0.0516907	-0.37715	-0.168975	-0.0892769	-0.0463753	NA
ENSG00000125871	NA	-0.687413	NA	-1.53231	-1.35004	NA	NA	-0.817021	-1.07995	-1.72637	-1.37696	-1.32338	-1.15379	-0.977559	-0.799934	-1.26507	-0.950838	-1.06764	-1.16565	-0.513898	NA	-1.64039	-1.49237	-1.21124	-1.08203	-0.718515	-0.882147	-1.74279	-1.66946	-1.25565	-1.51981	-0.620889	NA	-1.3163	-1.63897	-1.41341	-1.54161	-0.608301	0.152031	-1.59815	-1.22483	-1.16703	-1.38417	-0.883417	-0.866576	-1.32476	-1.22067	-1.54919	NA
ENSG00000136044	NA	0.201605	NA	-1.23087	-1.27751	NA	NA	-0.0759457	-0.973703	-1.5571	-1.24604	-1.36582	-1.38963	-0.0239835	-0.807934	-1.29762	-1.51151	-1.08985	-1.1957	-0.848652	NA	-1.65007	-1.24787	-1.19757	-1.14255	-0.863417	-0.861701	-1.39369	-1.20761	-0.964578	-1.38968	-0.896702	NA	-1.25827	-1.42225	-1.27021	-1.23504	-1.02778	-0.675697	-1.46867	-1.39474	-1.21326	-1.37274	-0.932304	-1.11669	-1.2621	-1.31833	-1.29292	NA
ENSG00000120156	NA	-1.52409	NA	-2.14319	-2.27995	NA	NA	-2.06928	-2.10806	-2.53988	-2.19809	-2.11706	-1.66848	-1.44819	-2.42388	-2.40293	-2.58898	-2.40971	-2.3883	-2.09764	NA	-2.6019	-2.54915	-2.18398	-1.99111	-1.82555	-2.13425	-2.40669	-2.20835	-1.94706	-1.48684	-0.767098	NA	-2.4182	-2.5397	-1.50791	-2.31992	-2.25443	-2.25539	-2.15421	-2.56668	-2.26731	-2.12285	-1.96838	-1.89596	-2.31231	-2.02187	-1.91845	NA
ENSG00000100302	NA	-4.19632	NA	-2.46118	-2.4192	NA	NA	-3.62118	-1.51957	-2.29281	-1.82937	-2.16305	-3.82859	-4.49925	-1.68605	-2.0361	-1.94287	-2.53595	-2.16903	-3.53755	NA	-2.48449	-2.42174	-2.62883	-2.14802	-2.1992	-1.94	-2.23954	-3.26352	-2.4459	-4.12566	-2.25229	NA	-1.20001	-2.16296	-2.09315	-1.65193	-2.71391	-1.99031	-1.73769	-2.43695	-2.24506	-2.07428	-2.02044	-2.37685	-1.58043	-1.74712	-2.08756	NA
ENSG00000075426	NA	1.08925	NA	-1.28095	-1.35536	NA	NA	1.78241	-0.593128	-0.795726	-0.797941	-1.41696	2.36541	1.91549	-0.44317	-1.47876	-0.951011	-1.00257	-1.49562	-0.0440886	NA	-1.48098	-0.944546	-1.18141	0.585449	0.948816	-0.399947	-1.21923	-0.757134	-0.731902	2.58513	2.1945	NA	-0.683822	-0.613466	0.0284668	-0.826292	0.614711	2.57156	-1.18919	-1.3649	-0.322717	-1.07565	-1.22564	-1.00347	-1.02821	-1.06493	-0.739253	NA
ENSG00000229065	NA	-0.558407	NA	1.7228	1.9239	NA	NA	-1.58255	0.16016	2.30572	1.55086	1.57219	0.235125	-1.15332	0.803039	0.54157	2.83134	1.39951	0.27943	-0.0640114	NA	1.96044	1.13892	2.02912	0.665274	0.936365	1.07324	1.53205	0.56762	0.667508	-5.06663	1.27427	NA	1.68576	0.520938	-0.0284503	0.391269	-2.84092	-0.183222	2.40488	1.44591	0.310484	0.21097	0.430902	-0.964591	1.24204	0.428494	1.30923	NA
ENSG00000083817	NA	NA	NA	NA	NA	NA	NA	NA	NA	NA	NA	NA	NA	NA	NA	NA	NA	NA	NA	NA	NA	NA	NA	NA	NA	NA	NA	NA	NA	NA	NA	NA	NA	NA	NA	NA	NA	NA	NA	NA	NA	NA	NA	NA	NA	NA	NA	NA	NA
ENSG00000137075	NA	-2.41895	NA	-1.99319	-2.48224	NA	NA	-2.23705	-2.05595	-2.20145	-2.03996	-2.14377	-2.25064	-2.19168	-1.85205	-1.82415	-2.04949	-2.07318	-2.29035	-2.02632	NA	-2.33381	-2.22201	-2.13445	-2.29383	-2.1701	-1.9246	-2.20182	-2.29771	-1.97372	-2.22153	-1.80748	NA	-1.81611	-2.36355	-2.20975	-2.07009	-2.54146	-1.95043	-2.05924	-2.18211	-1.99084	-2.23136	-2.27084	-2.28063	-1.98506	-2.25957	-1.99732	NA
ENSG00000167701	NA	-0.53148	NA	1.47046	1.12191	NA	NA	-1.67905	0.0291591	1.21113	0.36033	-0.211187	-0.509017	-1.5936	1.24254	1.1627	1.60085	0.884564	0.120787	-1.19286	NA	1.62416	0.698607	0.459221	0.333161	-0.419775	0.503155	1.26933	0.354796	1.03964	0.425163	0.2263	NA	1.40639	1.31761	0.662742	0.69367	-0.859228	-0.767487	1.09746	0.550805	0.37233	0.646085	0.859293	0.129477	1.05442	1.05217	0.887519	NA
ENSG00000140511	NA	NA	NA	NA	NA	NA	NA	NA	NA	NA	NA	NA	NA	NA	NA	NA	NA	NA	NA	NA	NA	NA	NA	NA	NA	NA	NA	NA	NA	NA	NA	NA	NA	NA	NA	NA	NA	NA	NA	NA	NA	NA	NA	NA	NA	NA	NA	NA	NA
ENSG00000162494	NA	-4.8737	NA	0.145319	-0.0604259	NA	NA	-4.4306	-1.29172	-1.30453	-1.04625	-0.662331	-2.25627	-4.6085	-0.443645	-0.492884	0.355666	-0.391945	-1.94804	-2.77	NA	-1.20466	-1.36344	-1.36521	-1.18628	-2.26168	-1.2351	-0.802743	-1.32879	-0.596419	-2.32791	-1.28107	NA	-0.349994	-1.0769	-1.13422	-1.49589	-3.57004	-3.20072	-0.895683	-1.38518	-1.63957	-1.0457	-1.89486	-1.47333	-0.77375	-0.908404	-1.01893	NA
ENSG00000033030	NA	-0.584866	NA	-0.884242	-0.842833	NA	NA	-0.669108	-0.867271	-0.896244	-0.700396	-0.742089	-1.09384	-0.602301	-0.239588	-0.416145	-0.833788	-0.723998	-0.673576	-0.466266	NA	-1.17192	-0.934565	-0.704595	-0.541364	-0.554091	-0.201312	-0.848056	-0.826877	-0.589337	-0.975648	-0.247404	NA	-0.599854	-1.26205	-0.992464	-0.519372	-0.608355	-0.377115	-0.796067	-0.955043	-0.888826	-0.5664	-0.691149	-0.579934	-0.521342	-0.824031	-0.57423	NA
ENSG00000025156	NA	-1.17097	NA	-0.712191	-0.804769	NA	NA	-0.860247	-0.123902	-1.00957	-0.422545	-0.659219	-1.66949	-1.17044	0.0433829	-0.112944	-0.68128	-0.618483	-0.647769	-0.656366	NA	-1.06864	-0.730303	-0.425485	-1.00222	-0.918794	-0.340541	-0.700977	-0.957865	-0.896893	-1.70723	-0.813564	NA	-1.06972	-1.09911	-1.34124	-0.474576	-1.22184	-0.793151	-0.431303	-0.611906	-0.509764	-0.572835	-0.594693	-0.432307	-0.226656	-0.71848	-0.0961511	NA
ENSG00000170854	NA	0.415642	NA	-1.85792	-2.20787	NA	NA	0.0839142	-1.88079	-1.54498	-1.66316	-1.71399	-1.32329	0.361706	-1.63808	-1.81372	-1.95181	-1.85187	-2.0074	-0.32519	NA	-2.2711	-1.96361	-1.81811	-1.51526	-0.428615	-1.76738	-1.88058	-2.04785	-1.95354	-0.955459	-0.709268	NA	-2.24669	-2.52109	-2.04476	-1.97059	-0.852097	0.036907	-2.09075	-1.91719	-1.75113	-1.97513	-1.50718	-1.6644	-1.87081	-1.81974	-2.26465	NA
ENSG00000064932	NA	NA	NA	NA	NA	NA	NA	NA	NA	NA	NA	NA	NA	NA	NA	NA	NA	NA	NA	NA	NA	NA	NA	NA	NA	NA	NA	NA	NA	NA	NA	NA	NA	NA	NA	NA	NA	NA	NA	NA	NA	NA	NA	NA	NA	NA	NA	NA	NA
ENSG00000087085	NA	-0.404665	NA	-0.405153	-0.0618202	NA	NA	-1.01277	-0.749817	0.799766	0.275751	-0.499493	0.133529	-0.174062	-1.04398	0.472282	0.418261	0.401715	-1.69569	-1.90369	NA	-0.737957	-1.0143	-1.19652	-0.741603	-0.634879	-0.75371	0.0970693	-0.15888	-0.404316	0.571831	0.354019	NA	0.891409	0.351439	-0.509521	-0.810643	-1.74827	-1.7005	0.183419	-0.448644	-0.73673	-0.490658	-1.48199	-1.7271	0.397024	0.439822	-0.365154	NA
ENSG00000139998	NA	NA	NA	NA	NA	NA	NA	NA	NA	NA	NA	NA	NA	NA	NA	NA	NA	NA	NA	NA	NA	NA	NA	NA	NA	NA	NA	NA	NA	NA	NA	NA	NA	NA	NA	NA	NA	NA	NA	NA	NA	NA	NA	NA	NA	NA	NA	NA	NA
ENSG00000205362	NA	NA	NA	NA	NA	NA	NA	NA	NA	NA	NA	NA	NA	NA	NA	NA	NA	NA	NA	NA	NA	NA	NA	NA	NA	NA	NA	NA	NA	NA	NA	NA	NA	NA	NA	NA	NA	NA	NA	NA	NA	NA	NA	NA	NA	NA	NA	NA	NA
ENSG00000064490	NA	-3.39939	NA	-2.6572	-2.80008	NA	NA	-3.7841	-2.25312	-2.57386	-2.86121	-3.1743	-4.41694	-3.47453	-2.65793	-2.42585	-2.58322	-2.47809	-2.38398	-3.04006	NA	-2.46968	-3.02534	-2.46653	-2.55778	-2.69116	-2.88508	-2.8331	-2.94861	-2.31282	-3.56426	-3.23753	NA	-2.64834	-2.6351	-2.6872	-2.78342	-3.03962	-2.73064	-2.96665	-2.72308	-3.12001	-3.33123	-2.43093	-2.86347	-2.15357	-2.32615	-2.51429	NA
ENSG00000104419	NA	-0.233828	NA	-1.69983	-2.35243	NA	NA	-1.36476	-2.30137	-2.51518	-2.74349	-2.54836	-0.681356	-1.09919	-2.07031	-2.40938	-1.95667	-2.26005	-2.51053	-1.92856	NA	-2.84528	-2.49263	-2.45648	-1.55884	-1.81097	-2.18259	-2.49111	-2.84301	-2.29074	-0.673709	-0.501416	NA	-1.99389	-2.33989	-1.78996	-2.33938	-2.11308	-2.12334	-2.62852	-3.01071	-2.33899	-2.46391	-2.26519	-2.08043	-2.22673	-2.60725	-2.39533	NA
ENSG00000079385	NA	NA	NA	NA	NA	NA	NA	NA	NA	NA	NA	NA	NA	NA	NA	NA	NA	NA	NA	NA	NA	NA	NA	NA	NA	NA	NA	NA	NA	NA	NA	NA	NA	NA	NA	NA	NA	NA	NA	NA	NA	NA	NA	NA	NA	NA	NA	NA	NA
ENSG00000142089	NA	NA	NA	NA	NA	NA	NA	NA	NA	NA	NA	NA	NA	NA	NA	NA	NA	NA	NA	NA	NA	NA	NA	NA	NA	NA	NA	NA	NA	NA	NA	NA	NA	NA	NA	NA	NA	NA	NA	NA	NA	NA	NA	NA	NA	NA	NA	NA	NA
ENSG00000121057	NA	-0.657562	NA	0.0366402	-0.275561	NA	NA	-0.716399	-0.568595	-0.331107	-0.833393	-0.489137	-1.26778	-1.15234	0.340168	-0.0959991	0.221589	0.0670221	-0.111482	-0.670855	NA	-0.175494	-0.37718	-0.452372	-0.168194	-0.0812663	-0.287322	-0.186886	-0.442854	-0.149358	-0.942053	0.26133	NA	0.0431443	-0.380561	-0.324025	0.0881516	-0.898102	-0.297755	-0.326992	-0.620632	-0.763241	0.2271	0.00295517	-0.231175	0.174075	0.126645	-0.51404	NA
ENSG00000132017	NA	-3.08672	NA	-2.37449	-1.62484	NA	NA	-2.86116	-2.16712	-2.14396	-2.19676	-2.71259	-2.90206	-2.69678	-2.13191	-2.2697	-1.6516	-2.27407	-2.96059	-3.18321	NA	-2.33915	-3.16593	-3.17279	-2.84973	-3.07596	-2.76971	-3.20821	-2.26136	-2.74138	-2.62662	-2.79461	NA	-2.18613	-2.07293	-2.58124	-2.17849	-3.26874	-2.42846	-2.14793	-2.88327	-2.72838	-2.86712	-2.20866	-2.73624	-2.58087	-2.1992	-2.07492	NA
ENSG00000139641	NA	-1.90485	NA	-1.261	-1.29317	NA	NA	-2.30555	-2.02075	-1.29717	-1.40793	-1.69816	-2.25805	-2.60883	-1.40095	-1.40635	-0.595056	-1.56305	-2.06601	-1.97971	NA	-1.88287	-2.16537	-2.04212	-1.72071	-1.8452	-1.65696	-1.75243	-2.2303	-2.06676	-2.1059	-1.06007	NA	-1.46428	-1.35068	-1.5338	-1.30407	-2.18481	-1.5787	-1.0671	-2.01303	-1.842	-2.01965	-1.64056	-1.32287	-1.79714	-1.86089	-1.74072	NA
ENSG00000138496	NA	-1.28385	NA	-1.94184	-2.46537	NA	NA	-0.797201	-2.71169	-2.76607	-2.54453	-2.59639	-1.39721	-0.862473	-2.07696	-2.52358	-2.65596	-2.06957	-2.48592	-1.05635	NA	-2.80974	-2.6253	-2.35359	-1.94423	-1.373	-2.20283	-2.36129	-2.4604	-2.12447	-1.00011	-0.592135	NA	-2.27655	-2.63759	-1.75563	-2.59039	-2.04959	-1.20085	-2.47036	-2.58683	-2.11675	-2.19071	-2.25483	-2.16094	-1.99209	-2.11328	-2.1637	NA
ENSG00000171867	NA	0.524317	NA	-2.21477	-2.38846	NA	NA	0.68492	-1.85984	-2.24622	-2.29915	-2.56787	0.560535	0.849394	-1.68889	-1.74392	-2.86268	-1.99488	-1.98608	-0.292392	NA	-2.20807	-1.81549	-1.65085	-0.828292	-0.221168	-1.33854	-1.79732	-2.06223	-1.74884	0.650784	-0.204232	NA	-2.03956	-2.22083	-2.20902	-1.60081	0.246208	1.13681	-2.14214	-1.65735	-1.52495	-2.28759	-2.21589	-1.99261	-1.73828	-2.12502	-2.39707	NA
ENSG00000173366	NA	-2.18267	NA	-0.308416	-0.50402	NA	NA	-1.99364	-0.490116	-0.232212	-1.04036	-0.936751	-1.87898	-2.28284	-0.990533	-0.456423	-0.851605	-0.875406	-0.655571	-0.953006	NA	-0.0946305	-0.661965	-0.586669	-0.810516	-1.11116	-0.951582	-0.438881	-0.484145	-0.63353	-1.56659	-0.535357	NA	-0.271855	-0.949699	-0.678606	-0.884472	-1.56406	-1.08231	-0.55817	-0.88702	-1.13221	-0.743537	-0.556041	-0.797929	-0.143713	-0.511991	-0.190808	NA
ENSG00000170631	NA	NA	NA	NA	NA	NA	NA	NA	NA	NA	NA	NA	NA	NA	NA	NA	NA	NA	NA	NA	NA	NA	NA	NA	NA	NA	NA	NA	NA	NA	NA	NA	NA	NA	NA	NA	NA	NA	NA	NA	NA	NA	NA	NA	NA	NA	NA	NA	NA
ENSG00000255073	NA	-1.0059	NA	-0.490279	-0.870078	NA	NA	-0.977111	-0.748953	-0.689323	-0.685298	-0.451886	-1.03296	-0.840619	-0.327444	-0.152264	-0.886733	-0.616859	-0.802415	-0.708131	NA	-0.934568	-0.692446	-0.628743	-0.688944	-0.660497	-0.433291	-0.571352	-0.56751	-0.335634	-1.1392	-0.49207	NA	-0.649852	-0.798629	-0.980069	-0.66347	-1.21276	-1.18987	-0.318901	-0.478291	-0.482776	-0.642971	-0.774312	-0.977492	-0.592712	-0.688784	-0.30163	NA
ENSG00000177374	NA	-1.86667	NA	-1.48972	-0.246635	NA	NA	-2.77631	-0.836993	-2.08131	-0.837045	-1.83417	-2.33847	-3.6646	-2.66434	-1.10929	-0.437991	-1.43767	-2.50533	-2.96581	NA	-2.44572	-2.74819	-3.28308	-1.74602	-1.7652	-1.72042	-1.72968	-2.19576	-2.56564	-2.36482	-0.951808	NA	-0.852636	-0.812433	-2.41054	-2.14068	-2.26753	-3.56144	-0.682021	-1.51731	-2.05204	-2.48332	-1.16635	-1.82178	-1.61065	-2.41511	-1.72903	NA
ENSG00000212694	NA	0.349743	NA	1.44002	1.07333	NA	NA	0.0759783	0.951366	0.620682	0.806195	0.496205	0.00680397	-0.25597	1.47164	1.1005	1.54673	1.4515	1.20992	0.90698	NA	1.01241	1.03227	1.00929	0.2496	0.487388	0.901471	1.04998	0.651348	1.05978	0.0423671	1.38209	NA	2.00144	1.36342	1.41193	1.1246	0.579152	1.19198	1.19046	1.06515	1.16171	0.924032	0.865732	1.00854	1.29163	1.10705	0.836393	NA
ENSG00000111670	NA	-3.05441	NA	-1.82329	-2.16207	NA	NA	-3.68455	-2.13319	-1.81193	-1.65092	-1.64476	-2.90873	-3.25823	-2.08901	-1.68451	-1.47334	-1.56239	-1.96251	-2.36917	NA	-1.69468	-2.06	-1.76192	-2.42268	-2.3156	-2.37025	-2.23358	-2.51895	-1.93144	-2.98059	-1.7886	NA	-1.86399	-2.31022	-2.21096	-1.98894	-2.832	-3.37774	-1.74843	-1.97779	-2.1653	-2.24547	-2.25436	-2.72249	-1.7942	-2.19789	-2.30855	NA
ENSG00000138758	NA	-2.11656	NA	-1.85522	-1.63725	NA	NA	-2.24735	-2.16282	-2.35377	-1.62572	-1.13164	-1.61497	-2.10232	-2.18901	-1.81673	-1.45113	-1.2153	-1.70721	-1.61191	NA	-2.39556	-1.69197	-1.02695	-1.85779	-2.23606	-2.30844	-2.55876	-1.70433	-1.56348	-2.38324	-1.52973	NA	-2.24326	-1.93892	-1.54641	-1.9878	-2.52347	-2.41733	-2.10936	-1.71597	-1.53713	-1.61124	-1.72363	-1.82913	-2.02775	-1.72625	-1.48759	NA
ENSG00000170291	NA	-2.40877	NA	-2.73867	-1.96773	NA	NA	-2.99387	-2.29628	-2.53057	-1.83733	-2.47117	-2.44235	-2.53234	-2.13745	-2.23638	-1.43713	-2.16796	-2.42941	-2.26904	NA	-2.97099	-2.31734	-2.55734	-2.68537	-2.27473	-2.26373	-2.52297	-2.89022	-2.4477	-2.63824	-2.51555	NA	-2.41574	-2.09672	-2.74375	-2.57692	-2.72948	-2.6414	-2.41714	-2.16642	-3.23325	-2.58109	-2.243	-2.9131	-1.89132	-1.76916	-1.58872	NA
ENSG00000114770	NA	0.856392	NA	-0.882687	-0.913159	NA	NA	1.37277	-0.124389	-0.917299	-0.511692	-0.753925	0.139673	0.876907	-0.235067	-0.718982	-0.700342	-0.478817	-1.12708	-0.015959	NA	-1.52086	-0.980104	-1.18611	-0.117074	-0.0147532	-0.120023	-0.510782	-0.501817	-0.282777	0.515857	0.558026	NA	-0.219647	-0.93659	-0.371585	-0.919151	-0.208059	0.641924	-1.1045	-0.895057	-0.713121	-0.467847	-0.4906	-0.424856	-0.672584	-0.425076	-0.533349	NA
ENSG00000023287	NA	-0.615681	NA	-0.905389	-0.927736	NA	NA	-0.706997	-0.588764	-1.01003	-0.747303	-0.809829	-0.569735	-0.162291	-0.411887	-0.727979	-0.801608	-0.85148	-0.831497	-0.239825	NA	-1.22076	-0.957239	-0.706014	-0.560334	-0.0715871	-0.46517	-1.03331	-1.0478	-0.76431	-0.633803	-0.205303	NA	-1.14766	-1.26153	-1.14361	-0.884664	-0.277042	0.218192	-0.833204	-0.902317	-0.823049	-0.801528	-0.166735	-0.30069	-0.762056	-0.919306	-0.733294	NA
ENSG00000136997	NA	2.20792	NA	-3.00665	-3.55709	NA	NA	2.48305	-2.76915	-3.22246	-3.89465	-3.24703	2.39343	2.41092	-3.17592	-3.40277	-2.48401	-2.89464	-3.01327	-1.3658	NA	-4.76196	-4.75595	-4.1996	-0.274693	-0.192788	-2.66919	-4.86537	-3.81038	-3.35842	2.45332	1.99586	NA	-3.04335	-2.77027	-2.29707	-4.87193	1.30933	2.0344	-5.60611	-3.13193	-1.54341	-3.53146	-3.94547	-3.74965	-4.1955	-3.31394	-5.00637	NA
ENSG00000110047	NA	-2.89859	NA	-2.60916	-2.6926	NA	NA	-1.77682	-3.2816	-2.90739	-2.83436	-2.9286	-1.11909	-1.2893	-3.16825	-2.69494	-2.50491	-3.11602	-3.08279	-2.93554	NA	-2.63778	-3.0563	-3.00977	-2.95546	-3.46306	-3.61165	-3.36905	-3.04292	-2.87153	-1.21228	-2.28287	NA	-2.90912	-3.02648	-2.644	-2.76815	-2.49471	-3.15235	-2.50875	-3.27756	-3.0648	-3.14225	-3.4282	-3.29684	-2.86303	-3.35106	-2.74937	NA
ENSG00000197362	NA	NA	NA	NA	NA	NA	NA	NA	NA	NA	NA	NA	NA	NA	NA	NA	NA	NA	NA	NA	NA	NA	NA	NA	NA	NA	NA	NA	NA	NA	NA	NA	NA	NA	NA	NA	NA	NA	NA	NA	NA	NA	NA	NA	NA	NA	NA	NA	NA
ENSG00000110583	NA	NA	NA	NA	NA	NA	NA	NA	NA	NA	NA	NA	NA	NA	NA	NA	NA	NA	NA	NA	NA	NA	NA	NA	NA	NA	NA	NA	NA	NA	NA	NA	NA	NA	NA	NA	NA	NA	NA	NA	NA	NA	NA	NA	NA	NA	NA	NA	NA
ENSG00000164867	NA	NA	NA	NA	NA	NA	NA	NA	NA	NA	NA	NA	NA	NA	NA	NA	NA	NA	NA	NA	NA	NA	NA	NA	NA	NA	NA	NA	NA	NA	NA	NA	NA	NA	NA	NA	NA	NA	NA	NA	NA	NA	NA	NA	NA	NA	NA	NA	NA
ENSG00000259827	NA	NA	NA	NA	NA	NA	NA	NA	NA	NA	NA	NA	NA	NA	NA	NA	NA	NA	NA	NA	NA	NA	NA	NA	NA	NA	NA	NA	NA	NA	NA	NA	NA	NA	NA	NA	NA	NA	NA	NA	NA	NA	NA	NA	NA	NA	NA	NA	NA
ENSG00000169245	NA	NA	NA	NA	NA	NA	NA	NA	NA	NA	NA	NA	NA	NA	NA	NA	NA	NA	NA	NA	NA	NA	NA	NA	NA	NA	NA	NA	NA	NA	NA	NA	NA	NA	NA	NA	NA	NA	NA	NA	NA	NA	NA	NA	NA	NA	NA	NA	NA
ENSG00000073331	NA	NA	NA	NA	NA	NA	NA	NA	NA	NA	NA	NA	NA	NA	NA	NA	NA	NA	NA	NA	NA	NA	NA	NA	NA	NA	NA	NA	NA	NA	NA	NA	NA	NA	NA	NA	NA	NA	NA	NA	NA	NA	NA	NA	NA	NA	NA	NA	NA
ENSG00000183386	NA	1.80834	NA	3.32375	3.26435	NA	NA	1.4797	3.81622	3.15448	3.39119	2.71144	1.28507	0.963091	4.29128	3.75349	3.79529	3.36238	2.37459	2.86316	NA	2.75409	2.31449	2.07492	2.92469	2.70921	3.70687	3.33754	3.04697	2.88219	1.95923	3.18294	NA	3.74628	3.2734	2.68729	2.92555	2.15395	3.28025	3.5667	2.49787	2.59069	3.12824	2.7459	3.11254	3.56495	3.18614	3.33385	NA
ENSG00000010626	NA	NA	NA	NA	NA	NA	NA	NA	NA	NA	NA	NA	NA	NA	NA	NA	NA	NA	NA	NA	NA	NA	NA	NA	NA	NA	NA	NA	NA	NA	NA	NA	NA	NA	NA	NA	NA	NA	NA	NA	NA	NA	NA	NA	NA	NA	NA	NA	NA
ENSG00000122547	NA	1.29228	NA	-0.708254	-0.286427	NA	NA	1.77234	-0.278074	-0.845722	-0.161625	-0.316361	0.80618	1.39164	-0.44262	-0.381521	-0.118936	0.0256098	-0.484413	-0.276051	NA	-1.00621	-0.371538	-0.120436	-0.0801599	0.233136	-0.300209	-0.649211	-0.212091	0.0219396	1.0281	0.875356	NA	-0.11933	-0.00532171	0.147272	-0.49968	0.213096	1.13734	-0.608765	-0.465821	-0.135209	-0.328777	-0.492692	-0.590978	-0.596496	-0.282222	-0.158638	NA
ENSG00000106829	NA	0.430019	NA	-1.40113	-1.46303	NA	NA	0.529721	-1.41415	-1.73203	-1.67098	-1.55127	-0.0752842	0.22312	-0.815168	-0.884835	-1.64843	-1.33146	-1.36431	-0.193891	NA	-1.94017	-1.56014	-1.42151	-1.23373	-0.915478	-0.982905	-1.69712	-1.44354	-1.18819	-0.416182	-0.758932	NA	-1.68451	-1.77607	-1.48444	-1.51362	-0.829322	-0.651473	-1.69286	-1.30616	-1.31844	-1.3755	-1.29745	-1.23372	-1.19829	-1.26168	-1.12695	NA
ENSG00000198700	NA	-1.30993	NA	-1.40006	-1.40393	NA	NA	-1.26473	-1.59306	-1.56209	-1.32293	-1.28966	-1.9641	-1.43172	-1.34111	-1.23748	-1.22893	-1.3005	-1.60365	-1.29397	NA	-1.57927	-1.47592	-1.50332	-1.8139	-1.7022	-1.40424	-1.50174	-1.51265	-1.46254	-1.70732	-1.25347	NA	-1.49011	-1.57056	-1.68055	-1.35008	-2.00817	-1.31391	-1.43833	-1.34566	-1.27409	-1.49521	-1.74852	-1.78794	-1.30327	-1.56315	-1.50594	NA
ENSG00000163638	NA	1.07326	NA	-2.84311	-2.51729	NA	NA	1.48897	-2.76365	-3.06065	-2.18865	-2.06517	1.80898	1.83897	-2.55892	-2.14928	-2.37746	-1.98973	-2.20951	-0.695561	NA	-3.08831	-1.97583	-1.61655	-0.102141	-0.689188	-1.9205	-2.82771	-1.81785	-1.58445	1.8365	1.2312	NA	-2.57753	-2.24085	-1.95183	-2.09134	-0.177024	-0.118667	-2.63082	-2.59186	-1.84236	-2.48284	-2.90608	-3.08208	-2.74571	-2.39529	-2.30618	NA
ENSG00000160867	NA	NA	NA	NA	NA	NA	NA	NA	NA	NA	NA	NA	NA	NA	NA	NA	NA	NA	NA	NA	NA	NA	NA	NA	NA	NA	NA	NA	NA	NA	NA	NA	NA	NA	NA	NA	NA	NA	NA	NA	NA	NA	NA	NA	NA	NA	NA	NA	NA
ENSG00000105926	NA	-0.440363	NA	-2.64476	-2.68924	NA	NA	-0.169582	-1.99431	-2.43477	-2.60561	-2.63515	-0.0735994	0.355051	-1.60809	-1.843	-2.52342	-1.88296	-2.10494	-1.17718	NA	-2.68228	-2.20879	-2.16229	-1.562	-1.06566	-1.20486	-1.84702	-2.02113	-1.40496	-0.380354	-0.919358	NA	-1.87501	-2.47724	-1.88453	-1.68464	-0.52288	-0.116433	-1.75668	-1.66974	-1.3932	-2.58747	-2.36918	-2.23581	-2.10641	-2.12371	-2.5104	NA
ENSG00000139292	NA	-2.34316	NA	-2.78383	-2.242	NA	NA	-3.34422	0.668362	-2.83043	-0.859907	-3.22418	-4.74835	-3.26253	0.0433914	-1.4116	-3.01093	-2.21829	-2.6218	-1.64701	NA	-3.3938	-1.74807	-2.64737	-1.3719	-0.0527042	0.499222	-1.23359	-0.90717	-1.51165	-2.89434	-1.17013	NA	-1.35535	-1.62545	-2.06973	-1.40008	-0.750151	0.174827	-2.43053	-1.78714	-1.82698	-0.875373	-0.620927	-0.285207	-1.20565	-0.540193	-1.08167	NA
ENSG00000102931	NA	-2.01397	NA	-1.74968	-2.00931	NA	NA	-2.32798	-1.79097	-1.99296	-1.9226	-1.66143	-4.27722	-2.13508	-1.59905	-1.22032	-1.50285	-1.50919	-1.82608	-1.9039	NA	-1.50694	-1.43151	-1.628	-1.83562	-2.0339	-1.36901	-1.43968	-2.33881	-1.67921	-3.43399	-2.10593	NA	-2.26035	-1.96542	-2.35311	-2.01393	-2.50029	-2.29471	-1.68462	-1.64131	-1.62868	-1.69476	-1.75871	-2.01103	-1.69099	-1.66839	-1.63282	NA
ENSG00000186660	NA	-1.0364	NA	-0.497757	-0.957012	NA	NA	-1.00721	-0.758928	-0.712064	-0.708381	-0.48306	-1.10328	-0.848254	-0.365275	-0.175584	-0.957302	-0.61894	-0.82683	-0.706819	NA	-0.98952	-0.731018	-0.687444	-0.701617	-0.666003	-0.451476	-0.631221	-0.581749	-0.321863	-1.10903	-0.459493	NA	-0.657425	-0.793679	-1.00246	-0.718493	-1.30034	-1.24159	-0.36721	-0.49708	-0.49785	-0.681774	-0.772733	-0.978486	-0.62271	-0.696609	-0.303637	NA
ENSG00000103966	NA	NA	NA	NA	NA	NA	NA	NA	NA	NA	NA	NA	NA	NA	NA	NA	NA	NA	NA	NA	NA	NA	NA	NA	NA	NA	NA	NA	NA	NA	NA	NA	NA	NA	NA	NA	NA	NA	NA	NA	NA	NA	NA	NA	NA	NA	NA	NA	NA
ENSG00000166289	NA	-4.43968	NA	-0.926621	-1.5367	NA	NA	-4.47449	-0.392466	-1.22198	-1.49683	-2.08446	-2.38438	-4.01695	2.53021e-05	-1.39024	-1.15679	-1.77194	-2.43031	-2.31725	NA	-1.6477	-1.60134	-1.73268	-1.79478	-1.22675	0.0502837	-0.943497	-1.35238	-1.10326	-2.26022	-1.32797	NA	-0.494169	-1.23823	-1.55172	-1.70032	-1.91503	-0.259344	-0.420457	-1.16213	-1.94217	-1.03483	-1.01539	-0.917225	-0.266907	-0.699678	-1.06041	NA
ENSG00000185507	NA	-0.701632	NA	-2.96502	-2.38991	NA	NA	-1.54595	-2.26897	-3.45964	-2.57676	-4.90035	-1.09908	-1.09029	-2.70623	-3.52996	-4.42983	-3.17642	-1.26905	-1.16858	NA	-2.88284	-6.92993	-2.32047	-2.30332	-0.926937	-2.1714	-2.98624	-4.49047	-1.47929	-0.549574	-1.66837	NA	-2.6971	-6.92993	-4.27236	-3.90156	-1.43395	-0.402453	-2.50226	-2.53305	-3.55699	-3.16476	-2.2805	-2.27121	-2.10243	-1.74876	-4.51897	NA
ENSG00000180747	NA	1.06921	NA	-0.559746	-0.480873	NA	NA	1.1709	-0.45658	-1.05216	-0.915265	-1.1869	0.504731	0.552428	-0.597423	-1.12559	-1.01834	-1.17186	-0.910028	-0.174334	NA	-1.04765	-0.939462	-0.920543	-0.878463	-0.681959	-1.11717	-1.49343	-1.39214	-1.01392	1.62035	0.929851	NA	-0.306804	-0.453401	-0.412891	-0.601986	0.376555	1.20401	-0.856844	-1.18811	-0.807255	-0.711066	-0.752511	-0.476742	-0.702382	-0.887362	-0.409776	NA
ENSG00000173221	NA	NA	NA	NA	NA	NA	NA	NA	NA	NA	NA	NA	NA	NA	NA	NA	NA	NA	NA	NA	NA	NA	NA	NA	NA	NA	NA	NA	NA	NA	NA	NA	NA	NA	NA	NA	NA	NA	NA	NA	NA	NA	NA	NA	NA	NA	NA	NA	NA
ENSG00000166548	NA	-3.89559	NA	-2.57619	-2.75933	NA	NA	-3.9243	-2.50902	-2.48736	-2.18031	-2.54527	-3.95139	-3.22114	-2.45592	-2.40805	-2.02207	-2.5133	-2.8314	-2.99179	NA	-2.54217	-2.52801	-2.90516	-2.87827	-2.70671	-2.38991	-2.67593	-2.79211	-2.41708	-3.78299	-2.55382	NA	-2.30323	-2.50475	-2.87677	-2.48704	-3.56542	-2.55885	-2.32663	-2.87063	-2.7271	-2.56829	-2.76013	-2.72953	-2.44391	-2.66805	-2.48977	NA
ENSG00000151702	NA	-0.490996	NA	-0.669779	-0.873304	NA	NA	-0.0692122	-1.06921	-1.16443	-1.19499	-0.983673	-0.692914	-0.391681	-1.14971	-1.03237	-1.28463	-1.12868	-1.3663	-0.609942	NA	-1.27145	-1.14701	-1.06369	-0.797739	-0.83382	-0.935649	-1.33377	-1.07319	-0.868327	-0.516942	-0.297334	NA	-0.776655	-1.05019	-0.695822	-1.14973	-1.05564	-0.959545	-1.26655	-1.23675	-0.975861	-0.911764	-0.707591	-0.824989	-0.767554	-0.901278	-0.823902	NA
ENSG00000166387	NA	-1.3762	NA	-1.50159	-1.6363	NA	NA	-1.6888	-1.57374	-1.6813	-1.53701	-1.70423	-1.82933	-1.44454	-0.914377	-1.40835	-1.61599	-1.58104	-1.85081	-1.89178	NA	-1.85193	-1.85496	-1.80943	-1.40486	-1.007	-1.10824	-1.38364	-1.61697	-1.45121	-1.89645	-0.99725	NA	-1.16165	-1.71322	-1.66626	-1.73714	-1.92728	-1.29431	-1.73414	-1.7771	-2.0011	-1.6426	-1.42599	-1.41942	-1.39151	-1.53915	-1.7322	NA
ENSG00000117362	NA	-0.766398	NA	-1.11877	-0.992168	NA	NA	-0.884744	-0.592623	-1.03458	-0.909448	-0.490106	-0.979279	-0.426517	-0.554111	0.010774	-0.0257817	-0.662178	-0.685913	-0.0315317	NA	-0.421248	-0.855762	-0.564235	-0.454742	-1.03203	-0.987073	-1.10522	-1.53304	-0.984569	-2.28731	-0.695295	NA	0.44537	-0.964551	-1.93481	-0.853999	-0.571588	-0.724706	-0.342212	-0.564233	-0.108134	-0.309706	-0.69062	-1.6593	0.0181947	-0.557556	-0.0094344	NA
ENSG00000165029	NA	-0.374643	NA	-1.13741	-0.68852	NA	NA	0.0547625	-0.976545	-0.99616	-0.905729	-1.05201	0.0627565	0.596583	-0.547491	-1.21397	-0.117885	-1.03709	0.0618182	0.289775	NA	-0.949141	-0.08514	-0.134787	-0.141565	0.40114	-0.523862	-1.1862	-1.01415	-0.386946	0.405354	0.68609	NA	-0.462344	-1.11675	-0.676832	-0.579537	-0.141995	1.14809	-0.289179	-0.772861	-0.853733	-0.822281	-0.272498	-0.500783	-0.756805	-0.897171	-0.837159	NA
ENSG00000139835	NA	-3.76827	NA	-1.51604	-1.50488	NA	NA	-4.63505	-1.45584	-1.54569	-1.53295	-2.12259	-2.52264	-4.64187	-1.35004	-0.940834	-1.41863	-1.87571	-1.8112	-2.67321	NA	-1.17691	-1.32348	-1.66924	-1.6993	-2.01149	-1.31114	-1.31211	-1.58064	-1.6027	-2.81689	-1.18963	NA	-1.04805	-1.39135	-1.61086	-1.19718	-2.73555	-2.19658	-1.06637	-1.48705	-1.80577	-1.42733	-2.07013	-2.16661	-1.10139	-1.32119	-1.21307	NA
ENSG00000228013	NA	NA	NA	NA	NA	NA	NA	NA	NA	NA	NA	NA	NA	NA	NA	NA	NA	NA	NA	NA	NA	NA	NA	NA	NA	NA	NA	NA	NA	NA	NA	NA	NA	NA	NA	NA	NA	NA	NA	NA	NA	NA	NA	NA	NA	NA	NA	NA	NA
ENSG00000120694	NA	-1.16125	NA	-2.37279	-2.63632	NA	NA	-0.810881	-2.64532	-2.67713	-2.73007	-3.09019	-0.775741	-0.788199	-2.34946	-1.54338	-2.85819	-2.40235	-2.87439	-2.09314	NA	-2.67206	-2.98262	-2.31323	-1.49925	-1.94707	-1.72338	-1.92455	-1.68993	-1.55949	-1.26821	-1.18605	NA	-2.0508	-2.31398	-2.19236	-1.54499	-1.89266	-2.31553	-3.32296	-2.55899	-2.21507	-2.13466	-2.52243	-2.31611	-1.81696	-2.30794	-2.10364	NA
ENSG00000124743	NA	-1.55421	NA	2.13751	1.88569	NA	NA	-1.68463	1.23675	1.89877	2.10486	2.2024	-0.207246	-1.39391	1.7946	2.62671	2.21104	2.40332	1.60918	1.07718	NA	1.7297	1.29766	1.79786	1.30433	1.19872	1.0867	1.78095	1.56418	1.68623	0.17056	1.67826	NA	2.17421	1.96147	1.85806	1.94346	0.28818	-0.293615	2.30979	2.09617	1.69534	2.00249	1.42215	1.28702	2.18238	1.87328	1.8658	NA
ENSG00000164292	NA	-1.73618	NA	-1.29635	-1.32058	NA	NA	-1.5255	-1.47267	-1.88931	-1.61596	-1.21271	-1.83055	-1.63259	-1.32153	-1.10372	-1.22009	-0.979338	-1.48882	-1.60201	NA	-1.692	-1.54768	-1.13325	-1.29492	-1.52821	-1.18975	-1.38613	-1.28473	-0.956964	-1.67514	-1.11389	NA	-1.46883	-1.50368	-1.45326	-1.48841	-1.96918	-1.5653	-1.81219	-1.34266	-1.29423	-1.48457	-1.78243	-1.78343	-1.38507	-1.54614	-1.51117	NA
ENSG00000271147	NA	-3.10315	NA	-1.77667	-1.99299	NA	NA	-3.49463	-2.09558	-2.1556	-2.03133	-1.71699	-2.73122	-3.37842	-1.87322	-1.74837	-1.7082	-1.75512	-2.26925	-2.4528	NA	-2.15356	-2.10598	-2.06547	-1.94821	-2.15336	-1.90139	-1.79022	-1.93206	-1.56858	-2.58154	-1.73761	NA	-1.74066	-2.0406	-1.75359	-1.9761	-2.8194	-2.79003	-1.98663	-1.91391	-2.05931	-1.9788	-2.10428	-2.16556	-1.79984	-1.97258	-2.00793	NA
ENSG00000122965	NA	NA	NA	NA	NA	NA	NA	NA	NA	NA	NA	NA	NA	NA	NA	NA	NA	NA	NA	NA	NA	NA	NA	NA	NA	NA	NA	NA	NA	NA	NA	NA	NA	NA	NA	NA	NA	NA	NA	NA	NA	NA	NA	NA	NA	NA	NA	NA	NA
ENSG00000105835	NA	2.86343	NA	-0.575489	-1.26476	NA	NA	3.28937	-1.28534	-1.36939	-1.23061	-1.31739	3.3705	3.7731	-0.324417	-0.964954	-1.0164	-0.925315	-1.53731	1.88777	NA	-2.04323	-1.56812	-1.74522	0.618567	1.10788	-1.36201	-2.23373	-2.02832	-1.37851	2.72768	2.21486	NA	-2.3117	-2.21946	-0.567015	-2.00735	1.68815	2.21319	-1.81496	-1.57111	-0.206505	-1.31078	-0.797209	-1.10295	-1.25796	-1.65937	-1.52769	NA
ENSG00000136205	NA	-3.57585	NA	-3.24187	-2.90477	NA	NA	-2.22604	-2.78592	-2.75255	-2.60003	-2.74453	-2.29942	-2.83413	-2.71326	-3.07684	-2.46121	-2.62493	-2.26335	-2.24791	NA	-2.70915	-2.33949	-2.36743	-2.07672	-1.99089	-2.40009	-2.40724	-2.53186	-1.97548	-1.86316	-1.92145	NA	-2.54522	-2.95307	-2.51382	-2.71748	-2.57839	-2.20026	-2.7989	-2.87103	-2.91181	-2.53092	-2.3088	-2.67273	-2.49946	-2.60925	-2.51925	NA
ENSG00000011566	NA	0.0158995	NA	-0.010598	0.0688562	NA	NA	0.288752	0.047253	0.0459543	0.430857	0.500369	0.0899751	0.469869	0.155941	0.488589	0.309754	0.364421	-0.195561	-0.0825468	NA	-0.22369	0.166024	0.173125	0.461051	0.192999	0.301132	0.279912	0.36567	0.693989	0.170207	0.745336	NA	0.252232	0.0743159	0.0844046	0.30978	-0.166546	0.194173	0.305271	0.371225	0.446447	0.184066	-0.0239236	-0.144207	0.250494	0.119777	0.299812	NA
ENSG00000176994	NA	-2.29773	NA	-2.29452	-2.89129	NA	NA	-2.21759	-1.86648	-2.97422	-1.9251	-2.39085	-3.38609	-1.94675	-2.9747	-2.57045	-1.63428	-2.2081	-2.47686	-1.73544	NA	-2.30082	-2.90184	-2.23973	-2.73224	-2.05369	-1.89915	-2.41029	-2.18433	-2.12723	-3.26326	-1.53541	NA	-1.18076	-2.64331	-2.01248	-1.9214	-2.7899	-2.00561	-2.01626	-2.46042	-2.33922	-2.65651	-2.04735	-1.8688	-2.23549	-2.23301	-2.40413	NA
ENSG00000128311	NA	-3.79997	NA	-1.28284	-2.32876	NA	NA	-4.72567	-1.43011	-1.71261	-2.81961	-2.69554	-5.25368	-3.42337	-2.15214	-1.80431	-2.63412	-2.70387	-2.79045	-3.19323	NA	-1.58388	-1.66092	-2.62646	-2.7682	-1.86155	-1.56027	-1.69389	-1.83025	-2.0241	-3.7293	-2.68514	NA	-1.82177	-2.18889	-2.26846	-2.07459	-2.93554	-2.10044	-1.82001	-2.29538	-2.7315	-2.15121	-2.14387	-2.08861	-1.43725	-1.67922	-2.21178	NA
ENSG00000112146	NA	-2.053	NA	-1.72169	-1.9652	NA	NA	-2.36384	-2.03363	-1.93046	-1.91243	-1.78709	-2.26978	-2.11655	-1.67876	-1.36086	-1.94652	-1.67862	-1.8947	-1.8518	NA	-1.91828	-2.02767	-1.7111	-1.9167	-1.92029	-1.73775	-1.89575	-2.00777	-1.66574	-2.48897	-1.35122	NA	-1.54086	-2.31318	-1.96774	-1.78313	-2.28282	-2.27125	-1.82331	-1.75268	-1.70093	-1.72649	-1.71684	-2.01258	-1.58889	-2.00819	-1.90229	NA
ENSG00000120738	NA	NA	NA	NA	NA	NA	NA	NA	NA	NA	NA	NA	NA	NA	NA	NA	NA	NA	NA	NA	NA	NA	NA	NA	NA	NA	NA	NA	NA	NA	NA	NA	NA	NA	NA	NA	NA	NA	NA	NA	NA	NA	NA	NA	NA	NA	NA	NA	NA
ENSG00000173926	NA	2.01106	NA	-1.44652	-1.15692	NA	NA	1.86883	-2.36395	-2.13769	-2.00936	-1.5356	0.424518	1.95595	-1.44099	-1.03827	-1.07358	-0.799727	-2.02779	-0.34187	NA	-2.59902	-2.10621	-1.99111	-1.9462	-1.51924	-2.56918	-2.784	-2.62227	-2.31026	0.429918	-0.212106	NA	-1.55367	-1.58687	-1.34691	-1.18729	0.412941	0.172388	-1.63119	-1.10972	-0.91805	-2.22651	-2.65145	-2.56088	-2.17237	-2.37422	-2.0058	NA
ENSG00000267009	NA	NA	NA	NA	NA	NA	NA	NA	NA	NA	NA	NA	NA	NA	NA	NA	NA	NA	NA	NA	NA	NA	NA	NA	NA	NA	NA	NA	NA	NA	NA	NA	NA	NA	NA	NA	NA	NA	NA	NA	NA	NA	NA	NA	NA	NA	NA	NA	NA
ENSG00000067082	NA	1.77608	NA	-0.736319	-0.714157	NA	NA	2.169	-1.18045	-1.53488	-1.68011	-1.95604	1.97006	2.02479	-0.869721	-0.971389	-0.794867	-1.00032	-1.60396	0.00286862	NA	-1.00752	-1.40355	-1.32087	-0.253891	-0.114404	-0.432326	-1.36005	-2.01926	-0.980395	2.33555	1.37882	NA	-0.962801	-1.06605	-0.464793	-1.03164	1.32418	1.40344	-1.54618	-2.36512	-0.872944	-1.40719	-1.40428	-1.07435	-0.881208	-1.23771	-0.953896	NA
ENSG00000259453	NA	1.09401	NA	0.364122	-0.491486	NA	NA	1.36316	0.213845	-0.3816	-0.480985	-0.930443	-0.523107	1.3637	0.696232	0.0748308	0.712404	-0.234218	-1.4376	0.015713	NA	-0.541046	-0.616279	-0.684352	0.200176	0.305425	0.199903	-0.124728	-0.354518	-0.139055	-0.0615509	0.572642	NA	0.647203	-0.137287	-0.427693	0.209818	0.431892	1.0035	-0.953388	-0.388674	-0.314508	0.110583	-0.126933	-0.0718886	-0.164015	-0.619438	-0.722618	NA
ENSG00000177426	NA	NA	NA	NA	NA	NA	NA	NA	NA	NA	NA	NA	NA	NA	NA	NA	NA	NA	NA	NA	NA	NA	NA	NA	NA	NA	NA	NA	NA	NA	NA	NA	NA	NA	NA	NA	NA	NA	NA	NA	NA	NA	NA	NA	NA	NA	NA	NA	NA
ENSG00000204060	NA	NA	NA	NA	NA	NA	NA	NA	NA	NA	NA	NA	NA	NA	NA	NA	NA	NA	NA	NA	NA	NA	NA	NA	NA	NA	NA	NA	NA	NA	NA	NA	NA	NA	NA	NA	NA	NA	NA	NA	NA	NA	NA	NA	NA	NA	NA	NA	NA
ENSG00000130396	NA	-1.34622	NA	-1.69478	-1.85662	NA	NA	-1.28101	-1.36088	-1.82051	-1.75885	-1.71817	-1.73225	-1.5402	-1.4902	-1.45688	-1.90682	-1.81876	-1.67811	-1.38293	NA	-1.977	-1.62852	-1.57238	-1.54533	-1.49516	-1.3371	-1.68625	-1.71356	-1.44679	-1.23384	-0.92421	NA	-1.5535	-1.88938	-1.59369	-1.52904	-1.62932	-1.24455	-1.37951	-1.70331	-1.43073	-1.41896	-1.1755	-1.32776	-1.23367	-1.24936	-1.17582	NA
ENSG00000102554	NA	NA	NA	NA	NA	NA	NA	NA	NA	NA	NA	NA	NA	NA	NA	NA	NA	NA	NA	NA	NA	NA	NA	NA	NA	NA	NA	NA	NA	NA	NA	NA	NA	NA	NA	NA	NA	NA	NA	NA	NA	NA	NA	NA	NA	NA	NA	NA	NA
ENSG00000056972	NA	NA	NA	NA	NA	NA	NA	NA	NA	NA	NA	NA	NA	NA	NA	NA	NA	NA	NA	NA	NA	NA	NA	NA	NA	NA	NA	NA	NA	NA	NA	NA	NA	NA	NA	NA	NA	NA	NA	NA	NA	NA	NA	NA	NA	NA	NA	NA	NA
ENSG00000155846	NA	-3.60694	NA	-0.0411685	-0.369516	NA	NA	-3.59645	-1.83063	-0.108489	-1.00286	-0.620851	-1.63347	-3.83816	-0.817404	0.0735615	0.298107	-0.143616	-0.80697	-1.798	NA	-0.240708	-0.648609	-0.592502	-0.523137	-1.37192	-1.13525	-0.276419	-0.791601	-0.359666	-1.71902	-0.312676	NA	0.0605687	-0.628927	-0.559209	-0.53775	-2.27611	-2.72517	-0.531495	-0.740345	-1.01899	-0.80433	-1.11053	-1.18247	-0.39612	-0.56632	-0.854654	NA
ENSG00000152518	NA	1.04411	NA	0.0902494	0.0459361	NA	NA	1.59069	0.300329	0.365154	-0.0810863	-0.896189	1.8759	1.71329	0.226042	0.336882	1.42948	0.486908	0.23969	-0.752827	NA	0.132967	-0.270046	0.0762046	0.952594	0.996392	-0.208333	0.269007	-0.280519	0.397605	1.61515	2.02228	NA	0.815183	0.704738	0.863026	0.184939	0.39158	1.87516	0.999566	-0.101981	0.645127	0.633114	0.619669	0.0256144	0.121736	-0.39022	-0.314975	NA
ENSG00000139146	NA	NA	NA	NA	NA	NA	NA	NA	NA	NA	NA	NA	NA	NA	NA	NA	NA	NA	NA	NA	NA	NA	NA	NA	NA	NA	NA	NA	NA	NA	NA	NA	NA	NA	NA	NA	NA	NA	NA	NA	NA	NA	NA	NA	NA	NA	NA	NA	NA
ENSG00000142546	NA	-2.8326	NA	-2.00866	-2.70551	NA	NA	-2.80623	-2.46126	-2.19124	-2.26888	-2.52571	-3.33766	-3.06248	-2.19946	-2.554	-1.91985	-2.49077	-2.60526	-2.76563	NA	-2.32125	-2.5179	-2.74691	-2.17174	-2.25743	-2.38138	-1.79581	-2.2577	-2.03333	-2.78104	-1.91508	NA	-1.63364	-2.44762	-2.37833	-2.57661	-2.57209	-2.15725	-2.03095	-2.45429	-2.58982	-2.30641	-2.53118	-2.65294	-2.01155	-2.29639	-2.32675	NA
ENSG00000185722	NA	-2.38589	NA	-1.9939	-2.14685	NA	NA	-2.14825	-1.31003	-2.0789	-1.98654	-2.12442	-1.88146	-1.99302	-1.07293	-1.73626	-1.52486	-1.65749	-1.56973	-1.57684	NA	-2.01304	-1.80762	-1.61839	-1.70939	-1.15957	-1.28022	-2.06361	-1.79338	-1.59662	-2.22769	-1.23228	NA	-1.64085	-1.94262	-2.00975	-2.19693	-1.58863	-0.71815	-2.25267	-2.08604	-2.1392	-1.73733	-1.41392	-1.42359	-2.02117	-1.92569	-1.90618	NA
ENSG00000237943	NA	-2.2499	NA	-1.79805	-0.978756	NA	NA	-0.175787	0.141563	-0.936333	-0.796325	-0.774683	-1.54198	-1.26354	-0.385599	-0.769302	-1.24571	-0.887408	-0.752702	-0.745336	NA	-1.70794	-1.25536	-0.912912	-0.993586	-0.385461	-0.507458	-1.1804	-1.50325	-0.874354	-1.69028	-0.659384	NA	-1.63292	-1.90422	-1.39929	-2.01045	-0.824076	-0.14126	-1.67308	-1.29845	-1.78407	-1.11301	-0.469663	-0.33227	-1.00436	-1.36123	-1.51954	NA
ENSG00000116977	NA	NA	NA	NA	NA	NA	NA	NA	NA	NA	NA	NA	NA	NA	NA	NA	NA	NA	NA	NA	NA	NA	NA	NA	NA	NA	NA	NA	NA	NA	NA	NA	NA	NA	NA	NA	NA	NA	NA	NA	NA	NA	NA	NA	NA	NA	NA	NA	NA
ENSG00000165617	NA	NA	NA	NA	NA	NA	NA	NA	NA	NA	NA	NA	NA	NA	NA	NA	NA	NA	NA	NA	NA	NA	NA	NA	NA	NA	NA	NA	NA	NA	NA	NA	NA	NA	NA	NA	NA	NA	NA	NA	NA	NA	NA	NA	NA	NA	NA	NA	NA
ENSG00000168394	NA	-0.506988	NA	-2.08874	-2.25792	NA	NA	0.148617	-1.70998	-2.4837	-2.49361	-2.65112	-0.115844	0.660174	-1.71177	-1.65703	-1.8144	-1.88415	-2.21417	-1.2281	NA	-1.6253	-2.20036	-1.9247	-1.39494	-1.2568	-1.77048	-2.62158	-2.17979	-2.33052	0.258143	0.0591066	NA	-2.03899	-2.02286	-1.96539	-2.19171	-1.29705	0.63269	-2.07319	-2.49078	-2.24512	-1.85404	-1.72192	-1.74316	-1.22864	-1.58756	-1.44528	NA
ENSG00000006210	NA	NA	NA	NA	NA	NA	NA	NA	NA	NA	NA	NA	NA	NA	NA	NA	NA	NA	NA	NA	NA	NA	NA	NA	NA	NA	NA	NA	NA	NA	NA	NA	NA	NA	NA	NA	NA	NA	NA	NA	NA	NA	NA	NA	NA	NA	NA	NA	NA
ENSG00000145241	NA	-3.11249	NA	-2.06144	-2.30084	NA	NA	-3.30158	-2.25992	-2.38034	-2.28542	-2.41386	-3.3357	-2.73067	-1.78664	-1.91575	-1.88058	-2.39113	-2.42522	-2.16715	NA	-2.10541	-2.05865	-2.11225	-2.66622	-2.19613	-2.01015	-2.17226	-2.49863	-2.2814	-3.14579	-1.96404	NA	-2.01812	-2.46468	-2.61322	-2.56687	-2.82661	-2.34543	-1.99196	-2.32693	-2.17133	-2.58827	-2.19974	-2.35568	-2.13397	-2.33028	-2.53363	NA
ENSG00000159216	NA	NA	NA	NA	NA	NA	NA	NA	NA	NA	NA	NA	NA	NA	NA	NA	NA	NA	NA	NA	NA	NA	NA	NA	NA	NA	NA	NA	NA	NA	NA	NA	NA	NA	NA	NA	NA	NA	NA	NA	NA	NA	NA	NA	NA	NA	NA	NA	NA
ENSG00000170153	NA	-2.13461	NA	-2.45106	-1.43256	NA	NA	-2.40828	-1.95766	-2.91746	-1.95284	-1.6873	-2.02357	-1.89881	-1.5573	-2.31113	-1.18489	-1.21321	-2.44105	-1.13049	NA	-3.28349	-2.31612	-1.1357	-1.82007	-0.354442	-1.74817	-2.77198	-1.79323	-2.1283	-1.64531	-0.856304	NA	-2.489	-1.73375	-2.17572	-3.17835	-2.01698	-1.82352	-3.28722	-2.58493	-2.7654	-2.3168	-1.46264	-1.03748	-2.18926	-1.93328	-2.63542	NA
ENSG00000186951	NA	-4.06422	NA	-1.92553	-2.26206	NA	NA	-4.11413	-2.01766	-1.83405	-1.98205	-2.48812	-3.44567	-4.16186	-1.5787	-1.65176	-1.62449	-2.27239	-2.49148	-3.14473	NA	-1.27154	-1.72989	-2.0317	-2.31563	-2.45543	-1.64688	-1.36188	-1.93957	-1.7781	-3.05826	-1.79395	NA	-1.09805	-2.15099	-2.11184	-2.212	-3.08305	-2.47761	-1.84826	-2.0687	-2.37565	-2.0383	-2.22021	-2.33876	-1.71431	-1.59697	-2.08809	NA
ENSG00000197024	NA	NA	NA	NA	NA	NA	NA	NA	NA	NA	NA	NA	NA	NA	NA	NA	NA	NA	NA	NA	NA	NA	NA	NA	NA	NA	NA	NA	NA	NA	NA	NA	NA	NA	NA	NA	NA	NA	NA	NA	NA	NA	NA	NA	NA	NA	NA	NA	NA
ENSG00000170871	NA	-0.239856	NA	-0.462213	-0.953312	NA	NA	-0.114104	-0.632915	-0.480398	-0.357595	-0.838214	-0.120274	-0.284927	-0.53822	-0.14023	-0.804483	-0.838838	-0.788958	-0.342611	NA	-0.653538	-0.629754	-0.51299	-0.777236	-0.887839	-0.476038	-0.575185	-0.803116	-0.67466	-0.479417	-0.370622	NA	-0.545092	-1.07555	-1.13677	-0.731023	-0.837052	-0.155819	-0.675308	-0.834464	-0.822077	-0.688732	-0.959442	-0.873543	-0.382931	-0.633195	-0.365104	NA
ENSG00000136826	NA	-1.31321	NA	-2.83747	-1.96887	NA	NA	-3.00552	-1.91742	-2.95495	-2.88435	-3.52018	-0.744425	-0.855106	-2.44554	-2.18596	-2.15299	-3.33904	-2.85573	-2.44044	NA	-3.76164	-4.69083	-2.77084	-1.69287	-2.19879	-3.2285	-3.55913	-2.44443	-2.02744	-0.417259	1.75492	NA	-3.40981	-2.44763	-2.18573	-2.52619	-2.96246	-3.06352	-2.67365	-4.05431	-3.90021	-2.92419	-2.36319	-1.99669	-2.39992	-2.23041	-1.68319	NA
ENSG00000136715	NA	-4.18257	NA	-2.48068	-2.7391	NA	NA	-4.01184	-2.73061	-2.71776	-2.62121	-3.06243	-3.59504	-3.77011	-2.42145	-2.34022	-2.21925	-2.64924	-3.08075	-3.1372	NA	-2.53227	-2.52587	-2.55311	-2.8821	-2.90992	-2.36317	-2.37497	-2.86403	-2.67813	-3.57379	-2.39348	NA	-2.20822	-2.72065	-2.87373	-2.81436	-3.8164	-2.93935	-2.50395	-2.67412	-2.65237	-2.8065	-2.87408	-3.0673	-2.33022	-2.51046	-2.26137	NA
ENSG00000124151	NA	-2.22225	NA	-0.661979	-0.994363	NA	NA	-1.88661	-0.7199	-1.3278	-0.671332	-0.833664	-1.89032	-1.82286	-0.317249	-0.120013	-0.209485	-0.668828	-1.63544	-1.64587	NA	-1.44173	-1.30612	-1.44478	-1.34138	-1.35155	-0.456227	-1.33021	-1.20711	-1.14065	-1.48274	-0.616901	NA	-0.555477	-1.08486	-0.985603	-1.01739	-1.65949	-0.834157	-0.61536	-0.923146	-0.899024	-0.727345	-1.50062	-1.08703	-0.512874	-0.985625	-0.700221	NA
ENSG00000153294	NA	NA	NA	NA	NA	NA	NA	NA	NA	NA	NA	NA	NA	NA	NA	NA	NA	NA	NA	NA	NA	NA	NA	NA	NA	NA	NA	NA	NA	NA	NA	NA	NA	NA	NA	NA	NA	NA	NA	NA	NA	NA	NA	NA	NA	NA	NA	NA	NA
ENSG00000088854	NA	-2.89681	NA	-1.80431	-1.46448	NA	NA	-3.42145	-1.44898	-2.06858	-1.78239	-1.8389	-2.00314	-2.51747	-0.929236	-1.71343	-1.48177	-1.54834	-1.35298	-1.1902	NA	-2.05375	-1.5626	-1.43921	-1.11113	-0.891255	-1.18432	-1.7557	-1.60534	-1.51659	-2.49385	-1.20273	NA	-1.78313	-1.94125	-1.64061	-1.97322	-1.5424	-1.03889	-2.07547	-2.23134	-2.07568	-1.56314	-0.563156	-0.763076	-1.67193	-1.68675	-1.53234	NA
ENSG00000175322	NA	-4.93991	NA	-1.7937	-1.86536	NA	NA	-4.85016	-2.27839	-2.22413	-2.07218	-1.88043	-3.2541	-5.58824	-1.70852	-1.82591	-1.5734	-1.8679	-2.5143	-2.84632	NA	-1.87699	-2.0451	-2.00336	-2.68973	-2.71435	-2.48678	-1.87112	-2.37949	-1.88555	-3.5627	-2.26345	NA	-1.90634	-2.30006	-2.22161	-2.47248	-2.92251	-3.26654	-1.62816	-1.68375	-2.14659	-2.25211	-2.24002	-2.422	-1.77985	-2.13001	-2.32003	NA
ENSG00000134899	NA	-2.21498	NA	-1.38645	-1.77517	NA	NA	-2.64115	-1.64415	-1.56058	-1.57886	-1.48823	-2.67278	-2.39246	-1.35738	-1.4041	-1.31388	-1.71467	-2.02652	-1.95234	NA	-1.75732	-1.83615	-1.60411	-1.79727	-1.65492	-1.71756	-1.55836	-1.83948	-1.47594	-2.8873	-1.67257	NA	-1.72863	-2.14984	-1.82818	-1.85741	-2.21613	-2.18502	-1.23404	-1.40532	-1.57336	-1.83008	-1.54115	-1.79336	-1.35299	-1.65711	-1.84361	NA
ENSG00000135063	NA	6.02017	NA	0.601195	0.516247	NA	NA	5.87102	0.150391	0.682953	0.673179	0.862231	3.74941	6.41892	1.20916	0.752345	0.915124	0.972106	0.64829	2.70635	NA	0.45419	0.306568	0.831611	2.38317	3.9885	0.753968	0.876899	0.858914	1.01713	4.28606	4.08798	NA	0.742834	0.543778	1.16881	0.890636	3.73245	5.75229	0.826251	0.979971	1.60837	0.709364	0.846803	0.549498	1.02775	0.973042	0.569547	NA
ENSG00000130066	NA	3.97133	NA	1.77093	0.922811	NA	NA	4.74081	0.904677	0.847645	0.858635	0.587439	4.23992	4.62444	1.88718	1.47722	0.322514	1.21025	0.9488	2.45474	NA	0.712816	1.18571	1.22182	1.66154	2.2303	1.48302	1.48259	1.56234	1.13284	3.46442	3.42235	NA	1.31416	0.288649	1.09082	1.58368	2.55564	2.25353	1.91923	1.18639	1.59882	0.956525	1.37008	1.40655	1.27765	0.824711	1.81111	NA
ENSG00000148841	NA	-1.65764	NA	-2.46035	-2.93518	NA	NA	-1.27414	-3.05667	-3.56911	-3.34807	-3.30655	-0.0356462	-0.690857	-2.97615	-3.46325	-2.74026	-2.96203	-3.34847	-2.35146	NA	-3.33236	-3.34937	-3.32299	-2.33902	-3.06244	-2.85417	-3.44232	-3.65408	-2.95293	-0.670153	-1.66069	NA	-3.29534	-3.26872	-3.02209	-3.17554	-2.03445	-2.01005	-2.93615	-3.59408	-3.22304	-3.34072	-2.96736	-2.97175	-3.15161	-2.99519	-2.91997	NA
ENSG00000203872	NA	-2.65233	NA	-0.278912	-0.204049	NA	NA	-2.5825	-0.525901	-0.415553	-0.121039	0.0872895	-1.35303	-2.53245	-0.0755638	-0.0788368	-0.830063	-0.211151	-0.666262	-1.13893	NA	-0.507725	-0.390032	-0.591569	-0.569437	-0.622619	-0.312628	-0.407208	-0.610621	-0.111459	-1.93247	-0.428593	NA	-0.214111	-0.874283	-0.63107	-0.732346	-1.65345	-1.53711	-0.378529	-0.176604	-0.464431	-0.358611	-0.452357	-0.510713	-0.129924	-0.304162	-0.351093	NA
ENSG00000141526	NA	-3.74184	NA	-0.426232	-0.590247	NA	NA	-2.12099	-3.79082	-2.10491	-1.63917	-0.95339	0.580898	-0.854146	-1.34241	-0.326327	1.50052	0.0614095	-1.75056	-2.4754	NA	-1.39584	-1.06648	-1.23851	-2.46443	-4.23975	-2.29875	-3.07549	-2.58888	-2.60562	-2.17527	-3.08389	NA	-1.22518	-1.66262	-2.19352	-1.88313	-2.86776	-3.07706	-0.877495	-1.8323	-1.83411	-1.29927	-2.55028	-2.63281	-0.829344	-1.20899	-1.26375	NA
ENSG00000005981	NA	NA	NA	NA	NA	NA	NA	NA	NA	NA	NA	NA	NA	NA	NA	NA	NA	NA	NA	NA	NA	NA	NA	NA	NA	NA	NA	NA	NA	NA	NA	NA	NA	NA	NA	NA	NA	NA	NA	NA	NA	NA	NA	NA	NA	NA	NA	NA	NA
ENSG00000198799	NA	-1.98002	NA	-0.781237	-0.919425	NA	NA	-1.70334	-1.38764	-1.11884	-0.991912	-0.84343	-2.26067	-1.9085	-0.855663	-0.645356	-0.633254	-0.919418	-1.13799	-1.41701	NA	-1.11525	-1.22566	-0.990183	-1.16933	-1.04827	-1.02254	-0.951717	-1.13527	-0.903725	-1.7351	-0.668086	NA	-0.861112	-1.22192	-1.06942	-1.04333	-1.82766	-1.31098	-0.833775	-0.9115	-1.06784	-0.926661	-1.22904	-1.28562	-0.835402	-1.02508	-1.02951	NA
ENSG00000110880	NA	-1.02648	NA	-0.942338	-0.659648	NA	NA	-0.829224	-1.59991	-1.55225	-0.889084	-0.851261	0.00267922	-0.938617	-0.98449	-0.76702	-0.701396	-0.576327	-1.16802	-1.06852	NA	-1.39208	-0.842963	-0.489585	-0.730745	-1.54431	-1.12256	-1.15067	-1.20044	-0.578955	0.0603555	-0.450126	NA	-0.782501	-0.930398	-0.791626	-0.830939	-1.20338	-1.52597	-0.970346	-0.798275	-0.802146	-0.92875	-1.18885	-1.17037	-1.35434	-0.891069	-0.809493	NA
ENSG00000167196	NA	-2.29173	NA	-1.80883	-2.23697	NA	NA	-2.27893	-2.2635	-1.89288	-1.61439	-1.46776	-2.71895	-2.18214	-1.95344	-1.48013	-1.49638	-1.70395	-1.91657	-2.01764	NA	-1.80827	-1.98228	-2.0062	-2.06476	-2.13964	-1.68422	-1.89264	-1.95231	-1.95925	-2.46167	-1.5637	NA	-2.33801	-2.29159	-2.37913	-2.08936	-2.53418	-2.50155	-1.69288	-1.54725	-1.64038	-1.7639	-1.99076	-2.3449	-1.68255	-1.8616	-1.91522	NA
ENSG00000260869	NA	NA	NA	NA	NA	NA	NA	NA	NA	NA	NA	NA	NA	NA	NA	NA	NA	NA	NA	NA	NA	NA	NA	NA	NA	NA	NA	NA	NA	NA	NA	NA	NA	NA	NA	NA	NA	NA	NA	NA	NA	NA	NA	NA	NA	NA	NA	NA	NA
ENSG00000130147	NA	NA	NA	NA	NA	NA	NA	NA	NA	NA	NA	NA	NA	NA	NA	NA	NA	NA	NA	NA	NA	NA	NA	NA	NA	NA	NA	NA	NA	NA	NA	NA	NA	NA	NA	NA	NA	NA	NA	NA	NA	NA	NA	NA	NA	NA	NA	NA	NA
ENSG00000083896	NA	-0.0663847	NA	-0.488065	-0.675598	NA	NA	-0.0407417	-0.41108	-0.695903	-0.453409	-0.332689	-0.604601	0.166652	-0.245368	-0.340464	-0.495191	-0.495116	-0.553497	-0.137152	NA	-0.898594	-0.569239	-0.356029	-0.304911	-0.349132	-0.358173	-0.559483	-0.696782	-0.294013	-0.734317	0.0735231	NA	-0.541415	-0.70783	-0.564411	-0.473055	-0.610235	-0.431482	-0.558503	-0.380246	-0.446145	-0.457629	-0.122704	-0.413413	-0.363602	-0.513064	-0.40025	NA
ENSG00000162729	NA	-3.01866	NA	-2.24329	-2.47578	NA	NA	-5.52273	-2.31128	-1.98424	-1.5429	-2.2423	-3.08259	-3.79993	-2.00373	-1.86965	-1.44078	-2.16916	-2.42029	-3.21072	NA	-2.0804	-2.98438	-2.5547	-2.43464	-2.5095	-2.51096	-1.99326	-2.74582	-2.12246	-3.57706	-2.16915	NA	-2.13773	-2.39575	-2.17658	-1.65792	-2.79801	-3.68938	-1.83174	-1.99134	-2.89223	-2.71059	-2.72221	-2.9329	-2.17865	-2.44258	-3.09915	NA
ENSG00000214289	NA	-3.97308	NA	-1.83055	-2.23163	NA	NA	-4.71728	-3.00933	-2.09014	-2.72211	-2.17756	-3.13745	-3.9588	-2.02638	-1.62317	-2.50893	-3.01275	-2.41916	-2.64777	NA	-2.35777	-2.42117	-2.37133	-1.92636	-2.4628	-2.35907	-1.69536	-2.27701	-1.67042	-3.73784	-2.06468	NA	-0.393091	-1.25012	-1.51	-2.32853	-4.60781	-2.15277	-1.41901	-2.13441	-2.35144	-2.10018	-2.93986	-3.01162	-1.6992	-2.39603	-2.01455	NA
ENSG00000144283	NA	-1.60987	NA	-2.07811	-2.26895	NA	NA	-1.14108	-2.32872	-2.45474	-2.22909	-1.75968	-1.78843	-1.7275	-2.37404	-1.92119	-2.38771	-2.3672	-2.41871	-1.57114	NA	-2.16592	-2.22001	-2.15999	-1.9317	-2.12861	-2.1772	-2.42153	-2.25296	-1.9788	-1.43988	-1.23833	NA	-2.40706	-2.51714	-2.52785	-2.23697	-2.36679	-2.14427	-2.14613	-2.22593	-1.81177	-2.38716	-2.21863	-2.44955	-1.9951	-2.06698	-2.23064	NA
ENSG00000127325	NA	2.39885	NA	-0.184086	-0.0530983	NA	NA	2.31277	0.837428	0.492572	0.849567	0.737958	1.77853	2.34492	1.37976	1.32718	1.10864	1.08361	0.390703	1.68305	NA	-0.195746	0.467419	0.295497	0.800736	0.939782	0.602966	0.160576	0.0818376	0.532963	1.11296	1.09723	NA	0.654876	0.0410163	0.20435	0.0803892	1.22291	1.28303	0.310783	0.228383	0.444644	0.368799	0.617442	0.572814	0.398698	0.181221	0.482102	NA
ENSG00000119314	NA	-1.12482	NA	-2.82666	-3.18463	NA	NA	-1.02608	-2.97293	-3.30318	-3.22479	-2.93152	-1.10376	-0.904726	-3.00382	-3.14898	-3.04174	-3.10597	-3.2078	-1.79781	NA	-3.41787	-2.98673	-2.93709	-2.53045	-2.55651	-2.94504	-3.2275	-3.22336	-2.9967	-1.29285	-1.81644	NA	-3.27185	-3.18863	-3.02123	-3.2335	-2.48305	-2.13179	-3.34665	-3.22891	-2.80603	-3.0942	-2.93423	-3.08543	-3.29265	-3.33226	-3.15417	NA
ENSG00000109861	NA	-1.07911	NA	-2.54882	-3.33112	NA	NA	-0.739755	-3.08912	-2.63809	-3.15134	-2.28918	-1.91364	-0.901375	-2.71204	-3.17571	-2.4382	-2.59822	-3.152	-2.07498	NA	-3.45758	-2.94767	-2.91085	-2.13631	-2.16762	-2.89932	-2.91836	-2.38425	-2.30994	-2.32999	-1.96542	NA	-3.08035	-2.87959	-2.29453	-3.35036	-2.36775	-2.21468	-3.08005	-2.82883	-2.91499	-3.24389	-2.93824	-3.21859	-2.73421	-3.11579	-3.02739	NA
ENSG00000180035	NA	-4.58076	NA	-1.21378	-2.04577	NA	NA	-5.45797	-1.99456	-3.13824	-2.9082	-2.66878	-3.11365	-4.72907	-0.7041	-1.10255	-1.88105	-1.33702	-2.23236	-1.93288	NA	-1.44935	-2.67592	-1.67079	-3.579	-3.50304	-2.97002	-3.06169	-3.22056	-3.16327	-3.58663	-0.443953	NA	-1.3652	-1.87888	-1.83492	-1.85262	-4.24124	-2.77071	-2.38681	-2.98292	-2.44901	-1.7813	-2.79118	-2.58934	-1.77978	-2.96659	-1.92785	NA
ENSG00000138760	NA	-1.93338	NA	-0.55936	-0.68281	NA	NA	-1.37961	-0.514355	-0.668368	-0.300749	-0.78363	-1.07889	-1.46862	-0.268841	-0.327489	-0.57684	-0.69881	-1.0956	-1.44343	NA	-0.943547	-0.912132	-0.920064	-1.21327	-1.09992	-0.247927	-0.638417	-1.07619	-0.777434	-1.17699	-0.588236	NA	-0.436909	-1.02648	-1.04761	-0.755798	-1.36488	-0.906502	-0.322053	-0.556614	-0.588453	-0.535045	-1.0413	-0.790306	-0.261625	-0.412934	-0.467563	NA
ENSG00000196872	NA	NA	NA	NA	NA	NA	NA	NA	NA	NA	NA	NA	NA	NA	NA	NA	NA	NA	NA	NA	NA	NA	NA	NA	NA	NA	NA	NA	NA	NA	NA	NA	NA	NA	NA	NA	NA	NA	NA	NA	NA	NA	NA	NA	NA	NA	NA	NA	NA
ENSG00000132635	NA	0.693955	NA	-0.276342	-0.407137	NA	NA	1.1008	-0.294817	-1.06048	-1.07552	-0.906712	1.28996	1.38975	0.22172	-0.813084	-0.48076	-0.443621	-0.23868	0.237238	NA	-0.623191	-0.32213	-0.50905	-0.287707	-0.147269	0.100272	-0.474539	-0.435302	-0.435312	0.983373	0.220026	NA	-0.493757	-0.333465	-0.124504	-0.877218	0.177049	0.156799	-0.593292	-0.379726	-0.858251	-0.355703	-0.266626	-0.439753	0.0461052	-0.632033	-0.286261	NA
ENSG00000122861	NA	0.16255	NA	-2.44582	-2.42373	NA	NA	0.368723	-2.57406	-2.84078	-2.29845	-2.45824	1.85745	1.501	-2.965	-2.75395	-2.37379	-1.55641	-3.31881	-1.06744	NA	-2.61995	-2.6136	-2.41024	-0.617831	-1.07793	-3.18932	-2.7294	-2.68259	-2.58151	1.5745	0.42147	NA	-2.48295	-2.61924	-1.70894	-2.62621	-0.575824	-1.22417	-2.89603	-2.84786	-1.64231	-2.52226	-2.98306	-2.66588	-2.96405	-3.48587	-2.87941	NA
ENSG00000184371	NA	-0.560325	NA	-2.94835	-2.99899	NA	NA	-0.43759	-2.45473	-2.9493	-3.15726	-2.8333	-0.115748	-0.205435	-2.26025	-2.43239	-2.67221	-2.53918	-2.78193	-1.95523	NA	-3.11251	-3.25441	-3.14836	-1.8067	-1.52501	-2.8293	-2.64883	-3.05758	-2.7016	-0.140658	-0.844403	NA	-2.57849	-2.51419	-2.30781	-2.79483	-0.965166	-0.464999	-2.61375	-3.14836	-2.2326	-3.08714	-2.52371	-2.51406	-2.561	-2.78848	-2.58882	NA
ENSG00000134802	NA	-2.14056	NA	-2.98123	-3.44956	NA	NA	-1.25796	-2.97908	-3.36683	-2.94503	-3.26057	-0.824207	-0.804155	-2.79654	-2.81334	-2.63221	-2.44526	-2.57687	-1.92888	NA	-2.99557	-3.45304	-2.78966	-2.81125	-2.33382	-3.2475	-3.63924	-3.7195	-3.19624	-1.79219	-1.9791	NA	-3.11706	-3.66557	-2.88665	-3.01084	-2.42967	-2.00205	-3.23351	-3.45971	-2.75198	-3.00589	-2.66625	-2.71916	-2.9536	-3.01865	-3.35894	NA
ENSG00000187391	NA	NA	NA	NA	NA	NA	NA	NA	NA	NA	NA	NA	NA	NA	NA	NA	NA	NA	NA	NA	NA	NA	NA	NA	NA	NA	NA	NA	NA	NA	NA	NA	NA	NA	NA	NA	NA	NA	NA	NA	NA	NA	NA	NA	NA	NA	NA	NA	NA
ENSG00000258941	NA	-1.56652	NA	-0.962912	-1.10592	NA	NA	-1.66633	-1.02443	-1.12057	-1.03579	-0.957957	-3.07145	-1.91077	-0.718056	-0.614436	-0.779576	-0.82939	-1.3518	-1.02831	NA	-1.76914	-1.9391	-1.41467	-1.19162	-0.344255	-0.738623	-1.27745	-1.15119	-1.25421	-2.10173	-0.515064	NA	-1.39976	-1.3109	-1.4569	-1.19302	-1.3498	-1.40114	-1.16177	-1.11223	-1.20284	-0.782747	-0.554829	-0.727422	-0.705451	-0.948982	-1.07383	NA
ENSG00000145358	NA	-2.43012	NA	0.685936	1.53041	NA	NA	-1.88925	0.0287702	0.996906	2.033	2.31312	0.688885	-1.20872	0.19429	1.37982	1.43248	2.06463	1.38657	1.28233	NA	0.341458	1.46435	2.08127	1.85733	1.55509	0.245006	0.68597	1.69736	2.05619	0.0452106	3.18938	NA	0.747958	1.52437	1.62139	1.25536	1.38913	0.159709	0.49148	1.69315	1.30621	1.07839	1.55785	1.13	0.862566	1.1983	1.49523	NA
ENSG00000078295	NA	-0.832617	NA	-0.0525318	-0.0383892	NA	NA	-0.0840431	0.423306	0.181628	0.261457	0.18003	-0.559368	-0.929429	0.698268	0.498932	0.058744	0.155789	-0.414414	-0.565248	NA	-0.471608	-0.797935	-0.483965	0.0432542	0.541883	0.489847	-0.0217982	0.0088763	0.248949	-0.25963	0.615689	NA	0.312578	-0.018075	-0.0596323	0.0963626	0.0189952	0.234916	-0.0958379	0.14277	-0.0554329	0.28444	0.401824	0.343302	0.559484	0.515798	0.132737	NA
ENSG00000146373	NA	-2.0289	NA	-1.63505	-1.43568	NA	NA	-2.05971	-1.85575	-1.7537	-1.71559	-1.35565	-1.00534	-1.2348	-1.32334	-1.37486	-1.44787	-1.37234	-1.43666	-1.53566	NA	-1.91608	-1.50358	-1.20016	-1.38008	-1.66015	-1.49475	-1.66835	-1.59579	-1.12533	-1.29299	-0.687072	NA	-1.18668	-1.57868	-1.1954	-1.12666	-1.9266	-1.79424	-1.67047	-1.27696	-1.35272	-1.36798	-1.53269	-1.64974	-1.37471	-1.34146	-1.53408	NA
ENSG00000167967	NA	-1.04375	NA	-1.63108	-1.76878	NA	NA	-1.93876	-2.11385	-1.93225	-1.39518	-2.12207	-2.61614	-1.72441	-1.64984	-1.49253	-1.17282	-1.47724	-2.57551	-2.42516	NA	-1.44622	-1.84554	-2.19684	-2.29091	-2.58269	-1.67483	-1.78563	-2.4292	-2.10675	-1.54451	-2.20055	NA	-2.26964	-1.90471	-1.72476	-2.15156	-2.50785	-1.53658	-1.3547	-2.41795	-1.91595	-2.00449	-1.59302	-1.54344	-1.67135	-1.43832	-1.40991	NA
ENSG00000171763	NA	-1.27151	NA	-2.6356	-2.92397	NA	NA	-1.23756	-2.69781	-3.06626	-2.76741	-3.05816	-1.88002	-1.34065	-2.62096	-2.60133	-2.97105	-2.82072	-2.71125	-2.71983	NA	-3.14537	-2.54647	-3.00902	-2.28907	-2.18839	-2.30487	-2.62599	-2.67092	-2.48514	-2.88926	-1.83455	NA	-2.61135	-2.93297	-2.85155	-2.82769	-2.59869	-1.81108	-2.59994	-2.90981	-2.58435	-2.78128	-3.13973	-2.8535	-2.37824	-2.62445	-2.89051	NA
ENSG00000047597	NA	-5.54901	NA	-2.45087	-2.76436	NA	NA	-5.52807	-2.97625	-3.2826	-2.91922	-2.31548	-4.30273	-4.9091	-2.40936	-2.3727	-2.7974	-2.17676	-3.00955	-3.61577	NA	-2.98559	-2.98883	-2.87565	-2.63449	-3.0454	-2.56685	-2.31979	-2.40823	-2.17506	-3.76282	-2.59343	NA	-2.66472	-2.84952	-2.60089	-2.64913	-3.61934	-3.88333	-2.53311	-2.39829	-2.58349	-2.38273	-3.16261	-3.1957	-2.2438	-2.6132	-2.8252	NA
ENSG00000100335	NA	-2.27226	NA	-2.38479	-2.13379	NA	NA	-1.6221	-2.48919	-1.97212	-1.58541	-1.93456	-2.11132	-2.08936	-1.969	-1.81776	-1.52553	-1.78023	-1.91255	-2.1732	NA	-1.81874	-1.94481	-2.04467	-2.49754	-2.32016	-1.62557	-2.13233	-2.06075	-1.6188	-2.27567	-1.90731	NA	-2.15155	-2.09635	-2.31149	-2.00051	-2.40901	-1.84698	-1.93337	-2.16164	-2.05656	-2.12014	-2.48159	-2.17451	-1.71919	-2.06537	-1.78091	NA
ENSG00000198959	NA	0.120729	NA	-3.28003	-4.00384	NA	NA	0.77709	-3.15409	-3.32536	-3.49787	-3.62706	-0.868301	0.0155816	-3.27038	-4.0499	-3.19539	-3.71926	-3.51465	-0.462277	NA	-4.13591	-3.42901	-3.52887	-1.40085	-0.260344	-3.09819	-3.58055	-3.54495	-3.05333	0.764687	0.297888	NA	-3.09852	-3.39656	-1.62656	-3.19358	-0.210132	1.5065	-3.15735	-3.73955	-2.3579	-3.01536	-2.92035	-3.06978	-3.29556	-3.26072	-2.72466	NA
ENSG00000079215	NA	1.18698	NA	-2.32497	-1.60403	NA	NA	2.38112	-0.669461	-0.961344	-0.588303	-0.751591	0.0366004	1.72745	-1.05648	-2.29034	-1.87301	-1.37497	-0.997133	0.0527748	NA	-1.34581	-0.592939	-0.913367	-0.0455417	0.804754	-0.693388	-0.628567	-0.722647	-0.155416	0.630876	0.737123	NA	-0.820525	-1.46753	-0.779019	-0.938243	0.209386	1.83673	-1.60339	-1.43385	-1.15361	-1.04187	-0.81515	-1.11925	-1.40799	-0.859685	-1.3987	NA
ENSG00000130962	NA	-1.63513	NA	-1.63097	-1.56441	NA	NA	-1.27096	-1.65546	-1.57044	-1.65407	-1.18919	-1.55142	-1.05076	-1.59319	-1.19492	-1.66415	-1.04436	-1.83146	-1.86722	NA	-1.89153	-1.95405	-1.61376	-0.794284	-0.663603	-1.0529	-1.2734	-0.948605	-0.5184	-0.588594	-0.125264	NA	-0.696634	-1.10889	-0.897644	-0.933067	-1.18337	-0.789854	-0.968377	-0.808941	-0.797621	-0.972453	-1.37341	-1.43752	-0.968726	-0.974409	-1.07198	NA
ENSG00000103042	NA	-2.99011	NA	-2.10968	-2.47444	NA	NA	-2.98497	-2.1094	-2.3019	-1.69521	-2.66649	-2.90454	-2.78356	-1.85893	-2.20559	-1.74866	-1.83687	-2.54426	-2.64137	NA	-1.80866	-1.88537	-2.54357	-2.91925	-2.40452	-2.20224	-2.48895	-2.58507	-2.65045	-3.09611	-2.4173	NA	-1.9606	-2.58177	-2.60479	-2.54161	-2.85095	-2.08799	-1.95412	-2.68643	-2.64928	-2.01894	-2.33033	-2.85956	-2.12029	-2.4401	-2.18165	NA
ENSG00000124171	NA	NA	NA	NA	NA	NA	NA	NA	NA	NA	NA	NA	NA	NA	NA	NA	NA	NA	NA	NA	NA	NA	NA	NA	NA	NA	NA	NA	NA	NA	NA	NA	NA	NA	NA	NA	NA	NA	NA	NA	NA	NA	NA	NA	NA	NA	NA	NA	NA
ENSG00000149761	NA	-2.09272	NA	-0.726042	-0.648049	NA	NA	-2.83692	-1.74577	-0.789285	-1.62293	-1.43508	-3.04756	-2.78905	-1.18222	-1.16989	-0.437749	-0.470244	-1.743	-1.89989	NA	-1.16121	-2.24606	-1.54068	-2.15979	-1.56836	-1.92942	-1.79029	-2.25637	-0.902471	-2.42542	-1.63929	NA	-1.08094	-1.21625	-1.64661	-2.05363	-2.72744	-1.39628	-0.504048	-1.40067	-2.24606	-1.07751	-1.63464	-1.04995	-0.747116	-1.90837	-1.21559	NA
ENSG00000184313	NA	-2.9161	NA	-1.63833	-0.705992	NA	NA	-3.18015	-2.40693	-0.898793	-1.08069	-1.53812	-1.02228	-2.34055	-0.725439	0.164223	0.879988	0.16127	-1.24474	-2.26831	NA	0.185167	0.334497	-0.431845	-0.443001	-0.776278	-1.06084	0.0312769	0.179763	0.0114861	-0.930054	-0.0429134	NA	0.507117	-0.464052	-0.458824	-0.240878	-1.36767	-1.06241	-0.429929	0.400655	-0.794305	-1.13836	-1.04337	-1.88763	-1.00092	-0.608185	-0.540365	NA
ENSG00000205060	NA	-3.1243	NA	-2.01793	-2.1881	NA	NA	-2.594	-2.47126	-2.70845	-2.5075	-1.90298	-3.45735	-3.21652	-2.00054	-1.70729	-2.43695	-2.33027	-2.06814	-2.30855	NA	-2.26115	-2.09026	-1.59955	-2.31993	-2.53627	-2.46785	-2.49239	-1.95859	-1.91433	-2.95013	-2.01184	NA	-1.87941	-2.49066	-2.14558	-2.14798	-2.75366	-3.34526	-2.2466	-2.00686	-1.99211	-1.83154	-2.22415	-2.21449	-1.68903	-2.15215	-2.17335	NA
ENSG00000170345	NA	5.41456	NA	-2.80239	-0.731485	NA	NA	4.8611	-0.91659	-5.02083	0.702577	-5.02083	4.80285	5.32978	-2.58229	-0.939617	-1.65422	-0.321815	-5.02083	1.1489	NA	-5.02083	-1.50987	-5.02083	2.23372	1.82013	-2.60271	-5.02083	-5.02083	-5.02083	4.85671	6.67648	NA	-1.71324	0.566742	-1.48236	-5.02083	4.00019	3.47222	-5.02083	-1.55704	1.22481	-5.02083	-2.69425	0.609052	-5.02083	-1.1899	-5.02083	NA
ENSG00000254979	NA	NA	NA	NA	NA	NA	NA	NA	NA	NA	NA	NA	NA	NA	NA	NA	NA	NA	NA	NA	NA	NA	NA	NA	NA	NA	NA	NA	NA	NA	NA	NA	NA	NA	NA	NA	NA	NA	NA	NA	NA	NA	NA	NA	NA	NA	NA	NA	NA
ENSG00000150527	NA	-1.11717	NA	-0.295554	-0.421402	NA	NA	-1.24824	-0.308607	-0.594766	-0.538533	-0.436739	-2.28145	-1.55454	0.0462585	0.0753153	-0.152891	-0.268599	-0.961985	-0.629497	NA	-1.19714	-1.46967	-0.895697	-0.728739	0.161494	-0.0971825	-0.771592	-0.674826	-0.74494	-1.53913	-0.164687	NA	-0.661024	-0.791068	-1.0147	-0.718708	-0.720648	-0.730869	-0.490234	-0.465379	-0.603867	-0.342685	-0.0545301	-0.17596	-0.194328	-0.390345	-0.649233	NA
ENSG00000168334	NA	5.16641	NA	-0.504087	-0.0552412	NA	NA	5.45661	-0.618355	0.535238	0.675564	-0.284254	5.74453	5.62873	-0.336611	0.442485	-0.663169	0.719335	-0.064609	1.24459	NA	-0.0551384	0.0374624	0.266754	2.26638	1.88875	-0.0628541	0.424455	0.537092	0.193948	5.67772	5.2502	NA	-0.153441	0.530472	0.354926	-0.00860897	4.4476	2.3455	-0.100533	0.313737	1.4114	-0.392415	-0.420448	-0.212061	-0.49367	0.0599879	1.56504	NA
ENSG00000158321	NA	-3.06647	NA	-2.31009	-2.25213	NA	NA	-3.40249	-2.41242	-2.81444	-2.5069	-2.45807	-2.76347	-3.33415	-2.38513	-2.30736	-2.46769	-2.46096	-2.49278	-2.47882	NA	-2.9116	-2.57153	-2.35401	-2.36011	-2.103	-2.17147	-2.58056	-2.41981	-1.86007	-2.86292	-2.16043	NA	-2.52065	-2.64533	-2.49434	-2.19577	-2.69413	-2.46472	-2.55564	-2.38529	-2.25791	-2.1978	-2.23755	-2.35035	-2.36355	-2.17368	-2.1104	NA
ENSG00000069399	NA	1.25769	NA	-2.14273	-2.42433	NA	NA	1.61084	-2.47855	-1.98365	-2.40394	-2.54987	1.76382	1.57533	-2.15159	-1.77991	-1.54275	-2.28589	-2.31239	-0.176288	NA	-2.05538	-2.47019	-2.36915	-0.631087	-0.27377	-2.19758	-2.58642	-2.73307	-2.45556	2.25471	1.19967	NA	-1.44495	-2.32305	-0.676927	-1.79757	-0.111492	0.653994	-2.41223	-3.23116	-1.47008	-2.83972	-2.46676	-2.74272	-2.65271	-2.33224	-2.31615	NA
ENSG00000163660	NA	2.07292	NA	0.381246	0.122941	NA	NA	2.47871	0.0649918	0.132754	0.227293	0.399914	2.4236	2.7252	0.351326	0.687211	0.109326	0.325249	0.222355	1.1014	NA	0.269317	0.174669	0.327276	1.27083	1.39612	0.414363	0.308704	-0.0341441	0.513561	2.68895	2.73558	NA	-0.0256483	-0.175784	0.260043	-0.0403175	1.05142	1.54425	0.0706568	0.375831	0.671106	0.0759358	0.169906	-0.124921	0.229078	0.298555	0.422556	NA
ENSG00000206077	NA	NA	NA	NA	NA	NA	NA	NA	NA	NA	NA	NA	NA	NA	NA	NA	NA	NA	NA	NA	NA	NA	NA	NA	NA	NA	NA	NA	NA	NA	NA	NA	NA	NA	NA	NA	NA	NA	NA	NA	NA	NA	NA	NA	NA	NA	NA	NA	NA
ENSG00000189184	NA	NA	NA	NA	NA	NA	NA	NA	NA	NA	NA	NA	NA	NA	NA	NA	NA	NA	NA	NA	NA	NA	NA	NA	NA	NA	NA	NA	NA	NA	NA	NA	NA	NA	NA	NA	NA	NA	NA	NA	NA	NA	NA	NA	NA	NA	NA	NA	NA
ENSG00000101384	NA	0.20141	NA	-0.772925	-1.17858	NA	NA	-0.650404	-1.2555	-1.65763	-1.60776	-1.18296	-0.456691	-0.538713	-1.13913	-1.12374	-0.568717	-1.01076	-1.08939	-0.816894	NA	-1.29622	-1.03948	-0.854941	-1.02501	-0.679218	-1.05686	-1.40208	-0.993523	-0.655499	-0.512546	-0.084266	NA	-0.997293	-1.09802	-0.841592	-1.32686	-1.47734	-1.01402	-1.36963	-1.77556	-1.20757	-1.37024	-1.14231	-1.35133	-1.45304	-1.38472	-1.22107	NA
ENSG00000144655	NA	0.830629	NA	-2.50862	-2.73994	NA	NA	1.23788	-2.2588	-2.83251	-3.71765	-3.08352	1.72766	1.29752	-2.43881	-2.60387	-3.77839	-2.98797	-3.19762	-1.60443	NA	-3.13605	-3.62082	-3.77076	-1.37811	-1.1477	-1.87259	-3.03127	-3.0321	-2.69382	1.54063	0.276538	NA	-2.5042	-3.31893	-2.59709	-2.71799	-0.107715	-0.609282	-3.13983	-3.90688	-2.59481	-2.87031	-2.78606	-2.40604	-2.03928	-3.19187	-2.73935	NA
ENSG00000170989	NA	-1.08623	NA	-3.59651	-2.47873	NA	NA	-2.48077	-2.98957	-2.75163	-2.95034	-3.36778	-2.12533	-1.44857	-1.79193	-3.78355	-3.96058	-2.85497	-3.48365	-2.1034	NA	-2.64602	-2.85577	-3.95339	-2.26764	-2.93581	-4.05388	-3.2221	-2.51357	-2.57992	-1.74397	-3.07366	NA	-4.55717	-5.08112	-2.61047	-3.92762	-2.7732	-3.29111	-2.471	-3.46787	-3.35127	-3.15364	-2.50154	-2.80534	-2.68601	-2.11194	-3.1147	NA
ENSG00000162618	NA	-1.7501	NA	-2.1459	-2.13332	NA	NA	-1.4833	-1.89796	-2.43697	-1.88066	-1.47254	-1.4514	-1.65293	-2.29289	-1.81845	-2.34678	-1.807	-1.89456	-1.37817	NA	-2.25383	-1.69302	-1.43724	-1.73907	-1.75884	-2.05592	-2.3146	-1.95926	-1.65443	-1.00793	-0.691032	NA	-1.96546	-1.92499	-1.69763	-2.40943	-2.49715	-2.27156	-2.23166	-2.32962	-1.92585	-1.81657	-1.63293	-1.83138	-1.59199	-1.55077	-1.76609	NA
ENSG00000148175	NA	1.65605	NA	-0.815039	-0.909889	NA	NA	1.62944	-1.06259	-1.21171	-1.21747	-1.31507	0.949623	1.5505	-0.77695	-0.704461	-0.840849	-1.0093	-1.21158	0.114451	NA	-1.13009	-0.941381	-1.05544	-0.192852	0.113675	-0.817696	-1.04102	-1.13711	-0.922951	1.31542	0.931682	NA	-1.27608	-1.4688	-0.870746	-1.23768	0.362332	0.647425	-1.26559	-1.31262	-0.847249	-1.1441	-0.832134	-0.877454	-0.891745	-1.27449	-0.871858	NA
ENSG00000099377	NA	-0.86755	NA	-2.67355	-5.5202	NA	NA	-1.30309	-2.38119	-2.38693	-2.22148	-2.1941	-2.45437	-1.33994	-1.27363	-3.67492	-2.90096	-3.24185	-3.76717	-2.2525	NA	-4.25101	-4.24517	-3.4539	-3.12952	-2.47518	-3.25001	-3.11347	-4.45619	-4.36434	-1.9521	-1.99132	NA	-3.5233	-2.35693	-5.09856	-2.70237	-2.26015	-1.63848	-2.10507	-2.96143	-3.24265	-3.6027	-3.1067	-2.24914	-1.85644	-2.9768	-3.56448	NA
ENSG00000136237	NA	-1.36957	NA	-2.91258	-3.25847	NA	NA	-1.76077	-3.05084	-3.8007	-3.67208	-3.49762	-2.28995	-1.21971	-2.55322	-2.71252	-3.16966	-3.09503	-3.5889	-2.37593	NA	-2.97011	-2.97574	-2.89781	-2.3059	-2.48048	-2.57829	-3.35058	-3.13146	-3.28671	-2.07922	-1.59791	NA	-3.24935	-3.53266	-3.27787	-3.41119	-2.39921	-2.62363	-3.10413	-3.6227	-2.97093	-2.89756	-2.59645	-2.59499	-2.75227	-2.90815	-3.07002	NA
ENSG00000272636	NA	NA	NA	NA	NA	NA	NA	NA	NA	NA	NA	NA	NA	NA	NA	NA	NA	NA	NA	NA	NA	NA	NA	NA	NA	NA	NA	NA	NA	NA	NA	NA	NA	NA	NA	NA	NA	NA	NA	NA	NA	NA	NA	NA	NA	NA	NA	NA	NA
ENSG00000186628	NA	-1.63095	NA	1.29289	1.10556	NA	NA	-1.63613	0.506906	1.05822	1.10982	1.41567	-0.344046	-0.786332	1.02505	1.57283	1.61762	1.39955	0.992851	0.341868	NA	1.03066	0.604057	1.12299	1.00666	0.905421	0.552511	1.03824	0.81617	0.91858	-0.274867	1.15535	NA	1.07446	0.844208	0.629685	0.649992	-0.135723	-0.0241995	1.22398	0.949235	0.657148	1.07603	0.950097	0.8006	1.18154	0.915272	0.830242	NA
ENSG00000198585	NA	0.237721	NA	-0.00225637	0.668973	NA	NA	-1.66293	0.791171	0.345807	0.79112	0.411109	-0.0630152	0.408529	0.727077	1.67249	0.799922	0.872713	0.418612	-0.0418756	NA	1.45114	-0.217394	0.338955	0.35611	0.658439	-0.0705265	0.0645958	-0.0457272	0.0508722	1.34456	-0.725213	NA	-0.962915	-0.0488159	1.1717	-0.333369	0.257097	1.43901	0.809879	0.126381	0.0310762	0.440613	-0.564701	0.38822	0.557003	0.256259	0.227199	NA
ENSG00000153250	NA	-1.0179	NA	-1.08581	-1.45595	NA	NA	-0.741795	-1.83157	-1.73036	-1.86784	-1.3136	-0.454837	-0.269376	-1.14419	-0.732044	-1.25267	-1.07398	-1.65076	-1.09434	NA	-1.49129	-1.65129	-1.40554	-1.08908	-0.883966	-0.897519	-1.0129	-1.16249	-0.734901	-0.736646	-0.642966	NA	-1.12872	-1.46732	-1.18032	-1.20937	-1.33033	-1.21702	-1.20547	-1.13342	-1.01884	-1.37687	-1.53954	-1.56297	-0.926797	-1.24856	-1.39783	NA
ENSG00000161940	NA	-1.13496	NA	-1.74567	-2.52271	NA	NA	-0.646492	-2.54823	-2.3458	-2.39823	-2.0302	-1.01286	-0.726413	-2.01279	-1.16978	-1.28009	-1.06188	-1.90933	-1.78716	NA	-1.33071	-1.90513	-1.56434	-1.29291	-1.86265	-1.41797	-2.15695	-1.89723	-0.947245	-0.44953	-0.87397	NA	-0.951323	-0.982317	-0.914431	-1.85934	-0.91643	-1.3772	-1.70759	-2.90125	-2.19187	-1.31973	-1.34898	-1.27263	-2.31111	-1.60459	-1.21116	NA
ENSG00000131732	NA	-2.72406	NA	-0.644714	-0.682355	NA	NA	-3.5761	-1.98833	-1.95928	-1.37271	-1.12541	-2.32272	-2.31382	0.139604	0.221829	-0.551153	-0.148964	-1.09028	-1.46718	NA	-0.359264	-0.728878	-0.563609	-1.3017	-1.90956	-1.17627	-0.724301	-1.16459	-1.07756	-3.06495	-1.50009	NA	-1.17071	-1.49867	-1.67142	-2.05249	-2.47091	-2.89644	-1.12106	-1.24328	-1.61019	-0.641606	-0.516949	-1.23727	-0.265162	-0.810602	-0.601208	NA
ENSG00000185222	NA	NA	NA	NA	NA	NA	NA	NA	NA	NA	NA	NA	NA	NA	NA	NA	NA	NA	NA	NA	NA	NA	NA	NA	NA	NA	NA	NA	NA	NA	NA	NA	NA	NA	NA	NA	NA	NA	NA	NA	NA	NA	NA	NA	NA	NA	NA	NA	NA
ENSG00000236104	NA	-1.43953	NA	-1.99773	-2.16217	NA	NA	-6.9157	-1.85403	-1.0543	-2.81151	-2.63051	-1.49147	-4.74043	-2.13301	-2.37362	-1.84528	-2.21669	-2.22659	-1.72607	NA	-1.34303	-3.40474	-1.8378	-2.98763	-1.98676	-1.44168	-2.5806	-2.38451	-2.03362	-2.4843	-1.87028	NA	-6.9157	-1.98831	-1.66141	-3.88733	-2.94212	-6.9157	-1.52194	-1.67582	-1.90672	-0.916088	-3.74061	-1.40871	-2.08819	-1.92151	-0.974221	NA
ENSG00000013561	NA	-1.80557	NA	-1.84063	-2.24555	NA	NA	-1.94124	-1.97591	-2.01346	-1.57387	-1.79038	-2.34449	-1.64314	-1.38164	-1.45086	-1.8032	-1.66574	-1.89846	-1.65753	NA	-1.96077	-1.75921	-1.54533	-1.99692	-1.77419	-1.76489	-1.7726	-1.93042	-1.87149	-2.43004	-1.53862	NA	-1.71445	-2.07952	-2.40773	-2.21787	-2.51243	-1.97312	-1.70624	-1.73533	-2.01773	-1.84076	-1.98222	-1.90602	-1.70476	-1.81366	-1.88336	NA
ENSG00000240401	NA	-4.38735	NA	-2.25647	-2.41748	NA	NA	-4.61089	-2.9771	-3.32365	-3.1206	-2.36569	-4.56979	-4.57503	-2.52251	-2.11493	-2.28433	-1.93481	-2.02302	-2.58808	NA	-1.76596	-1.94105	-1.96881	-2.76639	-2.76263	-2.62288	-2.55513	-2.88799	-2.29952	-4.29294	-2.92678	NA	-2.42091	-2.67302	-2.79623	-3.05052	-3.71939	-3.95218	-2.50964	-2.1823	-2.92087	-2.52113	-2.56494	-2.845	-2.19663	-2.60587	-2.6181	NA
ENSG00000103769	NA	NA	NA	NA	NA	NA	NA	NA	NA	NA	NA	NA	NA	NA	NA	NA	NA	NA	NA	NA	NA	NA	NA	NA	NA	NA	NA	NA	NA	NA	NA	NA	NA	NA	NA	NA	NA	NA	NA	NA	NA	NA	NA	NA	NA	NA	NA	NA	NA
ENSG00000183864	NA	-1.70995	NA	1.37059	1.27078	NA	NA	-1.94889	1.98502	0.841777	1.05334	0.518585	-1.1062	-2.063	2.23685	1.53848	1.33818	1.04778	0.145599	-0.399356	NA	0.85046	0.615396	0.226597	0.695412	0.462765	2.26815	1.24123	1.07388	1.2246	-0.727127	1.13297	NA	2.01502	1.06911	0.973849	0.899935	0.00987063	1.7391	1.44725	0.710446	0.668431	1.11976	0.799297	1.35089	1.83541	1.36092	1.43214	NA
ENSG00000161835	NA	-1.2856	NA	-1.48758	-1.67367	NA	NA	-1.50639	-1.26099	-1.79738	-2.22705	-2.11858	-0.909992	-0.932469	-1.06018	-1.46096	-1.38475	-1.43564	-1.50019	-1.27442	NA	-1.65274	-2.16617	-1.90364	-1.26638	-1.23646	-1.54338	-2.70707	-1.87853	-1.58509	-0.199411	-0.124737	NA	-1.43101	-1.41773	-0.671146	-1.72543	-1.66806	-1.05535	-1.81723	-2.87435	-1.59097	-1.45906	-1.73863	-1.05024	-1.65433	-1.98961	-1.33043	NA
ENSG00000107201	NA	-0.838034	NA	-2.21497	-2.49671	NA	NA	0.203517	-2.51817	-2.7404	-2.71393	-2.34156	-0.7899	0.207447	-2.03457	-2.31967	-2.23456	-2.03575	-2.54185	-1.66957	NA	-2.89049	-2.73556	-2.37101	-2.07503	-1.68334	-2.34113	-2.43868	-2.72333	-2.26531	-0.777297	-0.541186	NA	-2.46907	-2.5875	-2.08103	-2.45138	-1.82775	-0.832157	-2.54	-2.50995	-2.19391	-2.3493	-2.25438	-2.33983	-1.91577	-2.27848	-2.34035	NA
ENSG00000153094	NA	-1.27299	NA	-1.75519	-2.0484	NA	NA	-0.560568	-1.82449	-1.67682	-1.68415	-1.47084	-1.13524	-1.3324	-1.2077	-1.53477	-1.84847	-1.48816	-1.45916	-1.42558	NA	-1.73459	-1.39704	-1.43455	-1.55239	-1.62025	-1.49431	-1.55478	-1.75007	-1.22075	-0.997723	-0.950038	NA	-1.83237	-1.91809	-1.65182	-1.80749	-1.80609	-2.27896	-2.31666	-1.73621	-2.04896	-1.84253	-1.85951	-1.70191	-1.76096	-1.60989	-2.00002	NA
ENSG00000007392	NA	0.0930272	NA	-0.920373	-1.18537	NA	NA	-0.055956	-0.799517	-1.19669	-1.01267	-1.2598	-0.929218	-0.222192	-0.754535	-0.797276	-0.681518	-0.990943	-0.774196	-0.712087	NA	-1.04604	-1.0158	-0.945606	-0.832121	-0.291839	-0.429543	-0.931436	-0.955594	-0.670556	-0.502852	-0.464116	NA	-0.774549	-1.13839	-1.00953	-0.86149	-0.539628	0.399455	-1.06152	-1.04606	-0.912062	-1.14648	-1.18731	-1.07114	-0.966474	-1.20684	-0.833117	NA
ENSG00000034510	NA	1.15124	NA	-0.0237068	-0.748693	NA	NA	0.314622	0.247135	-0.509015	-1.17522	-0.401002	1.3957	1.4276	0.181706	-0.504114	-0.131698	-0.383188	0.125734	0.789259	NA	0.187023	-1.36142	0.120828	0.530636	0.360523	0.156895	-0.905655	0.182827	-0.294169	1.27278	0.96156	NA	-0.862444	0.590781	0.634457	-1.66686	0.379725	0.612228	0.205452	-0.434958	-0.124772	0.108171	0.403528	0.413115	-0.0617424	0.178249	0.27806	NA
ENSG00000141040	NA	NA	NA	NA	NA	NA	NA	NA	NA	NA	NA	NA	NA	NA	NA	NA	NA	NA	NA	NA	NA	NA	NA	NA	NA	NA	NA	NA	NA	NA	NA	NA	NA	NA	NA	NA	NA	NA	NA	NA	NA	NA	NA	NA	NA	NA	NA	NA	NA
ENSG00000116574	NA	0.403168	NA	-2.70682	-2.53357	NA	NA	0.699245	-2.65827	-3.03159	-2.56574	-3.23054	0.677621	0.712602	-2.92235	-3.68768	-2.71927	-2.75303	-3.84056	-1.2517	NA	-3.29922	-2.83083	-3.03136	-1.57986	-1.18022	-1.95242	-2.59751	-2.92123	-2.69158	0.740832	-0.310375	NA	-2.52286	-2.98543	-1.41673	-2.90515	-1.00566	0.157193	-2.47771	-2.42104	-1.52458	-2.5074	-3.05987	-3.14264	-2.01556	-2.09739	-2.4994	NA
ENSG00000138166	NA	NA	NA	NA	NA	NA	NA	NA	NA	NA	NA	NA	NA	NA	NA	NA	NA	NA	NA	NA	NA	NA	NA	NA	NA	NA	NA	NA	NA	NA	NA	NA	NA	NA	NA	NA	NA	NA	NA	NA	NA	NA	NA	NA	NA	NA	NA	NA	NA
ENSG00000271848	NA	-4.81762	NA	-1.68952	-1.78646	NA	NA	-5.36134	-3.32529	-2.14289	-2.04554	-1.94587	-3.61803	-5.31185	-2.88208	-2.28657	-1.14232	-1.98661	-2.88421	-4.13179	NA	-1.86014	-2.60175	-2.22089	-2.91403	-3.99716	-3.88777	-2.70299	-3.12131	-2.81131	-2.97465	-2.17699	NA	-1.53692	-1.5362	-2.24422	-1.96824	-4.15856	-4.3721	-1.59836	-1.8343	-2.08043	-1.68488	-2.61016	-2.73771	-1.88108	-1.8028	-1.85573	NA
ENSG00000172789	NA	-3.2169	NA	-0.434158	-2.50955	NA	NA	-6.49529	-2.086	-1.38216	-1.43367	-2.45841	-2.59034	-6.49529	-3.19636	-2.41408	-0.446495	-1.35207	-3.92014	-3.19169	NA	-1.74657	-2.98433	-1.63268	-2.56722	-4.11432	-2.68442	-2.5516	-2.27051	-1.21045	-6.49529	-2.40683	NA	-3.1877	-1.87803	-2.02028	-2.55816	-4.26958	-2.31662	-0.436388	-3.55252	-1.79708	-1.56967	-1.6317	-2.08822	-1.4815	-1.71596	-4.08433	NA
ENSG00000134070	NA	NA	NA	NA	NA	NA	NA	NA	NA	NA	NA	NA	NA	NA	NA	NA	NA	NA	NA	NA	NA	NA	NA	NA	NA	NA	NA	NA	NA	NA	NA	NA	NA	NA	NA	NA	NA	NA	NA	NA	NA	NA	NA	NA	NA	NA	NA	NA	NA
ENSG00000144040	NA	-1.91936	NA	-1.46303	-1.74142	NA	NA	-1.58505	-1.97369	-1.68301	-1.78804	-1.62499	-1.70122	-1.50296	-1.49578	-1.09401	-1.15899	-1.38149	-1.60807	-1.93007	NA	-1.57056	-1.52285	-1.65038	-1.68775	-2.33005	-1.65704	-1.69201	-1.65074	-1.68793	-1.94541	-1.44976	NA	-1.10453	-1.7275	-1.56018	-1.44272	-2.231	-1.77925	-1.45403	-1.69015	-1.57159	-1.74753	-2.32971	-2.08458	-1.45834	-1.8179	-1.69918	NA
ENSG00000277494	NA	-4.17173	NA	-2.18223	-1.43364	NA	NA	-3.95923	-0.287432	-0.97656	-1.23098	-1.02679	-4.07969	-4.07133	-1.02134	-1.39131	-1.22819	-2.4049	-1.74834	-1.72863	NA	-1.01601	-1.42088	-2.40504	-1.14199	-1.57224	-1.45734	-1.45918	-2.48499	-1.63207	-2.36957	-3.5025	NA	-0.733694	-1.94585	-1.96858	-3.09539	-2.48866	-1.002	-0.213006	-1.97243	-2.14772	-1.43968	-0.967651	-1.77955	-1.19576	-1.36957	-1.16095	NA
ENSG00000173281	NA	-0.778723	NA	0.949029	1.25824	NA	NA	-0.551425	0.61594	1.35343	1.42996	1.5913	-0.225809	-0.0493647	0.704531	1.6661	1.36074	1.53515	0.756208	-0.0159015	NA	0.962055	0.707132	1.20154	0.810687	0.408623	0.684934	0.821927	0.947419	1.42837	0.138743	0.923122	NA	1.20645	1.11454	0.830713	0.801832	-0.144217	-0.224948	1.08765	1.12241	0.864913	0.966201	0.51016	0.324841	0.987435	0.851882	1.11337	NA
ENSG00000103343	NA	NA	NA	NA	NA	NA	NA	NA	NA	NA	NA	NA	NA	NA	NA	NA	NA	NA	NA	NA	NA	NA	NA	NA	NA	NA	NA	NA	NA	NA	NA	NA	NA	NA	NA	NA	NA	NA	NA	NA	NA	NA	NA	NA	NA	NA	NA	NA	NA
ENSG00000113368	NA	NA	NA	NA	NA	NA	NA	NA	NA	NA	NA	NA	NA	NA	NA	NA	NA	NA	NA	NA	NA	NA	NA	NA	NA	NA	NA	NA	NA	NA	NA	NA	NA	NA	NA	NA	NA	NA	NA	NA	NA	NA	NA	NA	NA	NA	NA	NA	NA
ENSG00000187792	NA	NA	NA	NA	NA	NA	NA	NA	NA	NA	NA	NA	NA	NA	NA	NA	NA	NA	NA	NA	NA	NA	NA	NA	NA	NA	NA	NA	NA	NA	NA	NA	NA	NA	NA	NA	NA	NA	NA	NA	NA	NA	NA	NA	NA	NA	NA	NA	NA
ENSG00000135828	NA	NA	NA	NA	NA	NA	NA	NA	NA	NA	NA	NA	NA	NA	NA	NA	NA	NA	NA	NA	NA	NA	NA	NA	NA	NA	NA	NA	NA	NA	NA	NA	NA	NA	NA	NA	NA	NA	NA	NA	NA	NA	NA	NA	NA	NA	NA	NA	NA
ENSG00000167220	NA	-1.64152	NA	-0.951249	-1.10021	NA	NA	-1.62279	-1.15024	-1.18422	-1.10191	-0.976297	-2.13501	-1.65367	-1.08602	-0.839126	-1.1236	-0.967369	-1.24976	-1.11661	NA	-1.14407	-0.954468	-1.02936	-1.33569	-1.11053	-0.978356	-1.05105	-1.2181	-0.893956	-2.02279	-1.01098	NA	-1.04376	-1.26865	-1.10757	-1.03885	-1.52938	-1.22105	-0.766009	-0.791891	-0.974346	-1.20339	-1.15548	-1.38733	-0.917612	-1.16945	-1.11284	NA
ENSG00000181856	NA	0.464639	NA	2.67424	2.85125	NA	NA	0.052999	2.61938	3.10768	3.15216	2.5859	1.58437	0.348778	3.22932	2.98807	3.81944	2.99821	2.30668	1.75412	NA	2.77773	2.69526	2.09623	2.12241	1.81182	2.3737	2.35069	1.96799	1.8009	1.8564	2.78387	NA	3.21363	2.64959	2.49029	2.64673	1.37438	2.2992	2.98483	2.36831	2.05326	2.56756	2.54589	2.56339	2.79481	2.63298	2.86418	NA
ENSG00000174928	NA	NA	NA	NA	NA	NA	NA	NA	NA	NA	NA	NA	NA	NA	NA	NA	NA	NA	NA	NA	NA	NA	NA	NA	NA	NA	NA	NA	NA	NA	NA	NA	NA	NA	NA	NA	NA	NA	NA	NA	NA	NA	NA	NA	NA	NA	NA	NA	NA
ENSG00000127528	NA	0.825131	NA	-0.868802	-0.976475	NA	NA	-0.91226	-0.603014	-1.33639	-0.709775	-1.38225	0.702057	0.862412	0.426993	-0.0432458	-0.722051	-0.414605	-0.864243	-0.530874	NA	-0.31023	-1.29246	-1.56451	-0.37782	-0.667045	-0.39247	-0.912028	-1.40808	-0.433953	0.634387	1.70993	NA	-1.51316	-0.317674	-0.215553	-1.70802	-0.859657	-0.505931	-1.31163	-0.994909	-1.60871	-0.733905	-0.0157079	-0.49534	-0.48998	-0.173307	-0.76027	NA
ENSG00000183508	NA	0.601005	NA	-1.78493	-1.20288	NA	NA	0.261002	-0.803363	-1.54644	-1.09279	-1.67092	0.165738	0.350746	-0.436683	-1.06233	-1.52541	-1.58632	-2.65	-0.26203	NA	-2.46746	-2.85861	-3.05372	-0.00114658	0.572743	-0.941338	-1.17087	-1.78951	-1.79795	1.52037	2.18783	NA	-0.729892	-1.14222	-0.360642	-1.64327	0.172806	1.11201	-1.9066	-1.85536	-0.718412	-0.920003	-1.48387	-0.781396	-0.902579	-0.953919	-1.97331	NA
ENSG00000171988	NA	-0.472833	NA	-0.647282	-0.707369	NA	NA	-0.100682	-0.831186	-0.852182	-0.856174	-0.649451	0.488043	-0.0544483	-0.655539	-0.34108	-0.66475	-0.787806	-0.872154	-0.540621	NA	-0.921702	-0.718196	-0.594768	-0.483108	-0.539294	-0.504152	-0.670931	-0.676673	-0.305998	0.228897	0.10383	NA	-0.515493	-0.82544	-0.679934	-0.744921	-0.639636	-0.521516	-0.65379	-0.622602	-0.593865	-0.692822	-0.757579	-0.812232	-0.531204	-0.640769	-0.616786	NA
ENSG00000086589	NA	-1.63167	NA	-1.0612	-1.039	NA	NA	-1.59133	-1.0156	-1.21481	-1.03945	-1.0544	-1.03988	-1.25457	-0.7542	-0.398919	-1.49559	-0.981995	-1.16184	-0.981782	NA	-1.28765	-1.01578	-1.09295	-1.10419	-1.0327	-0.736875	-1.25888	-0.807837	-0.517983	-1.93564	-0.8205	NA	-1.59926	-1.21664	-1.30694	-0.964644	-1.99516	-0.976739	-0.949901	-0.856371	-1.16243	-1.06117	-1.21644	-1.09053	-0.701674	-0.953059	-0.911381	NA
ENSG00000189195	NA	NA	NA	NA	NA	NA	NA	NA	NA	NA	NA	NA	NA	NA	NA	NA	NA	NA	NA	NA	NA	NA	NA	NA	NA	NA	NA	NA	NA	NA	NA	NA	NA	NA	NA	NA	NA	NA	NA	NA	NA	NA	NA	NA	NA	NA	NA	NA	NA
ENSG00000118407	NA	0.384553	NA	-0.67483	-0.323011	NA	NA	0.292064	0.385962	-0.803891	0.250734	-0.17288	-0.0831572	0.569313	0.276973	0.0305146	-0.422825	-0.137749	-0.407582	-0.0936849	NA	-1.31933	-0.351519	-0.403861	-0.0609512	0.357328	0.573922	-0.681855	-0.0219114	-0.194184	-0.189888	0.23736	NA	-0.712797	-0.529487	-0.571863	-0.170659	0.450873	1.11604	-0.251607	-0.0712124	0.0114085	-0.148441	0.246939	0.126297	-0.404529	-0.167656	0.153951	NA
ENSG00000094963	NA	-2.95338	NA	-0.289259	-0.15206	NA	NA	-3.32518	0.281566	-0.459263	-0.34222	-0.573382	-4.29517	-4.48658	-0.68053	-1.37915	-1.52952	-1.69909	-1.41471	-0.688263	NA	-0.690258	-0.900452	-0.913063	-1.12011	-0.872192	0.0584952	-0.72296	-0.951326	-0.892914	-3.17844	-1.45406	NA	-0.206987	-1.2229	-1.65304	-0.92508	-1.28963	-0.665154	-0.280157	-0.91306	-0.984896	-0.528883	-0.144846	-0.350108	0.0807318	-0.63965	-0.564726	NA
ENSG00000164741	NA	-2.63636	NA	-1.85566	-1.94082	NA	NA	-1.96242	-1.89853	-2.2904	-2.1418	-1.84737	-1.97487	-2.11536	-1.67443	-1.67476	-1.88566	-1.75054	-1.76267	-1.54254	NA	-1.99665	-1.81043	-1.55037	-1.82903	-1.73678	-1.79852	-2.18892	-2.01328	-1.59521	-1.7132	-1.08195	NA	-1.67339	-1.91144	-1.58249	-2.18744	-2.22317	-2.18177	-2.15182	-2.12081	-2.00105	-1.97841	-1.6738	-1.86825	-1.81538	-1.92273	-1.99861	NA
ENSG00000259984	NA	0.288473	NA	0.804884	0.679898	NA	NA	0.323052	0.952328	-0.140696	-0.193072	-0.0353165	0.906082	1.03457	0.96913	-0.488705	-0.106651	0.579448	0.35104	1.33917	NA	0.0441693	-0.127925	-0.185388	0.525463	1.66936	0.90596	-0.0648646	-0.455767	0.869215	1.05478	1.03696	NA	-0.0898983	-0.155281	0.687778	0.0679204	1.33626	1.33462	-0.0552074	0.0808338	-0.675756	0.81773	0.288296	0.914601	0.305199	0.422113	0.0172901	NA
ENSG00000094916	NA	-3.50952	NA	-2.55902	-3.06387	NA	NA	-2.84706	-2.98281	-2.91175	-2.40963	-2.52088	-4.1743	-3.44493	-2.89341	-2.52506	-2.23408	-2.6291	-2.84471	-2.98493	NA	-2.8136	-2.84928	-2.96871	-2.95086	-3.23055	-2.70172	-2.69429	-2.76692	-2.63128	-3.01858	-2.57598	NA	-2.24443	-2.52859	-2.73626	-2.49952	-3.72376	-2.8859	-2.72851	-2.66222	-2.5973	-2.56963	-2.90639	-3.26606	-2.44186	-2.7888	-2.48724	NA
ENSG00000196781	NA	-1.52716	NA	-1.20433	-0.916943	NA	NA	-1.11713	-0.613032	-1.78539	-1.2063	-1.33555	-1.03179	-1.22842	-0.284798	-0.493544	-0.868103	-0.551662	-1.34092	-1.10803	NA	-1.88075	-2.10554	-1.83922	-1.05623	-0.368655	-0.521118	-1.24513	-0.956005	-0.781226	-0.779985	0.0170506	NA	-0.86834	-0.893134	-1.0607	-1.04322	-1.02706	-0.132245	-1.07096	-0.58195	-1.0849	-0.697636	-0.942932	-0.684621	-0.491456	-0.712777	-1.00175	NA
ENSG00000008513	NA	-1.00189	NA	-0.271935	-0.672309	NA	NA	-0.476866	-0.463845	-0.211509	-0.100713	-0.510422	-0.111472	-0.572199	0.0771846	0.234264	0.20397	-0.421772	-1.21688	-1.4522	NA	-0.322376	-0.622263	-1.09368	-0.511202	-0.654245	-0.198583	-0.418357	-0.788457	-0.547315	0.336943	0.419524	NA	0.316007	-0.413226	-0.426119	-0.499997	-1.21242	0.509482	-0.0968446	-0.642803	-0.463372	-0.370023	-1.00996	-0.937605	-0.153067	-0.386782	-0.24015	NA
ENSG00000169813	NA	0.683216	NA	-1.37523	-1.5767	NA	NA	0.92099	-1.57705	-1.69844	-1.80963	-2.03472	0.417714	0.772202	-1.09604	-1.41132	-1.37557	-1.51471	-1.41721	-0.478042	NA	-1.71842	-1.59542	-1.73173	-0.904017	-0.551185	-1.21864	-1.72704	-1.72729	-1.46742	0.587672	0.195199	NA	-0.921092	-1.60825	-1.25118	-1.23512	-0.55145	0.660189	-1.62839	-1.81317	-1.47376	-1.51919	-1.88079	-1.59091	-1.28084	-1.78871	-1.57943	NA
ENSG00000185710	NA	-1.89262	NA	-3.01863	-3.60169	NA	NA	-1.22049	-2.51693	-3.25422	-3.12532	-3.02803	-2.26545	-1.89478	-2.86871	-4.18833	-3.746	-3.66796	-3.22355	-2.4055	NA	-3.287	-3.11586	-3.21593	-2.74965	-2.74831	-3.42745	-3.93761	-3.80193	-3.01923	-1.41451	-1.99139	NA	-2.21709	-3.01745	-3.13865	-2.87201	-2.18727	-1.70177	-2.95732	-3.3766	-2.98924	-3.15263	-3.22749	-3.00669	-3.08201	-3.27727	-3.10153	NA
ENSG00000171827	NA	NA	NA	NA	NA	NA	NA	NA	NA	NA	NA	NA	NA	NA	NA	NA	NA	NA	NA	NA	NA	NA	NA	NA	NA	NA	NA	NA	NA	NA	NA	NA	NA	NA	NA	NA	NA	NA	NA	NA	NA	NA	NA	NA	NA	NA	NA	NA	NA
ENSG00000214719	NA	NA	NA	NA	NA	NA	NA	NA	NA	NA	NA	NA	NA	NA	NA	NA	NA	NA	NA	NA	NA	NA	NA	NA	NA	NA	NA	NA	NA	NA	NA	NA	NA	NA	NA	NA	NA	NA	NA	NA	NA	NA	NA	NA	NA	NA	NA	NA	NA
ENSG00000242265	NA	NA	NA	NA	NA	NA	NA	NA	NA	NA	NA	NA	NA	NA	NA	NA	NA	NA	NA	NA	NA	NA	NA	NA	NA	NA	NA	NA	NA	NA	NA	NA	NA	NA	NA	NA	NA	NA	NA	NA	NA	NA	NA	NA	NA	NA	NA	NA	NA
ENSG00000089916	NA	-1.68794	NA	-1.17474	-1.32389	NA	NA	-1.55803	-1.35945	-1.3375	-0.871494	-0.873518	-1.4672	-1.40579	-1.09151	-0.741356	-1.1015	-1.00326	-1.38592	-1.32459	NA	-1.19019	-1.20093	-1.03496	-1.42628	-1.62103	-1.25429	-1.22175	-1.32466	-1.24834	-1.47145	-1.30355	NA	-1.40827	-1.62077	-1.64241	-1.43043	-1.78951	-1.89185	-0.989377	-0.996276	-1.2326	-1.34781	-1.40302	-1.53402	-1.16682	-1.47638	-1.16557	NA
ENSG00000170903	NA	-2.99864	NA	-1.57289	-1.57999	NA	NA	-2.35733	-1.75476	-1.85162	-1.70814	-1.43002	-2.27043	-2.37867	-1.85153	-1.39776	-1.25245	-1.66589	-1.63704	-1.96464	NA	-1.50155	-1.43762	-1.30525	-1.74384	-2.11985	-1.87659	-1.77745	-1.47172	-1.58125	-2.39066	-2.31377	NA	-1.79305	-1.91407	-1.9396	-1.51803	-2.45078	-2.31596	-1.3719	-1.17186	-1.31973	-1.24304	-1.57887	-1.81922	-1.30959	-1.44929	-1.08381	NA
ENSG00000266094	NA	NA	NA	NA	NA	NA	NA	NA	NA	NA	NA	NA	NA	NA	NA	NA	NA	NA	NA	NA	NA	NA	NA	NA	NA	NA	NA	NA	NA	NA	NA	NA	NA	NA	NA	NA	NA	NA	NA	NA	NA	NA	NA	NA	NA	NA	NA	NA	NA
ENSG00000105538	NA	-2.1916	NA	-3.02642	-2.83487	NA	NA	-2.36279	-2.95229	-3.18292	-3.06239	-3.34437	-2.06618	-1.94672	-2.92403	-2.83273	-2.69554	-2.7434	-3.07458	-3.04581	NA	-3.38485	-3.22384	-3.34552	-2.76408	-2.77012	-2.62399	-3.52768	-2.90279	-2.56241	-1.26338	-1.32936	NA	-2.70723	-2.73071	-2.36802	-2.83949	-2.8162	-2.18465	-3.65443	-3.26568	-3.18336	-2.99814	-2.94546	-2.84533	-3.22626	-3.03252	-2.55412	NA
ENSG00000107859	NA	-4.48147	NA	-1.68191	-2.33139	NA	NA	-2.47687	-1.18979	-1.41394	-1.27133	-2.02089	-1.74593	-2.42688	-0.497297	-1.0004	-1.24388	-1.29454	-2.51559	-2.59495	NA	-1.87068	-2.08303	-2.32241	-1.75982	-1.51303	-0.724385	-1.21243	-1.62838	-1.65199	-0.334705	-0.810171	NA	-1.56753	-1.47994	-1.69371	-1.34083	-3.35764	-1.41749	-1.3223	-1.75329	-1.65832	-1.62586	-1.98293	-1.91269	-1.28483	-1.43408	-1.38533	NA
ENSG00000228150	NA	-1.70887	NA	0.0355287	-0.0879456	NA	NA	-1.85927	-1.0818	-0.722619	-0.597361	-0.1129	-1.03809	-1.82858	-0.227812	0.357879	0.368518	0.169665	-0.674796	-1.04682	NA	-0.264646	-0.358348	-0.499126	-0.512473	-0.839063	-0.344238	-0.838335	-0.31806	-0.295655	-0.492669	-0.00550544	NA	0.426629	-0.0135707	-0.0724891	-0.202487	-1.2888	-0.378232	0.241316	0.0250473	-0.121806	-0.359537	-0.837976	-0.944497	-0.0360246	-0.703184	-0.138294	NA
ENSG00000164296	NA	NA	NA	NA	NA	NA	NA	NA	NA	NA	NA	NA	NA	NA	NA	NA	NA	NA	NA	NA	NA	NA	NA	NA	NA	NA	NA	NA	NA	NA	NA	NA	NA	NA	NA	NA	NA	NA	NA	NA	NA	NA	NA	NA	NA	NA	NA	NA	NA
ENSG00000183486	NA	NA	NA	NA	NA	NA	NA	NA	NA	NA	NA	NA	NA	NA	NA	NA	NA	NA	NA	NA	NA	NA	NA	NA	NA	NA	NA	NA	NA	NA	NA	NA	NA	NA	NA	NA	NA	NA	NA	NA	NA	NA	NA	NA	NA	NA	NA	NA	NA
ENSG00000144642	NA	-0.723551	NA	-0.82789	-0.889867	NA	NA	-0.836019	-0.893384	-1.24144	-0.960223	-0.737013	-0.915828	-0.622198	-0.795195	-0.731757	-1.23838	-0.838305	-1.1745	-0.711954	NA	-1.5487	-1.33008	-1.08362	-0.704802	-0.499965	-0.748882	-1.15709	-0.988484	-0.518879	-0.957715	-0.416538	NA	-1.2705	-1.37581	-1.05573	-0.955715	-0.953842	-0.96227	-1.05644	-0.97475	-0.887344	-0.740817	-0.496302	-0.766433	-0.766641	-0.830853	-0.787482	NA
ENSG00000132386	NA	0.458183	NA	-0.037285	-0.135283	NA	NA	0.40408	-0.350672	0.0686334	-0.293873	-0.27368	1.077	0.659099	0.294043	-0.0873086	0.160656	0.144811	-0.0309791	0.73204	NA	-0.0409628	0.0295297	-0.21895	0.38359	0.848023	-0.142159	-0.0295214	-0.157106	0.402538	1.04716	1.12247	NA	0.217987	-0.211866	-0.196998	0.171694	0.694121	1.66799	0.20339	0.102801	0.268726	-0.130033	-0.152386	-0.389199	-0.129242	-0.0986272	0.0094152	NA
ENSG00000119285	NA	-0.93211	NA	-2.7612	-2.87378	NA	NA	-0.69088	-2.60782	-3.00513	-2.66757	-2.44593	-1.46163	-0.505935	-2.56591	-2.28476	-2.68876	-2.36969	-2.75629	-1.97073	NA	-2.98669	-2.70199	-2.59038	-2.40142	-2.46758	-2.476	-2.78387	-2.69564	-2.40436	-1.81772	-1.72616	NA	-3.2834	-3.33162	-2.75139	-2.85939	-2.03944	-2.03927	-2.79797	-2.68731	-2.53739	-3.10458	-2.9791	-2.95633	-2.77467	-2.94645	-2.88116	NA
ENSG00000140382	NA	-1.79543	NA	-1.17996	-1.27805	NA	NA	-1.92615	-1.32256	-1.3265	-1.06631	-0.950274	-2.2601	-2.03714	-1.18448	-0.87219	-1.18552	-1.04178	-1.28796	-1.47054	NA	-1.12254	-1.16887	-1.07068	-1.12559	-1.13373	-1.03	-1.11909	-1.01989	-0.814414	-1.92714	-0.963112	NA	-1.04715	-1.48664	-1.21355	-1.06504	-1.85237	-1.68317	-0.955091	-0.91112	-1.01442	-1.0306	-1.30822	-1.39294	-0.908398	-1.11878	-1.03735	NA
ENSG00000105866	NA	-2.52621	NA	-1.9073	-2.48798	NA	NA	-3.40407	-1.98046	-2.23404	-1.74268	-2.02963	-3.1602	-3.34321	-1.90664	-1.68869	-2.05683	-2.29025	-2.88228	-2.45086	NA	-2.42096	-2.46528	-2.35879	-2.34669	-2.28157	-1.62025	-1.83157	-2.24934	-2.02666	-2.6268	-1.90989	NA	-1.92509	-2.01168	-2.12097	-2.25143	-3.12863	-2.15119	-1.69441	-1.80325	-1.89647	-2.25107	-2.28442	-2.37676	-1.78552	-1.97307	-1.91102	NA
ENSG00000264522	NA	-0.3426	NA	-1.11471	-1.04546	NA	NA	-0.555714	-0.872643	-1.17126	-0.866111	-0.881523	-0.919444	-0.719856	-0.713515	-0.639624	-1.10336	-0.832174	-0.823687	-0.651829	NA	-1.23262	-1.16936	-0.880371	-0.739154	-0.840801	-0.611835	-1.03272	-1.05543	-0.663331	-0.918653	-0.691493	NA	-0.960423	-1.22857	-1.09712	-0.841532	-0.624445	-0.643197	-1.07042	-0.931354	-0.775858	-1.05129	-0.858953	-0.867922	-1.18783	-1.25872	-0.968592	NA
ENSG00000145632	NA	-0.0986268	NA	-0.50709	-0.821414	NA	NA	0.00292436	-1.77203	-1.40212	-0.85651	-0.784258	-0.298312	0.00868199	-0.798411	-0.299703	-0.413959	-0.379835	-0.904763	-0.131786	NA	-1.03431	-1.0977	-0.255149	-0.649877	-0.820241	-1.28464	-1.36362	-1.19229	-0.308698	-0.120087	0.585718	NA	-1.47014	-0.292613	-0.692463	-1.05195	-0.637828	-1.37653	-1.36589	-1.10214	-0.733429	-0.687181	-0.840398	-0.741295	-0.663391	-2.46527	-0.647005	NA
ENSG00000022267	NA	2.4944	NA	2.22975	2.29291	NA	NA	1.94648	2.45483	2.22723	2.72818	1.97856	1.91618	2.15507	2.68244	2.84977	2.35468	2.53812	2.55641	2.72343	NA	2.5293	2.4107	2.56177	2.40064	2.23519	2.27439	2.53129	2.57188	2.27099	1.64959	2.34029	NA	2.11683	2.03275	1.78044	2.34392	2.44026	2.14315	2.31815	2.21501	2.0532	2.23601	2.50103	2.36305	2.51206	2.35996	2.67136	NA
ENSG00000183625	NA	NA	NA	NA	NA	NA	NA	NA	NA	NA	NA	NA	NA	NA	NA	NA	NA	NA	NA	NA	NA	NA	NA	NA	NA	NA	NA	NA	NA	NA	NA	NA	NA	NA	NA	NA	NA	NA	NA	NA	NA	NA	NA	NA	NA	NA	NA	NA	NA
ENSG00000185436	NA	NA	NA	NA	NA	NA	NA	NA	NA	NA	NA	NA	NA	NA	NA	NA	NA	NA	NA	NA	NA	NA	NA	NA	NA	NA	NA	NA	NA	NA	NA	NA	NA	NA	NA	NA	NA	NA	NA	NA	NA	NA	NA	NA	NA	NA	NA	NA	NA
ENSG00000117461	NA	-1.08411	NA	-2.26475	-2.86128	NA	NA	-0.950105	-1.95185	-2.61681	-2.70516	-1.80841	-1.16369	-0.428864	-1.72302	-1.37928	-1.84332	-1.55999	-2.00774	-1.48423	NA	-2.36595	-2.50182	-1.8546	-2.09776	-2.5186	-1.84866	-2.54719	-2.23913	-1.87513	-1.37241	-0.8436	NA	-2.12173	-2.44441	-2.1972	-2.1784	-2.76589	-2.63023	-1.72394	-1.7443	-1.40357	-1.94821	-1.81933	-2.10692	-1.73268	-1.77507	-1.46836	NA
ENSG00000114423	NA	-1.08786	NA	-1.81505	-2.24989	NA	NA	-0.892883	-1.91057	-2.44666	-2.45329	-2.32527	-0.528609	-0.181153	-1.78043	-1.86406	-2.24844	-2.30864	-2.23472	-1.46439	NA	-2.41718	-2.24764	-1.86073	-1.65175	-1.67501	-1.6774	-2.07702	-2.21961	-1.88003	-1.08104	-1.20488	NA	-2.37536	-2.31483	-2.04985	-2.37077	-1.4626	-1.59414	-2.41088	-2.23757	-2.23685	-2.41916	-2.06756	-2.20035	-1.97896	-2.10184	-2.20157	NA
ENSG00000174951	NA	NA	NA	NA	NA	NA	NA	NA	NA	NA	NA	NA	NA	NA	NA	NA	NA	NA	NA	NA	NA	NA	NA	NA	NA	NA	NA	NA	NA	NA	NA	NA	NA	NA	NA	NA	NA	NA	NA	NA	NA	NA	NA	NA	NA	NA	NA	NA	NA
ENSG00000198948	NA	-3.58152	NA	-2.09057	-2.33435	NA	NA	-3.56972	-1.66752	-1.33202	-1.94394	-1.35422	-3.68658	-4.18262	-2.10118	-1.65428	-2.83025	-1.83182	-4.1689	-4.3991	NA	-3.78153	-3.42147	-3.73848	-1.41429	-1.783	-1.52076	-1.21272	-1.40489	-1.09152	-3.5714	-2.07798	NA	-1.95724	-2.01391	-2.08544	-1.73771	-2.34733	-2.9699	-2.28817	-2.10337	-2.10749	-1.22544	-1.55956	-1.4504	-1.29222	-1.61195	-1.38115	NA
ENSG00000049449	NA	NA	NA	NA	NA	NA	NA	NA	NA	NA	NA	NA	NA	NA	NA	NA	NA	NA	NA	NA	NA	NA	NA	NA	NA	NA	NA	NA	NA	NA	NA	NA	NA	NA	NA	NA	NA	NA	NA	NA	NA	NA	NA	NA	NA	NA	NA	NA	NA
ENSG00000211448	NA	NA	NA	NA	NA	NA	NA	NA	NA	NA	NA	NA	NA	NA	NA	NA	NA	NA	NA	NA	NA	NA	NA	NA	NA	NA	NA	NA	NA	NA	NA	NA	NA	NA	NA	NA	NA	NA	NA	NA	NA	NA	NA	NA	NA	NA	NA	NA	NA
ENSG00000054965	NA	-1.67817	NA	-1.24265	-1.42944	NA	NA	-1.86492	-1.84766	-1.73262	-1.68276	-1.39837	-1.65317	-1.99174	-1.27122	-0.8892	-1.32235	-1.14183	-1.71164	-1.63321	NA	-1.73729	-1.48849	-1.51558	-1.48281	-1.95246	-1.49413	-1.49671	-1.28919	-1.10512	-1.31577	-0.649769	NA	-0.934594	-1.3742	-1.14809	-1.25705	-2.01066	-1.75502	-1.41247	-1.13606	-1.04262	-1.33154	-1.91631	-1.77427	-1.12794	-1.25213	-1.27932	NA
ENSG00000115594	NA	1.00769	NA	-1.3719	-1.17005	NA	NA	2.47338	-1.56087	-1.57387	-1.02023	-0.985718	1.03615	1.94537	-1.35969	-0.87109	-1.24862	-0.794574	-1.13644	-0.549687	NA	-1.61488	-0.966816	-0.971035	-0.655672	-0.869145	-1.27016	-1.18285	-0.95933	-0.581366	0.933581	-0.0252604	NA	-1.06897	-1.01939	-0.867742	-1.12143	1.19333	-0.416552	-1.08932	-0.860647	-0.638316	-1.05954	-1.24315	-1.36462	-1.07704	-1.11577	-0.756729	NA
ENSG00000109079	NA	-1.177	NA	-1.61702	-2.12843	NA	NA	-1.35569	-2.15651	-2.22957	-1.77581	-1.99706	-1.1265	-1.15729	-2.10175	-1.38266	-2.18102	-1.78701	-2.17445	-2.00228	NA	-2.14176	-2.35684	-2.72861	-1.56346	-1.51798	-1.82063	-2.31149	-2.10062	-1.83792	-0.484123	-1.01512	NA	-1.72809	-1.66604	-1.63417	-2.58635	-1.87581	-1.35243	-2.20857	-2.76901	-2.25775	-1.90968	-2.01473	-1.8288	-1.8393	-2.25933	-1.84924	NA
ENSG00000215251	NA	-1.13079	NA	-1.22362	-1.16237	NA	NA	-1.09215	-1.49512	-1.43375	-1.31242	-1.67201	-1.50969	-0.960431	-1.26662	-0.975568	-0.91418	-1.15767	-1.70488	-1.68231	NA	-1.65812	-1.88124	-1.24435	-1.30038	-0.980858	-1.07241	-1.44389	-1.26548	-1.18364	-1.003	-0.725952	NA	-0.505202	-1.32919	-1.14794	-1.36857	-1.21438	-0.490046	-1.21504	-1.24435	-1.49942	-1.03128	-1.45511	-1.59604	-1.19783	-1.28	-1.03123	NA
ENSG00000164070	NA	NA	NA	NA	NA	NA	NA	NA	NA	NA	NA	NA	NA	NA	NA	NA	NA	NA	NA	NA	NA	NA	NA	NA	NA	NA	NA	NA	NA	NA	NA	NA	NA	NA	NA	NA	NA	NA	NA	NA	NA	NA	NA	NA	NA	NA	NA	NA	NA
ENSG00000173614	NA	-2.82457	NA	-0.60689	-0.776618	NA	NA	-2.60541	-1.63351	-1.4404	-1.20559	-0.82879	-1.64887	-2.78105	-0.833806	-0.102667	-0.385226	-0.417871	-1.33146	-1.82607	NA	-0.871134	-1.14066	-1.19303	-1.19212	-1.46989	-1.00922	-1.23641	-1.05602	-1.01085	-1.41134	-0.735634	NA	-0.246971	-0.849101	-0.905987	-1.03839	-1.90733	-1.07527	-0.548523	-0.663256	-0.719617	-0.956523	-1.66211	-1.65244	-0.683297	-1.28496	-1.01115	NA
ENSG00000122642	NA	-3.22353	NA	-2.03102	-2.21436	NA	NA	-3.34453	-2.1851	-2.12254	-2.14098	-2.08188	-4.58149	-4.64725	-1.87114	-2.21919	-1.6364	-2.17589	-2.28127	-2.68683	NA	-1.94344	-2.22877	-2.33819	-2.1551	-1.81099	-1.8444	-1.85576	-2.25922	-1.78589	-3.20154	-1.64599	NA	-1.37129	-2.08231	-1.79452	-2.16855	-3.42242	-2.61282	-2.09931	-2.5223	-2.64772	-2.12896	-2.21321	-2.33045	-2.06465	-2.1488	-2.72588	NA
ENSG00000105248	NA	NA	NA	NA	NA	NA	NA	NA	NA	NA	NA	NA	NA	NA	NA	NA	NA	NA	NA	NA	NA	NA	NA	NA	NA	NA	NA	NA	NA	NA	NA	NA	NA	NA	NA	NA	NA	NA	NA	NA	NA	NA	NA	NA	NA	NA	NA	NA	NA
ENSG00000182903	NA	-0.563445	NA	-0.181651	-0.202385	NA	NA	-0.535937	-0.223063	-0.144753	0.241116	0.297708	-0.741845	-0.792096	-0.162179	-0.0564163	0.280611	0.00448511	-0.667175	-0.686619	NA	-0.511769	-0.430842	-0.467156	-0.391864	-0.295041	-0.0868665	-0.240882	-0.48059	-0.116633	-0.585945	0.108825	NA	-0.0684047	-0.306329	-0.344543	-0.379214	-0.804304	-0.372143	0.160128	0.0563059	-0.154101	-0.433478	-0.365673	-0.689255	-0.272449	-0.553479	-0.441839	NA
ENSG00000185019	NA	-1.89863	NA	-1.81222	-1.93705	NA	NA	-2.02715	-2.31874	-2.31315	-1.95589	-2.38514	-2.35654	-1.9405	-1.74022	-1.78238	-1.50406	-1.80442	-2.32796	-2.29927	NA	-2.34813	-2.48987	-2.20314	-1.9716	-1.86576	-1.77162	-2.06633	-1.95298	-1.94178	-1.92574	-1.56651	NA	-1.37697	-2.03392	-1.82009	-1.97387	-2.30631	-1.31423	-1.78868	-2.03911	-2.11308	-1.77409	-2.4106	-2.27019	-1.95118	-2.23962	-1.872	NA
ENSG00000120729	NA	0.580522	NA	3.45511	3.30725	NA	NA	0.489029	3.49967	2.93576	3.32686	3.26776	1.59195	0.345145	3.60143	4.03059	2.90238	3.36581	2.96155	2.73843	NA	2.82554	2.99257	2.95183	3.26153	3.15401	3.81953	3.60676	3.59374	3.65276	1.72132	3.49321	NA	3.31391	2.85297	2.76838	3.2843	2.445	2.09583	3.40751	3.33193	3.11614	3.47499	3.14829	3.13797	3.66817	3.28358	3.89372	NA
ENSG00000135074	NA	-3.28746	NA	-2.32998	-2.40002	NA	NA	-3.08395	-3.59762	-2.58499	-2.4178	-2.18501	-2.4853	-2.50174	-2.9178	-2.43159	-1.81788	-2.07578	-3.00014	-3.35516	NA	-2.92714	-2.76241	-2.56487	-2.77295	-3.44656	-3.5211	-2.75262	-2.56671	-2.48702	-3.32575	-2.51751	NA	-2.71278	-2.70081	-2.84939	-2.77052	-3.80977	-4.09247	-2.53147	-2.36512	-2.47888	-2.83812	-3.28235	-3.22328	-2.86124	-2.71939	-2.76611	NA
ENSG00000253710	NA	-1.60054	NA	-0.880738	-1.23717	NA	NA	-1.75249	-0.679162	-1.02164	-0.782382	-0.740255	-1.68275	-1.67381	-0.849975	-0.735384	-0.83241	-0.818993	-0.977992	-0.97969	NA	-1.06134	-1.13344	-0.983985	-1.05288	-0.953356	-0.658658	-1.08674	-0.906321	-0.838486	-2.08299	-0.953376	NA	-0.914677	-1.33519	-1.2875	-1.10666	-1.45894	-1.44189	-1.0062	-0.974658	-0.929603	-0.82321	-1.09695	-1.14935	-1.02566	-1.27058	-0.883819	NA
ENSG00000128578	NA	1.74767	NA	-1.01343	-1.24138	NA	NA	1.68382	-1.06644	-0.785779	-0.617663	-0.782636	1.46516	1.42252	-0.761141	-0.480578	-0.949595	-0.731673	-0.04838	1.03506	NA	-0.522858	-0.392583	-0.14802	-0.348304	-0.294422	-0.355818	-0.505147	-0.764561	-0.73438	1.52478	0.0668578	NA	-0.810257	-1.18224	-1.25711	-0.66482	-0.00363375	-0.617923	-0.928691	-0.87736	-0.949264	-0.887925	-0.812913	-0.807528	-0.574531	-0.983439	-0.659201	NA
ENSG00000156463	NA	-2.02706	NA	-1.82685	-1.33116	NA	NA	-1.21925	-1.9373	-2.81238	-2.0114	-1.3304	-0.257824	-1.75647	-1.47654	-1.78064	-1.17461	-1.37182	-2.96716	-2.82621	NA	-3.4091	-2.31677	-2.35093	-1.31321	-1.82295	-1.28893	-1.93881	-1.72807	-1.61697	-0.469433	-0.586854	NA	-1.56347	-1.30711	-1.35108	-0.796005	-1.35138	-0.833681	-1.16426	-0.920424	-0.730227	-1.15483	-1.75574	-1.193	-1.51637	-1.71936	-1.60791	NA
ENSG00000165671	NA	-2.12556	NA	-1.36686	-1.54033	NA	NA	-2.15838	-1.73713	-1.75711	-1.72179	-1.66766	-2.14249	-2.23424	-1.36825	-1.19434	-1.12459	-1.44035	-1.5162	-1.73015	NA	-1.54753	-1.51534	-1.37305	-1.61694	-1.77381	-1.37527	-1.49577	-1.65578	-1.24219	-1.85659	-1.04442	NA	-1.04912	-1.7328	-1.52846	-1.22372	-1.94399	-1.37362	-1.45241	-1.41912	-1.39135	-1.37585	-1.6415	-1.69127	-1.23701	-1.47647	-1.43893	NA
ENSG00000146232	NA	NA	NA	NA	NA	NA	NA	NA	NA	NA	NA	NA	NA	NA	NA	NA	NA	NA	NA	NA	NA	NA	NA	NA	NA	NA	NA	NA	NA	NA	NA	NA	NA	NA	NA	NA	NA	NA	NA	NA	NA	NA	NA	NA	NA	NA	NA	NA	NA
ENSG00000174669	NA	-2.03941	NA	1.91804	1.50604	NA	NA	-1.91542	1.96659	1.87954	1.87255	1.41881	-0.173328	-1.50595	2.48088	2.12696	2.23276	1.93106	1.42821	0.255427	NA	1.66766	1.56873	1.10111	1.58291	1.22439	2.11739	1.90825	1.56846	1.65368	0.888586	1.8717	NA	2.49817	2.01483	1.91776	1.86812	0.208475	1.66256	2.30858	1.42507	1.49552	1.86759	1.22501	1.54022	2.19446	1.84799	1.98106	NA
ENSG00000173875	NA	-3.28966	NA	-3.24547	-3.37471	NA	NA	-3.16755	-2.70458	-3.03662	-2.90568	-2.97702	-2.69923	-3.05562	-2.97154	-3.04992	-2.34084	-2.94467	-3.23365	-3.02934	NA	-2.99035	-3.34173	-3.72936	-3.21787	-2.69681	-2.55721	-2.57511	-3.26575	-2.93186	-2.85285	-2.1446	NA	-2.23507	-3.07287	-3.0549	-3.11953	-3.609	-2.19619	-2.85089	-2.90371	-3.03357	-2.96574	-3.02971	-2.94437	-2.6926	-3.12651	-2.72605	NA
ENSG00000102996	NA	-4.70881	NA	-2.0151	-2.40998	NA	NA	-4.77011	-2.56924	-2.28622	-2.08288	-2.00571	-3.93607	-5.37907	-3.02641	-2.12299	-1.43981	-1.89864	-2.61601	-3.59366	NA	-2.75879	-2.29403	-2.21687	-2.61319	-2.76794	-2.9715	-2.42513	-2.15667	-1.77	-3.93302	-2.77616	NA	-1.4909	-1.45126	-1.77517	-1.81909	-3.51259	-3.20272	-2.27615	-2.06071	-2.19294	-2.337	-3.16448	-3.35264	-2.33339	-2.35357	-1.9067	NA
ENSG00000047365	NA	NA	NA	NA	NA	NA	NA	NA	NA	NA	NA	NA	NA	NA	NA	NA	NA	NA	NA	NA	NA	NA	NA	NA	NA	NA	NA	NA	NA	NA	NA	NA	NA	NA	NA	NA	NA	NA	NA	NA	NA	NA	NA	NA	NA	NA	NA	NA	NA
ENSG00000012223	NA	NA	NA	NA	NA	NA	NA	NA	NA	NA	NA	NA	NA	NA	NA	NA	NA	NA	NA	NA	NA	NA	NA	NA	NA	NA	NA	NA	NA	NA	NA	NA	NA	NA	NA	NA	NA	NA	NA	NA	NA	NA	NA	NA	NA	NA	NA	NA	NA
ENSG00000271601	NA	-4.1379	NA	-2.05285	-1.92132	NA	NA	-4.47521	-1.97744	-2.4203	-2.32913	-2.3191	-4.56372	-4.18185	-1.70223	-1.68781	-1.66815	-1.99113	-2.8666	-2.70903	NA	-2.22658	-2.25462	-2.46497	-3.15051	-3.22634	-1.66146	-2.30309	-2.17518	-2.58452	-3.76084	-2.3509	NA	-1.81922	-2.22277	-2.4641	-2.1931	-3.1675	-1.97793	-2.03484	-2.43588	-2.06342	-2.10816	-2.1554	-2.50533	-2.11926	-2.10685	-1.44441	NA
ENSG00000175471	NA	NA	NA	NA	NA	NA	NA	NA	NA	NA	NA	NA	NA	NA	NA	NA	NA	NA	NA	NA	NA	NA	NA	NA	NA	NA	NA	NA	NA	NA	NA	NA	NA	NA	NA	NA	NA	NA	NA	NA	NA	NA	NA	NA	NA	NA	NA	NA	NA
ENSG00000258498	NA	NA	NA	NA	NA	NA	NA	NA	NA	NA	NA	NA	NA	NA	NA	NA	NA	NA	NA	NA	NA	NA	NA	NA	NA	NA	NA	NA	NA	NA	NA	NA	NA	NA	NA	NA	NA	NA	NA	NA	NA	NA	NA	NA	NA	NA	NA	NA	NA
ENSG00000188322	NA	-1.23673	NA	1.30494	1.51098	NA	NA	-1.08644	0.673934	1.2762	1.17193	1.20495	1.0611	-1.4388	1.19483	1.3064	1.94974	1.51146	0.717286	-0.260711	NA	1.29242	1.14373	0.855116	1.32356	0.706117	0.976325	1.40603	1.3602	1.67793	1.24455	1.89739	NA	2.34574	1.91881	1.95455	1.19279	-0.0274139	0.533768	1.1939	1.15655	0.728401	1.28284	0.695006	0.720039	1.43393	1.54513	1.39359	NA
ENSG00000169299	NA	NA	NA	NA	NA	NA	NA	NA	NA	NA	NA	NA	NA	NA	NA	NA	NA	NA	NA	NA	NA	NA	NA	NA	NA	NA	NA	NA	NA	NA	NA	NA	NA	NA	NA	NA	NA	NA	NA	NA	NA	NA	NA	NA	NA	NA	NA	NA	NA
ENSG00000059145	NA	-2.41385	NA	-2.43983	-2.90518	NA	NA	-2.8387	-2.13489	-2.94755	-2.89621	-3.31997	-3.4472	-2.62715	-1.91392	-2.73679	-2.32101	-2.83263	-2.2931	-2.22679	NA	-2.55286	-2.59395	-2.77298	-3.04195	-2.47207	-2.37586	-3.07765	-3.41438	-2.86234	-2.81416	-2.41838	NA	-2.40705	-2.83692	-2.91331	-2.76845	-2.31754	-1.31086	-2.53425	-3.52746	-3.06049	-3.01691	-2.65714	-2.71003	-2.44474	-2.95363	-2.76184	NA
ENSG00000121406	NA	-3.37812	NA	-1.82894	-2.58917	NA	NA	-2.93843	-2.00827	-1.96134	-1.96108	-1.59922	-3.34351	-3.19454	-2.1446	-2.19118	-1.64379	-1.72584	-2.85647	-3.13737	NA	-2.29602	-2.45052	-2.62798	-2.59686	-2.26114	-1.99995	-2.27207	-2.20791	-2.42058	-3.24559	-2.0968	NA	-2.04763	-2.69512	-2.52919	-2.63076	-3.38953	-2.92772	-2.33508	-2.39299	-2.70158	-2.41117	-2.38552	-2.45534	-2.0576	-2.55049	-2.26183	NA
ENSG00000144843	NA	NA	NA	NA	NA	NA	NA	NA	NA	NA	NA	NA	NA	NA	NA	NA	NA	NA	NA	NA	NA	NA	NA	NA	NA	NA	NA	NA	NA	NA	NA	NA	NA	NA	NA	NA	NA	NA	NA	NA	NA	NA	NA	NA	NA	NA	NA	NA	NA
ENSG00000004866	NA	-1.45015	NA	-1.42494	-1.20557	NA	NA	-1.27137	-1.50787	-1.78175	-1.7777	-1.55213	-0.806304	-0.847275	-1.17392	-1.43881	-1.45641	-1.24052	-1.4331	-1.19847	NA	-1.89702	-1.64894	-1.306	-1.23613	-0.863324	-1.31719	-1.52254	-1.54941	-0.841323	-1.40235	-0.855881	NA	-1.34094	-1.73428	-1.34285	-1.61514	-1.06303	-1.681	-1.6884	-1.48938	-1.67239	-1.47447	-1.25334	-1.25578	-1.32879	-1.3101	-1.63955	NA
ENSG00000138802	NA	-1.41185	NA	-1.62808	-1.69865	NA	NA	-1.33936	-1.54652	-1.86555	-1.55264	-1.56682	-1.23873	-1.22431	-1.44261	-1.35238	-1.73945	-1.55046	-1.84246	-1.40699	NA	-1.8727	-1.71308	-1.60624	-1.49299	-1.51465	-1.38259	-1.74204	-1.7444	-1.34762	-1.49595	-1.03311	NA	-1.51857	-1.77079	-1.55625	-1.76203	-1.88095	-1.5638	-1.65	-1.64654	-1.56347	-1.70387	-1.71212	-1.69251	-1.48071	-1.55607	-1.62253	NA
ENSG00000014919	NA	-2.43431	NA	-0.650263	-1.19374	NA	NA	-2.48675	-1.03747	-1.11056	-0.589265	-0.606264	-2.5039	-2.5311	-0.702423	-0.221699	-0.782115	-0.648556	-1.03742	-1.25392	NA	-0.60104	-1.13737	-0.58551	-2.00669	-1.57127	-1.42407	-1.08574	-1.48438	-1.70602	-2.86414	-1.98009	NA	-1.52115	-1.75331	-1.88986	-1.23043	-2.33849	-1.89728	-0.993482	-1.03724	-1.3123	-1.08871	-1.04947	-1.51381	-1.00915	-1.69634	-0.920183	NA
ENSG00000164684	NA	-2.86258	NA	-2.66586	-2.89211	NA	NA	-3.05533	-1.96969	-2.94646	-2.88181	-3.05702	-3.188	-2.77852	-2.19426	-2.75264	-2.90511	-2.779	-2.77838	-2.37515	NA	-3.15436	-2.96676	-2.65949	-2.71664	-1.60272	-1.93419	-2.68951	-2.69604	-2.46778	-3.01505	-2.02255	NA	-2.82213	-2.94628	-2.72039	-2.9257	-2.28302	-1.52102	-3.04426	-3.05474	-3.00998	-3.09306	-2.3176	-2.22958	-2.7001	-2.52771	-2.82279	NA
ENSG00000163083	NA	NA	NA	NA	NA	NA	NA	NA	NA	NA	NA	NA	NA	NA	NA	NA	NA	NA	NA	NA	NA	NA	NA	NA	NA	NA	NA	NA	NA	NA	NA	NA	NA	NA	NA	NA	NA	NA	NA	NA	NA	NA	NA	NA	NA	NA	NA	NA	NA
ENSG00000169116	NA	-2.81738	NA	-2.92371	-2.29149	NA	NA	-3.90711	-3.4436	-3.76643	-3.6523	-2.45182	-3.16817	-3.20596	-3.38314	-3.49253	-3.05379	-2.59978	-2.68259	-3.60549	NA	-3.82599	-3.23926	-2.15718	-1.6486	-2.1192	-2.8844	-2.77265	-2.221	-1.34793	-2.94523	-1.82139	NA	-3.49355	-2.40572	-2.22657	-1.99369	-2.76923	-2.96903	-3.82397	-2.59296	-2.69315	-2.05948	-1.69297	-2.0477	-2.24479	-2.15966	-2.18327	NA
ENSG00000114439	NA	-1.78457	NA	-2.05658	-1.96449	NA	NA	-1.73962	-2.24062	-2.36723	-2.37915	-1.96097	-2.29822	-1.44228	-1.98276	-1.6748	-2.10523	-1.90772	-2.24441	-2.0171	NA	-2.28433	-2.13167	-1.96283	-1.92409	-1.99925	-1.87462	-1.99801	-1.91377	-1.46065	-2.4351	-1.58505	NA	-2.23066	-2.27484	-1.86663	-1.9756	-2.25205	-2.24485	-2.34389	-2.00828	-1.90978	-2.04074	-2.03265	-2.17579	-1.80864	-1.87939	-2.05181	NA
ENSG00000256235	NA	-3.38312	NA	-2.42723	-2.66975	NA	NA	-2.59112	-2.50299	-3.11928	-2.57758	-3.16035	-2.4459	-2.7891	-2.11871	-2.78278	-2.236	-3.07911	-3.73816	-3.55457	NA	-2.32071	-2.81687	-3.67337	-3.13274	-2.97809	-2.11038	-2.66025	-3.79007	-3.28461	-3.39399	-3.75411	NA	-2.13177	-2.94893	-3.56462	-2.96186	-2.93947	-2.15133	-2.65495	-3.01131	-2.99004	-2.7992	-2.61235	-3.05541	-2.56578	-2.95029	-3.44829	NA
ENSG00000167699	NA	-2.9973	NA	-2.45091	-2.78613	NA	NA	-3.13192	-2.76897	-2.46305	-2.50657	-2.3928	-3.16099	-3.32142	-2.4208	-2.89265	-2.05127	-2.76158	-2.52026	-2.70989	NA	-2.44395	-2.74092	-2.64735	-2.77119	-2.89361	-2.47024	-2.94903	-2.82175	-2.56846	-3.06573	-2.35748	NA	-2.52441	-2.42697	-2.59156	-2.73691	-3.53368	-2.39367	-2.58963	-2.81046	-3.17269	-3.1029	-2.91388	-3.15725	-2.98244	-2.89179	-2.54191	NA
ENSG00000108389	NA	-3.62396	NA	-2.24563	-2.69208	NA	NA	-4.08232	-2.3892	-2.50004	-2.28167	-2.79181	-4.40172	-3.50423	-2.11404	-2.1807	-1.82575	-2.37937	-2.90318	-2.56202	NA	-2.22361	-2.35787	-2.50893	-3.00278	-2.94715	-2.56824	-2.68613	-2.70573	-2.8349	-3.33462	-2.43562	NA	-2.40828	-2.49467	-2.75442	-2.82359	-3.61622	-2.73672	-2.27515	-2.57918	-2.58975	-2.7159	-2.15004	-2.64821	-2.58263	-2.43234	-2.51872	NA
ENSG00000158019	NA	-0.913252	NA	-2.02765	-1.90203	NA	NA	-0.462279	-2.13772	-2.15367	-1.72199	-1.4996	-1.65986	-0.649267	-1.94184	-1.81419	-1.77787	-1.6783	-2.0218	-1.72069	NA	-2.38566	-1.84383	-1.71517	-1.73406	-1.76732	-2.09499	-2.07672	-1.88477	-1.49097	-1.41992	-1.1602	NA	-1.84302	-1.89525	-1.63693	-1.67209	-1.38948	-1.65349	-1.95541	-1.75433	-1.59361	-1.66254	-1.77088	-1.96192	-1.84434	-1.7611	-1.59611	NA
ENSG00000073536	NA	NA	NA	NA	NA	NA	NA	NA	NA	NA	NA	NA	NA	NA	NA	NA	NA	NA	NA	NA	NA	NA	NA	NA	NA	NA	NA	NA	NA	NA	NA	NA	NA	NA	NA	NA	NA	NA	NA	NA	NA	NA	NA	NA	NA	NA	NA	NA	NA
ENSG00000123066	NA	0.04639	NA	-0.152226	-0.347786	NA	NA	0.4949	-0.135848	-0.364309	-0.386029	-0.186767	-0.0591381	0.473398	0.0949779	0.112799	-0.397493	-0.298036	-0.569972	-0.0111632	NA	-0.615586	-0.503008	-0.193789	-0.134411	-0.0449874	0.135299	-0.17551	-0.212154	0.011447	-0.155427	0.271388	NA	-0.180853	-0.394346	-0.299897	-0.428943	-0.319478	-0.196774	-0.264047	-0.244945	-0.237896	-0.326666	-0.282787	-0.245915	-0.0632735	-0.211612	-0.268526	NA
ENSG00000141068	NA	-1.4042	NA	-2.7537	-2.61695	NA	NA	-0.919664	-3.03239	-2.64842	-2.53016	-2.42206	-1.99012	-1.88103	-2.51244	-2.77709	-1.99408	-2.28929	-2.32826	-1.7794	NA	-2.85495	-2.43305	-2.40968	-2.31182	-2.21948	-2.73055	-2.8234	-2.82776	-2.4033	-1.45856	-1.31131	NA	-2.14857	-2.29267	-1.92573	-2.35906	-2.58736	-1.75742	-2.78993	-2.91646	-2.44168	-2.7227	-2.52673	-2.70925	-2.71167	-2.9443	-2.71485	NA
ENSG00000114737	NA	2.83625	NA	-2.04401	-2.86255	NA	NA	2.95641	-0.689189	2.38642	0.533634	0.149233	2.54691	2.3962	-0.874776	-1.01727	-5.09848	-1.04459	-0.409364	-0.310772	NA	-1.59336	-2.46621	-0.79625	1.33332	2.0297	-0.898503	1.34985	0.975464	1.07587	3.68278	2.4546	NA	-0.306495	-0.481217	1.13678	-1.16135	1.19109	3.0035	-1.89553	-0.950998	-0.40027	-0.945046	-0.449047	-0.99644	-1.95659	-0.878083	-0.133713	NA
ENSG00000234284	NA	NA	NA	NA	NA	NA	NA	NA	NA	NA	NA	NA	NA	NA	NA	NA	NA	NA	NA	NA	NA	NA	NA	NA	NA	NA	NA	NA	NA	NA	NA	NA	NA	NA	NA	NA	NA	NA	NA	NA	NA	NA	NA	NA	NA	NA	NA	NA	NA
ENSG00000165152	NA	NA	NA	NA	NA	NA	NA	NA	NA	NA	NA	NA	NA	NA	NA	NA	NA	NA	NA	NA	NA	NA	NA	NA	NA	NA	NA	NA	NA	NA	NA	NA	NA	NA	NA	NA	NA	NA	NA	NA	NA	NA	NA	NA	NA	NA	NA	NA	NA
ENSG00000137804	NA	NA	NA	NA	NA	NA	NA	NA	NA	NA	NA	NA	NA	NA	NA	NA	NA	NA	NA	NA	NA	NA	NA	NA	NA	NA	NA	NA	NA	NA	NA	NA	NA	NA	NA	NA	NA	NA	NA	NA	NA	NA	NA	NA	NA	NA	NA	NA	NA
ENSG00000198081	NA	-3.04982	NA	-1.99066	-1.8649	NA	NA	-3.3579	-2.40602	-2.38561	-1.96281	-2.27024	-2.09063	-2.89967	-0.998186	-1.75718	-1.1595	-2.36678	-2.34556	-1.64228	NA	-2.00248	-2.98631	-1.46599	-3.11786	-2.10776	-1.8542	-1.87659	-2.4479	-2.12635	-2.93546	-2.44038	NA	-1.277	-2.10043	-3.1758	-2.63627	-2.39326	-3.19786	-1.93584	-1.74139	-1.84102	-1.90315	-2.77673	-2.90979	-1.85692	-1.91241	-2.11647	NA
ENSG00000029534	NA	-4.15725	NA	-1.75877	-1.74483	NA	NA	-4.40205	-2.35541	-2.06271	-1.70592	-1.67222	-3.23616	-4.3884	-2.11717	-1.92403	-1.48414	-1.72142	-2.07443	-3.16075	NA	-2.01597	-2.24602	-1.85573	-2.43305	-2.76415	-2.61785	-2.34835	-2.44839	-2.23481	-3.35296	-2.00746	NA	-1.81908	-2.15889	-2.19949	-2.38922	-4.13106	-4.42167	-1.86045	-2.19942	-2.48301	-2.12949	-2.58602	-2.88067	-1.9198	-2.24458	-2.28462	NA
ENSG00000112983	NA	NA	NA	NA	NA	NA	NA	NA	NA	NA	NA	NA	NA	NA	NA	NA	NA	NA	NA	NA	NA	NA	NA	NA	NA	NA	NA	NA	NA	NA	NA	NA	NA	NA	NA	NA	NA	NA	NA	NA	NA	NA	NA	NA	NA	NA	NA	NA	NA
ENSG00000114120	NA	-0.450268	NA	0.864114	0.768618	NA	NA	-0.10099	1.0408	1.29217	1.72675	1.74779	0.196592	-0.559785	0.960116	1.33824	1.03138	1.21697	0.388269	0.0688522	NA	0.309909	0.614754	0.64203	1.13959	0.965054	1.16279	1.21986	1.16845	1.4725	0.23206	1.1591	NA	1.17695	0.884981	0.965831	1.105	-0.0138314	-0.0202969	1.29328	1.33266	1.09599	1.27353	0.982651	0.696406	1.44398	1.48892	1.59525	NA
ENSG00000137809	NA	NA	NA	NA	NA	NA	NA	NA	NA	NA	NA	NA	NA	NA	NA	NA	NA	NA	NA	NA	NA	NA	NA	NA	NA	NA	NA	NA	NA	NA	NA	NA	NA	NA	NA	NA	NA	NA	NA	NA	NA	NA	NA	NA	NA	NA	NA	NA	NA
ENSG00000267022	NA	NA	NA	NA	NA	NA	NA	NA	NA	NA	NA	NA	NA	NA	NA	NA	NA	NA	NA	NA	NA	NA	NA	NA	NA	NA	NA	NA	NA	NA	NA	NA	NA	NA	NA	NA	NA	NA	NA	NA	NA	NA	NA	NA	NA	NA	NA	NA	NA
ENSG00000154263	NA	-2.83011	NA	0.559629	0.0537077	NA	NA	-3.31649	0.202271	0.427503	0.458452	0.505597	-2.01539	-3.28144	0.224763	0.650997	0.948463	0.00998298	-0.43447	-0.257777	NA	0.0626079	-0.264213	0.0272703	-0.262167	-0.033687	0.237382	0.107034	-0.147602	0.0721933	-2.1068	-0.642084	NA	0.0696203	-0.102914	-0.624814	-0.373461	-0.754309	-0.379101	0.777555	0.405591	-0.00571811	0.51362	0.949589	0.606039	0.74275	0.339674	0.632198	NA
ENSG00000183018	NA	NA	NA	NA	NA	NA	NA	NA	NA	NA	NA	NA	NA	NA	NA	NA	NA	NA	NA	NA	NA	NA	NA	NA	NA	NA	NA	NA	NA	NA	NA	NA	NA	NA	NA	NA	NA	NA	NA	NA	NA	NA	NA	NA	NA	NA	NA	NA	NA
ENSG00000186532	NA	-3.46249	NA	-2.89309	-2.85911	NA	NA	-3.164	-3.04591	-3.2574	-3.19615	-3.0972	-3.28756	-3.30864	-2.69738	-2.91329	-2.5375	-2.75642	-3.13489	-3.20348	NA	-3.11144	-2.93966	-2.89622	-2.25895	-2.28054	-2.13587	-2.69022	-2.4397	-2.30691	-2.77587	-2.14853	NA	-2.53963	-2.79627	-2.73022	-2.8147	-3.20685	-2.38757	-3.04865	-2.80186	-2.94838	-3.17171	-3.10224	-3.01942	-2.93038	-3.2033	-3.08273	NA
ENSG00000158604	NA	0.348533	NA	1.21871	1.26499	NA	NA	-0.00545874	0.297792	0.350351	0.592374	0.899911	0.446577	0.837476	0.898043	1.06952	1.35792	1.33729	0.535724	-0.125561	NA	0.795221	1.13096	0.65124	0.523205	0.498597	0.873108	1.25183	0.318357	1.14061	0.0602279	0.838941	NA	1.61899	0.351336	1.04604	0.667038	0.21009	0.506227	0.931468	0.422779	0.323388	0.495187	1.05819	0.34567	0.647761	0.610989	0.936088	NA
ENSG00000183520	NA	0.458549	NA	0.800533	0.857245	NA	NA	-0.054806	0.825789	0.432307	1.10966	0.684118	-0.240062	0.269381	1.19336	1.03073	0.766248	0.816132	0.0611988	0.310796	NA	0.345954	0.210063	0.270376	0.425976	0.364671	0.770617	0.676926	0.482551	0.477701	0.0193071	0.826426	NA	0.720158	0.594144	0.353127	0.271576	-0.193091	0.209007	0.839626	0.322995	0.411136	0.713274	0.501888	0.70862	0.862465	0.67457	0.950613	NA
ENSG00000145626	NA	NA	NA	NA	NA	NA	NA	NA	NA	NA	NA	NA	NA	NA	NA	NA	NA	NA	NA	NA	NA	NA	NA	NA	NA	NA	NA	NA	NA	NA	NA	NA	NA	NA	NA	NA	NA	NA	NA	NA	NA	NA	NA	NA	NA	NA	NA	NA	NA
ENSG00000147955	NA	-1.58238	NA	-1.57162	-2.11908	NA	NA	-1.35957	-2.18337	-2.09281	-2.49311	-2.56158	-2.85107	-1.21891	-1.30231	-2.3316	-2.20339	-1.22081	-1.39768	-2.05594	NA	-2.30983	-3.5476	-3.14719	-2.17868	-1.05556	-1.89837	-1.75965	-2.27477	-1.20115	-3.17907	-2.9701	NA	-3.75097	-2.13117	-1.80427	-2.0048	-3.46973	-1.34904	-0.913466	-2.91108	-2.36035	-1.37525	-2.40912	-2.95652	-1.7318	-1.87739	-1.33556	NA
ENSG00000148154	NA	0.676398	NA	-2.29317	-2.78566	NA	NA	0.96309	-2.31215	-2.48135	-2.8828	-2.4979	0.896585	1.02731	-2.48324	-2.37836	-2.86793	-2.73365	-2.86715	-0.794483	NA	-2.5773	-2.42083	-2.46519	-1.01317	-1.11308	-2.34874	-2.98933	-2.77752	-2.73748	0.280122	-0.124064	NA	-2.83072	-2.81866	-2.29871	-2.63426	-0.825836	-0.621538	-3.0695	-2.98721	-2.10365	-2.90561	-3.00594	-2.84818	-2.52481	-3.09928	-2.78684	NA
ENSG00000162772	NA	NA	NA	NA	NA	NA	NA	NA	NA	NA	NA	NA	NA	NA	NA	NA	NA	NA	NA	NA	NA	NA	NA	NA	NA	NA	NA	NA	NA	NA	NA	NA	NA	NA	NA	NA	NA	NA	NA	NA	NA	NA	NA	NA	NA	NA	NA	NA	NA
ENSG00000151748	NA	-1.69461	NA	-2.76895	-3.07217	NA	NA	-1.44902	-2.39637	-2.8974	-2.84074	-2.5418	-1.39731	-1.18762	-2.48635	-2.56646	-2.98738	-2.63274	-2.84964	-2.42588	NA	-3.09758	-2.92799	-2.58342	-2.53846	-2.05855	-2.52759	-2.86349	-2.80871	-2.52726	-1.35454	-1.46572	NA	-2.75071	-2.65015	-2.9503	-2.76659	-2.37177	-1.64936	-2.72835	-2.97969	-2.47299	-3.11279	-2.81362	-2.68091	-2.48076	-2.86459	-2.76526	NA
ENSG00000143776	NA	-1.20593	NA	-1.26658	-1.17685	NA	NA	-0.85386	-1.58777	-1.46872	-1.15527	-0.999777	-0.635419	-0.808121	-1.34704	-0.791944	-1.13372	-1.16703	-1.47385	-1.25085	NA	-1.53546	-1.25198	-1.07455	-1.18614	-1.40284	-1.49796	-1.51672	-1.3101	-0.949321	-1.00056	-0.581827	NA	-1.47421	-1.60352	-1.32182	-1.26135	-1.41217	-1.57046	-1.30485	-1.14274	-1.04419	-1.1465	-1.17128	-1.44144	-1.15764	-1.10827	-1.07778	NA
ENSG00000011028	NA	NA	NA	NA	NA	NA	NA	NA	NA	NA	NA	NA	NA	NA	NA	NA	NA	NA	NA	NA	NA	NA	NA	NA	NA	NA	NA	NA	NA	NA	NA	NA	NA	NA	NA	NA	NA	NA	NA	NA	NA	NA	NA	NA	NA	NA	NA	NA	NA
ENSG00000105887	NA	-1.5993	NA	-1.89253	-2.12984	NA	NA	-1.64294	-2.4331	-2.17238	-1.88754	-1.67127	-1.55868	-1.34266	-1.97775	-1.68402	-2.02616	-1.84083	-1.82284	-1.6042	NA	-1.92939	-1.91086	-1.42469	-2.10594	-2.09232	-1.97793	-2.1537	-2.19291	-1.78444	-1.7907	-1.69542	NA	-2.31517	-2.43424	-2.14042	-2.12597	-2.73403	-2.69102	-2.20843	-1.92289	-1.84397	-2.18733	-2.21261	-2.50464	-2.10075	-2.14838	-2.05162	NA
ENSG00000151151	NA	-0.296015	NA	-2.49381	-2.96525	NA	NA	-0.230022	-2.62729	-2.85177	-2.75223	-2.65863	-0.582207	-0.025717	-2.54294	-2.1175	-2.77189	-2.49482	-2.63798	-1.83569	NA	-2.80186	-2.60857	-2.40085	-2.26808	-2.28707	-2.27574	-2.75622	-2.92257	-2.48703	-1.02472	-1.76588	NA	-2.70313	-3.05	-2.726	-2.82615	-1.7807	-1.8042	-2.90234	-2.82904	-2.636	-2.91251	-2.70291	-2.62272	-2.53515	-2.76099	-2.56263	NA
ENSG00000168264	NA	0.0748937	NA	0.959281	1.46905	NA	NA	-0.135387	1.23726	1.46602	0.948025	0.646007	1.83837	1.53105	1.61978	1.41082	0.0946707	0.204357	1.36293	1.33676	NA	0.927824	0.663142	1.24495	1.52451	1.93627	1.98195	0.768003	1.26746	1.33504	1.79331	1.75351	NA	1.09857	1.57345	0.432235	0.668644	1.78159	1.25195	0.643815	0.252596	0.831786	1.19238	1.8887	1.99361	0.914178	1.08552	0.617851	NA
ENSG00000187626	NA	NA	NA	NA	NA	NA	NA	NA	NA	NA	NA	NA	NA	NA	NA	NA	NA	NA	NA	NA	NA	NA	NA	NA	NA	NA	NA	NA	NA	NA	NA	NA	NA	NA	NA	NA	NA	NA	NA	NA	NA	NA	NA	NA	NA	NA	NA	NA	NA
ENSG00000127324	NA	NA	NA	NA	NA	NA	NA	NA	NA	NA	NA	NA	NA	NA	NA	NA	NA	NA	NA	NA	NA	NA	NA	NA	NA	NA	NA	NA	NA	NA	NA	NA	NA	NA	NA	NA	NA	NA	NA	NA	NA	NA	NA	NA	NA	NA	NA	NA	NA
ENSG00000173320	NA	-3.30293	NA	-2.09491	-1.90944	NA	NA	-4.56835	-2.27462	-2.39091	-2.14567	-1.81826	-3.45145	-4.78097	-2.02918	-1.99071	-2.16529	-1.86925	-2.21886	-2.70058	NA	-2.22301	-2.06729	-1.71181	-2.0996	-2.20596	-1.95561	-2.12172	-1.92021	-1.37163	-3.34978	-1.90045	NA	-2.02394	-2.2012	-1.67761	-2.14855	-2.7733	-3.19148	-2.3187	-2.43718	-2.22992	-2.29832	-2.09074	-2.31683	-2.0891	-2.15399	-2.3446	NA
ENSG00000127947	NA	-0.734468	NA	-1.15619	-1.57883	NA	NA	-0.352513	-1.52949	-1.72709	-1.67483	-1.4776	0.209424	-0.108259	-1.2264	-0.806373	-1.38824	-1.21997	-1.55937	-0.950703	NA	-1.67294	-1.46801	-1.44735	-0.99907	-1.10906	-1.08501	-1.39513	-1.36635	-1.23871	-0.294543	-0.298398	NA	-1.51675	-1.75902	-1.40824	-1.39404	-1.40637	-1.08038	-1.45672	-1.52312	-1.23749	-1.58564	-1.42675	-1.56347	-1.27567	-1.61039	-1.30933	NA
ENSG00000106025	NA	NA	NA	NA	NA	NA	NA	NA	NA	NA	NA	NA	NA	NA	NA	NA	NA	NA	NA	NA	NA	NA	NA	NA	NA	NA	NA	NA	NA	NA	NA	NA	NA	NA	NA	NA	NA	NA	NA	NA	NA	NA	NA	NA	NA	NA	NA	NA	NA
ENSG00000023909	NA	1.02183	NA	-2.38785	-2.71909	NA	NA	0.923071	-2.01349	-1.05503	-1.22733	-2.05845	0.944888	1.1734	-1.34245	-1.35645	-1.69933	-1.82676	-1.5114	-0.849738	NA	-2.10804	-1.57975	-1.45626	-2.05257	-1.83748	-2.14828	-2.48074	-2.65273	-2.70116	0.122936	-0.987241	NA	-2.90948	-2.89856	-2.54023	-1.99581	-0.722121	-0.998492	-2.16286	-2.05042	-1.86204	-2.22737	-1.55146	-1.76294	-1.79595	-2.11689	-1.98959	NA
ENSG00000179922	NA	-4.26094	NA	-2.01273	-3.32033	NA	NA	-4.04845	-2.84707	-2.70466	-2.5392	-2.94823	-3.40343	-2.89725	-3.54375	-2.66757	-2.81617	-2.49411	-3.38474	-3.07124	NA	-3.07107	-2.34594	-3.4644	-2.9786	-3.14492	-2.22884	-2.32555	-2.09792	-1.99762	-3.64246	-1.12249	NA	-1.73205	-1.11267	-2.81957	-3.5835	-3.54626	-4.44086	-2.8283	-2.83397	-2.80933	-2.96154	-3.21027	-2.44398	-2.61287	-2.32104	-3.10909	NA
ENSG00000138942	NA	-2.6404	NA	-2.07607	-2.47658	NA	NA	-2.28611	-2.11396	-2.23469	-1.9534	-2.28388	-2.26158	-2.47361	-1.7608	-1.86776	-1.54917	-1.98469	-2.57785	-2.25142	NA	-2.36013	-2.00859	-2.51085	-2.38998	-2.03519	-1.69551	-2.20163	-2.35763	-2.00649	-2.3693	-1.74743	NA	-1.69563	-2.17513	-1.83684	-2.05197	-2.45778	-1.57805	-2.1143	-2.29556	-2.14815	-2.36416	-2.23941	-2.2467	-2.1173	-2.18241	-2.07699	NA
ENSG00000272897	NA	-0.519895	NA	-0.328646	-0.683709	NA	NA	-0.397278	-0.584705	-0.673769	-0.728428	-0.645763	-0.952971	-0.324463	-0.339267	-0.145118	-0.504786	-0.493633	-0.679084	-0.504994	NA	-0.846628	-0.761374	-0.505042	-0.596965	-0.385191	-0.225195	-0.53992	-0.543495	-0.194913	-0.885923	-0.26908	NA	-0.450403	-0.901204	-0.59501	-0.526152	-0.816011	-0.31111	-0.490812	-0.576904	-0.662197	-0.603547	-0.518634	-0.690975	-0.274453	-0.635919	-0.450753	NA
ENSG00000171817	NA	NA	NA	NA	NA	NA	NA	NA	NA	NA	NA	NA	NA	NA	NA	NA	NA	NA	NA	NA	NA	NA	NA	NA	NA	NA	NA	NA	NA	NA	NA	NA	NA	NA	NA	NA	NA	NA	NA	NA	NA	NA	NA	NA	NA	NA	NA	NA	NA
ENSG00000182463	NA	-1.86543	NA	-2.64616	-3.23526	NA	NA	-2.04622	-2.99169	-3.79012	-3.68261	-3.15154	-2.18611	-1.94697	-2.94026	-3.38513	-3.26013	-3.4079	-3.28917	-2.01061	NA	-3.25408	-3.2053	-2.786	-3.28613	-2.9428	-3.4093	-3.85911	-3.60661	-3.21131	-1.89826	-1.78422	NA	-3.24514	-3.38432	-2.85929	-3.44278	-3.0705	-2.37064	-3.29262	-3.57127	-2.82342	-3.3647	-2.9646	-2.98309	-3.3053	-3.35404	-3.29346	NA
ENSG00000184588	NA	NA	NA	NA	NA	NA	NA	NA	NA	NA	NA	NA	NA	NA	NA	NA	NA	NA	NA	NA	NA	NA	NA	NA	NA	NA	NA	NA	NA	NA	NA	NA	NA	NA	NA	NA	NA	NA	NA	NA	NA	NA	NA	NA	NA	NA	NA	NA	NA
ENSG00000152242	NA	-1.50443	NA	-0.87258	-0.890913	NA	NA	-1.16365	-1.14562	-0.885648	-0.729669	-0.384539	-0.918384	-1.31657	-0.909055	-0.531798	-0.572679	-0.462102	-0.63215	-0.981314	NA	-0.845981	-0.61325	-0.290203	-0.759537	-1.01572	-0.885325	-0.786862	-0.719367	-0.331925	-1.04716	-0.56473	NA	-0.618393	-0.92815	-0.825608	-0.740176	-1.36196	-1.40067	-0.765431	-0.501747	-0.674546	-0.662082	-0.861531	-1.04459	-0.676907	-0.741693	-0.620098	NA
ENSG00000103150	NA	-2.26033	NA	-2.13681	-1.92905	NA	NA	-2.66891	-0.47832	-2.33849	-1.67021	-1.97065	-3.15807	-2.56663	-1.04705	-1.32321	-1.22573	-1.94269	-0.223769	-0.0426977	NA	-1.5833	-0.184289	-1.74076	-0.999958	-0.260691	0.313416	-1.19246	-0.559902	-0.518302	-2.38108	-2.31347	NA	-2.33452	-2.21698	-3.00526	-2.34916	-1.39735	-0.997869	-1.43495	-1.36883	-1.27035	-2.51353	-0.209051	-1.65146	-1.76244	-1.60128	-1.97785	NA
ENSG00000138107	NA	-1.16675	NA	-1.61877	-1.79626	NA	NA	-1.52631	-1.81347	-1.50496	-1.19466	-1.65368	-1.69991	-1.45904	-1.55692	-1.4062	-1.36246	-1.40161	-1.52146	-1.5322	NA	-1.70947	-1.48214	-1.62601	-1.99862	-1.58898	-1.43867	-1.75301	-1.91887	-1.56993	-1.54479	-1.00091	NA	-1.10987	-1.80615	-1.65604	-1.36695	-1.82227	-0.649633	-1.37424	-1.68544	-1.37366	-1.46435	-1.50532	-1.71208	-1.38508	-1.42901	-1.26915	NA
ENSG00000145075	NA	-1.03208	NA	-1.65419	-1.87066	NA	NA	-1.39515	-0.661757	-0.990771	-0.87676	-1.34024	-1.89187	-1.3676	-0.292904	-0.453876	-1.41673	-0.826695	-1.64355	-1.12039	NA	-1.74643	-1.90994	-1.57597	-1.10828	-0.0314089	0.11054	-0.281235	-0.873059	-1.07979	-1.50319	-0.781858	NA	-0.515776	-1.34116	-1.21459	-1.5663	-1.15143	-0.182813	-1.19603	-1.35546	-1.31509	-1.41239	-1.16755	-1.0428	-0.818629	-1.14655	-1.62168	NA
ENSG00000112624	NA	-1.88218	NA	-0.982819	-1.03595	NA	NA	-2.1051	-1.11713	-1.29795	-1.11807	-1.15402	-1.91192	-2.16131	-0.842036	-1.0029	-0.685339	-0.987577	-1.25715	-1.38425	NA	-1.28777	-1.31685	-1.14388	-1.17733	-1.1561	-0.936697	-1.24981	-1.25722	-0.915209	-1.8276	-0.826141	NA	-0.738299	-1.20498	-1.0301	-1.26091	-1.54998	-1.10214	-1.0839	-1.18584	-1.28159	-1.25484	-1.27343	-1.18826	-1.17318	-1.32917	-1.21607	NA
ENSG00000143643	NA	-2.4438	NA	-2.20054	-2.55497	NA	NA	-2.81609	-2.20442	-2.28131	-2.39793	-2.08134	-3.89883	-2.90944	-2.09916	-1.94159	-2.37619	-1.99149	-2.39165	-2.17639	NA	-2.55567	-2.35673	-2.0217	-2.61966	-2.53931	-2.36804	-2.09275	-2.31987	-2.11877	-3.70821	-2.29311	NA	-2.07359	-2.36207	-2.47272	-2.39564	-2.93336	-2.97517	-2.39434	-2.24534	-2.14543	-2.05558	-2.32572	-2.58008	-1.82452	-2.25459	-2.37053	NA
ENSG00000142871	NA	0.194339	NA	-3.74203	-0.880719	NA	NA	1.173	-6.7965	-4.67183	-3.89359	-3.05973	1.67108	0.955184	-6.7965	-2.46653	-2.89232	-1.78671	-1.45043	-1.44134	NA	-2.04777	-1.78751	-2.88513	-1.19938	-2.63982	-2.29038	-2.8528	-2.96126	-1.69903	1.34415	2.0821	NA	-2.00451	-2.57481	-3.25803	-2.85936	0.302214	-2.22285	-3.59355	-2.18703	-3.94051	-3.56419	-3.09069	-1.42383	-4.49977	-6.7965	-3.52798	NA
ENSG00000127220	NA	NA	NA	NA	NA	NA	NA	NA	NA	NA	NA	NA	NA	NA	NA	NA	NA	NA	NA	NA	NA	NA	NA	NA	NA	NA	NA	NA	NA	NA	NA	NA	NA	NA	NA	NA	NA	NA	NA	NA	NA	NA	NA	NA	NA	NA	NA	NA	NA
ENSG00000116741	NA	-0.761037	NA	-0.679439	-2.66688	NA	NA	0.68873	-4.23464	-3.26619	-2.506	-2.57513	1.76239	0.857909	-3.58623	-3.63997	-1.84835	-1.84066	-3.43145	-1.08299	NA	-7.42041	-4.78814	-2.34251	-1.6885	-2.70599	-3.22043	-7.42041	-2.88922	-2.53833	-0.629348	-0.901033	NA	-4.11282	-2.80314	-2.16612	-5.22524	-3.14339	-3.24174	-2.74092	-4.47764	-3.66767	-1.99453	-4.24532	-3.01334	-3.36264	-3.58948	-4.15189	NA
ENSG00000069020	NA	-0.627422	NA	-3.71763	-3.60985	NA	NA	0.00471476	-3.46427	-3.79152	-3.5285	-3.16421	-0.442706	-0.634964	-3.40016	-3.50396	-3.54713	-3.28393	-3.38215	-2.85294	NA	-3.81327	-3.47346	-3.07424	-2.67604	-3.06803	-3.54731	-3.46581	-3.50103	-3.09139	-0.202059	-1.55764	NA	-3.37367	-3.61064	-3.35237	-3.75316	-1.88806	-2.47531	-3.86151	-3.77154	-3.21948	-3.31134	-3.27797	-3.43374	-3.41146	-3.51871	-3.2716	NA
ENSG00000141378	NA	-1.21897	NA	-2.55165	-2.91248	NA	NA	-0.776672	-2.48625	-3.16389	-3.0067	-2.9105	-1.77109	-1.11123	-2.63189	-2.63688	-2.74655	-2.59979	-2.89955	-2.34696	NA	-3.38406	-2.8959	-2.53984	-2.66861	-2.131	-2.50608	-2.83839	-2.78878	-2.69754	-2.12612	-2.21806	NA	-2.8663	-3.18101	-3.06379	-2.95483	-2.24596	-1.79749	-2.7578	-2.73125	-2.9663	-3.13924	-2.78904	-2.92902	-2.95512	-3.01888	-2.89871	NA
ENSG00000204592	NA	2.31637	NA	1.10829	0.610345	NA	NA	2.33266	0.839049	0.342773	0.566617	0.395982	2.65203	2.91469	0.765967	0.417083	0.95069	0.426819	0.403766	1.04313	NA	0.380904	0.817541	0.531018	1.241	1.18578	0.574985	0.547656	0.663714	0.496823	2.71627	2.38856	NA	0.641248	0.608498	1.27797	0.35879	1.34882	1.6831	0.755421	0.276334	0.926537	1.16192	1.34319	1.21643	0.942692	1.22233	1.21256	NA
ENSG00000179564	NA	NA	NA	NA	NA	NA	NA	NA	NA	NA	NA	NA	NA	NA	NA	NA	NA	NA	NA	NA	NA	NA	NA	NA	NA	NA	NA	NA	NA	NA	NA	NA	NA	NA	NA	NA	NA	NA	NA	NA	NA	NA	NA	NA	NA	NA	NA	NA	NA
ENSG00000160179	NA	-4.00709	NA	-2.26773	-2.21061	NA	NA	-3.85566	-3.58408	-1.95485	-2.1284	-2.95768	-2.12611	-3.32239	-1.64893	-2.06572	-0.84903	-2.25708	-2.99197	-2.84582	NA	-1.88733	-2.0188	-2.41444	-2.8123	-3.59142	-3.31806	-2.55037	-2.84652	-2.88583	-2.59703	-1.98568	NA	-1.42093	-2.04035	-2.4215	-2.80436	-3.68761	-2.70944	-2.49777	-2.74956	-2.96594	-2.76903	-2.78268	-2.68251	-2.14116	-2.1165	-2.32054	NA
ENSG00000175445	NA	-4.10438	NA	-3.05972	-2.84863	NA	NA	-3.2696	-2.11013	-1.70944	-2.47958	-2.96394	-2.66651	-3.74304	-2.15627	-2.90548	-2.70516	-3.4384	-3.41284	-3.49227	NA	-2.63646	-2.11122	-2.83822	-2.68439	-2.75836	-1.64722	-2.74163	-2.64215	-2.82868	-2.66607	-2.01124	NA	-2.47305	-2.76177	-3.1568	-3.52983	-3.37208	-2.24591	-2.66177	-3.4616	-3.01266	-2.53764	-1.86289	-2.2422	-2.37627	-2.08114	-2.18703	NA
ENSG00000182109	NA	-1.6717	NA	-0.313912	-0.657737	NA	NA	-0.723583	-0.747103	-0.642222	-0.881146	-0.858044	-1.33967	-1.97858	-0.0800988	-0.531106	0.378963	-0.298666	-0.818665	-1.55551	NA	-0.399361	-0.985633	-0.717261	-0.859338	-0.97556	-0.54135	-0.444004	-0.991453	-0.498714	-1.35047	-0.111772	NA	0.420129	-0.677926	-0.309498	-0.803076	-1.63746	-0.962662	-0.568286	-0.515725	-1.24945	-0.78018	-1.42214	-1.16315	-0.447581	-0.799949	-0.896543	NA
ENSG00000157036	NA	-2.36538	NA	-1.68573	-1.68873	NA	NA	-2.07576	-1.82555	-1.64597	-1.58665	-1.46477	-2.27325	-2.38068	-1.5509	-1.40761	-1.09109	-1.49162	-1.78478	-1.93322	NA	-1.78897	-1.4315	-1.49905	-1.79825	-1.80777	-1.36289	-1.34159	-1.28227	-1.26961	-2.03503	-1.21343	NA	-1.37108	-1.62094	-1.64652	-1.45437	-2.3469	-1.83892	-1.22499	-1.36963	-1.5626	-1.49363	-1.65608	-1.88321	-1.5868	-1.70939	-1.37699	NA
ENSG00000081041	NA	0.696325	NA	-3.77086	-1.72116	NA	NA	1.61531	-3.10844	-1.85958	-2.47216	-1.2633	3.22448	2.19136	-1.82775	-1.21713	-1.25327	-1.55999	-3.3766	-1.06398	NA	-1.60659	-6.82533	-2.91397	0.473326	-0.038334	-1.85204	-2.49023	-1.82665	-1.94325	3.28487	3.05174	NA	-3.51774	-4.0417	-1.78715	-2.33497	0.867704	0.396561	-6.82533	-3.88256	-0.838928	-2.36627	-1.61022	-4.491	-2.21177	-1.83113	-1.22538	NA
ENSG00000270149	NA	NA	NA	NA	NA	NA	NA	NA	NA	NA	NA	NA	NA	NA	NA	NA	NA	NA	NA	NA	NA	NA	NA	NA	NA	NA	NA	NA	NA	NA	NA	NA	NA	NA	NA	NA	NA	NA	NA	NA	NA	NA	NA	NA	NA	NA	NA	NA	NA
ENSG00000175782	NA	-3.75445	NA	-2.1851	-2.56429	NA	NA	-3.5888	-2.28949	-2.38687	-2.6178	-2.32118	-3.176	-3.94556	-2.06547	-2.51288	-2.27472	-1.99732	-2.39865	-2.26264	NA	-2.51651	-2.27796	-2.29021	-2.70512	-2.51563	-2.31477	-2.15052	-2.28126	-1.98157	-4.01901	-2.54489	NA	-2.23664	-2.77661	-2.23082	-2.91352	-3.55304	-2.96617	-2.64489	-2.55179	-2.65856	-2.4787	-2.65018	-2.85259	-2.3798	-2.70769	-2.82904	NA
ENSG00000156273	NA	-1.60937	NA	-1.72134	-1.86837	NA	NA	-1.00846	-2.05335	-2.17786	-1.86972	-1.85978	-1.11534	-0.803916	-1.86997	-1.60858	-1.6658	-1.87067	-2.23034	-1.81148	NA	-2.60057	-2.44854	-2.10785	-1.80002	-1.81352	-1.52558	-1.98916	-1.91127	-1.78692	-1.47733	-2.0884	NA	-2.27913	-2.37815	-2.48433	-2.12978	-1.71757	-1.8422	-2.19069	-1.98064	-1.85015	-1.76161	-1.87511	-1.83401	-1.86933	-2.15486	-1.81013	NA
ENSG00000174243	NA	-1.02442	NA	-2.55101	-2.6896	NA	NA	-1.26095	-2.63072	-2.5916	-2.88493	-2.93037	-1.44566	-0.954685	-2.28841	-2.74855	-2.37566	-2.26994	-3.21803	-3.00278	NA	-3.37367	-3.39693	-2.79533	-2.06353	-1.50982	-2.42379	-2.77869	-2.89469	-2.70586	-1.28308	-1.24833	NA	-2.30259	-3.21886	-2.29664	-3.07886	-1.98546	-0.739756	-2.81742	-2.77517	-2.68768	-2.917	-3.20556	-3.06071	-2.65283	-2.97309	-2.71296	NA
ENSG00000127952	NA	-0.237688	NA	-2.128	-2.35961	NA	NA	-0.571854	-3.28758	-3.07134	-2.96738	-2.54806	-0.46131	-0.248349	-2.02834	-2.16111	-1.99397	-1.98362	-2.52213	-1.17551	NA	-2.50115	-2.00205	-2.48875	-2.26316	-2.36719	-2.67866	-2.76127	-2.51304	-2.31725	-0.559471	-0.958564	NA	-1.89629	-2.51971	-1.86238	-2.47052	-1.33318	-0.53898	-2.58598	-2.43432	-1.83278	-2.56312	-2.73137	-2.68441	-2.35403	-2.63475	-2.61071	NA
ENSG00000185880	NA	NA	NA	NA	NA	NA	NA	NA	NA	NA	NA	NA	NA	NA	NA	NA	NA	NA	NA	NA	NA	NA	NA	NA	NA	NA	NA	NA	NA	NA	NA	NA	NA	NA	NA	NA	NA	NA	NA	NA	NA	NA	NA	NA	NA	NA	NA	NA	NA
ENSG00000154511	NA	-3.25003	NA	-1.48599	-1.6621	NA	NA	-3.67885	-2.41402	-1.96979	-1.95189	-1.69697	-2.71	-3.15264	-1.81218	-1.14942	-1.78058	-1.43531	-2.09876	-2.66504	NA	-1.84911	-2.26339	-1.90387	-1.89543	-2.2211	-1.84083	-1.66762	-1.88309	-1.34946	-2.21587	-1.29364	NA	-1.51905	-2.15535	-1.91795	-1.79749	-2.84786	-2.59116	-1.69995	-1.87647	-2.01486	-1.94485	-2.35495	-2.42133	-1.47859	-1.69136	-1.82126	NA
ENSG00000234745	NA	3.00044	NA	2.24149	2.525	NA	NA	2.91901	2.49263	2.62959	2.52555	2.25923	3.15456	3.76482	2.55012	2.11477	2.99352	2.47239	2.74966	3.26076	NA	2.74127	1.95437	2.6671	1.88294	2.64471	2.25674	2.17039	2.10348	0.774423	2.22056	3.10564	NA	2.29123	1.69934	2.58594	2.21199	2.17719	3.0495	2.29631	2.00311	2.66642	3.02289	2.93481	3.27003	2.94548	3.11722	3.24311	NA
ENSG00000170266	NA	-3.8174	NA	-2.32001	-2.45885	NA	NA	-3.52738	-2.52624	-2.58252	-2.23124	-2.16504	-3.02615	-3.2594	-2.22774	-2.27001	-1.79956	-2.1383	-2.51856	-2.83895	NA	-2.49572	-2.43253	-2.31209	-2.3818	-2.53287	-2.48452	-2.2848	-2.55546	-2.16423	-2.86164	-2.47635	NA	-2.19877	-2.77409	-2.36767	-2.35351	-3.02908	-2.59068	-2.42644	-2.38245	-2.33891	-2.62008	-2.67618	-2.60101	-2.21535	-2.56825	-2.57964	NA
ENSG00000127329	NA	-1.91545	NA	-0.922605	-0.787545	NA	NA	-1.8179	-0.72817	-1.00798	-0.68839	-0.801474	-2.00479	-2.26311	-1.15397	-0.940113	-0.971245	-1.40281	-1.4237	-1.3289	NA	-1.15541	-0.966692	-1.04304	-1.71132	-1.36733	-0.847793	-1.38369	-1.27779	-1.27394	-1.6984	-0.836009	NA	-0.979463	-1.41608	-1.36536	-1.40886	-1.95433	-1.23055	-0.769391	-1.24941	-1.23531	-0.911218	-0.512976	-0.820301	-0.520201	-0.768196	-0.692261	NA
ENSG00000185361	NA	NA	NA	NA	NA	NA	NA	NA	NA	NA	NA	NA	NA	NA	NA	NA	NA	NA	NA	NA	NA	NA	NA	NA	NA	NA	NA	NA	NA	NA	NA	NA	NA	NA	NA	NA	NA	NA	NA	NA	NA	NA	NA	NA	NA	NA	NA	NA	NA
ENSG00000182197	NA	-1.23941	NA	-1.34405	-1.30512	NA	NA	-0.335421	-1.55653	-1.984	-1.50726	-1.14908	-0.173549	-0.175088	-1.30784	-1.38713	-1.39942	-1.3571	-1.44748	-1.23655	NA	-1.89321	-1.57599	-1.16055	-1.13777	-1.22409	-1.46591	-1.71071	-1.47304	-0.939772	-0.78789	-0.655815	NA	-1.40007	-1.3159	-1.09148	-1.27557	-1.39027	-1.24885	-1.82918	-1.38712	-1.28281	-1.32559	-1.55485	-1.46776	-1.4661	-1.38203	-1.55638	NA
ENSG00000151150	NA	-2.24439	NA	-2.57771	-2.54686	NA	NA	-2.70079	-2.93019	-3.10483	-2.89905	-2.31311	-2.50645	-2.17188	-2.19148	-2.52763	-2.70042	-2.25314	-3.0397	-2.52913	NA	-3.59385	-3.13427	-3.05117	-2.09506	-1.65693	-1.99872	-2.59239	-2.19436	-2.18234	-2.26298	-1.70116	NA	-2.6389	-2.74606	-2.48666	-2.5881	-2.12049	-1.46588	-2.54081	-2.46878	-2.5433	-2.45353	-2.39189	-2.37508	-2.47719	-2.51482	-2.65176	NA
ENSG00000004534	NA	-0.39834	NA	-0.552136	-0.69675	NA	NA	-0.454515	-0.742014	-0.917617	-0.700758	-0.648666	-0.795422	-0.49226	-0.452915	-0.372613	-0.425058	-0.548518	-0.816617	-0.609434	NA	-0.873138	-0.686357	-0.68069	-0.814482	-0.617514	-0.41188	-0.740655	-0.726144	-0.478485	-0.804346	-0.267096	NA	-0.39601	-0.8859	-0.682523	-0.583879	-0.807328	-0.117786	-0.536138	-0.541041	-0.467879	-0.597758	-0.72253	-0.75992	-0.521804	-0.714131	-0.517097	NA
ENSG00000113194	NA	-1.43615	NA	-1.41878	-1.57227	NA	NA	-1.43502	-1.60359	-1.72447	-1.3755	-1.54984	-2.08614	-1.47731	-1.33487	-1.16063	-1.23517	-1.50725	-1.82124	-1.72186	NA	-1.96521	-1.79551	-1.66696	-1.6139	-1.51264	-1.29103	-1.49191	-1.33756	-1.21861	-1.77549	-1.14563	NA	-1.17328	-1.61375	-1.62151	-1.53278	-1.66281	-1.08476	-1.30566	-1.4939	-1.47655	-1.48961	-1.75938	-1.63571	-1.37605	-1.6082	-1.28896	NA
ENSG00000189067	NA	NA	NA	NA	NA	NA	NA	NA	NA	NA	NA	NA	NA	NA	NA	NA	NA	NA	NA	NA	NA	NA	NA	NA	NA	NA	NA	NA	NA	NA	NA	NA	NA	NA	NA	NA	NA	NA	NA	NA	NA	NA	NA	NA	NA	NA	NA	NA	NA
ENSG00000136247	NA	-2.83984	NA	-2.20728	-2.16582	NA	NA	-2.80513	-1.84328	-2.38681	-1.90484	-2.53127	-2.54873	-2.26228	-1.87613	-2.03039	-1.67601	-1.78716	-2.04585	-2.43527	NA	-2.62685	-2.29262	-2.47294	-2.25954	-2.16848	-2.30854	-2.32349	-2.09669	-2.20594	-2.50696	-1.62392	NA	-2.0036	-2.51818	-2.41727	-2.91946	-2.40669	-2.4515	-2.36581	-2.61194	-2.47362	-2.23877	-2.39697	-2.4623	-2.0703	-2.65154	-2.22146	NA
ENSG00000197245	NA	-1.75493	NA	-2.30448	-2.36864	NA	NA	-1.91781	-1.85742	-3.17129	-4.48133	-3.29216	-0.54165	-1.70018	-3.09985	-3.3936	-2.57761	-3.01907	-2.48863	-2.64618	NA	-3.28163	-3.83816	-2.85347	-1.44176	-1.55348	-3.12423	-3.94932	-3.28574	-2.99958	-0.545477	-0.815755	NA	-4.05159	-2.00799	-2.84222	-2.71357	-2.91106	-2.92961	-3.20403	-4.82062	-2.37082	-3.3588	-2.78688	-2.5413	-2.29313	-2.41818	-2.68447	NA
ENSG00000135870	NA	-1.07596	NA	-0.418808	-0.521707	NA	NA	-0.938562	-0.299966	-1.02707	-0.507851	-0.705689	-1.06129	-0.87652	0.0452652	-0.237271	-0.299143	-0.560746	-1.04453	-0.791069	NA	-0.895347	-0.632235	-0.668229	-0.960242	-0.859692	-0.199747	-0.871058	-0.912239	-0.791198	-1.0327	-0.508705	NA	-0.413009	-0.983848	-0.918845	-0.654565	-0.722674	0.211474	-0.40057	-0.62112	-0.294927	-0.521059	-0.729802	-0.390132	-0.455412	-0.836789	-0.602578	NA
ENSG00000104689	NA	NA	NA	NA	NA	NA	NA	NA	NA	NA	NA	NA	NA	NA	NA	NA	NA	NA	NA	NA	NA	NA	NA	NA	NA	NA	NA	NA	NA	NA	NA	NA	NA	NA	NA	NA	NA	NA	NA	NA	NA	NA	NA	NA	NA	NA	NA	NA	NA
ENSG00000184787	NA	0.544719	NA	-0.933674	-1.14366	NA	NA	0.788706	-0.926426	-1.00837	-1.01946	-0.761944	-0.105455	0.49296	-0.354762	-0.275924	-0.615133	-0.5119	-0.692379	-0.234926	NA	-0.947785	-0.719097	-0.65851	-0.707851	-0.434046	-0.628195	-0.845307	-0.767812	-0.605888	-0.186649	-0.230636	NA	-0.588524	-1.24053	-0.673229	-0.712558	-0.6628	0.165346	-0.826789	-0.895471	-0.899849	-0.81017	-1.08529	-0.923069	-0.497512	-0.800603	-0.811208	NA
ENSG00000127241	NA	NA	NA	NA	NA	NA	NA	NA	NA	NA	NA	NA	NA	NA	NA	NA	NA	NA	NA	NA	NA	NA	NA	NA	NA	NA	NA	NA	NA	NA	NA	NA	NA	NA	NA	NA	NA	NA	NA	NA	NA	NA	NA	NA	NA	NA	NA	NA	NA
ENSG00000197714	NA	1.9098	NA	-1.98866	-1.9947	NA	NA	0.893862	-1.91227	-2.35166	-1.95404	-1.80186	1.16417	1.46214	-1.87698	-1.73424	-1.74076	-1.91374	-2.18949	-0.746216	NA	-1.44577	-2.05738	-2.12721	-1.70031	-1.1066	-1.91773	-2.21607	-2.33201	-1.95749	0.565584	0.0633473	NA	-1.77643	-2.05643	-1.61329	-2.21237	0.115784	-0.024468	-2.08099	-2.04779	-1.26073	-2.1167	-2.07911	-2.13639	-1.61127	-2.17441	-1.68	NA
ENSG00000110987	NA	NA	NA	NA	NA	NA	NA	NA	NA	NA	NA	NA	NA	NA	NA	NA	NA	NA	NA	NA	NA	NA	NA	NA	NA	NA	NA	NA	NA	NA	NA	NA	NA	NA	NA	NA	NA	NA	NA	NA	NA	NA	NA	NA	NA	NA	NA	NA	NA
ENSG00000138600	NA	1.86076	NA	-0.679415	-0.527302	NA	NA	2.22151	0.134894	0.0144885	0.178936	-0.255361	1.02769	1.84633	0.362274	0.136289	0.069243	-0.140246	-0.380384	0.521702	NA	-0.566958	-0.4477	-0.2426	0.124969	0.632982	0.355236	-0.14974	-0.241901	0.0275034	1.38168	0.944734	NA	-0.47864	-0.690624	-0.460646	0.00720746	1.14096	1.62222	0.0288343	0.0931462	0.328116	0.246189	0.2116	-0.13473	-0.0412468	-0.0274561	0.222324	NA
ENSG00000198353	NA	-4.14786	NA	-1.374	-1.77671	NA	NA	-3.92114	-2.31917	-1.5221	-1.60647	-1.73948	-3.22669	-4.66674	-1.74441	-1.64679	-0.143334	-0.99614	-1.92682	-2.33798	NA	-1.55538	-1.83449	-1.58745	-2.1518	-2.61466	-2.1794	-2.06252	-2.38594	-1.71468	-2.32001	-1.53111	NA	-0.749667	-1.31286	-1.07984	-1.37358	-3.22894	-2.45961	-1.47297	-1.97636	-1.67346	-1.83786	-2.19499	-2.28307	-1.65578	-1.68279	-1.85147	NA
ENSG00000144802	NA	-0.858864	NA	-0.385967	-0.212116	NA	NA	-0.533595	-0.522518	-0.294871	-0.339136	-0.356248	0.523042	-0.0411977	0.155227	0.395268	0.292621	-0.0931105	0.0167093	-0.175631	NA	-0.00955072	0.0639456	0.0478711	-0.0292735	-0.0504536	0.0015624	0.0298915	-0.252926	-0.101251	0.278293	0.792264	NA	0.239273	-0.32806	-0.226016	-0.0377805	-0.467982	0.101944	0.381135	0.281826	0.199155	-0.267707	-0.379465	-0.539429	-0.149236	-0.460907	-0.198732	NA
ENSG00000260139	NA	NA	NA	NA	NA	NA	NA	NA	NA	NA	NA	NA	NA	NA	NA	NA	NA	NA	NA	NA	NA	NA	NA	NA	NA	NA	NA	NA	NA	NA	NA	NA	NA	NA	NA	NA	NA	NA	NA	NA	NA	NA	NA	NA	NA	NA	NA	NA	NA
ENSG00000112096	NA	-1.06278	NA	-2.07039	-2.19943	NA	NA	-0.741353	-2.02041	-2.13923	-1.96357	-2.26381	-0.594466	-0.301109	-1.92015	-2.17626	-2.12127	-2.14948	-2.13875	-1.34345	NA	-2.08258	-2.16253	-2.04067	-2.03554	-1.83051	-2.21081	-2.32597	-2.25801	-2.13679	-0.949916	-0.882859	NA	-1.99217	-2.48078	-2.25066	-2.27399	-0.783502	0.414512	-1.81073	-2.05378	-1.99145	-2.35312	-2.16857	-2.47119	-2.11153	-2.48539	-2.23292	NA
ENSG00000129353	NA	-3.14559	NA	-1.804	-2.07294	NA	NA	-1.89934	-2.66157	-2.11696	-2.02154	-2.35655	-2.86051	-3.46238	-2.2724	-1.84998	-1.06201	-1.9817	-2.56296	-2.54346	NA	-1.5645	-2.40549	-2.36781	-2.40143	-2.67466	-1.97803	-2.11647	-2.26014	-2.11467	-2.81653	-2.50386	NA	-2.06471	-2.2634	-2.09468	-1.91963	-3.19061	-2.3539	-1.77654	-2.04255	-2.07236	-2.10073	-2.43902	-2.73254	-2.11096	-1.90803	-2.30626	NA
ENSG00000054523	NA	-1.83196	NA	0.107757	-0.0516805	NA	NA	-1.86979	-0.0903788	-0.0795372	0.308672	0.021831	-0.983982	-2.1608	0.367601	0.423667	0.786197	0.0691341	-0.306327	-0.661269	NA	-0.315336	-0.4892	-0.0456427	-0.246589	-0.0995728	0.26344	0.0585901	-0.149467	-0.0751054	-0.60898	0.26762	NA	0.149658	-0.231187	-0.374146	0.132835	-0.671599	-0.33131	0.380382	0.162311	0.0404375	0.215088	-0.0281709	-0.0146268	0.327339	0.0359089	0.169029	NA
ENSG00000013573	NA	1.67851	NA	-1.72482	-1.7026	NA	NA	1.53626	-2.79212	-2.72965	-2.90182	-3.01525	-0.521587	1.46746	-1.41444	-1.8037	-1.33433	-1.57233	-1.99009	-1.23385	NA	-2.7749	-2.01763	-2.12442	-2.3536	-1.95122	-2.88313	-2.68707	-2.87075	-2.82556	-0.771168	-1.26375	NA	-2.9478	-2.81967	-2.78465	-2.76862	-2.04492	-1.2645	-3.65493	-3.46551	-3.3191	-2.1088	-2.04688	-2.09515	-2.29805	-2.55406	-2.0003	NA
ENSG00000169955	NA	-1.67646	NA	-1.92286	-1.56064	NA	NA	-2.86905	-2.412	-1.80519	-1.96974	-2.29493	-3.38223	-3.07122	-1.53093	-2.39636	-2.02949	-2.27739	-2.34438	-1.93203	NA	-2.06845	-1.70825	-2.02199	-2.00456	-3.1305	-2.52865	-2.64452	-4.84772	-3.89539	-2.85578	-3.19872	NA	-2.09324	-3.6123	-2.50328	-1.61159	-2.19562	-2.14891	-2.2068	-3.44142	-2.42523	-1.8613	-3.58138	-2.22777	-2.10844	-1.94051	-1.82177	NA
ENSG00000131051	NA	1.4346	NA	1.11996	0.992903	NA	NA	1.49657	1.1421	0.777989	1.12715	1.04876	1.00583	1.55423	1.19129	1.3231	1.05975	0.940145	0.947581	1.28939	NA	0.863072	0.917253	1.12988	0.956542	1.28534	1.23387	0.88139	0.955362	1.22729	1.05367	1.4592	NA	0.957863	0.64931	0.788943	1.00091	0.953358	1.24153	1.24788	1.1114	1.08739	1.0386	1.05086	0.982081	1.23812	0.949987	1.28271	NA
ENSG00000251595	NA	-0.142079	NA	0.277702	0.251864	NA	NA	-0.152368	0.213546	0.339889	0.695588	0.796434	-0.339554	-0.364123	0.249791	0.417886	0.782796	0.472867	-0.334683	-0.317737	NA	-0.127954	-0.025484	-0.0601818	0.0290562	0.13559	0.351316	0.190556	-0.0521446	0.26206	-0.165213	0.584537	NA	0.339847	0.153229	0.0876995	0.103375	-0.355868	0.00236617	0.63673	0.542446	0.345511	0.0231833	0.09728	-0.265004	0.122684	-0.130589	-0.0365035	NA
ENSG00000021355	NA	4.51927	NA	-1.24873	-1.57006	NA	NA	4.37196	-1.56213	-1.88373	-1.90066	-2.20227	3.70237	5.18858	-1.25482	-1.40852	-1.93537	-2.04546	-1.6728	0.763167	NA	-1.68236	-1.94296	-1.95406	1.41231	1.99461	-1.60863	-1.54647	-1.9082	-1.6455	3.83695	3.2525	NA	-2.08119	-2.20786	-0.553768	-1.67115	3.27742	3.50963	-1.72993	-1.37608	0.455663	-1.77933	-1.39301	-1.59997	-1.75898	-2.12216	-1.82616	NA
ENSG00000186642	NA	NA	NA	NA	NA	NA	NA	NA	NA	NA	NA	NA	NA	NA	NA	NA	NA	NA	NA	NA	NA	NA	NA	NA	NA	NA	NA	NA	NA	NA	NA	NA	NA	NA	NA	NA	NA	NA	NA	NA	NA	NA	NA	NA	NA	NA	NA	NA	NA
ENSG00000205236	NA	-4.01685	NA	-1.84429	-2.01025	NA	NA	-4.86497	-2.56722	-2.45274	-2.44441	-2.84076	-4.12132	-5.24617	-2.37351	-2.5737	-1.67991	-2.57912	-1.97676	-2.99659	NA	-1.67365	-1.84341	-2.04228	-2.64046	-3.21252	-2.24297	-2.07857	-2.49224	-2.04303	-2.47404	-1.83627	NA	-0.665027	-1.35031	-1.60783	-2.20874	-3.91281	-2.96111	-1.94197	-2.49325	-2.4674	-1.51344	-2.42818	-2.44985	-1.31874	-1.49291	-1.49464	NA
ENSG00000155660	NA	NA	NA	NA	NA	NA	NA	NA	NA	NA	NA	NA	NA	NA	NA	NA	NA	NA	NA	NA	NA	NA	NA	NA	NA	NA	NA	NA	NA	NA	NA	NA	NA	NA	NA	NA	NA	NA	NA	NA	NA	NA	NA	NA	NA	NA	NA	NA	NA
ENSG00000134262	NA	-1.68684	NA	-0.439918	-1.05897	NA	NA	-1.5708	-0.993131	-0.946389	-0.680613	-0.516067	-1.92393	-1.3579	-0.735312	-0.685383	-0.791958	-0.584249	-0.915735	-0.675273	NA	-0.466664	-0.82988	-0.666692	-0.46365	-0.53893	-0.564603	-0.618114	-0.118001	-0.486422	-1.69771	-0.369407	NA	-0.631034	-0.87929	-0.350912	-0.772142	-1.40021	-1.12269	-0.496119	-1.06868	-0.648679	-0.727992	-0.752953	-0.965163	-0.408548	-0.810427	-0.573392	NA
ENSG00000244462	NA	0.00140365	NA	-0.0614601	-0.535795	NA	NA	0.195543	-0.409787	-0.370841	-0.447521	-0.365256	-0.570729	0.028245	-0.0137993	0.27208	-0.355017	-0.267887	-0.413436	-0.215627	NA	-0.478239	-0.645483	-0.154847	-0.381871	0.0176937	0.0901894	-0.171863	-0.219693	0.182475	-0.394389	0.121319	NA	-0.333074	-0.644387	-0.336617	-0.180332	-0.497395	0.0243995	-0.120961	-0.172651	-0.228679	-0.311898	-0.211269	-0.332968	0.053836	-0.340151	-0.0476601	NA
ENSG00000170581	NA	-1.88353	NA	-2.16026	-2.25752	NA	NA	-1.64393	-1.89014	-2.08991	-1.83282	-2.24811	-1.67927	-1.21078	-1.59814	-2.07014	-1.13233	-1.51528	-2.18212	-1.73544	NA	-1.90847	-2.20447	-2.19634	-2.2647	-1.62778	-2.13077	-2.06475	-2.41831	-2.31673	-1.16675	-0.943915	NA	-1.60954	-1.93558	-1.68734	-2.53338	-2.5777	-1.22085	-2.07152	-2.10824	-2.15307	-2.24052	-2.15757	-1.81277	-1.57883	-1.70996	-1.85744	NA
ENSG00000147526	NA	-2.48927	NA	-0.874656	-1.15279	NA	NA	-2.25758	-0.401504	-1.39654	-0.945055	-1.24662	-2.44689	-2.30303	-0.478406	-0.891921	-0.867654	-1.15409	-1.8314	-1.79177	NA	-1.41594	-1.2241	-1.46626	-1.48341	-1.38082	-0.466231	-1.32206	-1.45396	-1.27869	-2.61758	-1.43532	NA	-1.40726	-1.4986	-1.47173	-1.70726	-2.20894	-0.905212	-0.824406	-1.68341	-1.43093	-0.9568	-0.963753	-0.851045	-0.802522	-1.18413	-0.957001	NA
ENSG00000264813	NA	NA	NA	NA	NA	NA	NA	NA	NA	NA	NA	NA	NA	NA	NA	NA	NA	NA	NA	NA	NA	NA	NA	NA	NA	NA	NA	NA	NA	NA	NA	NA	NA	NA	NA	NA	NA	NA	NA	NA	NA	NA	NA	NA	NA	NA	NA	NA	NA
ENSG00000135541	NA	-2.52233	NA	-2.80635	-2.92916	NA	NA	-2.06927	-2.54717	-2.72662	-2.51426	-2.16911	-2.33943	-2.10138	-2.4008	-2.45183	-2.24676	-2.35183	-2.73889	-2.56522	NA	-2.86599	-2.64436	-2.50995	-2.23683	-1.99924	-2.32738	-2.40928	-2.48198	-2.20136	-2.60355	-2.27063	NA	-3.06645	-3.07589	-2.79447	-2.65685	-2.76505	-2.40522	-2.57878	-2.48056	-2.52574	-2.74691	-2.63796	-2.74433	-2.72428	-2.76898	-2.92154	NA
ENSG00000168994	NA	-1.42349	NA	-2.10538	-2.50522	NA	NA	-1.42182	-2.54706	-3.11583	-2.86007	-3.0005	0.249175	-1.04505	-3.10102	-2.62325	-2.56494	-3.05489	-2.70967	-2.39031	NA	-2.82036	-2.9657	-2.62802	-0.907255	-1.39419	-1.86145	-2.29496	-2.49795	-2.03406	0.200665	-0.48028	NA	-2.77553	-2.90863	-2.5883	-2.69967	-2.33431	-1.43573	-2.8178	-3.38537	-2.75498	-2.79536	-2.70144	-2.76861	-2.53014	-2.93795	-2.63486	NA
ENSG00000080546	NA	-0.765401	NA	1.25785	1.3208	NA	NA	-0.731487	2.10877	1.19061	1.41623	0.594573	0.186145	-0.522226	2.30738	1.42281	1.08693	0.964736	0.495028	1.01597	NA	0.401513	0.857599	0.907545	0.924027	1.6196	1.97908	1.13822	1.26384	1.05558	0.613098	1.36406	NA	1.10234	0.879767	0.815088	0.842305	1.29792	2.29584	1.11511	1.01251	0.754568	1.3922	1.70124	1.77273	1.42478	1.53695	1.34637	NA
ENSG00000128512	NA	0.850607	NA	-1.71892	-1.72118	NA	NA	1.20082	-1.67752	-1.79312	-1.50647	-1.23754	-0.0291892	1.37934	-1.17301	-1.45102	-1.56988	-1.2637	-1.95394	0.0045502	NA	-1.9634	-1.7627	-1.58717	-1.04181	-0.294953	-1.23576	-1.57477	-1.38294	-1.17787	0.293304	-0.0480699	NA	-1.55019	-1.69032	-1.28699	-1.717	-0.0540625	0.053372	-1.55723	-1.56616	-1.38042	-1.64307	-1.45412	-1.59713	-1.44203	-1.2986	-1.72668	NA
ENSG00000145990	NA	0.530085	NA	-0.699361	-0.360609	NA	NA	0.896346	-0.0460453	-0.614765	-0.726056	-0.756567	0.445913	0.388575	-0.0945253	-0.552207	-0.451826	-0.585425	-0.623973	0.095793	NA	-1.11541	-0.679564	-0.639259	-0.423665	-0.0487869	-0.035747	-0.718208	-0.757422	-0.572636	0.512857	0.324887	NA	-0.471649	-0.761694	-0.558665	-0.983068	-0.421026	0.221929	-0.950559	-1.07361	-0.899181	-0.732361	-0.537299	-0.619659	-0.605674	-0.595843	-0.788811	NA
ENSG00000135932	NA	-1.10081	NA	-0.245759	-0.671419	NA	NA	-0.652794	-0.509145	-0.129114	-0.113469	0.0123224	-0.183105	-0.583455	-0.085934	0.616116	-0.0245168	-0.101975	-0.516996	-0.671602	NA	0.0287306	-0.507086	-0.258735	-0.491094	-0.776512	-0.214131	-0.144865	-0.396721	-0.289949	-0.528218	-0.00960021	NA	-0.0100268	-0.435587	-0.581955	-0.202907	-1.08157	-0.930597	0.2731	-0.126972	-0.180649	-0.378035	-0.819308	-0.793761	0.1637	-0.354558	-0.0611401	NA
ENSG00000100368	NA	NA	NA	NA	NA	NA	NA	NA	NA	NA	NA	NA	NA	NA	NA	NA	NA	NA	NA	NA	NA	NA	NA	NA	NA	NA	NA	NA	NA	NA	NA	NA	NA	NA	NA	NA	NA	NA	NA	NA	NA	NA	NA	NA	NA	NA	NA	NA	NA
ENSG00000177427	NA	-1.0827	NA	-0.254222	-0.211681	NA	NA	-2.42461	-0.376645	-0.200465	-0.0343408	-0.539972	-1.31226	-1.67434	-0.109138	-0.10633	-0.332705	-0.48033	-0.215024	-0.487695	NA	0.205094	-0.663129	-0.532702	-0.87555	-1.21993	-0.432497	-1.2308	-0.274496	-0.277583	-1.29903	-0.625732	NA	-0.704574	-0.0240973	-0.887007	-0.683331	-1.90273	-1.56291	-0.460091	-1.04761	-0.963959	-0.969866	-0.958179	-0.378968	-0.284397	-0.438897	-0.854171	NA
ENSG00000144061	NA	-2.20783	NA	0.195242	-0.218041	NA	NA	-2.4585	-0.608942	0.0253195	0.358483	0.233773	-1.39751	-2.321	0.163536	1.22068	0.349095	0.361906	-0.843548	-1.40583	NA	-0.184272	-1.35522	-0.55261	-1.06962	-0.758593	-0.590405	-0.832679	-0.331583	-1.05389	-1.1022	0.497202	NA	-0.116902	-0.113019	-0.471646	0.642299	-1.05655	-1.44645	1.1256	0.555504	0.252818	0.335124	-0.0340983	-0.0261019	0.851863	0.205959	0.862271	NA
ENSG00000163872	NA	-3.04887	NA	-2.91786	-2.91616	NA	NA	-2.93547	-3.2737	-3.29715	-3.08629	-2.69676	-3.60269	-3.26267	-2.90498	-2.75083	-2.22289	-2.64045	-2.63609	-2.78529	NA	-2.84564	-2.69246	-2.29562	-2.9121	-3.01927	-3.028	-2.91195	-2.74217	-2.67629	-3.47418	-2.57643	NA	-2.71198	-2.85903	-2.85802	-2.8115	-3.41998	-3.09368	-3.08742	-2.88415	-2.74747	-2.80673	-2.91772	-3.07091	-2.90014	-2.75501	-2.90861	NA
ENSG00000099940	NA	NA	NA	NA	NA	NA	NA	NA	NA	NA	NA	NA	NA	NA	NA	NA	NA	NA	NA	NA	NA	NA	NA	NA	NA	NA	NA	NA	NA	NA	NA	NA	NA	NA	NA	NA	NA	NA	NA	NA	NA	NA	NA	NA	NA	NA	NA	NA	NA
ENSG00000138613	NA	NA	NA	NA	NA	NA	NA	NA	NA	NA	NA	NA	NA	NA	NA	NA	NA	NA	NA	NA	NA	NA	NA	NA	NA	NA	NA	NA	NA	NA	NA	NA	NA	NA	NA	NA	NA	NA	NA	NA	NA	NA	NA	NA	NA	NA	NA	NA	NA
ENSG00000116560	NA	2.50174	NA	1.89617	1.80667	NA	NA	2.7237	1.81046	1.68352	1.95362	2.16167	2.19982	2.79392	1.96181	2.10247	1.82916	2.00435	1.66574	2.11722	NA	1.43304	1.6781	1.87298	1.83291	1.88503	1.97492	1.73521	1.74975	2.05183	2.35191	2.36886	NA	1.64958	1.69341	1.82431	1.74484	1.71253	2.0291	1.83807	1.88351	1.94694	1.85185	1.82095	1.62385	1.9202	1.69814	2.01109	NA
ENSG00000002549	NA	-0.167121	NA	-1.46471	-1.75071	NA	NA	-0.151814	-1.24608	-1.72111	-1.37533	-1.28238	-0.127558	-0.192802	-1.41584	-1.38776	-1.32815	-1.11909	-1.74877	-1.11442	NA	-1.52903	-1.52263	-1.32046	-1.29841	-1.03754	-1.57788	-1.88299	-1.58926	-1.53093	-0.720643	-0.774373	NA	-1.47528	-1.69947	-1.57494	-1.4872	-1.11368	-0.618059	-1.45709	-1.8139	-1.24384	-1.06275	-1.027	-1.09855	-0.726881	-0.863071	-0.799128	NA
ENSG00000244945	NA	-1.67295	NA	-0.817145	-0.615959	NA	NA	-1.74996	-1.11171	-1.42371	-0.990376	-0.783519	-1.45934	-2.28227	-1.2364	-0.817215	-0.121046	-0.672519	-1.7334	-2.19359	NA	-1.40049	-1.61204	-1.47908	-1.66866	-2.33762	-1.11496	-1.11926	-1.6954	-0.911793	-1.6363	-0.9148	NA	-0.512091	-1.19356	-1.27686	-0.696139	-1.48426	-0.707913	-0.27842	-0.353602	-0.962275	-1.63574	-1.93196	-2.2617	-1.28096	-1.79748	-1.57412	NA
ENSG00000197757	NA	-3.01357	NA	-1.34489	-1.66369	NA	NA	-2.76423	-1.6462	-1.33304	-1.4892	-1.58109	-2.42895	-3.51079	-1.3137	-1.45139	-0.134581	-1.01797	-1.56627	-2.00932	NA	-1.23681	-1.42074	-1.37778	-1.6501	-1.87456	-1.58153	-1.71107	-1.89365	-1.34608	-1.63516	-1.05259	NA	-0.311456	-0.863078	-0.841783	-1.21032	-2.45461	-1.91477	-1.41391	-1.68495	-1.46749	-1.46693	-2.01245	-1.73141	-1.32163	-1.44106	-1.61113	NA
ENSG00000213762	NA	-2.42595	NA	-2.95377	-3.21255	NA	NA	-2.53025	-2.85876	-3.41688	-2.44705	-2.58322	-2.82648	-2.32943	-2.96257	-2.47129	-2.20732	-2.06393	-3.84881	-3.56665	NA	-2.86696	-3.54446	-3.49013	-2.99279	-3.03278	-2.65595	-2.41894	-2.68017	-3.06021	-2.46433	-2.5177	NA	-2.57296	-2.32341	-2.36865	-2.62379	-3.57435	-2.87166	-2.83965	-2.6436	-2.56608	-3.96129	-2.67305	-2.91502	-2.75705	-2.96603	-2.99613	NA
ENSG00000239521	NA	-0.162242	NA	0.383621	0.317084	NA	NA	-0.892138	1.18385	0.583375	0.305875	-0.462963	0.0520626	-0.85206	1.38468	0.562047	0.342266	-0.337435	0.236333	0.780305	NA	0.35515	0.166403	-0.131158	0.243879	0.999871	1.36572	0.535655	0.148353	0.127007	0.084607	0.744559	NA	1.11867	0.299393	0.156323	-0.0675906	1.13878	2.5861	0.543125	-0.102235	-0.155332	0.143482	0.709973	1.10071	0.781914	0.20936	0.243336	NA
ENSG00000138376	NA	0.112697	NA	-1.32533	-1.5958	NA	NA	0.0050807	-1.3628	-1.69752	-1.77367	-1.75368	-0.920076	0.410011	-0.924774	-1.41011	-1.62858	-2.08106	-1.54866	-0.402686	NA	-1.31922	-1.71768	-1.15477	-0.354352	0.579057	-0.286209	-0.847332	-1.48788	-0.984182	-0.0909686	-0.036005	NA	-2.0657	-2.46044	-1.99258	-2.15818	-1.14543	0.0996804	-1.83787	-2.20374	-1.72872	-2.49116	-1.99811	-2.10189	-2.01773	-2.49216	-2.24436	NA
ENSG00000051108	NA	-0.668407	NA	-0.475938	-0.34748	NA	NA	-0.816117	0.00552717	-0.679496	-0.649282	-0.435004	-0.703253	-0.487626	0.149335	-0.50072	-0.314551	-0.346343	-0.460133	0.188717	NA	-0.806097	-0.462653	-0.688186	-0.0861362	-0.186579	0.272106	-0.314805	-0.624565	-0.312076	-0.689937	1.21617	NA	-0.947342	-0.520129	-0.391698	-0.352331	-0.110302	0.0348853	-0.376227	-0.224293	-0.524063	-0.463841	-0.0479025	-0.0870964	-0.243766	-0.488301	-0.564099	NA
ENSG00000068001	NA	-1.25177	NA	-1.49613	-1.66056	NA	NA	-0.864027	-0.904818	-1.44834	-2.61101	-3.57298	-0.876968	-0.981113	-1.06401	-1.24264	-1.1564	-1.55134	-2.03299	-0.652741	NA	-1.97395	-1.96784	-2.11186	-1.78748	-3.17871	-0.940074	-3.00923	-3.11415	-0.679955	-1.58447	-1.62299	NA	-1.62211	-2.73922	-1.93909	-1.92374	-1.67307	-1.84044	-1.52028	-2.56833	-2.36099	-4.0359	-1.36407	-1.04143	-2.05183	-0.918969	-2.6114	NA
ENSG00000270898	NA	-3.57298	NA	-2.13716	-2.24844	NA	NA	-3.40666	-2.38253	-2.38287	-2.39238	-2.20229	-3.23006	-3.23322	-2.10349	-2.05229	-2.03537	-2.2327	-2.51411	-2.55889	NA	-2.36691	-2.48042	-2.15555	-2.47719	-2.43399	-2.06415	-2.22314	-2.37758	-2.13649	-3.35907	-2.33703	NA	-2.10287	-2.56347	-2.33602	-2.65811	-2.98623	-2.96596	-2.39579	-2.44924	-2.45923	-2.46518	-2.42254	-2.47884	-2.15879	-2.42263	-2.48442	NA
ENSG00000136870	NA	-1.68609	NA	-0.595647	-0.800861	NA	NA	-0.848449	-0.602103	-0.761361	-0.31827	-0.106906	-0.948121	-1.26056	-0.420021	-0.167201	-0.117906	-0.28129	-0.897891	-0.651833	NA	-0.723167	-0.716776	-0.631769	-0.613907	-0.504578	-0.0476111	-0.365521	-0.844837	-0.323972	-0.699804	-0.630717	NA	-0.688221	-0.54816	-0.799553	-0.417825	-1.63654	-0.63391	-0.513552	-0.186382	-0.148336	-0.699437	-0.592957	-0.56246	-0.345573	-0.620821	-0.374155	NA
ENSG00000011638	NA	-3.51356	NA	-2.38449	-2.50987	NA	NA	-3.88162	-2.33307	-2.25633	-2.27049	-2.14864	-2.84411	-3.59459	-1.99328	-2.25705	-2.06334	-1.71942	-2.78349	-2.53799	NA	-3.12452	-3.07454	-2.86625	-1.99086	-1.88579	-2.08001	-1.7053	-1.85247	-1.8479	-2.40286	-1.40544	NA	-1.32367	-2.36359	-1.87445	-2.35013	-2.02788	-2.32257	-2.27435	-2.02463	-2.46963	-2.65577	-2.03165	-2.35554	-2.07705	-1.88876	-2.88563	NA
ENSG00000115468	NA	NA	NA	NA	NA	NA	NA	NA	NA	NA	NA	NA	NA	NA	NA	NA	NA	NA	NA	NA	NA	NA	NA	NA	NA	NA	NA	NA	NA	NA	NA	NA	NA	NA	NA	NA	NA	NA	NA	NA	NA	NA	NA	NA	NA	NA	NA	NA	NA
ENSG00000250978	NA	-1.73357	NA	-0.936229	-0.58746	NA	NA	-0.913778	0.131357	-1.8688	0.203687	0.623057	-2.0881	-2.13297	-2.02553	-2.4499	-1.75636	-1.32032	-1.24457	-1.66749	NA	-2.76363	-1.30736	-0.465392	1.12509	1.11413	1.80511	-0.640623	0.466613	0.883975	-0.69611	0.126604	NA	-1.29972	-0.299649	-0.534332	-0.0238097	-0.334326	0.213495	-0.0423722	0.148677	-0.000553887	0.795329	0.872328	1.07166	-0.299225	0.159292	0.882302	NA
ENSG00000172995	NA	-2.27956	NA	-0.667316	-0.163479	NA	NA	-1.59768	-0.174044	0.344095	0.514218	0.583078	0.863267	-2.1447	-0.0297479	-0.0923476	0.1499	0.0781739	0.741014	0.206026	NA	0.400233	0.807009	0.6921	0.979629	0.643271	0.276042	0.552594	0.223739	1.24094	0.543005	1.09206	NA	0.316462	-0.100349	0.628512	0.67487	0.0818611	0.297572	0.287879	0.754303	0.655792	0.499687	0.600993	-0.225399	0.134465	0.13581	0.248547	NA
ENSG00000145675	NA	-2.35198	NA	-1.21409	-1.12608	NA	NA	-1.78631	-0.995824	-0.874757	-0.668508	-1.07801	-1.79314	-1.70425	-0.820519	-1.05185	-1.003	-1.44327	-1.73998	-1.67156	NA	-1.52522	-0.946762	-0.921904	-1.45964	-1.23519	-0.601551	-1.3352	-1.38192	-1.01267	-2.22194	-1.36052	NA	-1.40778	-1.53819	-1.40892	-1.34144	-2.33981	-1.74319	-1.48144	-1.28846	-1.34235	-0.783323	-0.90315	-1.00126	-0.971632	-1.06026	-0.969859	NA
ENSG00000132950	NA	-2.72689	NA	-2.14087	-2.41597	NA	NA	-2.88148	-2.30048	-2.44769	-2.11918	-2.43792	-2.49706	-2.59652	-2.20609	-1.77424	-2.10958	-2.13582	-2.60075	-2.37879	NA	-2.31782	-2.35301	-2.37002	-2.35215	-2.44873	-1.93014	-2.46962	-2.41997	-2.19225	-2.48315	-2.1003	NA	-1.91752	-2.47859	-2.38763	-2.28131	-3.14761	-2.37566	-2.24472	-2.3792	-2.37712	-2.40432	-2.63012	-2.46467	-2.06344	-2.31599	-2.25079	NA
ENSG00000122779	NA	-2.86008	NA	-2.47427	-2.95693	NA	NA	-2.88647	-2.58726	-2.50189	-2.36522	-2.53064	-3.28376	-2.76566	-2.33756	-2.10432	-2.60409	-2.72751	-2.83754	-2.67627	NA	-2.61968	-2.51005	-2.68766	-2.40763	-2.41742	-2.11044	-2.36102	-2.55637	-2.31366	-3.08217	-2.34323	NA	-2.36784	-2.71808	-2.88223	-2.53519	-3.32671	-2.88989	-2.66055	-2.68214	-2.69076	-2.69574	-2.6856	-2.91873	-2.32263	-2.47013	-2.62511	NA
ENSG00000168404	NA	NA	NA	NA	NA	NA	NA	NA	NA	NA	NA	NA	NA	NA	NA	NA	NA	NA	NA	NA	NA	NA	NA	NA	NA	NA	NA	NA	NA	NA	NA	NA	NA	NA	NA	NA	NA	NA	NA	NA	NA	NA	NA	NA	NA	NA	NA	NA	NA
ENSG00000136891	NA	-1.25198	NA	-2.59066	-2.90718	NA	NA	-0.957306	-2.42306	-3.11271	-2.64275	-2.38013	-1.66034	-1.10296	-2.2587	-2.42841	-2.56745	-2.40164	-2.72991	-2.31079	NA	-2.96613	-2.59755	-2.52953	-2.53579	-2.17019	-2.24224	-2.71416	-2.87992	-2.31915	-1.60222	-1.96852	NA	-2.36602	-2.96216	-2.67588	-2.9286	-2.27937	-1.85455	-2.54503	-2.68929	-2.48895	-2.86457	-2.54484	-2.62613	-2.52128	-2.84896	-2.55912	NA
ENSG00000147894	NA	-1.48934	NA	-2.45874	-2.66308	NA	NA	-1.42003	-1.94955	-2.72268	-2.58716	-2.74036	-1.42282	-0.856502	-2.06195	-2.21273	-2.71155	-2.33873	-3.17046	-1.76911	NA	-2.99194	-2.7138	-2.58436	-2.51642	-2.75061	-2.28416	-2.81488	-3.04229	-2.97414	-1.92402	-1.77386	NA	-2.54708	-2.84512	-2.24639	-2.82571	-1.88372	-2.09838	-2.92149	-2.78104	-2.75145	-2.4958	-2.43636	-2.20748	-2.39685	-2.56019	-2.45541	NA
ENSG00000196437	NA	NA	NA	NA	NA	NA	NA	NA	NA	NA	NA	NA	NA	NA	NA	NA	NA	NA	NA	NA	NA	NA	NA	NA	NA	NA	NA	NA	NA	NA	NA	NA	NA	NA	NA	NA	NA	NA	NA	NA	NA	NA	NA	NA	NA	NA	NA	NA	NA
ENSG00000161551	NA	-3.4442	NA	-1.95505	-1.95807	NA	NA	-3.33941	-1.98222	-1.88363	-1.65138	-1.62559	-3.26824	-3.28329	-1.99828	-1.96982	-1.6877	-2.03908	-2.07681	-2.25958	NA	-2.2297	-2.0689	-2.18956	-1.93558	-1.74624	-1.5401	-1.55305	-1.68426	-1.6284	-3.00552	-1.97838	NA	-1.9216	-1.96142	-2.03881	-2.30881	-2.64727	-2.75372	-1.86993	-2.11806	-2.41572	-1.90765	-2.08761	-1.93456	-1.64687	-1.86496	-1.8784	NA
ENSG00000143578	NA	-1.97616	NA	-2.50398	-2.82613	NA	NA	-1.75003	-3.06873	-2.96709	-2.57731	-3.02677	-3.04711	-1.67227	-2.2315	-3.68403	-3.36478	-2.58341	-2.28763	-2.50763	NA	-3.33815	-2.71261	-2.36988	-2.23764	-2.1107	-2.96868	-2.82797	-2.78434	-2.76076	-2.15788	-1.48639	NA	-2.56674	-2.23362	-2.68282	-3.42156	-2.0961	-2.14854	-3.80105	-3.42634	-2.89104	-3.1952	-2.04949	-2.57957	-2.40592	-2.94738	-3.59486	NA
ENSG00000135916	NA	NA	NA	NA	NA	NA	NA	NA	NA	NA	NA	NA	NA	NA	NA	NA	NA	NA	NA	NA	NA	NA	NA	NA	NA	NA	NA	NA	NA	NA	NA	NA	NA	NA	NA	NA	NA	NA	NA	NA	NA	NA	NA	NA	NA	NA	NA	NA	NA
ENSG00000158008	NA	NA	NA	NA	NA	NA	NA	NA	NA	NA	NA	NA	NA	NA	NA	NA	NA	NA	NA	NA	NA	NA	NA	NA	NA	NA	NA	NA	NA	NA	NA	NA	NA	NA	NA	NA	NA	NA	NA	NA	NA	NA	NA	NA	NA	NA	NA	NA	NA
ENSG00000077238	NA	NA	NA	NA	NA	NA	NA	NA	NA	NA	NA	NA	NA	NA	NA	NA	NA	NA	NA	NA	NA	NA	NA	NA	NA	NA	NA	NA	NA	NA	NA	NA	NA	NA	NA	NA	NA	NA	NA	NA	NA	NA	NA	NA	NA	NA	NA	NA	NA
ENSG00000019485	NA	NA	NA	NA	NA	NA	NA	NA	NA	NA	NA	NA	NA	NA	NA	NA	NA	NA	NA	NA	NA	NA	NA	NA	NA	NA	NA	NA	NA	NA	NA	NA	NA	NA	NA	NA	NA	NA	NA	NA	NA	NA	NA	NA	NA	NA	NA	NA	NA
ENSG00000250305	NA	NA	NA	NA	NA	NA	NA	NA	NA	NA	NA	NA	NA	NA	NA	NA	NA	NA	NA	NA	NA	NA	NA	NA	NA	NA	NA	NA	NA	NA	NA	NA	NA	NA	NA	NA	NA	NA	NA	NA	NA	NA	NA	NA	NA	NA	NA	NA	NA
ENSG00000100888	NA	-2.30978	NA	-2.03302	-2.24262	NA	NA	-1.81657	-2.09161	-2.35217	-2.12782	-2.06807	-2.20584	-2.16392	-1.99849	-1.86325	-1.64785	-2.04998	-2.18436	-2.02455	NA	-2.07653	-1.91855	-2.20069	-2.13896	-2.03328	-1.89714	-2.08292	-2.14212	-1.7951	-2.27478	-1.54732	NA	-1.54889	-1.92665	-1.87598	-2.10619	-2.62998	-1.81379	-2.01843	-2.00087	-2.03649	-2.17169	-2.3195	-2.28767	-1.90813	-2.09786	-1.9745	NA
ENSG00000256347	NA	-0.623703	NA	-0.68116	0.225132	NA	NA	-0.618707	-2.41335	-0.485997	0.210134	-0.0370993	1.0783	-2.06928	-1.76495	-0.561175	0.107677	0.761351	-1.21802	-3.15635	NA	-0.38039	-2.08817	-0.33393	1.35804	-1.83077	-1.39915	-2.19426	0.158233	0.834927	0.371956	1.00184	NA	-0.405182	0.782882	0.912861	-0.545364	-2.53652	-2.85429	0.627295	0.803644	-0.0201957	-0.173246	-1.89332	-1.19206	-0.27237	-1.07236	0.123869	NA
ENSG00000241839	NA	NA	NA	NA	NA	NA	NA	NA	NA	NA	NA	NA	NA	NA	NA	NA	NA	NA	NA	NA	NA	NA	NA	NA	NA	NA	NA	NA	NA	NA	NA	NA	NA	NA	NA	NA	NA	NA	NA	NA	NA	NA	NA	NA	NA	NA	NA	NA	NA
ENSG00000196455	NA	-3.02368	NA	-2.3433	-2.75505	NA	NA	-2.81279	-2.68817	-2.61123	-2.32928	-2.26201	-3.46495	-3.03545	-2.41992	-2.21716	-2.63051	-2.4443	-2.74007	-2.5445	NA	-2.6478	-2.70799	-2.4669	-2.8361	-2.68175	-2.29599	-2.49769	-2.51306	-2.25272	-3.25148	-2.46551	NA	-2.64353	-2.8251	-2.82108	-3.05058	-3.37976	-3.22639	-2.36827	-2.27337	-2.60581	-2.55765	-2.70825	-2.9027	-2.22165	-2.727	-2.4213	NA
ENSG00000069869	NA	0.213629	NA	-1.18226	-1.04085	NA	NA	0.601911	-0.666173	-1.66908	-1.48519	-0.991009	0.788301	0.363881	-0.0599904	-0.337362	-0.761977	-0.780935	-0.322517	0.268084	NA	-0.996466	-0.740165	-0.396027	-0.563208	-0.288887	-0.380178	-1.20005	-1.37478	-0.922681	0.246687	0.00808279	NA	-1.29777	-1.43725	-1.19098	-0.710361	-0.0408855	0.0150585	-0.842278	-0.799403	-0.436308	-0.736558	-0.368823	-0.212714	-0.953411	-1.33723	-0.542823	NA
ENSG00000119403	NA	NA	NA	NA	NA	NA	NA	NA	NA	NA	NA	NA	NA	NA	NA	NA	NA	NA	NA	NA	NA	NA	NA	NA	NA	NA	NA	NA	NA	NA	NA	NA	NA	NA	NA	NA	NA	NA	NA	NA	NA	NA	NA	NA	NA	NA	NA	NA	NA
ENSG00000275342	NA	-1.50741	NA	-0.872272	-0.817081	NA	NA	-1.2893	-0.986904	-0.933415	-0.684122	-0.332862	-2.33092	-2.06039	-1.45679	-0.71404	-0.938599	-0.911111	-1.45177	-1.33882	NA	-0.957579	-0.922617	-0.871476	-1.66788	-1.45617	-1.16553	-1.30676	-1.14374	-1.01846	-1.72562	-1.15787	NA	-0.789072	-1.13085	-1.17074	-1.32908	-1.80533	-1.76405	-1.15504	-0.993874	-1.13281	-0.990338	-1.23975	-1.53519	-0.709095	-1.03485	-0.804983	NA
ENSG00000112159	NA	-1.18439	NA	-2.07708	-2.11909	NA	NA	-0.944877	-2.01969	-2.21552	-1.86027	-1.93183	-1.69334	-1.17042	-1.61265	-1.63859	-1.64063	-1.75084	-1.9884	-1.85051	NA	-2.24832	-1.98368	-2.04996	-1.95963	-1.56366	-1.68964	-1.94516	-1.94807	-1.88409	-1.71241	-1.4074	NA	-1.92612	-2.20789	-2.09958	-1.82715	-1.81786	-1.58184	-1.70352	-1.78391	-1.87574	-2.18605	-1.96723	-2.06769	-1.89785	-2.01965	-2.31041	NA
ENSG00000197619	NA	-3.25352	NA	-2.72472	-3.15519	NA	NA	-2.83945	-2.31139	-2.61217	-2.22669	-2.29807	-3.67145	-2.88025	-2.39358	-2.46065	-2.49745	-2.95088	-2.73853	-2.72334	NA	-2.62451	-2.69728	-2.51107	-2.85759	-2.68593	-2.57635	-2.7867	-3.10195	-2.1829	-3.62867	-2.2597	NA	-2.48054	-2.92365	-2.58811	-2.96292	-3.19495	-2.61981	-2.57721	-2.44807	-2.76959	-3.00456	-2.60839	-2.90478	-2.55039	-2.90716	-2.4088	NA
ENSG00000168758	NA	-0.526681	NA	-1.38643	-1.46209	NA	NA	-1.24836	-1.33641	-1.66632	-1.89885	-1.94632	-0.623835	-0.702839	-1.47647	-1.5649	-1.11528	-1.67047	-2.02085	-1.377	NA	-1.15518	-2.534	-1.91675	-1.23687	-0.972228	-1.82808	-1.65598	-1.52491	-1.50113	-0.0995292	-0.582122	NA	-1.44272	-1.01698	-1.07381	-1.85471	-1.53707	-1.1103	-1.55915	-1.78311	-1.65176	-2.1448	-1.79584	-1.4008	-1.34569	-1.96805	-1.46232	NA
ENSG00000181722	NA	0.0938245	NA	0.475378	0.462082	NA	NA	-0.0181026	0.559815	0.282507	0.522744	0.608048	0.263462	0.155373	0.83841	0.988191	0.311651	0.636972	0.271812	0.456513	NA	0.056201	0.249995	0.491671	0.42516	0.791331	0.820132	0.37219	0.377271	0.64249	0.417051	1.01677	NA	0.625012	0.476134	0.541215	0.446467	0.515849	0.733957	0.639362	0.6909	0.640435	0.605627	0.672764	0.723743	0.843642	0.609583	0.600237	NA
ENSG00000106603	NA	-1.55866	NA	-0.213133	-0.395894	NA	NA	-1.07608	-0.564708	-0.203479	-0.124639	0.0963412	-1.19768	-1.17607	-0.132104	0.0846263	0.217812	0.0180302	-0.413698	-0.752516	NA	-0.256022	-0.250713	-0.181988	-0.323816	-0.407214	-0.332656	-0.0972492	-0.285385	0.0730659	-0.913585	0.141341	NA	0.162164	-0.39035	-0.209732	-0.330149	-1.08662	-0.934332	-0.0563478	-0.013901	-0.219013	-0.26482	-0.474832	-0.639008	-0.0693192	-0.218632	-0.387013	NA
ENSG00000273259	NA	NA	NA	NA	NA	NA	NA	NA	NA	NA	NA	NA	NA	NA	NA	NA	NA	NA	NA	NA	NA	NA	NA	NA	NA	NA	NA	NA	NA	NA	NA	NA	NA	NA	NA	NA	NA	NA	NA	NA	NA	NA	NA	NA	NA	NA	NA	NA	NA
ENSG00000164010	NA	-2.93752	NA	-2.8028	-2.85669	NA	NA	-3.38687	-2.87138	-2.76295	-2.82542	-2.52124	-3.92862	-3.03807	-2.58235	-2.42361	-2.43236	-2.46688	-2.6297	-2.51266	NA	-2.58065	-2.32673	-2.42466	-3.0064	-2.91785	-2.48115	-2.41114	-2.69557	-2.77096	-4.72568	-3.05764	NA	-2.96153	-3.09328	-3.06509	-2.63489	-3.37181	-2.89022	-2.05844	-2.23752	-2.11926	-3.031	-2.93344	-3.0712	-2.65202	-3.07908	-2.19082	NA
ENSG00000114993	NA	-2.56476	NA	-1.96569	-1.84022	NA	NA	-3.23047	-2.48683	-2.54405	-2.25009	-2.55821	-2.75651	-3.5755	-1.81556	-1.84442	-1.71485	-1.67758	-2.2533	-2.43327	NA	-1.95564	-2.16555	-1.75906	-2.37856	-2.37571	-1.89342	-1.92245	-2.26791	-2.33577	-2.36028	-1.92859	NA	-2.10782	-1.96792	-2.21546	-2.46995	-3.3465	-2.91726	-1.94875	-2.70626	-2.52594	-2.6819	-2.55671	-2.34521	-2.08485	-2.70407	-2.78307	NA
ENSG00000257354	NA	0.251819	NA	0.285175	0.129018	NA	NA	0.503317	-0.113248	-0.103284	0.413379	0.488692	-0.338141	0.463206	0.239601	0.41414	0.349784	0.264572	-0.317037	0.0593538	NA	0.119513	0.125909	0.188517	-0.125106	-0.277132	0.137958	-0.113311	0.0832842	0.212558	-0.442891	-0.240773	NA	0.242114	-0.237726	-0.138841	-0.148895	-0.496097	-0.276618	0.225251	0.114269	0.00823633	0.0236086	0.0832805	-0.149205	0.384112	-0.00281761	0.308525	NA
ENSG00000136153	NA	0.129032	NA	-1.61672	-1.51214	NA	NA	-0.299438	-1.67595	-1.89727	-1.50012	-1.40239	-0.970412	-0.0937265	-1.17334	-1.38421	-1.5908	-1.25594	-1.29213	-1.04048	NA	-1.4152	-1.52432	-1.02983	-1.21889	-1.17818	-1.34997	-1.31588	-1.61683	-1.15053	-1.0403	-0.964937	NA	-1.42576	-1.77213	-1.69774	-1.59101	-0.54394	-1.68817	-1.53952	-1.45261	-1.7041	-1.49526	-1.59855	-1.59789	-1.51677	-1.69403	-1.70043	NA
ENSG00000125347	NA	-0.707234	NA	-0.608546	-1.87381	NA	NA	0.271426	-2.63639	-2.21608	-1.88881	-3.01646	1.59333	1.2989	-2.19953	-2.66012	-2.27465	-2.0271	-2.75527	-1.36065	NA	-3.25792	-3.25181	-1.98371	-0.855411	-0.911072	-3.49809	-2.08458	-2.34688	-2.41323	1.368	1.07888	NA	-2.50412	-2.1105	-1.56825	-2.12722	-0.852581	-0.0498203	-1.93374	-2.73923	-2.55566	-2.58575	-2.07767	-1.49297	-1.70678	-1.29218	-1.11307	NA
ENSG00000169122	NA	-2.16688	NA	-2.32969	-2.05938	NA	NA	-2.14677	-2.51886	-2.57949	-2.818	-2.16504	-0.992641	-1.42802	-2.25189	-2.32546	-2.28802	-2.14955	-1.83556	-1.964	NA	-2.31539	-2.30415	-1.74223	-2.01145	-2.19299	-2.24268	-2.57108	-2.5239	-2.03642	-1.75881	-1.82522	NA	-2.52742	-2.7109	-2.37545	-2.38293	-2.51552	-2.65481	-2.72758	-2.7297	-2.47193	-2.32821	-1.94818	-2.12935	-2.36379	-2.54904	-2.50022	NA
ENSG00000037637	NA	-1.67936	NA	-1.38549	-1.55016	NA	NA	-1.64983	-1.4273	-1.52615	-1.46145	-1.45839	-2.02497	-1.7616	-1.09924	-1.10126	-1.28787	-1.34462	-1.79632	-1.62373	NA	-1.96504	-1.68229	-1.64056	-1.16784	-1.28419	-0.862268	-1.21081	-1.21318	-0.904696	-1.51165	-0.731535	NA	-0.835456	-1.13388	-1.11129	-1.22282	-1.65378	-0.668991	-1.34424	-1.27968	-1.29262	-1.25525	-1.57006	-1.30775	-1.1296	-1.20354	-1.20383	NA
ENSG00000090432	NA	-2.42256	NA	-2.50418	-2.5143	NA	NA	-2.5619	-3.08838	-2.90431	-2.36309	-2.62572	-2.60016	-2.8013	-2.39981	-2.5499	-2.18828	-2.60773	-2.90862	-2.35921	NA	-2.36488	-3.15997	-2.50897	-2.71215	-2.1791	-2.28799	-2.43417	-2.90979	-2.3337	-2.69394	-1.92869	NA	-1.80795	-3.13349	-2.37015	-2.81418	-3.97121	-2.44716	-2.69783	-2.50897	-2.55121	-2.51003	-2.81317	-2.60145	-2.37424	-2.36786	-2.6665	NA
ENSG00000104129	NA	-2.47243	NA	-1.96273	-2.39442	NA	NA	-2.24509	-1.96012	-2.32296	-2.0811	-2.09954	-2.67243	-2.79207	-1.84199	-2.1494	-1.50124	-1.90203	-2.16806	-2.47	NA	-2.35496	-2.34162	-2.34789	-2.25077	-2.16242	-1.90933	-2.21053	-2.12047	-2.00859	-2.11923	-1.43904	NA	-1.37849	-1.50196	-1.686	-1.83976	-2.5138	-1.64723	-2.18885	-2.42606	-2.29124	-2.25789	-2.51373	-2.3498	-2.07299	-2.40315	-2.14036	NA
ENSG00000158445	NA	-5.30126	NA	-1.92324	-2.18766	NA	NA	-4.76848	-3.4114	-2.77092	-2.85533	-2.96543	-4.88139	-6.23751	-2.26225	-1.53138	-1.09383	-2.13533	-3.21567	-4.22925	NA	-1.68917	-1.8758	-2.76037	-3.97077	-4.72975	-3.28306	-2.97503	-3.58527	-3.48347	-4.69329	-3.45033	NA	-2.74477	-3.2729	-3.05224	-2.53835	-4.76238	-3.09098	-2.60362	-2.76569	-2.61255	-1.51798	-2.86095	-2.75706	-1.80442	-2.21316	-1.59145	NA
ENSG00000186480	NA	-1.29671	NA	-3.1268	-2.51125	NA	NA	-1.42646	-3.47535	-3.55714	-2.77738	-3.2369	0.346637	-0.558853	-2.92529	-3.43216	-2.74423	-2.64804	-3.51708	-3.03491	NA	-3.51923	-3.21975	-3.31788	-1.86639	-3.03303	-3.76967	-3.7647	-3.95292	-3.46008	0.310291	-0.211307	NA	-3.87135	-3.88299	-3.08743	-2.96051	-2.30933	-3.51711	-3.14663	-3.90469	-3.04038	-3.28269	-2.89	-2.58642	-3.25518	-3.21235	-2.85268	NA
ENSG00000197208	NA	-0.1761	NA	-3.65221	-4.28602	NA	NA	0.805926	-4.00561	-2.8563	-3.16507	-3.01103	0.363674	0.522108	-3.34057	-3.52287	-3.60544	-3.31702	-3.38186	-1.81756	NA	-4.29695	-3.0351	-3.4647	-1.72209	-1.34353	-3.5307	-3.46228	-3.42448	-3.25618	0.396328	-0.258052	NA	-3.39665	-3.60715	-2.52006	-3.45581	-1.39261	0.00995673	-3.95996	-3.66222	-3.08848	-3.73161	-3.78429	-4.09021	-3.7991	-3.7676	-3.44975	NA
ENSG00000179219	NA	-3.54807	NA	-2.66755	-2.49816	NA	NA	-3.332	-2.37519	-1.58861	-1.85984	-3.25315	-3.84518	-7.75013	-3.52642	-1.53558	-0.352141	-1.83571	-3.36903	-3.21504	NA	-1.04222	-1.64999	-3.4479	-1.16799	-3.28779	-3.24401	-0.832499	-1.99277	-0.905213	-2.9205	-1.61294	NA	-0.196129	-0.376794	-1.07934	-1.97688	-7.75013	-5.00529	-1.69122	-2.17052	-2.74115	-1.9535	-3.35228	-2.87719	-1.5145	-1.99731	-2.15018	NA
ENSG00000140443	NA	-0.0368612	NA	-1.12363	-1.65633	NA	NA	-0.447268	-1.3703	-1.75416	-1.86644	-1.9728	-1.48383	-0.223613	-0.765132	-1.18564	-1.55711	-1.52305	-1.71455	-0.927148	NA	-1.62017	-1.85235	-1.91289	-1.22079	-0.337166	-0.465749	-1.29299	-1.22401	-1.07084	-0.9491	-0.875542	NA	-1.03315	-1.48686	-1.318	-1.69375	-0.859869	-0.0654207	-1.61685	-1.84683	-1.72726	-1.48741	-1.00031	-1.06553	-1.24635	-1.38933	-1.31842	NA
ENSG00000009709	NA	NA	NA	NA	NA	NA	NA	NA	NA	NA	NA	NA	NA	NA	NA	NA	NA	NA	NA	NA	NA	NA	NA	NA	NA	NA	NA	NA	NA	NA	NA	NA	NA	NA	NA	NA	NA	NA	NA	NA	NA	NA	NA	NA	NA	NA	NA	NA	NA
ENSG00000166173	NA	NA	NA	NA	NA	NA	NA	NA	NA	NA	NA	NA	NA	NA	NA	NA	NA	NA	NA	NA	NA	NA	NA	NA	NA	NA	NA	NA	NA	NA	NA	NA	NA	NA	NA	NA	NA	NA	NA	NA	NA	NA	NA	NA	NA	NA	NA	NA	NA
ENSG00000116857	NA	NA	NA	NA	NA	NA	NA	NA	NA	NA	NA	NA	NA	NA	NA	NA	NA	NA	NA	NA	NA	NA	NA	NA	NA	NA	NA	NA	NA	NA	NA	NA	NA	NA	NA	NA	NA	NA	NA	NA	NA	NA	NA	NA	NA	NA	NA	NA	NA
ENSG00000118518	NA	0.660244	NA	0.669568	0.688196	NA	NA	0.111575	0.827491	0.697302	1.2381	0.923949	-0.652575	0.445093	0.738193	1.17218	0.832585	0.854495	0.648449	0.897028	NA	0.685368	0.798779	1.17006	0.782381	0.92542	0.952584	0.801976	0.647807	0.775986	-0.42754	0.633676	NA	0.259477	0.307364	0.338574	0.458384	0.0599988	0.142706	0.728729	0.696649	0.647323	0.551526	0.797479	0.50002	0.751622	0.729147	1.21477	NA
ENSG00000198879	NA	-0.108844	NA	-1.69451	-1.71036	NA	NA	0.556023	-2.08982	-2.0094	-1.71615	-1.47047	-1.00875	0.267474	-1.71995	-1.78959	-1.39957	-1.55396	-1.62898	-1.20933	NA	-2.11315	-2.05346	-1.61872	-1.70753	-1.66038	-2.33689	-2.23507	-2.30025	-1.49603	-0.753508	-0.790148	NA	-1.8933	-2.20049	-1.50873	-2.42398	-1.95297	-1.37591	-2.83227	-2.75771	-2.37707	-2.14867	-2.45644	-2.46262	-2.12625	-2.14366	-2.4301	NA
ENSG00000108960	NA	NA	NA	NA	NA	NA	NA	NA	NA	NA	NA	NA	NA	NA	NA	NA	NA	NA	NA	NA	NA	NA	NA	NA	NA	NA	NA	NA	NA	NA	NA	NA	NA	NA	NA	NA	NA	NA	NA	NA	NA	NA	NA	NA	NA	NA	NA	NA	NA
ENSG00000120832	NA	-0.361302	NA	-0.595804	-0.599397	NA	NA	-0.761931	-0.698385	-0.907201	-0.623345	-0.583658	-1.20164	-1.13197	-0.732859	-0.522383	-0.813368	-0.661397	-0.63704	-0.468844	NA	-1.1354	-0.745887	-0.32645	-0.933934	-0.873329	-0.977964	-0.685319	-0.720433	-0.585368	-0.897779	0.0648199	NA	-1.15644	-1.42441	-1.1345	-0.876137	-1.44639	-0.894396	-0.851289	-0.517153	-0.463237	-0.616182	-0.871135	-0.641109	-0.99007	-0.691687	-0.380947	NA
ENSG00000127463	NA	-1.05534	NA	-2.23547	-2.3805	NA	NA	-0.939293	-2.01039	-2.08113	-2.05479	-1.9796	-1.53595	-1.11224	-1.63793	-2.0947	-1.54196	-1.71823	-2.0699	-1.93607	NA	-2.36786	-2.00161	-2.03803	-1.92074	-1.89376	-2.01922	-2.2001	-1.97297	-2.05513	-1.58668	-1.37165	NA	-1.7039	-2.42737	-1.82047	-2.18827	-1.74414	-1.21404	-1.7242	-2.02444	-2.06843	-2.02858	-2.07318	-2.0962	-2.00465	-1.9578	-2.08292	NA
ENSG00000171617	NA	-2.29294	NA	-2.94824	-3.02981	NA	NA	-3.19279	-3.46726	-3.3627	-3.49944	-2.7628	-2.464	-3.29791	-3.34183	-2.9873	-2.74029	-3.04634	-3.2875	-3.28463	NA	-3.28446	-3.85735	-2.52723	-2.38712	-2.71247	-2.91544	-2.40009	-2.26902	-2.60622	-2.71247	-1.19044	NA	-2.76911	-2.44148	-2.51576	-3.87238	-3.27545	-3.27046	-2.88531	-2.83048	-2.47569	-2.74887	-4.13885	-3.36738	-3.36555	-2.85574	-2.88595	NA
ENSG00000164023	NA	0.894916	NA	-3.34298	-3.87736	NA	NA	1.47499	-4.35792	-4.61672	-4.40714	-3.81657	2.24538	1.95643	-3.89663	-3.17663	-3.53098	-3.33904	-4.05639	-3.05877	NA	-3.63878	-3.94088	-3.27096	-1.55585	-3.06346	-4.34638	-4.29979	-4.02366	-3.60035	1.99569	-0.0797578	NA	-4.04907	-3.86842	-3.57995	-3.92291	0.42135	-1.58137	-4.0664	-3.71958	-2.79256	-4.48031	-4.24942	-4.39945	-3.75079	-4.06219	-3.88521	NA
ENSG00000143061	NA	NA	NA	NA	NA	NA	NA	NA	NA	NA	NA	NA	NA	NA	NA	NA	NA	NA	NA	NA	NA	NA	NA	NA	NA	NA	NA	NA	NA	NA	NA	NA	NA	NA	NA	NA	NA	NA	NA	NA	NA	NA	NA	NA	NA	NA	NA	NA	NA
ENSG00000278500	NA	-4.25669	NA	-2.27802	-2.6605	NA	NA	-4.12316	-2.72325	-2.96295	-3.36516	-2.73824	-4.98114	-4.85811	-2.6261	-2.52413	-2.24758	-2.60328	-2.9656	-2.71184	NA	-3.08107	-2.48339	-3.02762	-2.87268	-3.16048	-2.2443	-2.76547	-2.89913	-2.46573	-5.00812	-3.3818	NA	-2.42425	-2.76148	-2.53379	-3.03653	-3.54928	-3.54849	-2.66147	-3.01301	-3.05596	-2.80692	-2.88683	-2.54966	-2.41718	-2.58618	-2.57437	NA
ENSG00000156050	NA	NA	NA	NA	NA	NA	NA	NA	NA	NA	NA	NA	NA	NA	NA	NA	NA	NA	NA	NA	NA	NA	NA	NA	NA	NA	NA	NA	NA	NA	NA	NA	NA	NA	NA	NA	NA	NA	NA	NA	NA	NA	NA	NA	NA	NA	NA	NA	NA
ENSG00000232956	NA	1.49646	NA	-0.925403	-1.15481	NA	NA	2.55437	0.188013	-0.197314	-1.64107	-0.598874	1.07736	2.07839	-0.0940714	-1.11418	-0.373726	-1.39026	-2.869	-0.656443	NA	-1.39706	-1.39104	-2.07059	-1.51609	-0.163202	0.505992	-2.90913	-1.21938	-0.815353	1.25467	-1.35569	NA	-0.250207	-2.66052	-1.90569	-1.891	0.458853	0.787372	-2.2412	-0.204267	0.226001	-0.331833	-3.11757	-2.26046	-3.14743	-1.22375	-1.2525	NA
ENSG00000206549	NA	-1.85937	NA	0.23973	0.595824	NA	NA	-2.04304	0.88843	1.3867	1.67183	0.760464	-1.47508	-2.79063	0.307913	-0.11885	0.279065	0.589867	-0.244413	-1.69545	NA	-0.563526	-0.0692797	-1.17912	0.585206	0.565639	0.596226	1.49221	0.708787	0.971972	-1.57176	-0.229206	NA	0.830928	-0.320739	-0.207467	0.414395	-0.919328	-0.53388	0.219951	1.18154	0.000698253	-0.385058	-0.391926	-1.11643	-0.223234	0.0815525	-0.387393	NA
ENSG00000134982	NA	-2.88264	NA	-1.84178	-2.08472	NA	NA	-2.54427	-1.84196	-2.05638	-2.02841	-1.87071	-2.92073	-2.63809	-1.6335	-1.77443	-1.93744	-1.84231	-2.16253	-1.90096	NA	-2.29658	-2.05733	-1.89207	-1.95898	-1.87678	-1.7196	-1.80402	-2.01827	-1.65526	-2.58671	-1.53772	NA	-1.78565	-2.02839	-1.86174	-1.96236	-2.39747	-2.3479	-1.98083	-1.9241	-1.84314	-2.02813	-2.07927	-2.08525	-1.84547	-2.01334	-2.08653	NA
ENSG00000140678	NA	NA	NA	NA	NA	NA	NA	NA	NA	NA	NA	NA	NA	NA	NA	NA	NA	NA	NA	NA	NA	NA	NA	NA	NA	NA	NA	NA	NA	NA	NA	NA	NA	NA	NA	NA	NA	NA	NA	NA	NA	NA	NA	NA	NA	NA	NA	NA	NA
ENSG00000107338	NA	-0.236251	NA	-3.3635	-3.35862	NA	NA	0.471986	-3.56496	-3.91778	-4.03899	-3.61843	0.194417	0.145155	-2.79728	-3.26801	-2.87951	-3.20549	-3.17558	-2.61953	NA	-3.11953	-2.9781	-2.83193	-2.31477	-2.61397	-3.38411	-3.80564	-3.55855	-3.25906	0.244292	-1.05402	NA	-2.66048	-3.02891	-2.75473	-3.15304	-1.79544	-1.53133	-3.46921	-3.68894	-3.36583	-3.72933	-3.84172	-3.74776	-3.65575	-4.12909	-3.75232	NA
ENSG00000108797	NA	NA	NA	NA	NA	NA	NA	NA	NA	NA	NA	NA	NA	NA	NA	NA	NA	NA	NA	NA	NA	NA	NA	NA	NA	NA	NA	NA	NA	NA	NA	NA	NA	NA	NA	NA	NA	NA	NA	NA	NA	NA	NA	NA	NA	NA	NA	NA	NA
ENSG00000132313	NA	-2.97992	NA	-1.71532	-1.96872	NA	NA	-2.91868	-2.27008	-2.12438	-1.27589	-1.64747	-2.77623	-2.6423	-1.91451	-1.48244	-1.64164	-1.75787	-1.97856	-2.15661	NA	-1.89908	-1.57849	-1.67413	-2.36003	-2.01587	-1.80925	-1.76734	-1.71549	-1.49958	-2.8932	-2.45616	NA	-1.72027	-1.6969	-1.77745	-1.89421	-2.70312	-2.56043	-1.61498	-1.57479	-1.74914	-1.83099	-1.48424	-2.13692	-1.57354	-1.2894	-1.60006	NA
ENSG00000271723	NA	-2.13355	NA	-1.65126	-0.861121	NA	NA	-2.42346	-2.35923	-1.22169	-1.25261	-1.66794	-1.26386	-2.01174	-1.03855	-0.172835	0.523002	-0.168474	-1.44921	-2.22983	NA	-0.15574	0.017973	-0.723028	-0.738526	-1.03109	-1.26493	-0.277461	-0.132024	-0.291902	-1.14121	-0.346385	NA	0.167702	-0.732984	-0.719677	-0.569347	-1.49067	-1.21974	-0.700307	0.10474	-1.04419	-1.39167	-1.23901	-1.99584	-1.22341	-0.924673	-0.867072	NA
ENSG00000119929	NA	-1.43092	NA	-0.016138	-0.217093	NA	NA	-1.61456	-0.19091	-0.206036	-0.00147014	-0.0105652	-1.88713	-1.77239	-0.144178	0.409465	-0.306255	-0.0505532	-0.224521	-0.592801	NA	-0.0476251	-0.471073	-0.00676802	-0.617061	-0.472422	-0.414257	-0.302243	-0.431143	-0.565137	-1.57775	-0.606168	NA	-0.587073	-0.547306	-0.929623	-0.511355	-1.33245	-1.3169	-0.24764	-0.206459	-0.475538	-0.254793	-0.380191	-0.516901	-0.00309961	-0.55449	0.0049808	NA
ENSG00000115947	NA	-1.57679	NA	-1.09317	-1.3363	NA	NA	-1.74056	-1.47625	-1.49119	-1.57336	-1.13158	-2.43119	-1.84636	-1.02445	-1.04072	-1.5127	-1.01027	-1.34022	-1.23879	NA	-1.6937	-1.30616	-1.27222	-1.46239	-1.24182	-1.21245	-1.31112	-1.26764	-0.862536	-1.95878	-0.928715	NA	-1.23928	-1.40439	-1.13802	-1.24298	-1.54315	-1.83764	-1.44512	-1.20536	-1.35715	-1.22785	-1.35692	-1.38764	-1.13636	-1.36786	-1.36785	NA
ENSG00000138814	NA	0.292959	NA	-0.63472	-0.612137	NA	NA	0.0689947	-1.15211	-1.06718	-0.863116	-0.487116	0.875683	0.796438	-0.827632	-0.55575	-0.714167	-0.496139	-1.14086	-0.00676549	NA	-1.20257	-0.976099	-0.695665	-0.406083	-0.292826	-0.882384	-0.898674	-0.802541	-0.379176	0.463372	0.342542	NA	-0.634324	-0.771355	-0.488813	-0.871813	-0.688474	-0.463078	-0.98157	-0.493782	-0.487832	-1.01937	-1.06441	-1.00637	-0.777949	-0.894555	-1.1112	NA
ENSG00000144747	NA	-1.43291	NA	-1.88041	-2.19647	NA	NA	-1.43746	-2.25645	-2.28829	-2.12184	-2.21491	-1.53752	-1.13615	-1.88706	-1.55647	-2.30311	-2.11749	-2.2569	-1.75697	NA	-2.28801	-2.04311	-1.92745	-1.94382	-1.68172	-1.83943	-1.95511	-1.96904	-1.8805	-2.00277	-1.4184	NA	-2.21149	-2.29825	-2.19502	-2.04949	-2.06215	-1.60969	-2.11734	-2.15299	-1.99981	-2.197	-2.12178	-2.01579	-1.84419	-2.13357	-1.99746	NA
ENSG00000120158	NA	-0.553806	NA	-0.291079	-0.305251	NA	NA	-0.40914	-0.624501	-0.279377	-0.151048	-0.470218	-0.717902	-0.600664	0.0710038	0.266566	0.052607	-0.0493545	-0.783375	-1.00362	NA	-0.698415	-0.578802	-0.743677	-0.456839	-0.42869	-0.175612	-0.21775	-0.402949	-0.284025	-0.629403	-0.0725731	NA	0.31097	-0.46041	-0.494837	-0.3874	-0.8381	-0.133327	-0.201806	-0.318796	-0.484865	-0.554122	-0.841784	-0.887936	-0.316339	-0.442974	-0.596394	NA
ENSG00000204422	NA	-2.27926	NA	-2.57841	-2.63568	NA	NA	-2.53671	-2.24886	-3.1619	-2.46359	-2.75699	-2.37826	-2.31407	-2.10556	-2.44124	-2.09074	-2.13053	-2.47441	-2.02646	NA	-3.18499	-2.82857	-3.1167	-2.01341	-2.29943	-1.87635	-2.52268	-2.25528	-2.29086	-3.21514	-1.73639	NA	-2.42583	-2.48058	-2.41318	-2.24287	-1.95636	-1.47719	-2.4602	-2.39419	-2.71234	-2.60828	-2.05468	-1.75786	-2.64318	-2.43895	-2.40711	NA
ENSG00000159388	NA	3.61458	NA	-1.25222	-1.16954	NA	NA	3.29848	0.448221	-0.813353	-0.285321	-2.53666	4.0593	3.96938	1.00916	-0.457486	-1.17867	-1.90552	-0.879545	0.795148	NA	-1.94065	-1.56215	-2.39709	1.41834	1.71709	0.870267	-0.304216	-0.223073	-0.596776	4.06739	4.3962	NA	-0.178296	-1.00323	-0.0368804	-0.35399	2.89332	3.87509	-0.706629	-1.89382	0.476231	-0.298107	-0.836351	0.0604808	0.14548	-0.424386	0.540537	NA
ENSG00000235954	NA	-2.48535	NA	-1.02383	-1.14365	NA	NA	-2.64405	-0.967962	-1.25744	-1.19649	-1.17689	-2.40313	-2.97089	-0.833678	-1.08915	-1.37576	-1.18388	-1.29256	-1.31091	NA	-1.38342	-1.29938	-1.25375	-1.39856	-1.32602	-0.857786	-1.17053	-1.29614	-1.0775	-2.2271	-1.18963	NA	-0.879375	-1.33596	-1.28034	-1.65908	-2.15435	-1.426	-1.40049	-1.32721	-1.65631	-1.53266	-1.53682	-1.46266	-1.22226	-1.34144	-1.47144	NA
ENSG00000245958	NA	-1.98266	NA	-1.04646	-1.40627	NA	NA	-1.60977	-1.03551	-1.05848	-0.796493	-0.821731	-1.80413	-1.5862	-1.05212	-0.6786	-1.01536	-0.89473	-1.49272	-1.49394	NA	-1.3828	-1.20667	-1.2107	-1.0519	-1.06872	-0.910535	-0.79509	-0.943463	-0.743226	-1.79569	-0.773623	NA	-0.828186	-1.18772	-0.993024	-1.24197	-1.75814	-1.69824	-0.974641	-0.813912	-0.976461	-1.00816	-1.1599	-1.19168	-0.752673	-1.01824	-1.0648	NA
ENSG00000160062	NA	NA	NA	NA	NA	NA	NA	NA	NA	NA	NA	NA	NA	NA	NA	NA	NA	NA	NA	NA	NA	NA	NA	NA	NA	NA	NA	NA	NA	NA	NA	NA	NA	NA	NA	NA	NA	NA	NA	NA	NA	NA	NA	NA	NA	NA	NA	NA	NA
ENSG00000146409	NA	-4.70504	NA	-1.33333	-1.5141	NA	NA	-5.0195	-2.96731	-2.64422	-2.21244	-1.31769	-3.54104	-5.54905	-1.77526	-2.07796	-2.1667	-1.8138	-2.37708	-2.97995	NA	-1.86389	-1.77813	-1.5923	-2.30898	-2.98206	-3.24264	-2.56176	-2.3916	-1.88366	-3.30106	-1.94783	NA	-1.77659	-2.1396	-1.86878	-1.88099	-3.27569	-3.80457	-1.7976	-1.71449	-2.06951	-1.95133	-2.54792	-2.41644	-2.05279	-2.27574	-2.23836	NA
ENSG00000266993	NA	-3.51442	NA	-0.609031	-1.41889	NA	NA	-2.53755	-1.38041	-0.932488	-0.985352	-1.35903	-2.46909	-1.95587	-0.556671	-0.854598	-1.03736	-0.835359	-1.96886	-2.43333	NA	-1.44084	-1.39515	-1.66691	-1.56717	-1.44996	-0.866153	-1.02259	-1.16631	-1.45008	-2.19954	-1.28218	NA	-1.36983	-2.71417	-2.17677	-2.01011	-2.34256	-1.71461	-1.30263	-1.54012	-2.52528	-1.74116	-0.790049	-0.969547	-1.06204	-1.35064	-1.54988	NA
ENSG00000145685	NA	NA	NA	NA	NA	NA	NA	NA	NA	NA	NA	NA	NA	NA	NA	NA	NA	NA	NA	NA	NA	NA	NA	NA	NA	NA	NA	NA	NA	NA	NA	NA	NA	NA	NA	NA	NA	NA	NA	NA	NA	NA	NA	NA	NA	NA	NA	NA	NA
ENSG00000184584	NA	-0.859165	NA	-2.21535	-3.2274	NA	NA	-1.52487	-3.20126	-2.20272	-2.43416	-3.01296	-0.955698	-0.618538	-2.03813	-2.55679	-1.61438	-2.58552	-2.81536	-1.16807	NA	-2.66224	-2.33742	-2.41756	-1.84261	-1.54401	-2.74414	-2.86306	-2.56804	-2.46727	-0.316102	-1.07523	NA	-1.88758	-3.14818	-1.42625	-2.94294	-2.03252	-1.40341	-2.41503	-2.96656	-2.39574	-3.25503	-2.77914	-2.11744	-2.48299	-2.09182	-2.92047	NA
ENSG00000265091	NA	NA	NA	NA	NA	NA	NA	NA	NA	NA	NA	NA	NA	NA	NA	NA	NA	NA	NA	NA	NA	NA	NA	NA	NA	NA	NA	NA	NA	NA	NA	NA	NA	NA	NA	NA	NA	NA	NA	NA	NA	NA	NA	NA	NA	NA	NA	NA	NA
ENSG00000162227	NA	-3.73636	NA	-2.99243	-2.99222	NA	NA	-3.6955	-2.39861	-2.78313	-2.28201	-2.9073	-3.48385	-3.76585	-2.5736	-2.50862	-2.26289	-2.74128	-2.7641	-3.02865	NA	-2.75371	-2.82796	-2.53097	-2.96088	-3.21711	-2.36285	-2.78729	-3.00584	-2.75294	-3.80185	-2.93581	NA	-2.94512	-3.3929	-3.13944	-3.00041	-3.07303	-3.1086	-2.6805	-2.64223	-3.05501	-2.66755	-2.92345	-3.33459	-2.89384	-2.72204	-2.8192	NA
ENSG00000106070	NA	-0.712228	NA	-1.5701	-1.45974	NA	NA	-0.0734051	-1.37857	-1.29153	-0.860021	-1.41779	-0.100033	-0.085302	-1.24107	-0.84225	-0.879583	-1.25041	-1.2181	-1.42605	NA	-1.55209	-0.964318	-1.22542	-0.672783	-0.522876	-0.675163	-1.08204	-1.04075	-0.837269	0.148703	-0.110197	NA	-1.11873	-1.31786	-1.1522	-1.14321	-0.941545	-0.974557	-1.37089	-1.3479	-1.26951	-1.29318	-1.16551	-1.15449	-1.08025	-1.00466	-1.07531	NA
ENSG00000090905	NA	-0.610309	NA	1.32708	1.0584	NA	NA	-0.508914	0.966904	1.0821	1.07595	1.26849	0.248095	-0.320905	1.49747	1.58724	1.27062	1.2792	1.11154	0.845862	NA	1.14099	1.24005	1.3295	1.14004	1.18978	1.24765	1.30834	1.1242	1.32633	0.127091	1.30595	NA	1.33352	0.820107	0.951544	1.17723	0.517581	0.651277	1.37083	1.21853	1.16021	1.24274	1.17273	1.06924	1.46004	1.20695	1.13164	NA
ENSG00000204427	NA	-1.6727	NA	-1.74981	-1.80708	NA	NA	-1.70812	-1.42026	-2.33331	-1.63499	-1.9284	-1.54967	-1.51679	-1.27696	-1.61264	-1.27096	-1.30194	-1.64581	-1.19786	NA	-2.3564	-1.99997	-2.28811	-1.18482	-1.47083	-1.04775	-1.69409	-1.42669	-1.46227	-2.38655	-0.90779	NA	-1.59724	-1.65198	-1.58458	-1.41427	-1.12776	-0.648597	-1.6316	-1.56559	-1.88374	-1.77968	-1.22608	-0.929265	-1.81459	-1.61035	-1.57851	NA
ENSG00000088766	NA	0.67511	NA	-0.734817	-0.797067	NA	NA	0.792827	-0.602998	-0.486272	-0.579586	-0.638119	0.0585546	0.680024	-0.245027	-0.229241	-0.518051	-0.250751	-0.632583	-0.203179	NA	-0.770648	-0.407115	-0.375142	-0.340966	0.0255882	-0.307704	-0.590446	-0.692173	-0.470087	0.0933038	0.0889292	NA	-0.468955	-1.04073	-0.731166	-0.610921	-0.226009	0.813885	-0.757741	-0.668847	-0.528388	-0.731897	-0.550082	-0.63892	-0.480432	-0.704051	-0.6406	NA
ENSG00000198732	NA	-1.2878	NA	-3.33326	-3.08289	NA	NA	-1.90076	-2.56516	-3.42543	-3.41769	-2.92315	-2.41206	-1.82445	-2.55057	-4.16464	-3.38333	-3.34261	-1.68403	-0.719891	NA	-2.63077	-2.50824	-1.72689	-2.35534	-1.3136	-2.66147	-2.94719	-3.3863	-2.27324	-2.3455	-1.84535	NA	-3.31749	-3.72942	-2.75793	-2.26073	-1.87276	-0.892244	-3.21343	-2.85853	-2.90459	-3.04943	-2.32754	-2.32235	-2.90353	-3.07426	-3.6338	NA
ENSG00000180806	NA	-2.80643	NA	-1.38122	-1.67666	NA	NA	-2.71698	-1.16686	-1.05053	-1.26067	-1.81384	-2.58348	-3.75634	-1.32658	-1.59232	-0.139192	-1.11766	-1.51831	-1.99417	NA	-1.13133	-1.64512	-1.5415	-1.73248	-1.71435	-1.57338	-1.44982	-2.21547	-1.46422	-1.84165	-1.22302	NA	-0.417018	-0.837533	-0.898581	-1.50914	-2.05328	-1.55944	-1.34167	-1.23717	-1.89251	-1.02675	-1.84208	-1.34847	-0.988671	-1.51544	-1.47555	NA
ENSG00000115526	NA	NA	NA	NA	NA	NA	NA	NA	NA	NA	NA	NA	NA	NA	NA	NA	NA	NA	NA	NA	NA	NA	NA	NA	NA	NA	NA	NA	NA	NA	NA	NA	NA	NA	NA	NA	NA	NA	NA	NA	NA	NA	NA	NA	NA	NA	NA	NA	NA
ENSG00000101290	NA	-1.99885	NA	-1.29283	-1.68307	NA	NA	-1.66492	-1.74098	-1.80843	-1.67804	-1.66912	-2.04679	-1.82804	-1.25351	-1.42939	-1.43109	-1.38887	-1.6959	-1.63825	NA	-2.02204	-1.8086	-1.65117	-1.74017	-1.67221	-1.52923	-1.86996	-1.89494	-1.50055	-1.59256	-0.990433	NA	-1.54864	-1.70921	-1.78443	-1.73693	-1.96872	-1.61155	-1.64025	-1.90048	-1.77516	-1.70211	-1.91871	-1.79494	-1.61609	-1.85991	-1.85678	NA
ENSG00000122741	NA	-1.57656	NA	-1.40078	-1.66335	NA	NA	-1.58397	-1.39662	-1.80026	-1.56637	-1.50464	-1.77719	-1.19009	-1.14038	-0.979246	-1.65894	-1.50547	-1.63551	-1.439	NA	-1.72665	-1.47346	-1.34163	-1.50322	-1.51907	-1.27246	-1.55943	-1.34874	-1.09326	-1.77313	-1.25859	NA	-1.5965	-1.84299	-1.66209	-1.51591	-1.71175	-1.63898	-1.42941	-1.34303	-1.38008	-1.60037	-1.72473	-1.7394	-1.33409	-1.53165	-1.41578	NA
ENSG00000166012	NA	NA	NA	NA	NA	NA	NA	NA	NA	NA	NA	NA	NA	NA	NA	NA	NA	NA	NA	NA	NA	NA	NA	NA	NA	NA	NA	NA	NA	NA	NA	NA	NA	NA	NA	NA	NA	NA	NA	NA	NA	NA	NA	NA	NA	NA	NA	NA	NA
ENSG00000178878	NA	NA	NA	NA	NA	NA	NA	NA	NA	NA	NA	NA	NA	NA	NA	NA	NA	NA	NA	NA	NA	NA	NA	NA	NA	NA	NA	NA	NA	NA	NA	NA	NA	NA	NA	NA	NA	NA	NA	NA	NA	NA	NA	NA	NA	NA	NA	NA	NA
ENSG00000166348	NA	-2.68004	NA	0.0927475	-0.0467455	NA	NA	-2.70963	0.129537	0.118389	0.693758	0.202615	-1.31451	-2.65677	-0.00624121	0.598703	0.487691	0.230469	-0.495728	-1.54743	NA	-0.212612	-0.00598933	-0.0475524	0.119139	-0.367237	0.565104	0.631252	0.486769	0.703398	-0.680857	0.149968	NA	0.541189	-0.00429221	-0.25775	0.500492	-1.18369	-0.927543	0.334147	0.480878	0.437128	0.365986	-0.324175	-0.522728	0.298919	0.257665	0.77858	NA
ENSG00000117228	NA	NA	NA	NA	NA	NA	NA	NA	NA	NA	NA	NA	NA	NA	NA	NA	NA	NA	NA	NA	NA	NA	NA	NA	NA	NA	NA	NA	NA	NA	NA	NA	NA	NA	NA	NA	NA	NA	NA	NA	NA	NA	NA	NA	NA	NA	NA	NA	NA
ENSG00000104613	NA	1.59303	NA	-1.09104	-1.20919	NA	NA	1.5486	-1.23209	-1.25772	-1.23018	-0.890805	0.454051	1.37567	-0.797651	-0.730356	-1.34332	-0.841614	-1.24461	-0.133883	NA	-1.23198	-0.945371	-0.900631	-0.476919	0.0566141	-1.01452	-1.24527	-1.13757	-0.992903	0.798104	0.82285	NA	-1.08622	-1.52291	-0.864543	-1.0477	-0.181854	0.690938	-1.32143	-1.1055	-0.594011	-1.06377	-1.04584	-1.30134	-0.680511	-1.00203	-1.14934	NA
ENSG00000163818	NA	-4.74239	NA	-1.97729	-1.90063	NA	NA	-4.19652	-1.98564	-1.72719	-1.44808	-1.87212	-3.68369	-4.53282	-2.09365	-1.82498	-1.24791	-1.72321	-3.37539	-3.39688	NA	-2.46144	-3.24987	-2.67585	-3.61383	-3.37559	-2.93375	-2.8766	-3.29866	-3.04695	-3.61731	-2.29361	NA	-1.68632	-2.34593	-2.60371	-2.7312	-2.96434	-3.19747	-1.73187	-2.03177	-2.54786	-2.11751	-2.09935	-1.99526	-1.42199	-2.01399	-2.28328	NA
ENSG00000076685	NA	1.67846	NA	0.147207	0.00669878	NA	NA	1.88534	0.385326	0.515907	0.282826	0.153158	0.598427	1.68487	0.509745	0.662961	0.0768871	0.426341	0.179464	0.996399	NA	-0.0204108	0.264674	0.23269	1.05398	1.429	0.913963	0.928216	0.795721	1.22182	1.08322	1.56077	NA	0.943092	0.310551	0.503102	1.1232	1.35702	1.92106	0.814742	1.11583	1.01396	0.676421	0.649632	0.569352	0.675267	0.573471	0.936065	NA
ENSG00000187079	NA	-0.00267077	NA	-0.480651	-0.0548176	NA	NA	-0.136272	-0.904463	-0.0846331	-0.593851	0.000849035	0.0188519	0.0313964	-0.540681	-0.377302	-0.192858	-0.288421	0.0458775	0.186886	NA	-0.524457	-0.525003	0.102885	0.140271	0.539592	-0.381946	-0.286982	-0.226418	0.157203	0.635864	0.987094	NA	-0.163466	-0.39297	0.0444135	-0.095185	0.26361	0.551842	-0.851439	-0.393113	-0.472558	0.132933	0.273559	0.121804	-0.110502	0.250069	-0.199588	NA
ENSG00000133805	NA	NA	NA	NA	NA	NA	NA	NA	NA	NA	NA	NA	NA	NA	NA	NA	NA	NA	NA	NA	NA	NA	NA	NA	NA	NA	NA	NA	NA	NA	NA	NA	NA	NA	NA	NA	NA	NA	NA	NA	NA	NA	NA	NA	NA	NA	NA	NA	NA
ENSG00000163884	NA	-2.48902	NA	-1.15882	-0.649805	NA	NA	-3.98358	1.28744	-2.49679	-1.01991	-2.83496	-2.47152	-3.93384	1.48826	-1.27971	-2.01225	-2.5578	-1.65926	-1.37708	NA	-1.45324	-0.862625	-1.56404	-0.657635	-0.0232324	1.09123	-0.786776	-1.10305	-0.787921	-2.29499	-1.08325	NA	-1.18959	-1.16896	-1.67938	-1.3049	-0.612037	1.31086	-1.53659	-2.40061	-1.78548	-1.20942	0.353881	0.391164	-1.31871	-0.327592	-1.1927	NA
ENSG00000108946	NA	-1.17731	NA	-0.99635	-0.827124	NA	NA	-0.633274	-1.10367	-1.20775	-1.25167	-1.05612	0.349056	-0.437693	-0.946725	-0.712728	-1.2162	-1.07827	-1.01211	-0.0554829	NA	-1.22197	-0.958598	-0.771467	-0.689071	-0.944139	-0.757404	-1.26273	-1.09363	-0.884532	-0.259049	-0.358268	NA	-1.17708	-1.19083	-1.32361	-1.25623	-1.07802	-0.767007	-1.23861	-1.0425	-1.03132	-1.05923	-1.06524	-0.911831	-0.974656	-0.957775	-0.788025	NA
ENSG00000187699	NA	NA	NA	NA	NA	NA	NA	NA	NA	NA	NA	NA	NA	NA	NA	NA	NA	NA	NA	NA	NA	NA	NA	NA	NA	NA	NA	NA	NA	NA	NA	NA	NA	NA	NA	NA	NA	NA	NA	NA	NA	NA	NA	NA	NA	NA	NA	NA	NA
ENSG00000177200	NA	-1.61063	NA	-0.892282	-1.20197	NA	NA	-1.37655	-1.23365	-1.35417	-1.28046	-1.2215	-1.73296	-1.60059	-1.00148	-0.555142	-1.14247	-1.1289	-1.49601	-1.29725	NA	-1.1956	-1.13224	-1.05241	-1.14607	-1.41453	-0.929073	-0.980672	-1.12603	-0.654414	-1.56301	-0.945861	NA	-0.703605	-1.25798	-1.10039	-1.11874	-1.79793	-1.33155	-0.977997	-1.10566	-1.00248	-1.18183	-1.4497	-1.46907	-0.862423	-1.06469	-0.924741	NA
ENSG00000028528	NA	1.65852	NA	0.820954	0.807277	NA	NA	1.7886	1.03361	0.778676	0.878499	1.00715	1.36766	1.86462	1.23848	1.18275	0.70298	0.926553	0.87442	1.32531	NA	0.581947	0.82354	0.940048	1.14993	1.28202	1.20179	0.935619	0.943929	1.27798	1.52934	1.70585	NA	1.04757	0.747963	0.966072	0.967772	1.20505	1.61654	0.957043	1.10094	0.969369	1.09211	0.9483	0.89573	1.21182	0.977192	1.09838	NA
ENSG00000249240	NA	NA	NA	NA	NA	NA	NA	NA	NA	NA	NA	NA	NA	NA	NA	NA	NA	NA	NA	NA	NA	NA	NA	NA	NA	NA	NA	NA	NA	NA	NA	NA	NA	NA	NA	NA	NA	NA	NA	NA	NA	NA	NA	NA	NA	NA	NA	NA	NA
ENSG00000153187	NA	2.28501	NA	1.97727	1.78634	NA	NA	2.17602	1.63925	1.76786	1.73612	1.82458	2.71343	2.41077	1.92613	2.46907	1.93295	2.03267	1.90291	2.02268	NA	1.53063	1.58236	2.03403	1.81406	2.03657	1.74323	1.77645	1.9134	2.03369	2.34679	2.52927	NA	1.93347	1.41762	1.5385	1.92911	1.79866	1.73939	1.64302	1.91598	1.85042	1.7592	1.78995	1.73864	2.01437	1.83247	1.95526	NA
ENSG00000145476	NA	-2.07057	NA	0.20274	0.0705154	NA	NA	-3.33837	-1.64456	-2.22661	-2.03817	-1.58337	-1.26266	-1.95214	-0.0908294	0.029866	-0.380216	-0.137094	-0.389422	-0.479324	NA	-0.085459	0.25141	0.216916	-0.230005	-0.585202	-0.0643951	-0.0904244	0.0115286	0.161414	-0.865403	0.264451	NA	-0.0700043	-0.0426634	0.162034	-2.45706	-3.18391	-2.55342	-2.11177	-2.4205	-2.43742	-2.56022	-2.02128	-2.57568	-1.80913	-1.82309	-2.28413	NA
ENSG00000122862	NA	NA	NA	NA	NA	NA	NA	NA	NA	NA	NA	NA	NA	NA	NA	NA	NA	NA	NA	NA	NA	NA	NA	NA	NA	NA	NA	NA	NA	NA	NA	NA	NA	NA	NA	NA	NA	NA	NA	NA	NA	NA	NA	NA	NA	NA	NA	NA	NA
ENSG00000117010	NA	NA	NA	NA	NA	NA	NA	NA	NA	NA	NA	NA	NA	NA	NA	NA	NA	NA	NA	NA	NA	NA	NA	NA	NA	NA	NA	NA	NA	NA	NA	NA	NA	NA	NA	NA	NA	NA	NA	NA	NA	NA	NA	NA	NA	NA	NA	NA	NA
ENSG00000135047	NA	1.88987	NA	-0.302422	-0.207641	NA	NA	2.16814	-0.487994	-0.593675	-0.194697	-0.196357	3.18808	3.22734	0.0207119	-0.0280846	-0.506061	-0.342977	-0.415632	0.687872	NA	-0.317843	-0.175882	-0.573133	0.452248	-0.0145083	-0.281269	-1.09314	-0.299408	-0.407198	2.05374	0.954137	NA	-1.34866	-0.664264	-0.598068	-1.07915	1.24322	0.153419	-0.160171	-0.322247	0.0621491	-0.359793	-0.0937517	-0.0491199	-0.0846114	-0.230943	-0.151536	NA
ENSG00000167565	NA	-2.09245	NA	-2.3397	-1.77971	NA	NA	-3.52151	-1.73224	-3.78541	-2.87801	-2.37761	-2.5154	-2.39375	-2.75507	-1.49664	-2.1096	-1.63504	-2.99684	-1.76991	NA	-2.93685	-1.73409	-2.22528	-3.05975	-3.22521	-2.208	-3.0436	-1.9637	-1.96866	-4.96531	-2.89421	NA	-3.14765	-3.32237	-2.90145	-1.55892	-1.79252	-3.05623	-1.79454	-2.36003	-3.24143	-2.51376	-2.4421	-2.88022	-1.25666	-2.18682	-1.7222	NA
ENSG00000124440	NA	NA	NA	NA	NA	NA	NA	NA	NA	NA	NA	NA	NA	NA	NA	NA	NA	NA	NA	NA	NA	NA	NA	NA	NA	NA	NA	NA	NA	NA	NA	NA	NA	NA	NA	NA	NA	NA	NA	NA	NA	NA	NA	NA	NA	NA	NA	NA	NA
ENSG00000236255	NA	-0.328271	NA	-0.955562	-0.860584	NA	NA	-0.515298	-1.19042	-1.02072	-1.48677	-1.31631	-1.15646	-1.36896	-0.719397	-0.977336	-1.11681	-0.925956	-1.19574	-1.54732	NA	-1.50783	-1.28569	-1.86012	-1.59592	-1.23589	-1.21662	-1.33659	-1.5176	-0.541936	-1.55627	-0.975177	NA	-0.690735	-1.53201	-2.09203	-1.02299	-1.6251	-1.44866	-1.0101	-1.32615	-1.61439	-0.718785	-1.79651	-1.07586	-1.0569	-1.39452	-0.958948	NA
ENSG00000159640	NA	-4.60534	NA	-1.61703	-1.62017	NA	NA	-4.84395	-1.62812	-2.01336	-2.34503	-2.4164	-4.44948	-5.886	-1.58853	-2.2742	-1.20198	-1.89484	-1.8607	-1.80867	NA	-1.65792	-1.93375	-2.09968	-2.99158	-2.58917	-2.46969	-2.67119	-2.44356	-2.03526	-4.79425	-2.82122	NA	-0.782482	-1.52274	-1.0702	-1.96385	-3.07583	-2.35505	-1.80922	-1.98049	-2.36275	-2.06055	-2.30561	-2.05096	-1.5266	-1.51466	-2.0735	NA
ENSG00000189079	NA	-1.94525	NA	-1.26536	-1.52613	NA	NA	-1.5862	-1.3698	-1.29512	-1.21862	-1.1884	-1.44067	-1.77113	-1.45583	-0.792326	-1.44649	-1.37497	-1.62061	-1.41709	NA	-1.58286	-1.36031	-1.17455	-1.26604	-1.36572	-1.03462	-1.21777	-1.15746	-1.01477	-1.67385	-1.06738	NA	-1.23792	-1.47192	-1.57464	-1.3007	-1.85076	-1.86063	-1.27102	-1.17842	-1.25458	-1.35282	-1.45821	-1.36969	-1.00663	-1.1404	-1.0336	NA
ENSG00000152952	NA	NA	NA	NA	NA	NA	NA	NA	NA	NA	NA	NA	NA	NA	NA	NA	NA	NA	NA	NA	NA	NA	NA	NA	NA	NA	NA	NA	NA	NA	NA	NA	NA	NA	NA	NA	NA	NA	NA	NA	NA	NA	NA	NA	NA	NA	NA	NA	NA
ENSG00000197971	NA	-1.1323	NA	-1.37165	-1.17377	NA	NA	-0.363322	-1.10385	-1.18576	-1.55083	-1.73937	-0.463448	-0.27534	-0.704164	-1.73473	-1.22813	-1.60992	-1.11584	-0.500616	NA	-1.61785	-1.4409	-1.17748	-0.754432	-0.134909	-0.778571	-1.39854	-1.5261	-1.13941	-0.824646	-0.446891	NA	-1.10828	-1.37174	-1.0382	-1.43318	-0.593407	-0.216685	-1.68142	-1.66755	-1.91319	-1.35915	-0.568791	-0.703635	-1.38011	-1.25132	-1.53311	NA
ENSG00000260300	NA	-4.08365	NA	-3.21434	-3.67353	NA	NA	-3.74644	-2.10138	-2.89433	-2.73089	-3.16173	-4.68272	-4.47806	-2.85045	-2.85043	-2.01248	-3.10134	-1.7176	-1.87806	NA	-2.41531	-1.49869	-2.40716	-1.98692	-1.14105	-1.03508	-1.62105	-2.02202	-1.72431	-4.02686	-3.81927	NA	-2.57	-3.56579	-3.63475	-3.0127	-2.66154	-2.18219	-1.99039	-2.78023	-2.71963	-3.89713	-2.02164	-2.85999	-2.37734	-2.70097	-3.17176	NA
ENSG00000157741	NA	-1.52942	NA	-1.28041	-1.54868	NA	NA	-1.89262	-1.32228	-1.51984	-1.30465	-1.2593	-2.14917	-1.71204	-1.07985	-0.896333	-1.36219	-1.10121	-1.19653	-1.12082	NA	-1.30068	-1.19945	-1.13054	-1.48482	-1.22596	-0.985415	-1.24488	-1.19783	-0.94354	-1.91274	-1.00075	NA	-0.97932	-1.51394	-1.20537	-1.18484	-1.65486	-1.29076	-1.2393	-1.28024	-1.276	-1.24804	-1.33428	-1.33098	-0.9743	-1.21044	-1.17358	NA
ENSG00000110172	NA	0.0408211	NA	-1.01239	-1.34438	NA	NA	0.370568	-1.35888	-1.20216	-1.21062	-1.26342	-0.638964	0.180028	-1.42738	-0.549849	-1.13169	-0.97544	-1.47562	-0.648829	NA	-1.3136	-1.28587	-1.01721	-0.327855	-0.366489	-0.627702	-1.0066	-0.806044	-0.281518	-0.00352713	-0.137192	NA	-1.09032	-1.20602	-0.977284	-0.470045	-0.494635	-0.831248	-1.80697	-1.19003	-1.04992	-0.887923	-1.10242	-1.06422	-0.644598	-0.870037	-0.765487	NA
ENSG00000013364	NA	0.338713	NA	-1.53172	-1.60253	NA	NA	-0.295194	-1.76685	-1.92823	-1.86545	-1.93164	-0.684515	-0.260077	-1.7232	-1.76311	-1.23509	-1.51889	-2.13859	-1.09049	NA	-1.81726	-2.28101	-2.21167	-1.61604	-0.991098	-1.85707	-2.06479	-2.03546	-1.69423	-0.352203	-0.482116	NA	-1.55257	-1.85311	-1.21834	-1.88418	-0.879085	-0.0640196	-1.36895	-2.05501	-1.52374	-1.77795	-1.96335	-1.86508	-1.48595	-1.68155	-1.68673	NA
ENSG00000176399	NA	NA	NA	NA	NA	NA	NA	NA	NA	NA	NA	NA	NA	NA	NA	NA	NA	NA	NA	NA	NA	NA	NA	NA	NA	NA	NA	NA	NA	NA	NA	NA	NA	NA	NA	NA	NA	NA	NA	NA	NA	NA	NA	NA	NA	NA	NA	NA	NA
ENSG00000128641	NA	-1.98689	NA	-2.87583	-2.82209	NA	NA	-1.49458	-2.62647	-2.63943	-2.75418	-2.1792	-1.53491	-1.53054	-2.38975	-2.37294	-2.84167	-2.61472	-2.60227	-2.04006	NA	-2.59411	-2.48537	-2.2504	-2.4192	-2.2615	-2.49565	-2.93382	-2.78231	-2.59202	-1.62005	-1.24118	NA	-2.51314	-2.80289	-2.6754	-3.21189	-2.46536	-2.29564	-2.59312	-2.9455	-2.64947	-2.71064	-2.45669	-2.65304	-2.56956	-2.59693	-2.78667	NA
ENSG00000104824	NA	0.664099	NA	0.11708	-0.0667002	NA	NA	0.86679	0.324366	0.180173	0.460093	0.218421	0.437299	0.609659	0.330281	0.109365	0.653789	0.230577	0.190859	0.216799	NA	-0.0365194	-0.247392	-0.0894053	0.260142	0.550179	0.418506	0.113109	0.138333	0.490982	0.643773	0.823609	NA	0.608031	-0.068806	0.264796	0.135521	0.368336	0.945931	0.427855	0.112111	0.24747	0.115818	0.183957	0.149509	0.392912	-0.00773954	0.248485	NA
ENSG00000178055	NA	0.895917	NA	3.0138	3.21274	NA	NA	1.02795	3.75451	4.16817	4.20468	3.44963	2.36412	0.129555	3.33645	2.99399	2.55787	3.46165	3.46731	2.3071	NA	3.31492	3.67196	2.53985	3.54292	3.47936	3.55594	4.34632	3.65441	4.33609	2.01386	3.0482	NA	4.21296	2.94837	3.25312	2.97109	1.77289	1.8477	2.92879	3.89481	2.62862	2.85554	2.52011	2.14719	3.075	3.41818	3.01175	NA
ENSG00000164056	NA	1.27326	NA	-0.222104	-0.11995	NA	NA	1.42941	-1.03026	-1.12288	-0.40899	-0.480339	1.34573	1.50168	-0.122535	-0.313933	-0.702176	-0.50439	-0.494854	0.342542	NA	-0.0764856	-0.257259	-0.349435	0.368757	0.00855763	-0.311244	-0.588713	-0.338067	0.040846	1.10947	0.727441	NA	-0.563337	-0.294147	-0.840554	-0.158858	0.319655	0.511825	-0.375947	0.0951038	-0.0457405	-0.39546	-0.441807	-0.104098	0.0200389	-0.289717	-0.252306	NA
ENSG00000188130	NA	-1.05139	NA	0.594949	0.312884	NA	NA	-0.970279	0.202312	1.04344	0.558884	0.0284674	-0.360434	-0.851538	0.0537431	0.959735	1.72887	0.591609	0.494339	-0.124119	NA	1.08792	0.641638	0.313472	0.154343	-0.209442	0.475651	0.819517	0.165162	0.529683	0.0223975	0.266691	NA	1.41018	0.49055	0.412778	0.1722	-0.751093	-0.309825	0.463887	-0.0465866	-0.3305	-0.0620291	-0.10107	-0.778214	0.641774	0.183115	0.0682009	NA
ENSG00000157601	NA	NA	NA	NA	NA	NA	NA	NA	NA	NA	NA	NA	NA	NA	NA	NA	NA	NA	NA	NA	NA	NA	NA	NA	NA	NA	NA	NA	NA	NA	NA	NA	NA	NA	NA	NA	NA	NA	NA	NA	NA	NA	NA	NA	NA	NA	NA	NA	NA
ENSG00000075223	NA	-4.04985	NA	-1.51837	-2.03156	NA	NA	-3.323	-2.04149	-1.31235	-2.00658	-1.75886	-1.7358	-3.03402	-1.54374	-0.233545	-1.77642	-1.74832	-1.07945	-2.20482	NA	-0.556346	-1.12559	-0.840619	-1.65315	-2.00924	-1.65896	-0.791645	-1.144	-0.931315	-2.72085	-1.93037	NA	-1.59406	-2.11508	-2.04456	-2.0477	-3.41412	-4.3764	-1.68064	-1.81623	-2.33753	-1.73205	-2.04335	-2.13958	-1.09564	-1.5028	-1.21088	NA
ENSG00000214063	NA	-2.83024	NA	-1.8456	-2.59381	NA	NA	-2.46454	-2.13492	-2.3849	-3.0306	-2.99536	-3.43041	-3.48179	-1.73817	-2.67956	-1.94288	-2.68738	-2.96717	-2.47136	NA	-2.5641	-3.14114	-2.74104	-2.27666	-2.72491	-2.03363	-2.59635	-2.80629	-2.36095	-2.6499	-2.63677	NA	-1.66081	-2.15733	-1.97608	-2.68118	-2.76754	-1.41022	-2.47229	-3.14561	-3.04384	-3.16664	-2.57674	-2.43556	-2.32057	-3.01928	-2.53631	NA
ENSG00000172071	NA	0.331245	NA	-2.50299	-3.05466	NA	NA	-0.491995	-2.39182	-2.84773	-2.3523	-2.58635	-0.870099	-0.197734	-2.26536	-2.68871	-2.55577	-2.39601	-1.84719	-0.979363	NA	-1.75401	-1.3515	-1.98374	-2.57533	-2.12926	-2.54706	-2.91619	-2.94438	-2.74079	-2.03438	-1.98124	NA	-3.18172	-3.30488	-3.00688	-2.82267	-1.61023	-1.30916	-3.36554	-2.86202	-2.71555	-2.85841	-2.37281	-2.53912	-2.9644	-2.939	-2.84061	NA
ENSG00000264083	NA	-1.76854	NA	-1.20566	-2.10705	NA	NA	-2.06566	-0.0666259	-0.766793	-0.355859	-0.588041	-1.78488	-3.39977	-0.814533	-0.410926	0.134034	-0.157772	-0.708546	-1.63579	NA	-0.234936	-0.369702	-0.519976	-0.963922	-0.323608	-0.399269	-0.587953	-0.703337	-0.961668	-2.21815	-0.727963	NA	-0.642859	-1.13534	-1.48591	-0.763452	-2.24237	-3.43706	-0.567686	-0.860549	-1.43066	-0.535035	-1.07082	-1.76762	-0.878826	-0.510168	-2.29869	NA
ENSG00000023445	NA	NA	NA	NA	NA	NA	NA	NA	NA	NA	NA	NA	NA	NA	NA	NA	NA	NA	NA	NA	NA	NA	NA	NA	NA	NA	NA	NA	NA	NA	NA	NA	NA	NA	NA	NA	NA	NA	NA	NA	NA	NA	NA	NA	NA	NA	NA	NA	NA
ENSG00000102796	NA	-2.84406	NA	-1.6857	-1.82895	NA	NA	-2.39469	-1.70289	-1.73829	-1.57335	-1.92722	-3.1143	-3.03552	-1.34641	-1.98427	-1.61061	-1.825	-2.21361	-2.03084	NA	-1.83005	-1.98463	-2.07043	-2.36261	-2.01352	-1.77523	-1.85065	-2.129	-2.44186	-2.40742	-1.68626	NA	-1.25288	-1.63419	-1.9915	-2.32438	-2.84086	-1.82139	-1.72313	-1.97486	-1.90305	-2.07852	-1.85386	-2.02691	-1.66531	-2.0025	-1.91748	NA
ENSG00000179428	NA	-2.24849	NA	-3.04423	-1.62312	NA	NA	-2.98374	-1.94747	-4.88448	-2.65597	-2.72395	-1.84124	-1.98011	-2.78544	-1.97119	-2.71423	-1.99936	-3.02019	-1.65399	NA	-4.38224	-7.00915	-1.29479	-1.72653	-1.7282	-2.50303	-1.26083	-2.01047	-3.61735	-1.03806	-0.408183	NA	-2.77632	-1.10566	-1.56695	-3.45599	-2.73212	-2.4355	-3.27443	-4.88998	-3.2564	-3.24398	-3.30334	-1.94973	-3.33783	-4.57346	-2.51144	NA
ENSG00000266086	NA	1.29388	NA	2.37116	2.37324	NA	NA	1.78533	2.43207	2.51337	2.82972	2.89174	1.35448	1.48517	2.34244	2.52642	2.35703	2.39748	2.365	1.90877	NA	2.42367	2.44854	2.36782	2.13479	2.23553	2.5638	2.4569	2.29228	2.63062	1.59632	2.30335	NA	2.54247	2.20796	2.39188	2.00794	1.32182	1.74511	2.2971	2.57909	2.0584	2.34318	2.17801	2.10275	2.56688	2.43728	2.22727	NA
ENSG00000273046	NA	-3.34565	NA	-1.01336	-1.28232	NA	NA	-3.15661	-1.54108	-1.20926	-1.26873	-1.38635	-2.99487	-3.84728	-1.2837	-1.12197	0.124592	-0.513803	-1.30923	-1.64306	NA	-0.848223	-1.21063	-0.947237	-1.41567	-1.78986	-1.60577	-1.63863	-1.63565	-1.0201	-1.41095	-0.959568	NA	-0.0747487	-0.6867	-0.444337	-0.81127	-2.35448	-2.22298	-0.947499	-1.64159	-1.07331	-1.35794	-1.68641	-1.65542	-1.21321	-1.20038	-1.36299	NA
ENSG00000198208	NA	-1.80567	NA	-1.96116	-2.5876	NA	NA	-1.66818	-2.74232	-2.52657	-1.45328	-2.06226	-3.35959	-2.09988	-2.70755	-1.88471	-1.29037	-1.77648	-2.28402	-2.72613	NA	-1.60602	-1.96334	-2.16481	-2.73013	-3.34865	-2.57637	-1.80908	-2.28097	-2.16193	-2.64733	-2.84245	NA	-1.7486	-2.16098	-3.05064	-1.71674	-2.92579	-2.84408	-1.88987	-2.07698	-1.83065	-1.88208	-2.94299	-2.93335	-1.67739	-2.01447	-2.03032	NA
ENSG00000117155	NA	NA	NA	NA	NA	NA	NA	NA	NA	NA	NA	NA	NA	NA	NA	NA	NA	NA	NA	NA	NA	NA	NA	NA	NA	NA	NA	NA	NA	NA	NA	NA	NA	NA	NA	NA	NA	NA	NA	NA	NA	NA	NA	NA	NA	NA	NA	NA	NA
ENSG00000139163	NA	-0.79178	NA	-1.00223	-1.04727	NA	NA	-0.760898	-1.08764	-1.32904	-0.930079	-0.749851	-1.0701	-0.582949	-0.753669	-0.765544	-0.974743	-0.901204	-0.991942	-0.67221	NA	-1.22781	-0.954	-0.638372	-0.77824	-0.695381	-0.811963	-0.965389	-0.901424	-0.593724	-0.944191	-0.52166	NA	-1.13642	-1.21029	-0.900185	-1.04689	-1.374	-1.1089	-1.00419	-1.03858	-0.8698	-1.01089	-0.889651	-1.01884	-0.833071	-0.882438	-0.796417	NA
ENSG00000188086	NA	-1.41266	NA	0.643179	0.980426	NA	NA	-1.57195	1.31816	1.79158	2.0639	1.18953	-1.02272	-2.34347	0.76247	0.322298	0.67121	1.01137	0.202462	-1.21898	NA	-0.108907	0.382069	-0.730501	1.03056	1.0197	1.02329	1.91479	1.15416	1.41501	-1.11927	0.209985	NA	1.24949	0.115936	0.236724	0.858155	-0.471457	-0.0849427	0.656359	1.59348	0.451295	0.00400502	0.00363335	-0.742566	0.101851	0.45082	-0.00281856	NA
ENSG00000135441	NA	-1.30741	NA	1.26436	0.861831	NA	NA	-1.42297	0.706936	0.590233	0.73069	0.891361	-1.45743	-1.41036	1.08083	1.78551	1.06007	1.09172	-0.102704	-0.968271	NA	1.10987	-0.100439	0.0875566	0.451243	0.400567	0.941866	0.675854	0.619022	0.548188	-0.0287607	0.923632	NA	1.25735	1.14189	0.586251	0.689876	-0.242259	-0.876639	1.45011	0.636119	0.474048	0.622762	0.240194	0.393259	1.13085	0.747438	1.06374	NA
ENSG00000228828	NA	-0.533823	NA	0.73584	1.47752	NA	NA	-4.34674	0.880052	1.23986	1.69312	0.334873	-2.17843	-4.34674	1.00334	1.73841	0.508432	1.56768	0.0343626	0.440969	NA	1.22593	1.06604	1.23286	0.533143	1.33994	0.411794	1.11802	1.00445	1.7295	-1.37242	-0.258277	NA	-0.11391	-0.67186	-0.808276	1.22411	1.72351	-0.713742	0.0809317	1.93722	1.13481	0.930862	1.49186	0.877782	1.11425	-0.126342	1.37626	NA
ENSG00000174749	NA	-0.517489	NA	-1.7083	-1.80408	NA	NA	-0.336544	-1.80655	-2.26157	-2.18661	-1.63668	0.155812	-0.250698	-1.98181	-1.94059	-2.36633	-1.94091	-1.88397	-0.96881	NA	-1.88416	-1.61715	-1.56736	-1.5105	-1.52437	-1.77753	-2.43659	-2.00997	-1.87473	-0.135372	-0.700276	NA	-1.96391	-1.98394	-2.02601	-2.14804	-1.41924	-1.29947	-1.87742	-1.88488	-1.45009	-1.97163	-1.6035	-1.84979	-1.66128	-1.98116	-1.65792	NA
ENSG00000133657	NA	1.25522	NA	-2.43402	-2.81204	NA	NA	1.54488	-2.75159	-2.5545	-2.3209	-2.25672	0.737067	1.49593	-2.5595	-2.12734	-2.43337	-2.60202	-2.62167	-1.05585	NA	-2.57052	-2.45314	-2.50446	-1.8339	-2.16228	-2.29491	-2.55652	-2.81882	-2.57095	0.476858	-1.08868	NA	-2.84739	-2.89463	-2.71018	-2.33958	-0.28313	-1.55152	-2.50502	-2.40393	-2.00706	-2.72525	-2.59767	-2.92335	-2.52268	-2.6708	-2.352	NA
ENSG00000168610	NA	0.881323	NA	-1.00571	-1.47648	NA	NA	0.998413	-1.28444	-1.49297	-1.34504	-1.4035	1.24627	1.09211	-0.929263	-0.970117	-1.16686	-1.08119	-2.03107	-0.0768669	NA	-1.80255	-2.03207	-1.97923	-0.148291	0.162523	-1.21049	-1.69878	-1.63268	-1.31822	1.39212	1.14509	NA	-1.14401	-1.30722	-0.693417	-1.37091	-0.0998275	1.34743	-1.66536	-1.52226	-0.890973	-1.20531	-1.51234	-1.38607	-1.01626	-1.36905	-1.06179	NA
ENSG00000035141	NA	NA	NA	NA	NA	NA	NA	NA	NA	NA	NA	NA	NA	NA	NA	NA	NA	NA	NA	NA	NA	NA	NA	NA	NA	NA	NA	NA	NA	NA	NA	NA	NA	NA	NA	NA	NA	NA	NA	NA	NA	NA	NA	NA	NA	NA	NA	NA	NA
ENSG00000214013	NA	1.74148	NA	-1.0015	-1.00082	NA	NA	2.11753	-0.94242	-0.858701	-1.13006	-0.785946	0.3015	1.59163	-0.848354	-0.450809	-1.08639	-0.774933	-0.923928	-0.187703	NA	-1.35534	-0.983707	-0.868602	-0.797167	-0.0264468	-1.04518	-1.32321	-1.20716	-0.912358	1.09192	0.636843	NA	-0.947487	-1.05519	-0.880288	-0.885166	0.582777	0.778751	-1.04846	-0.699911	-0.643524	-0.86461	-0.886711	-0.930338	-0.717474	-0.851847	-0.903557	NA
ENSG00000136197	NA	-1.16574	NA	-0.635678	-1.38206	NA	NA	-2.76023	-1.26356	-0.75149	-0.802354	-0.686188	-1.16031	-1.45449	-1.53362	-0.329849	-5.3678	-1.61429	-0.678685	-2.92502	NA	-0.927652	-2.73553	-2.86135	-5.3678	-1.21112	-1.55693	-1.42411	-1.14302	-2.84472	-2.39348	-1.82251	NA	-0.173856	-2.58417	-1.82934	-0.0324504	-2.30519	-1.18913	-1.2454	-0.573101	-1.3147	-2.98961	-0.317773	-0.960733	-1.31004	-1.53687	-1.56511	NA
ENSG00000278139	NA	-1.66629	NA	-2.80638	-3.39595	NA	NA	-1.53076	-2.52443	-3.18214	-3.26993	-2.36072	-1.74153	-1.01141	-2.26605	-1.94635	-2.36721	-2.08839	-2.58718	-2.06287	NA	-2.91868	-3.06389	-2.42403	-2.6411	-3.07472	-2.41083	-3.04966	-2.76302	-2.38142	-1.9429	-1.40737	NA	-2.64603	-2.99009	-2.69769	-2.69897	-3.28542	-3.16392	-2.26126	-2.25519	-1.9309	-2.47577	-2.38553	-2.68749	-2.27204	-2.33649	-2.03403	NA
ENSG00000163492	NA	NA	NA	NA	NA	NA	NA	NA	NA	NA	NA	NA	NA	NA	NA	NA	NA	NA	NA	NA	NA	NA	NA	NA	NA	NA	NA	NA	NA	NA	NA	NA	NA	NA	NA	NA	NA	NA	NA	NA	NA	NA	NA	NA	NA	NA	NA	NA	NA
ENSG00000185340	NA	NA	NA	NA	NA	NA	NA	NA	NA	NA	NA	NA	NA	NA	NA	NA	NA	NA	NA	NA	NA	NA	NA	NA	NA	NA	NA	NA	NA	NA	NA	NA	NA	NA	NA	NA	NA	NA	NA	NA	NA	NA	NA	NA	NA	NA	NA	NA	NA
ENSG00000111321	NA	NA	NA	NA	NA	NA	NA	NA	NA	NA	NA	NA	NA	NA	NA	NA	NA	NA	NA	NA	NA	NA	NA	NA	NA	NA	NA	NA	NA	NA	NA	NA	NA	NA	NA	NA	NA	NA	NA	NA	NA	NA	NA	NA	NA	NA	NA	NA	NA
ENSG00000261553	NA	-0.610653	NA	-2.17879	-2.20256	NA	NA	-0.915249	-2.2501	-2.41299	-2.32418	-2.07157	-1.6934	-0.775731	-1.93398	-2.09876	-2.37601	-2.00171	-1.92209	-1.71606	NA	-2.16051	-2.05193	-1.78215	-1.98937	-2.00093	-2.00605	-2.03276	-2.2516	-1.79253	-1.65589	-1.60972	NA	-2.09673	-2.38857	-2.35407	-2.22999	-1.34116	-2.36121	-2.19217	-2.1672	-2.31336	-2.21003	-2.25759	-2.35222	-2.15755	-2.35422	-2.31239	NA
ENSG00000164080	NA	-2.5614	NA	-2.5895	-2.58945	NA	NA	-2.60418	-2.50686	-2.42158	-2.11133	-2.44607	-2.39099	-2.56961	-2.44518	-2.22609	-1.93618	-2.60363	-2.92783	-2.78304	NA	-2.51541	-2.53895	-2.52823	-2.72891	-2.63101	-2.3508	-2.31378	-2.50351	-2.55619	-2.60237	-2.02295	NA	-1.78144	-2.20957	-2.542	-2.61369	-3.23834	-2.16055	-2.19485	-2.37852	-2.3577	-2.71266	-2.91151	-2.88679	-2.45609	-2.65104	-2.41425	NA
ENSG00000135269	NA	NA	NA	NA	NA	NA	NA	NA	NA	NA	NA	NA	NA	NA	NA	NA	NA	NA	NA	NA	NA	NA	NA	NA	NA	NA	NA	NA	NA	NA	NA	NA	NA	NA	NA	NA	NA	NA	NA	NA	NA	NA	NA	NA	NA	NA	NA	NA	NA
ENSG00000165996	NA	-1.40798	NA	-0.258113	-0.65651	NA	NA	-1.56978	-0.523529	0.223295	0.248584	0.0337552	-1.10197	-2.30155	-0.0376547	0.290303	0.0012677	-0.620311	-1.22398	-1.12237	NA	-0.29131	-0.426366	-0.476668	-0.6565	-0.70136	-0.170299	-0.0297427	-0.520359	-0.25339	-0.793385	-0.188661	NA	0.022902	-0.580548	-0.840778	-0.745766	-1.51607	-1.16632	0.0441427	-0.35847	-0.839033	-0.469079	-0.594019	-0.845357	-0.629002	-0.615226	-0.131749	NA
ENSG00000151623	NA	-0.952416	NA	-1.0875	-0.586296	NA	NA	-0.639327	-1.04975	-1.19043	-1.08773	-0.965895	-0.440367	-0.558388	-0.797885	-1.29302	-1.12531	-0.823831	-1.14658	-1.1113	NA	-1.342	-1.32787	-0.888192	-0.74242	-0.523388	-1.0836	-0.705831	-1.02151	-0.180532	-0.280865	0.0566093	NA	-0.526389	-0.881626	-0.426503	-0.956645	-0.773395	-1.08667	-1.10669	-0.757445	-1.0168	-0.902033	-1.06558	-1.04535	-0.615463	-0.555089	-1.37393	NA
ENSG00000251034	NA	0.762473	NA	0.911383	1.69698	NA	NA	0.767591	1.70379	1.33358	0.699939	0.504637	1.25025	1.00362	2.58424	0.790257	0.578311	1.1173	1.14107	1.95384	NA	1.01124	0.605839	0.867364	1.32284	2.73119	2.68569	1.8441	1.22382	1.16558	1.00213	1.15383	NA	-0.193831	-0.0156434	0.70222	-0.720239	1.79377	2.85992	0.516808	0.74548	0.00692591	0.902554	1.535	2.01222	1.08511	1.10131	0.942721	NA
ENSG00000128652	NA	-3.76021	NA	-1.79557	-2.30209	NA	NA	-3.60804	-2.32479	-2.6509	-2.85495	-2.4709	-3.81017	-4.1998	-1.85436	-1.92459	-1.71648	-2.07836	-2.53785	-2.37316	NA	-2.1367	-2.24742	-2.37589	-2.5677	-2.23212	-1.80252	-2.22597	-2.32837	-1.92989	-4.08449	-2.21752	NA	-1.55094	-2.08419	-1.90334	-2.56018	-2.93355	-2.5992	-2.29928	-2.691	-2.35177	-2.40377	-2.34937	-2.30227	-2.07017	-2.07022	-2.25753	NA
ENSG00000011304	NA	0.305165	NA	-1.36122	-1.73517	NA	NA	0.210852	-1.17046	-1.31796	-1.39037	-1.62765	-0.0271283	0.130004	-1.24701	-1.50568	-0.990318	-1.42427	-1.74607	-1.27858	NA	-1.76313	-1.39956	-1.90764	-1.41141	-1.27018	-1.58123	-1.97818	-1.85386	-1.59513	0.244926	-0.540215	NA	-0.793076	-1.09983	-1.19114	-1.33773	-0.908206	0.130791	-1.26036	-1.97276	-1.34981	-1.66067	-1.40967	-1.79369	-1.53578	-1.55969	-1.40721	NA
ENSG00000236819	NA	0.672686	NA	-1.63779	-1.80356	NA	NA	0.638685	-1.82454	-2.23502	-1.52065	-1.09391	-0.680125	-0.135197	-2.08382	-2.38895	-0.942267	-1.63808	-0.907008	-0.317336	NA	-1.79464	-1.41681	-0.86971	-2.1017	-1.49672	-2.3713	-2.08502	-2.40706	-1.60506	-2.66694	-2.23525	NA	-3.57992	-2.74724	-3.06467	-2.60536	-1.87896	-1.01164	-3.23908	-2.20011	-1.76187	-2.63218	-2.48447	-2.83416	-2.86176	-2.63347	-2.72019	NA
ENSG00000071054	NA	-1.06734	NA	-1.79013	-2.11124	NA	NA	-0.109038	-1.98512	-2.20011	-2.02533	-1.84856	-0.0882984	-0.13216	-1.84207	-1.61419	-1.9004	-1.67859	-1.82425	-1.47124	NA	-2.13567	-1.84034	-1.61162	-1.70803	-1.94709	-1.8306	-1.98239	-1.91	-1.57595	0.172966	-1.06027	NA	-1.91537	-2.19292	-1.64516	-1.98498	-1.03054	-1.69844	-2.14262	-2.07342	-1.6867	-2.0571	-1.9963	-2.10708	-1.92559	-1.97722	-1.93641	NA
ENSG00000172716	NA	-2.40233	NA	-2.27511	-2.58154	NA	NA	-1.99568	-2.11723	-2.652	-2.78925	-2.277	-1.43684	-1.54806	-2.1127	-1.91849	-3.07834	-2.01579	-2.31974	-1.56636	NA	-2.47985	-2.12049	-1.7691	-1.5078	-1.61356	-1.65604	-2.1285	-1.97044	-1.47597	-1.46936	-0.918531	NA	-2.76289	-2.20214	-1.70765	-2.34448	-2.1803	-2.43982	-2.21976	-2.22751	-1.92847	-2.09463	-1.98135	-2.29528	-2.03636	-2.09516	-1.91243	NA
ENSG00000163961	NA	-2.69605	NA	-1.53995	-1.81203	NA	NA	-2.36267	-2.29393	-1.67082	-1.55947	-1.71412	-2.6416	-2.76641	-1.82409	-1.28215	-1.34319	-1.66027	-1.86627	-2.23524	NA	-1.62219	-1.71785	-1.64287	-1.89642	-1.97883	-2.02211	-1.82893	-2.20571	-1.68098	-2.39205	-1.88958	NA	-1.62834	-1.9484	-1.84646	-2.03477	-2.56828	-2.66968	-2.1042	-1.89959	-2.07046	-1.69005	-2.01965	-2.35562	-1.59409	-2.07116	-2.04244	NA
ENSG00000181026	NA	NA	NA	NA	NA	NA	NA	NA	NA	NA	NA	NA	NA	NA	NA	NA	NA	NA	NA	NA	NA	NA	NA	NA	NA	NA	NA	NA	NA	NA	NA	NA	NA	NA	NA	NA	NA	NA	NA	NA	NA	NA	NA	NA	NA	NA	NA	NA	NA
ENSG00000160888	NA	-1.99817	NA	-1.52099	-1.42958	NA	NA	-1.27893	-2.0998	-1.16046	-2.53677	-2.73971	-0.425692	-1.64838	-2.73439	-1.64681	-1.78841	-2.58875	-2.07109	-1.97061	NA	-1.63814	-1.74556	-1.78083	-2.28355	-2.04529	-2.57178	-2.26721	-1.86118	-1.761	-1.47557	-1.21259	NA	-1.74766	-2.1444	-1.97449	-2.27407	-2.64041	-1.20449	-2.65158	-2.25696	-2.15304	-1.93534	-1.89337	-2.50745	-3.3697	-2.3853	-1.8956	NA
ENSG00000197142	NA	NA	NA	NA	NA	NA	NA	NA	NA	NA	NA	NA	NA	NA	NA	NA	NA	NA	NA	NA	NA	NA	NA	NA	NA	NA	NA	NA	NA	NA	NA	NA	NA	NA	NA	NA	NA	NA	NA	NA	NA	NA	NA	NA	NA	NA	NA	NA	NA
ENSG00000080573	NA	NA	NA	NA	NA	NA	NA	NA	NA	NA	NA	NA	NA	NA	NA	NA	NA	NA	NA	NA	NA	NA	NA	NA	NA	NA	NA	NA	NA	NA	NA	NA	NA	NA	NA	NA	NA	NA	NA	NA	NA	NA	NA	NA	NA	NA	NA	NA	NA
ENSG00000197798	NA	-3.26967	NA	-1.81791	-2.35051	NA	NA	-3.15774	-2.43077	-2.26274	-2.19634	-2.13539	-2.99273	-2.89077	-2.35397	-1.5559	-2.15152	-2.06594	-2.48269	-2.44365	NA	-2.09457	-2.17614	-2.18216	-2.59348	-2.88615	-2.31615	-2.05966	-2.12797	-2.1153	-2.91643	-2.23226	NA	-1.71451	-2.24707	-2.40699	-2.03454	-2.89696	-2.61564	-1.88884	-1.91446	-2.05356	-2.04366	-2.55335	-2.4331	-1.61304	-2.15238	-1.79407	NA
ENSG00000164081	NA	-3.57069	NA	-2.41601	-2.9686	NA	NA	-3.46443	-2.8242	-3.00373	-2.94077	-2.87566	-4.00655	-3.86059	-2.43824	-2.94146	-2.38637	-2.24236	-2.98074	-2.93164	NA	-2.73125	-2.70303	-2.865	-2.88025	-2.67972	-2.69564	-2.88607	-3.04827	-2.67035	-3.38032	-2.49219	NA	-2.28293	-2.22261	-2.41569	-2.74244	-3.44936	-2.53783	-2.92944	-3.41645	-3.07682	-2.70927	-2.90189	-2.71194	-2.6686	-2.79616	-2.6256	NA
ENSG00000170807	NA	0.533622	NA	1.42269	1.62918	NA	NA	0.376223	2.5219	1.57424	1.80231	1.1958	1.33784	1.04059	2.6137	2.11647	1.4485	2.04999	2.11049	2.56712	NA	1.62659	1.63299	1.56634	2.49508	2.65126	2.31617	1.84654	1.68253	1.81183	1.40042	4.58541	NA	1.66303	1.41263	1.41527	2.10388	2.49425	2.85983	1.48112	1.70249	1.50244	1.45872	2.25023	2.18435	1.78228	1.73899	2.26581	NA
ENSG00000122490	NA	-0.888593	NA	-2.5899	-2.46984	NA	NA	-0.388446	-2.32145	-2.72485	-2.26667	-2.64539	-0.724198	-1.04979	-2.02767	-2.50419	-1.82777	-2.56121	-2.45444	-1.94555	NA	-3.22304	-2.22297	-2.46757	-2.04636	-1.93091	-2.16353	-2.62062	-2.67979	-2.37009	-0.185334	-0.740714	NA	-1.87166	-2.08755	-1.92205	-2.25891	-2.39967	-0.0667628	-2.48646	-2.76648	-2.29385	-2.50489	-2.66623	-2.55936	-2.63272	-2.60583	-2.25123	NA
ENSG00000007237	NA	NA	NA	NA	NA	NA	NA	NA	NA	NA	NA	NA	NA	NA	NA	NA	NA	NA	NA	NA	NA	NA	NA	NA	NA	NA	NA	NA	NA	NA	NA	NA	NA	NA	NA	NA	NA	NA	NA	NA	NA	NA	NA	NA	NA	NA	NA	NA	NA
ENSG00000179094	NA	-0.969565	NA	-0.250073	-0.608779	NA	NA	-1.26396	1.12919	-0.558965	0.120092	-2.13856	-0.801861	-2.2027	1.81248	-0.113297	0.158923	-1.46617	-1.36975	-0.959877	NA	-0.408667	-0.598924	-0.997659	-0.382259	0.745941	1.59462	0.253796	-0.563349	-0.321675	-0.42767	0.839968	NA	0.372612	-1.17902	-0.646752	-0.45242	-0.434621	2.25334	0.248422	-1.39494	-1.28515	-0.248824	0.651242	0.771488	0.356988	-0.0023206	0.111145	NA
ENSG00000157827	NA	1.393	NA	-1.26976	-1.29587	NA	NA	1.99305	-1.0605	-1.51433	-0.740545	-0.720648	0.625658	1.79187	-1.32066	-0.774836	-0.975529	-0.972186	-1.19562	-0.61302	NA	-1.89019	-0.984847	-1.21343	-0.568641	-0.894231	-0.956144	-1.33442	-0.677747	-0.952559	0.472179	-0.30038	NA	-1.38494	-1.32279	-1.17287	-1.23592	0.127769	0.0367998	-1.50803	-1.24615	-1.15701	-1.21695	-1.48787	-1.50747	-1.18802	-1.2267	-1.06344	NA
ENSG00000142207	NA	-0.0530307	NA	-2.67469	-2.91469	NA	NA	-0.0248595	-2.67796	-2.95739	-2.71106	-2.64675	-1.04764	-0.232448	-2.42575	-2.57081	-2.50873	-2.36797	-2.68027	-1.97589	NA	-2.972	-2.55222	-2.71184	-2.3815	-2.29636	-2.53457	-2.68993	-2.58633	-2.58244	-0.948941	-1.7906	NA	-2.54187	-3.23359	-2.59498	-2.75978	-1.65791	-1.21692	-2.63056	-2.79591	-2.55725	-2.9378	-2.93728	-2.84966	-2.63449	-2.94862	-2.93307	NA
ENSG00000140749	NA	NA	NA	NA	NA	NA	NA	NA	NA	NA	NA	NA	NA	NA	NA	NA	NA	NA	NA	NA	NA	NA	NA	NA	NA	NA	NA	NA	NA	NA	NA	NA	NA	NA	NA	NA	NA	NA	NA	NA	NA	NA	NA	NA	NA	NA	NA	NA	NA
ENSG00000236535	NA	-0.571009	NA	0.132167	0.0885157	NA	NA	-0.163429	0.380859	-0.41107	-0.00217452	-0.15292	-0.508778	-0.379415	0.660575	0.200431	0.27449	-0.0222319	-0.451448	-0.25648	NA	-0.236757	-0.248605	-0.0727007	-0.267252	-0.127346	0.295006	-0.225347	-0.1182	-0.182615	-0.362257	0.0254393	NA	0.150684	-0.793817	-0.227729	-0.0878327	0.00106893	0.681937	0.31936	-0.0768846	0.377392	0.00595592	0.0667206	0.212206	0.255622	-0.523127	0.107199	NA
ENSG00000185614	NA	-2.96992	NA	-1.86487	-2.4935	NA	NA	-3.29876	-3.06594	-1.536	-1.86843	-1.93756	-3.78466	-3.253	-1.1497	-2.24076	-1.52514	-2.08383	-2.79388	-2.24776	NA	-2.34269	-2.72973	-4.27639	-1.68758	-2.06842	-2.58286	-1.8868	-1.14859	-0.811867	-6.78284	-4.11898	NA	-0.608736	-0.302448	-2.70141	-2.8457	-1.40948	-3.14984	-1.38908	-1.98814	-1.64043	-1.50524	-1.2853	-1.55832	-1.32185	-1.78864	-1.4658	NA
ENSG00000185591	NA	-1.24706	NA	-2.25183	-2.44778	NA	NA	-1.15283	-2.32874	-2.63967	-2.34419	-2.58255	-1.58441	-0.948421	-1.95358	-2.42598	-2.14834	-2.33158	-2.56971	-2.35131	NA	-2.36411	-2.81535	-2.36986	-2.23284	-1.57071	-2.21355	-2.2392	-2.70423	-2.17816	-1.00101	-1.20702	NA	-2.11811	-2.58764	-2.39293	-2.47221	-2.03755	-0.284038	-2.58476	-2.71279	-2.16987	-2.53515	-2.48714	-2.56482	-2.22625	-2.55905	-2.42961	NA
ENSG00000115183	NA	-1.37026	NA	-3.17508	-3.20099	NA	NA	-0.837578	-3.23718	-3.4198	-3.39414	-3.09501	-2.16519	-1.45516	-3.21189	-3.12875	-3.1754	-3.33947	-3.34512	-2.65614	NA	-3.34915	-3.40761	-3.17424	-2.92515	-2.74969	-3.11225	-3.57881	-3.41886	-3.11687	-2.11844	-1.88731	NA	-3.07173	-3.32858	-3.15028	-3.35432	-2.77964	-1.35953	-3.38242	-3.33377	-3.05847	-3.21948	-3.0503	-3.14079	-3.1618	-3.15777	-3.16845	NA
ENSG00000181610	NA	-2.57735	NA	-1.90432	-1.68814	NA	NA	-2.49901	-2.26722	-2.24863	-2.06265	-2.06242	-2.75775	-2.27285	-1.90739	-1.84442	-1.58514	-1.72055	-1.97585	-2.15725	NA	-1.79241	-2.2392	-2.16838	-1.9191	-2.17013	-1.91452	-1.80836	-2.31994	-2.42411	-2.8371	-1.76811	NA	-1.4135	-2.23042	-1.96486	-2.48751	-2.1903	-2.21707	-2.01432	-2.01686	-2.30456	-1.7495	-1.97533	-1.83481	-2.10087	-1.893	-2.3077	NA
ENSG00000204564	NA	-2.32016	NA	-0.0149074	-0.455731	NA	NA	-1.56708	-0.587341	-0.456486	-0.215447	-0.592103	-2.18289	-1.95873	-0.702868	-0.116812	-0.610489	0.0725789	-0.2375	-0.35563	NA	-0.279078	-0.0861707	-0.767942	-0.468438	-0.561846	-0.578036	-0.834072	-0.551888	-0.343585	-2.41768	-0.811075	NA	-0.693255	-0.518707	-0.687652	-0.583984	-1.34655	-1.40511	-0.58302	-0.617741	-0.768625	-0.302841	-0.644524	-0.762847	0.0566542	-0.449845	-0.118352	NA
ENSG00000226380	NA	3.9456	NA	0.353623	0.211837	NA	NA	4.49782	0.879087	0.320829	0.689457	0.270684	4.08971	4.33694	0.874777	1.04377	0.41886	0.114554	0.455679	1.48855	NA	-0.0241098	0.265234	0.0843148	1.4302	1.53281	1.16879	0.348977	0.765172	1.0454	3.83407	2.50613	NA	1.13256	0.460604	0.719368	0.580289	3.09838	3.3835	0.559506	0.340361	0.83635	0.536507	0.69282	0.771383	0.525475	0.61015	0.804652	NA
ENSG00000134243	NA	-0.232838	NA	-1.33295	-1.37488	NA	NA	-1.04367	-0.747111	-1.77055	-1.36263	-1.39516	-1.02133	-0.656694	-0.569382	-0.656298	-0.804009	-0.927712	-0.126151	0.396868	NA	-1.00658	-0.320937	-0.424791	-0.608634	-0.0134012	-0.415178	-1.81289	-1.19814	-0.867068	-0.894754	-0.495999	NA	-1.5421	-1.37315	-1.52918	-0.757383	-0.416426	0.512681	-1.13537	-1.12335	-0.795343	-1.18493	-0.621106	-1.01095	-1.58356	-1.51171	-0.942018	NA
ENSG00000112249	NA	NA	NA	NA	NA	NA	NA	NA	NA	NA	NA	NA	NA	NA	NA	NA	NA	NA	NA	NA	NA	NA	NA	NA	NA	NA	NA	NA	NA	NA	NA	NA	NA	NA	NA	NA	NA	NA	NA	NA	NA	NA	NA	NA	NA	NA	NA	NA	NA
ENSG00000165802	NA	-1.76364	NA	-2.94814	-3.50567	NA	NA	-1.837	-1.65423	-2.88154	-3.00581	-3.76982	-2.4043	-2.27048	-1.35861	-2.85731	-2.72519	-3.34168	-2.35909	-2.11484	NA	-2.37107	-3.14793	-3.00498	-2.74388	-2.0861	-1.76583	-3.02467	-3.58796	-3.34436	-1.26287	-1.99174	NA	-1.93216	-2.38937	-1.91205	-2.97761	-2.13624	-0.058934	-2.86356	-3.98621	-3.09684	-3.05865	-2.98143	-1.62104	-2.29514	-3.20069	-3.01851	NA
ENSG00000235750	NA	0.935454	NA	-1.8597	-1.82931	NA	NA	0.997109	-1.99074	-1.92392	-2.02499	-1.88129	1.35338	1.31423	-1.21491	-1.33509	-1.74036	-1.49117	-2.5379	-0.954737	NA	-2.04152	-2.31779	-2.097	-1.17244	-0.689495	-2.34094	-2.64057	-2.51107	-2.4488	0.725461	0.253191	NA	-1.60014	-1.7007	-1.27252	-2.12943	-0.4037	0.827058	-1.4793	-1.77445	-0.7944	-2.43153	-2.24578	-2.05918	-2.14308	-2.16481	-2.17095	NA
ENSG00000130528	NA	-0.545545	NA	0.535448	0.830452	NA	NA	-1.09136	0.683405	0.550929	0.409039	0.176033	-0.572056	-0.563159	0.452564	0.828846	1.09056	0.52853	0.399532	0.308501	NA	0.175413	0.0303992	0.031075	-0.102447	0.381884	0.300615	0.0939844	0.842021	0.708852	-0.735736	0.4572	NA	0.669367	0.270929	0.497698	0.169131	-0.315744	0.0639671	0.517298	0.35997	0.123118	0.550097	0.521619	-0.0427995	0.812385	0.757878	0.60831	NA
ENSG00000179981	NA	-1.54203	NA	-0.907096	-0.975221	NA	NA	-1.36005	-0.962579	-1.13895	-1.58002	-0.905316	-0.651607	-1.62907	-0.783385	-0.827864	-1.16309	-0.741694	-1.15563	-0.955211	NA	-1.28629	-1.34128	-1.09838	-0.695146	-0.778693	-0.915836	-1.16398	-1.35371	-0.685582	-0.903006	-0.0786844	NA	-0.45892	-0.905579	-0.737709	-0.924729	-0.987214	-0.906771	-1.45439	-1.16739	-1.16508	-0.927684	-1.00715	-0.951026	-0.799762	-1.05567	-1.23706	NA
ENSG00000034533	NA	NA	NA	NA	NA	NA	NA	NA	NA	NA	NA	NA	NA	NA	NA	NA	NA	NA	NA	NA	NA	NA	NA	NA	NA	NA	NA	NA	NA	NA	NA	NA	NA	NA	NA	NA	NA	NA	NA	NA	NA	NA	NA	NA	NA	NA	NA	NA	NA
ENSG00000160972	NA	NA	NA	NA	NA	NA	NA	NA	NA	NA	NA	NA	NA	NA	NA	NA	NA	NA	NA	NA	NA	NA	NA	NA	NA	NA	NA	NA	NA	NA	NA	NA	NA	NA	NA	NA	NA	NA	NA	NA	NA	NA	NA	NA	NA	NA	NA	NA	NA
ENSG00000107249	NA	0.14414	NA	-3.47367	-3.14476	NA	NA	0.418528	-3.61656	-3.64396	-3.54757	-3.63924	-1.61815	0.64505	-3.63044	-3.33744	-3.86461	-3.23724	-2.99529	-2.00881	NA	-3.66055	-3.08	-3.33604	-2.22557	-1.65036	-2.39761	-2.26505	-2.41517	-2.01379	-1.8426	-2.68874	NA	-3.93393	-4.23088	-3.60202	-3.21161	-0.839172	-1.77637	-3.53503	-3.48816	-3.20519	-2.60146	-2.47109	-2.89386	-2.64794	-2.39425	-2.58373	NA
ENSG00000140464	NA	-1.67031	NA	-2.76223	-3.14667	NA	NA	-0.837367	-2.75669	-3.21299	-3.12464	-3.01895	-1.47731	-1.31248	-2.69022	-3.10264	-2.4667	-2.91423	-2.97587	-2.26867	NA	-3.24713	-3.01366	-3.05872	-2.62399	-2.24628	-2.72208	-3.35727	-3.38263	-3.04792	-0.994409	-1.41258	NA	-2.73602	-2.73839	-2.49583	-3.26256	-2.77081	-0.932869	-2.97815	-3.35222	-2.87089	-2.9148	-3.0327	-3.1541	-2.9499	-2.92152	-2.85938	NA
ENSG00000151090	NA	-0.797377	NA	-0.823304	-0.204574	NA	NA	-0.0444803	-0.302846	-0.651487	-0.357103	-0.232181	-0.411625	-0.456841	-0.405934	-0.384998	-0.447553	0.0907005	-0.145441	-0.334228	NA	-0.77981	-0.270813	0.0938924	0.119923	0.279883	-0.108786	-0.0920152	0.238169	0.703641	-0.534843	0.280038	NA	-0.146385	-0.113294	0.142726	0.137187	-0.0300885	-0.379591	-0.498046	0.138743	0.0615235	0.144372	-0.0187924	-0.00326031	-0.123349	0.113361	0.0290408	NA
ENSG00000166197	NA	0.363525	NA	-2.74014	-3.06094	NA	NA	0.685049	-2.65498	-2.89077	-2.63602	-2.73258	0.677914	0.599619	-2.02311	-2.36537	-2.85651	-2.43592	-2.85333	-2.28895	NA	-2.88428	-2.53882	-2.65207	-1.81454	-1.79099	-2.46141	-2.09803	-2.69701	-2.56025	0.786068	-0.564766	NA	-2.3119	-2.65321	-2.43521	-2.39547	-0.72193	-0.509257	-2.51358	-2.72207	-2.39513	-2.63532	-2.5743	-2.19712	-2.61149	-2.53259	-2.35523	NA
ENSG00000070413	NA	-2.35465	NA	-1.37947	-1.685	NA	NA	-1.99756	-1.65238	-1.63366	-1.44377	-1.8548	-2.78287	-2.53973	-1.42648	-1.32038	-1.00139	-1.44767	-1.78405	-1.87413	NA	-1.37624	-1.5287	-1.68559	-1.69609	-1.8078	-1.26859	-1.51353	-1.59117	-1.47612	-2.18808	-1.27011	NA	-0.919314	-1.32045	-1.50045	-1.51587	-2.50875	-1.41049	-1.53962	-1.68961	-1.7102	-1.82413	-1.94102	-1.86207	-1.50659	-1.72039	-1.68886	NA
ENSG00000158747	NA	NA	NA	NA	NA	NA	NA	NA	NA	NA	NA	NA	NA	NA	NA	NA	NA	NA	NA	NA	NA	NA	NA	NA	NA	NA	NA	NA	NA	NA	NA	NA	NA	NA	NA	NA	NA	NA	NA	NA	NA	NA	NA	NA	NA	NA	NA	NA	NA
ENSG00000165124	NA	NA	NA	NA	NA	NA	NA	NA	NA	NA	NA	NA	NA	NA	NA	NA	NA	NA	NA	NA	NA	NA	NA	NA	NA	NA	NA	NA	NA	NA	NA	NA	NA	NA	NA	NA	NA	NA	NA	NA	NA	NA	NA	NA	NA	NA	NA	NA	NA
ENSG00000102265	NA	NA	NA	NA	NA	NA	NA	NA	NA	NA	NA	NA	NA	NA	NA	NA	NA	NA	NA	NA	NA	NA	NA	NA	NA	NA	NA	NA	NA	NA	NA	NA	NA	NA	NA	NA	NA	NA	NA	NA	NA	NA	NA	NA	NA	NA	NA	NA	NA
ENSG00000205659	NA	-3.38134	NA	-1.76982	-2.29749	NA	NA	-3.66261	-1.97117	-2.05941	-1.94231	-2.21688	-2.88931	-3.65371	-1.32542	-1.2271	-1.61444	-2.39367	-2.33648	-2.56535	NA	-1.64868	-1.98204	-1.97151	-2.26603	-2.13949	-1.24939	-1.66711	-2.04847	-2.07829	-2.8556	-1.72843	NA	-1.40716	-2.17823	-2.29064	-2.08254	-2.85885	-2.08417	-1.81033	-1.8868	-1.91445	-2.08514	-1.82073	-2.10634	-1.84234	-1.81711	-1.88813	NA
ENSG00000062716	NA	-0.980898	NA	-1.43927	-1.81837	NA	NA	-0.176239	-2.06253	-2.28125	-1.81714	-1.98201	-0.678445	-0.506955	-1.4465	-1.45109	-1.6088	-1.68359	-2.16872	-1.50159	NA	-2.3066	-2.10206	-2.00079	-1.77293	-1.76557	-1.6057	-2.01944	-2.04071	-1.75003	-1.15358	-1.40261	NA	-1.78671	-2.10232	-1.90374	-2.08822	-1.60872	-1.34141	-1.69886	-1.84902	-1.65375	-1.95041	-1.97953	-2.0271	-1.89889	-2.12142	-1.89172	NA
ENSG00000141179	NA	NA	NA	NA	NA	NA	NA	NA	NA	NA	NA	NA	NA	NA	NA	NA	NA	NA	NA	NA	NA	NA	NA	NA	NA	NA	NA	NA	NA	NA	NA	NA	NA	NA	NA	NA	NA	NA	NA	NA	NA	NA	NA	NA	NA	NA	NA	NA	NA
ENSG00000064205	NA	NA	NA	NA	NA	NA	NA	NA	NA	NA	NA	NA	NA	NA	NA	NA	NA	NA	NA	NA	NA	NA	NA	NA	NA	NA	NA	NA	NA	NA	NA	NA	NA	NA	NA	NA	NA	NA	NA	NA	NA	NA	NA	NA	NA	NA	NA	NA	NA
ENSG00000185262	NA	-1.67684	NA	-1.86646	-2.00211	NA	NA	-1.16764	-1.44713	-0.51087	-1.45713	-2.05161	-0.805613	-0.511629	-1.29655	-2.12426	-0.783784	-1.23844	-2.10236	-0.462177	NA	-1.77931	-1.58625	-1.70224	-0.758265	-0.776049	-1.42241	-1.60102	-1.8181	-2.36964	-0.664885	-0.182495	NA	-0.849104	-1.72001	-1.55627	-1.57573	-1.14163	0.532973	-1.8913	-2.02356	-1.95091	-1.60835	-1.23052	-0.88317	-2.49	-1.85813	-1.88835	NA
ENSG00000086544	NA	NA	NA	NA	NA	NA	NA	NA	NA	NA	NA	NA	NA	NA	NA	NA	NA	NA	NA	NA	NA	NA	NA	NA	NA	NA	NA	NA	NA	NA	NA	NA	NA	NA	NA	NA	NA	NA	NA	NA	NA	NA	NA	NA	NA	NA	NA	NA	NA
ENSG00000165732	NA	0.773392	NA	-2.73287	-3.05166	NA	NA	0.872127	-2.80674	-3.03009	-2.74856	-2.49863	0.234577	1.05347	-2.70349	-2.3964	-2.48489	-2.49468	-2.79128	-1.30098	NA	-2.57217	-2.62924	-2.79332	-1.78342	-1.6267	-2.66048	-2.85346	-2.82344	-2.61233	0.170885	-0.747642	NA	-2.81495	-3.41023	-2.80824	-2.73342	-0.853781	-0.440611	-2.54604	-2.76554	-2.23049	-3.14613	-2.86518	-2.96585	-2.73552	-3.20067	-2.51199	NA
ENSG00000140262	NA	-0.749453	NA	-1.12419	-1.24885	NA	NA	-0.344888	-1.29066	-1.34053	-1.26242	-1.08278	-0.738666	-0.260929	-1.00631	-0.622727	-1.22776	-1.1615	-1.34983	-0.9988	NA	-1.44781	-1.24579	-1.09917	-1.03841	-1.13969	-0.888925	-1.0184	-1.0939	-0.79041	-0.781506	-0.563744	NA	-0.964499	-1.35275	-1.10561	-1.08638	-1.19973	-1.14364	-1.10023	-1.07067	-0.97718	-1.17602	-1.33863	-1.38272	-0.945699	-1.05598	-1.07735	NA
ENSG00000163935	NA	-2.95092	NA	-2.74381	-2.85646	NA	NA	-2.99824	-2.4089	-2.55489	-2.37202	-2.69341	-1.96974	-2.86396	-2.29605	-1.97063	-2.31859	-2.71215	-2.73194	-2.4049	NA	-2.66308	-2.40218	-2.4139	-2.52598	-2.88115	-2.03099	-2.70377	-2.55819	-2.4859	-2.25044	-2.13841	NA	-2.5999	-2.68811	-2.87989	-2.24472	-3.36109	-2.39798	-2.48957	-2.51166	-2.44406	-2.70484	-2.83783	-2.85459	-2.49186	-2.54826	-2.282	NA
ENSG00000088930	NA	-0.0711908	NA	-1.47632	-1.84328	NA	NA	0.289101	-1.4823	-1.80604	-1.51155	-1.56075	-0.510263	0.312894	-1.45645	-1.46583	-1.77946	-1.5165	-1.8476	-0.836645	NA	-1.91568	-1.6467	-1.59221	-1.33061	-1.06595	-1.43304	-1.60256	-1.70706	-1.49701	-0.625738	-0.67406	NA	-1.75673	-1.92188	-1.63753	-1.703	-0.907617	-0.246864	-1.59787	-1.51029	-1.33357	-1.53501	-1.47474	-1.50315	-1.41442	-1.66061	-1.48751	NA
ENSG00000120708	NA	NA	NA	NA	NA	NA	NA	NA	NA	NA	NA	NA	NA	NA	NA	NA	NA	NA	NA	NA	NA	NA	NA	NA	NA	NA	NA	NA	NA	NA	NA	NA	NA	NA	NA	NA	NA	NA	NA	NA	NA	NA	NA	NA	NA	NA	NA	NA	NA
ENSG00000139289	NA	NA	NA	NA	NA	NA	NA	NA	NA	NA	NA	NA	NA	NA	NA	NA	NA	NA	NA	NA	NA	NA	NA	NA	NA	NA	NA	NA	NA	NA	NA	NA	NA	NA	NA	NA	NA	NA	NA	NA	NA	NA	NA	NA	NA	NA	NA	NA	NA
ENSG00000138193	NA	NA	NA	NA	NA	NA	NA	NA	NA	NA	NA	NA	NA	NA	NA	NA	NA	NA	NA	NA	NA	NA	NA	NA	NA	NA	NA	NA	NA	NA	NA	NA	NA	NA	NA	NA	NA	NA	NA	NA	NA	NA	NA	NA	NA	NA	NA	NA	NA
ENSG00000181754	NA	-2.69169	NA	-1.05212	-0.348363	NA	NA	-0.773815	-2.78431	-0.856954	-2.54799	-1.12481	-1.29965	-1.50409	-0.620002	-1.24312	-2.60348	-0.704742	-0.458042	-2.13107	NA	-0.967296	-2.45912	0.18439	-0.874825	-0.540845	-0.809898	-0.671173	0.103861	-0.872615	-0.828715	-5.97008	NA	-1.1781	-0.787585	-0.527883	-1.47973	-0.878522	-1.08667	-0.8897	-1.5732	-0.488534	-0.286772	-0.606863	-1.86804	-0.509095	-0.474958	-0.133713	NA
ENSG00000169062	NA	-0.986493	NA	-0.198941	-0.218964	NA	NA	-1.16784	-0.368037	-0.518879	-0.50793	-0.454996	-1.11276	-1.24042	0.0846021	-0.364359	-0.104969	-0.308123	-0.412718	-0.410317	NA	-0.443392	-0.290222	-0.231579	-0.339701	-0.417212	-0.319485	-0.243702	-0.408235	0.0166129	-1.17603	-0.131608	NA	-0.00495169	-0.569115	-0.451722	-0.435662	-0.803126	-0.127433	-0.26134	-0.428714	-0.444377	-0.360255	-0.350305	-0.492862	-0.108786	-0.212651	-0.342522	NA
ENSG00000099282	NA	0.758881	NA	-1.38514	-1.39422	NA	NA	1.06405	-2.29252	-2.24743	-2.29759	-1.69714	0.474819	0.165952	-1.76291	-1.92088	-1.056	-1.21977	-1.98257	-0.831568	NA	-1.9857	-1.9356	-1.9242	-1.40064	-2.15691	-2.27586	-2.05586	-2.15779	-1.7579	0.971453	-0.164769	NA	-0.854442	-1.30487	-0.925704	-1.60593	-0.684926	-1.39834	-1.51039	-1.65177	-1.37111	-1.55103	-2.22788	-1.91352	-1.47337	-1.95086	-1.7515	NA
ENSG00000180758	NA	-2.0339	NA	-0.719159	-0.653153	NA	NA	-3.01736	-0.99559	-1.00423	-1.08521	-1.12602	-1.1948	-2.67684	-0.246248	-0.649644	-0.282991	-0.750172	-1.70606	-1.92755	NA	-0.926426	-1.12357	-1.73676	-0.875063	-1.10116	-0.764318	-1.35639	-1.40371	-1.35577	-0.93964	-0.264473	NA	-0.693712	-0.837408	-1.0522	-1.15381	-1.04469	-0.549064	-0.554043	-1.2194	-1.29106	-1.21629	-1.36709	-0.849984	-0.625163	-1.04494	-1.37755	NA
ENSG00000172840	NA	NA	NA	NA	NA	NA	NA	NA	NA	NA	NA	NA	NA	NA	NA	NA	NA	NA	NA	NA	NA	NA	NA	NA	NA	NA	NA	NA	NA	NA	NA	NA	NA	NA	NA	NA	NA	NA	NA	NA	NA	NA	NA	NA	NA	NA	NA	NA	NA
ENSG00000121879	NA	-1.38165	NA	-1.42439	-1.53402	NA	NA	-1.42909	-1.11573	-1.64081	-1.38926	-1.3902	-1.6017	-1.27984	-0.889223	-1.32523	-1.59429	-1.31473	-1.30879	-0.836045	NA	-1.73589	-1.28415	-1.10502	-1.10014	-0.948691	-0.81274	-1.37011	-1.29416	-0.87602	-1.98722	-1.04658	NA	-1.35046	-1.68585	-1.31601	-1.38039	-1.15388	-1.08585	-1.5933	-1.40305	-1.32375	-1.37852	-1.01346	-1.049	-1.16102	-1.32178	-1.25385	NA
ENSG00000075539	NA	-1.15369	NA	-1.47173	-1.70669	NA	NA	-0.910709	-1.52515	-1.6365	-1.57929	-1.24362	-1.98187	-1.19202	-1.47672	-1.4348	-1.64519	-1.57468	-1.66651	-1.14407	NA	-1.76069	-1.66567	-1.38406	-1.72586	-1.58901	-1.52394	-1.76387	-1.69237	-1.38543	-1.77136	-1.17526	NA	-1.53031	-1.73918	-1.5402	-1.67047	-1.80887	-1.64036	-1.62166	-1.67209	-1.52819	-1.55196	-1.52279	-1.55752	-1.40524	-1.58334	-1.58276	NA
ENSG00000111412	NA	NA	NA	NA	NA	NA	NA	NA	NA	NA	NA	NA	NA	NA	NA	NA	NA	NA	NA	NA	NA	NA	NA	NA	NA	NA	NA	NA	NA	NA	NA	NA	NA	NA	NA	NA	NA	NA	NA	NA	NA	NA	NA	NA	NA	NA	NA	NA	NA
ENSG00000154330	NA	-2.75989	NA	-1.14932	-1.74254	NA	NA	-3.43848	-1.83108	-2.03002	-1.69828	-1.95836	-2.99478	-3.46446	-1.53953	-1.15867	-1.99997	-1.71764	-2.05135	-1.79338	NA	-2.11984	-2.06719	-1.86298	-1.80665	-1.49679	-1.4056	-1.28385	-1.22277	-1.24415	-1.86739	-1.20587	NA	-1.79353	-1.99413	-1.7333	-1.96538	-2.24831	-1.89336	-1.89742	-1.8832	-1.97546	-2.64016	-2.07588	-2.3429	-1.97753	-1.84634	-2.23981	NA
ENSG00000119138	NA	0.879711	NA	-0.535024	-0.381327	NA	NA	1.28892	0.751088	0.0983681	-0.279872	-0.940714	1.58394	1.39904	1.06226	-0.196956	0.0123614	-0.487814	-1.08177	-0.522895	NA	-0.611131	-0.346921	-0.977765	-0.00756094	0.656272	0.972497	-0.195106	-0.616247	-0.407918	1.52878	1.39667	NA	0.038844	-0.395699	-0.448376	-0.251969	0.626846	2.1099	0.210506	-0.366545	-0.0597987	0.104824	0.3996	0.205318	0.064096	0.155829	-0.172027	NA
ENSG00000164776	NA	2.28956	NA	1.75424	1.85717	NA	NA	1.48672	1.76491	1.70346	1.88372	1.76983	1.97429	2.15544	2.44198	1.83701	2.39015	2.18347	1.54667	2.1933	NA	1.41884	1.50381	1.31103	2.08716	2.38833	1.98286	1.6835	1.33518	1.69347	2.02915	2.69143	NA	2.00365	1.63184	1.66475	1.91519	2.31327	3.26328	2.08181	1.84278	1.87552	1.8815	1.9693	2.02595	1.96146	1.78244	1.7295	NA
ENSG00000107821	NA	-4.13476	NA	-1.33813	-1.28306	NA	NA	-4.22485	-1.40611	-0.429777	-0.874423	-1.33714	-2.01568	-3.09709	-1.44439	-1.03341	-0.636517	-0.620012	-1.00365	-1.19972	NA	-0.805119	-0.504454	-1.05075	-2.21118	-2.03116	-1.22983	-0.70288	-0.998423	-0.996101	-3.02791	-1.31101	NA	-0.483941	-0.869667	-1.31843	-1.18033	-1.54427	-1.94731	-0.0475584	-0.666661	-0.229023	-1.47545	-1.71836	-2.28784	-1.05234	-1.03528	-0.644229	NA
ENSG00000095380	NA	NA	NA	NA	NA	NA	NA	NA	NA	NA	NA	NA	NA	NA	NA	NA	NA	NA	NA	NA	NA	NA	NA	NA	NA	NA	NA	NA	NA	NA	NA	NA	NA	NA	NA	NA	NA	NA	NA	NA	NA	NA	NA	NA	NA	NA	NA	NA	NA
ENSG00000078795	NA	NA	NA	NA	NA	NA	NA	NA	NA	NA	NA	NA	NA	NA	NA	NA	NA	NA	NA	NA	NA	NA	NA	NA	NA	NA	NA	NA	NA	NA	NA	NA	NA	NA	NA	NA	NA	NA	NA	NA	NA	NA	NA	NA	NA	NA	NA	NA	NA
ENSG00000137752	NA	NA	NA	NA	NA	NA	NA	NA	NA	NA	NA	NA	NA	NA	NA	NA	NA	NA	NA	NA	NA	NA	NA	NA	NA	NA	NA	NA	NA	NA	NA	NA	NA	NA	NA	NA	NA	NA	NA	NA	NA	NA	NA	NA	NA	NA	NA	NA	NA
ENSG00000119938	NA	1.89081	NA	2.88666	3.11678	NA	NA	1.9699	2.20737	2.59434	3.45347	3.33049	1.1712	1.30371	2.78561	3.28709	3.08259	3.55526	2.40322	2.35912	NA	2.03442	2.56378	2.85652	2.8289	2.35701	1.86126	2.36782	2.87015	2.96357	1.42325	4.35314	NA	2.75013	3.12235	2.65356	2.89302	1.64827	0.377879	2.80043	2.96495	2.717	3.19695	2.84339	2.87614	3.00825	3.13032	3.00872	NA
ENSG00000198728	NA	-1.12391	NA	-0.376783	-0.6228	NA	NA	-1.29013	-0.558126	-0.524663	-0.387523	-0.550968	-1.27702	-1.53389	-0.460488	-0.516861	-0.262899	-0.328057	-0.917472	-0.77254	NA	-0.616912	-0.970507	-1.09271	-0.565667	-0.584611	-0.260027	-0.727117	-0.71286	-0.453707	-0.922577	-0.442506	NA	-0.382747	-0.903273	-0.336726	-0.574527	-0.885471	-0.680734	-0.521873	-0.74017	-0.599945	-0.364995	-0.460462	-0.456086	-0.181443	-0.320269	-0.437365	NA
ENSG00000001617	NA	NA	NA	NA	NA	NA	NA	NA	NA	NA	NA	NA	NA	NA	NA	NA	NA	NA	NA	NA	NA	NA	NA	NA	NA	NA	NA	NA	NA	NA	NA	NA	NA	NA	NA	NA	NA	NA	NA	NA	NA	NA	NA	NA	NA	NA	NA	NA	NA
ENSG00000169359	NA	-2.49265	NA	-2.0304	-2.55352	NA	NA	-2.92066	-2.2297	-2.43788	-2.05986	-2.35618	-3.54335	-2.51216	-2.55156	-1.93845	-1.77454	-2.04374	-2.63815	-2.47459	NA	-2.10957	-2.29687	-2.21851	-2.67828	-2.54061	-2.09788	-2.19282	-2.60397	-1.94008	-3.20723	-2.09308	NA	-2.14868	-2.1498	-2.36323	-2.36203	-3.31367	-2.43687	-2.27344	-2.04165	-2.20454	-2.20089	-2.44844	-2.57873	-2.16785	-2.69863	-2.40758	NA
ENSG00000119906	NA	-0.768651	NA	-1.16417	-1.26132	NA	NA	-1.13836	-1.34084	-1.02566	-1.21571	-1.07332	-1.1299	-0.870505	-0.905812	-0.934085	-0.732904	-1.01123	-1.18972	-0.674604	NA	-1.20255	-1.1239	-0.927899	-1.22494	-0.704267	-1.09433	-1.0811	-1.24548	-1.03162	-0.892543	-0.380072	NA	-1.14449	-1.33928	-1.1634	-1.43263	-1.39584	-0.657321	-1.08082	-1.01168	-1.27501	-1.49926	-1.27307	-1.36845	-0.995974	-1.33405	-1.68375	NA
ENSG00000136824	NA	NA	NA	NA	NA	NA	NA	NA	NA	NA	NA	NA	NA	NA	NA	NA	NA	NA	NA	NA	NA	NA	NA	NA	NA	NA	NA	NA	NA	NA	NA	NA	NA	NA	NA	NA	NA	NA	NA	NA	NA	NA	NA	NA	NA	NA	NA	NA	NA
ENSG00000101017	NA	-1.57885	NA	-1.94543	-2.46198	NA	NA	-1.13372	-1.98957	-1.9784	-2.21131	-2.26674	-0.7327	-0.639676	-1.37418	-2.08413	-1.73795	-1.95009	-2.62776	-2.52035	NA	-2.93619	-2.52742	-2.14965	-2.04594	-1.95134	-1.97669	-1.94821	-2.23108	-2.22088	-0.778643	-0.877354	NA	-1.51898	-1.98448	-2.37506	-1.88783	-1.87747	-0.681018	-1.88716	-2.24772	-2.15772	-2.0815	-1.96769	-2.27476	-1.71776	-1.99206	-1.93186	NA
ENSG00000138175	NA	NA	NA	NA	NA	NA	NA	NA	NA	NA	NA	NA	NA	NA	NA	NA	NA	NA	NA	NA	NA	NA	NA	NA	NA	NA	NA	NA	NA	NA	NA	NA	NA	NA	NA	NA	NA	NA	NA	NA	NA	NA	NA	NA	NA	NA	NA	NA	NA
ENSG00000135744	NA	-2.17396	NA	-3.13213	-3.11003	NA	NA	-1.75993	-3.19486	-2.60631	-2.27732	-3.19249	-0.0748836	-0.872493	-2.82652	-3.50155	-2.65906	-2.88928	-3.19625	-2.61372	NA	-3.56221	-3.22392	-3.3742	-2.60397	-2.4368	-3.09404	-2.47457	-3.1859	-2.31066	0.759838	0.438755	NA	-2.02641	-2.07551	-2.17408	-3.22833	-1.52224	-0.643719	-2.84058	-2.65567	-2.10977	-2.53606	-2.75681	-2.42662	-2.93911	-2.41677	-2.33199	NA
ENSG00000135845	NA	NA	NA	NA	NA	NA	NA	NA	NA	NA	NA	NA	NA	NA	NA	NA	NA	NA	NA	NA	NA	NA	NA	NA	NA	NA	NA	NA	NA	NA	NA	NA	NA	NA	NA	NA	NA	NA	NA	NA	NA	NA	NA	NA	NA	NA	NA	NA	NA
ENSG00000188706	NA	NA	NA	NA	NA	NA	NA	NA	NA	NA	NA	NA	NA	NA	NA	NA	NA	NA	NA	NA	NA	NA	NA	NA	NA	NA	NA	NA	NA	NA	NA	NA	NA	NA	NA	NA	NA	NA	NA	NA	NA	NA	NA	NA	NA	NA	NA	NA	NA
ENSG00000187231	NA	-2.96476	NA	-2.37545	-2.7126	NA	NA	-2.8149	-2.1623	-2.4174	-2.37338	-2.28265	-2.67322	-2.47593	-2.27865	-2.06487	-2.34824	-2.65023	-2.6285	-2.46255	NA	-2.65912	-2.52169	-2.5669	-2.31815	-2.24821	-1.92151	-2.29843	-2.23586	-2.0642	-2.84337	-2.00967	NA	-2.35901	-2.41698	-2.42846	-2.54418	-3.10134	-2.73424	-2.44998	-2.46504	-2.47098	-2.45171	-2.41851	-2.67154	-2.2314	-2.46194	-2.32898	NA
ENSG00000132819	NA	-0.851956	NA	0.598026	0.151403	NA	NA	-0.732941	-0.0672147	-0.166455	-0.399809	-0.47404	-0.686398	-1.19924	0.0376119	-0.258286	0.481205	-0.049966	-0.139722	-0.378395	NA	-0.281747	-0.517669	-0.479321	0.319922	0.00705274	0.189347	0.234558	-0.0111787	0.196713	-0.542687	0.20469	NA	0.519588	0.121037	-0.190532	-0.0661472	-0.630945	-0.118468	0.269013	-0.819138	-0.342208	-0.225756	-0.392945	-0.25559	0.0813375	0.0611251	-0.694263	NA
ENSG00000223774	NA	-0.949962	NA	1.88166	1.90215	NA	NA	-1.59248	1.8434	2.37141	2.10098	1.7016	0.440164	-1.10184	2.46001	2.93575	2.81294	2.42019	1.51865	0.859469	NA	2.47739	1.30066	1.43878	1.06301	1.45189	1.91868	2.0773	1.69044	1.35136	1.09273	2.22352	NA	2.7179	2.06779	1.63832	1.90355	1.12956	1.35733	2.29934	1.9653	1.60941	1.93292	1.97536	1.92803	2.45638	2.20794	2.21744	NA
ENSG00000246022	NA	-6.15303	NA	-2.27732	-1.94228	NA	NA	-7.27372	-2.28025	-3.19281	-2.80208	-2.541	-4.32986	-7.1356	-1.11028	-1.80792	-2.30326	-3.05114	-2.86732	-4.59421	NA	-2.00464	-1.91302	-2.29557	-2.89455	-3.38394	-1.76601	-2.47908	-2.1185	-2.34169	-4.00712	-3.22327	NA	-2.46924	-2.14678	-3.03411	-3.31149	-4.55861	-3.31503	-2.8837	-3.0172	-2.92138	-2.34347	-1.93778	-1.79863	-2.40057	-2.02504	-2.28072	NA
ENSG00000213719	NA	NA	NA	NA	NA	NA	NA	NA	NA	NA	NA	NA	NA	NA	NA	NA	NA	NA	NA	NA	NA	NA	NA	NA	NA	NA	NA	NA	NA	NA	NA	NA	NA	NA	NA	NA	NA	NA	NA	NA	NA	NA	NA	NA	NA	NA	NA	NA	NA
ENSG00000166704	NA	NA	NA	NA	NA	NA	NA	NA	NA	NA	NA	NA	NA	NA	NA	NA	NA	NA	NA	NA	NA	NA	NA	NA	NA	NA	NA	NA	NA	NA	NA	NA	NA	NA	NA	NA	NA	NA	NA	NA	NA	NA	NA	NA	NA	NA	NA	NA	NA
[truncated: 12,269 more rows]
[truncated: 83 more columns]
