# Supplementary material for: Transcriptomic analyses reveal rhythmic and CLOCK-driven pathways in human skeletal muscle
Source: eLife. 2018 Apr 16;7:e34114. doi: 10.7554/eLife.34114 (PMC5902165; doi:10.7554/eLife.34114)
Supplement: Figure 1—source data 2. [file elife-34114-fig1-data2.xlsx]

## Sheet: Model_R.I-R.E
	GO.ID	Term	Annotated	Significant	Expected	resultClassic	Genes	resultTopgo	ratio
2	GO:0061014	positive regulation of mRNA catabolic pr...	22	14	4.65	1.9e-05	UPF1,PABPC1,TNRC6C,GTPBP1,ZC3HAV1,HNRNPR,ZFP36,RC3H1,PNPT1,TOB1,ZFP36L2,BTG2,POLR2G,ZFP36L1	1.9e-05	3.01075
3	GO:0032922	circadian regulation of gene expression	48	23	10.14	3.2e-05	USP2,PER3,SIRT1,PRMT5,NAMPT,AHR,PPARGC1A,CRY2,NR1D1,PER2,MYBBP1A,ARNTL,BHLHE40,CLOCK,PML,OGT,CCRN4L,HNRNPU,CIART,NPAS2,PER1,PPARA,TOP1	3.2e-05	2.26824
4	GO:0097306	cellular response to alcohol	88	36	18.59	6.1e-05	CFLAR,OSBPL7,CTNNA1,ATP2B1,TFAP4,ESR1,SIRT1,PPP1R9B,PPARGC1A,SOD2,NR3C1,XRN1,FOXO3,KLF9,DNMT3A,MYOG,RAMP3,TRIM24,ITPR2,NCOA3,KLF2,MYOD1,PRKAA1,SERPINF1,ROCK2,KLF4,MYC,PIM1,MSN,EIF4E,IL15,ABCA1,PRKCE,KAT5,DAG1,ZNF703	6.1e-05	1.93653
5	GO:0006509	membrane protein ectodomain proteolysis	35	18	7.39	7.1e-05	TNFRSF1B,PSEN1,TIMP3,MYH9,SH3D19,ADAM19,ADAM10,SPPL2A,FURIN,RBMX,ADAM17,NCSTN,ERAP1,PACSIN3,DAG1,RGMA,BACE2,LRIG2	7.1e-05	2.43572
6	GO:0050731	positive regulation of peptidyl-tyrosine...	93	36	19.64	7.8e-05	CD44,KITLG,TNK2,TNFRSF1A,NRP1,PDGFB,CD40,ARL2BP,VEGFA,HBEGF,THBS4,ARHGEF2,HSPH1,IL6ST,AGT,PARP9,EGF,IQGAP1,ARRB2,VEGFC,ADAM17,ACE,IL6R,ITGA5,IL15,RICTOR,STAT3,EFNA1,PRNP,PARP14,DOK7,YES1,GAS6,SOCS3,PTPN1,PECAM1	7.8e-05	1.83299
7	GO:0035723	interleukin-15-mediated signaling pathwa...	10	8	2.11	0.00012	STAT5A,IL15RA,SHC1,JAK1,IL15,STAT3,STAT5B,PLCB1	0.00012	3.79147
9	GO:1903580	positive regulation of ATP metabolic pro...	28	15	5.91	0.00016	ENO1,HIF1A,TAZ,PPARGC1A,ESRRB,MYOG,PFKFB2,PRKAA1,MYC,ARNT,PRKAA2,GPD1,STAT3,PFKFB3,INSR	0.00016	2.53807
10	GO:0010921	regulation of phosphatase activity	74	29	15.63	0.00029	NUAK1,PPP1R15A,FKBP1A,TGFB2,HSP90AB1,PPP1R9B,PDGFRB,CRY2,MPHOSPH10,RIPK3,RGN,ZCCHC9,ROCK2,CALM2,BOD1,AKAP6,FARP1,NIFK,PPARGC1B,SH3RF2,RRP1B,CNST,TSC1,ZFYVE1,SPRED1,HSP90B1,PPP1R27,CHP1,CALM1	0.00029	1.85541
11	GO:1901890	positive regulation of cell junction ass...	24	13	5.07	0.00038	NRP1,PPM1F,CAV1,VEGFA,EPB41L5,TEK,KDR,AGT,FLOT1,IQGAP1,NPHP1,TSC1,LIMS1	0.00038	2.5641
12	GO:1904019	epithelial cell apoptotic process	59	27	12.46	0.0004	CFLAR,CD40,STK3,PIAS4,PPARGC1A,NFE2L2,TNFAIP3,FOXO3,DNMT3A,TEK,SPOP,SRSF6,KDR,EIF2S1,SORT1,GSN,PDCD4,TGFBR2,TNIP2,COL4A3,BCL2L1,NDNF,ANO6,GAS6,ZFP36L1,MAP3K5,BMPR2	0.0004	2.16693
13	GO:0046898	response to cycloheximide	5	5	1.06	0.00042	XRN1,KLF2,KLF4,MYC,BCL2L1	0.00042	4.71698
14	GO:0009409	response to cold	33	16	6.97	0.00043	YBX3,ATP2B1,HSP90AA1,DNAJC3,PPARGC1A,SOD2,LRP11,PRKAA1,HSPD1,ACOT11,FOS,RNF34,EIF2AK3,LPL,UCP3,UCP2	0.00043	2.29555
15	GO:0098656	anion transmembrane transport	128	44	27.03	0.00046	SLC25A13,SLC4A7,SLC1A3,SLC7A8,SLC25A1,APOL1,SLC38A7,SLC7A5,CLIC5,SLC25A12,PCYOX1,SLC36A1,SLC12A4,BEST3,SLC6A6,SLC38A2,MYC,SLC5A6,SLC38A6,SLC12A6,SLC16A3,TTYH2,SLC20A1,SLC16A1,SLC37A1,PRKAA2,ABCA1,SLC43A2,SLC20A2,CLIC4,LRRC8C,LRRC8D,PRNP,ANO6,SLC25A42,IRS2,SLC36A2,SLC38A3,SLC25A29,LRRC8B,SLC22A4,SLC22A5,SLC35B4,SLC26A6	0.00046	1.62782
16	GO:0071383	cellular response to steroid hormone sti...	113	43	23.87	0.00061	CFLAR,TFPI,ATP2B1,TFAP4,ESR1,SIRT1,PPP1R9B,PPARGC1A,PPARD,NR3C1,FOXO3,KLF9,ESRRB,MYOG,RAMP3,TRIM24,NCOA3,NR1D1,MYOD1,RAN,SERPINF1,ROCK2,MYC,RXRG,MSN,THRB,EIF4E,NR3C2,ZFP36L2,BCL2L11,HNRNPU,NR2F6,ATP1A1,CREBRF,AKAP13,KAT5,NR1D2,ZNF703,ZFP36L1,PPARA,PAQR9,ESRRG,ARID5A	0.00061	1.80142
17	GO:0045765	regulation of angiogenesis	158	51	33.37	0.00065	PLXND1,DCN,HDAC9,SP100,VASH1,RAPGEF3,TGFB2,SIRT1,NRP1,XBP1,HIF1A,CD40,PPP1R16B,PGK1,FLT1,MEOX2,GAB1,VEGFA,THBS4,STAT1,ATF2,NFE2L2,TNFAIP3,TEK,PLCG1,KDR,SERPINF1,STARD13,BTG1,ROCK2,COL4A2,ETS1,TMEM2,AGT,KLF4,WARS,PML,HSPG2,VEGFC,ITGA5,JAK1,TGFBR2,ADAMTS9,ERAP1,SPRED1,STAT3,COL4A3,EFNA1,MMRN2,CD34,SP1	0.00065	1.52832
18	GO:0051591	response to cAMP	50	21	10.56	0.00067	HSPA5,SREBF1,RAPGEF3,SLC8A3,STAT1,IGFBP5,DUSP1,TEK,ITPR2,RAP1B,LDHA,PNPT1,APP,AKAP6,PPARGC1B,GPD1,FOS,RELA,PER1,ZFP36L1,SLC26A6	0.00067	1.98864
20	GO:0000380	alternative mRNA splicing, via spliceoso...	44	19	9.29	0.00079	PTBP1,SFSWAP,RBM7,RBFOX1,HNRNPM,HNRNPL,DDX5,SFPQ,RBM25,SRSF6,MYOD1,HNRNPA1,DHX9,TRA2B,MBNL2,WTAP,RBMX,HNRNPU,RP11-212D19.4	0.00079	2.04521
21	GO:0060977	coronary vasculature morphogenesis	12	8	2.53	0.00085	TGFBR3,NRP1,VEGFA,PDGFRB,HEY2,SEC24B,SPRED1,ARID2	0.00085	3.16206
22	GO:0030947	regulation of vascular endothelial growt...	20	11	4.22	0.00091	NEDD4,HIF1A,FLT1,GRB10,VEGFA,TMEM204,ARNT,VEGFC,ITGA5,MMRN2,PTPN1	0.00091	2.60664
23	GO:0031532	actin cytoskeleton reorganization	68	26	14.36	0.00092	ATP2C1,DTNBP1,FRY,RAPGEF3,CTTN,NRP1,MYH9,GAB1,TEK,RAP2A,MKLN1,PDGFRA,ARHGDIA,ABL2,CDC42BPA,GSN,PAK1,EPS8,TNIK,WHAMM,SHC1,RICTOR,DAPK3,S1PR1,FES,PTPN1	0.00092	1.81058
24	GO:0038066	p38MAPK cascade	23	12	4.86	0.00099	MAPK14,VEGFA,GADD45A,HSPH1,ZFP36,GADD45G,MAPKAPK2,PER1,CAV3,ZFP36L1,MAP3K5,MAP3K3	0.00099	2.46914
25	GO:1903825	organic acid transmembrane transport	58	23	12.25	0.00099	SLC25A13,SLC1A3,SLC7A8,SLC25A1,SLC38A7,SLC7A5,SLC25A12,SLC36A1,SLC6A6,SLC38A2,MYC,SLC5A6,SLC38A6,SLC16A3,SLC16A1,PRKAA2,SLC43A2,IRS2,SLC36A2,SLC38A3,SLC25A29,SLC22A4,SLC22A5	0.00099	1.87755
26	GO:0061614	pri-miRNA transcription from RNA polymer...	29	14	6.12	0.00103	NFATC3,TGFB2,PDGFB,HIF1A,BMPR1A,DDX5,PPARD,ETS1,GNL3,STAT3,FOS,RELA,PPARA,TEAD1	0.00103	2.28758
27	GO:0034341	response to interferon-gamma	94	33	19.85	0.00109	CD44,IFNGR1,PIAS1,SP100,HSP90AB1,CD40,TRIM38,STAT1,CD58,TRIM25,IRF1,SYNCRIP,CALCOCO2,MYC,PARP9,PML,CAMK2G,IFNGR2,JAK1,GBP2,B2M,DAPK3,IRF2,TRIM8,AQP4,PARP14,SOCS3,IFITM2,IRF7,IFITM1,HLA-A,SLC26A6,HLA-B	0.00109	1.66247
28	GO:0061298	retina vasculature development in camera...	15	9	3.17	0.00118	NRP1,HIF1A,PDGFRB,ACVR2B,RHOJ,PDGFRA,CLIC4,COL4A1,BMPR2	0.00118	2.83912
29	GO:0007156	homophilic cell adhesion via plasma memb...	59	23	12.46	0.00131	PVR,PCDHGA2,PCDH1,CDH5,CADM1,FAT4,PCDHGA1,PCDHGA12,PCDHGB6,PCDHGA5,PCDHGA7,PCDHGA6,PCDHGA8,PCDHGA10,PCDHGA11,PCDHGB2,PCDHGB4,PCDHGB7,PCDHGB1,PCDHGA3,PCDHGA9,PCDHGB3,PCDHGB5	0.00131	1.84591
30	GO:0061097	regulation of protein tyrosine kinase ac...	49	20	10.35	0.00137	MVP,NCK2,PSEN1,PDGFB,CAV1,CBLB,HSPH1,SH3BP5,AGT,EGF,APP,ADAM17,ACE,SHC1,EFNA1,PRNP,DOK7,GAS6,PTPN1,GGNBP2	0.00137	1.93237
31	GO:0038111	interleukin-7-mediated signaling pathway	18	10	3.8	0.00141	CISH,PIK3CA,STAT5A,PIK3R1,TCEB1,JAK1,STAT3,STAT5B,BRWD1,IRS2	0.00141	2.63158
32	GO:0042921	glucocorticoid receptor signaling pathwa...	14	10	2.96	0.00165	NEDD4,NR3C1,CRY2,YWHAH,ARNTL,CLOCK,PER1,CALR,NCOA6,RBM14	0.00165	3.37838
33	GO:0050932	regulation of pigment cell differentiati...	8	6	1.69	0.00166	KITLG,BLOC1S6,GNAQ,ADAMTS9,ZEB2,BCL2	0.00166	3.5503
34	GO:0045740	positive regulation of DNA replication	76	28	16.05	0.00167	KITLG,MAP2K7,HSP90AA1,HSP90AB1,PDGFB,TNKS2,TNFAIP1,CCT4,TGFB3,ATF1,INO80,E2F8,PDGFRA,HNRNPA1,DHX9,KLF4,MYC,IGF1R,NVL,CCT6A,HMBOX1,CCT5,SHC1,CCT3,CCT2,PARM1,INSR,CALR	0.00167	1.74455
35	GO:0033002	muscle cell proliferation	113	39	23.87	0.00184	CFLAR,CALCRL,TGFBR3,TGFB2,PDGFB,NAMPT,VIPR2,BMPR1A,PRKAR1A,PPARGC1A,PPARD,MAPK14,HBEGF,PDGFRB,FOXP1,STAT1,IGFBP5,TNFAIP3,TBX2,MYOG,HEY2,AGT,KLF4,MYC,PIM1,SAV1,GJA1,PAXBP1,KALRN,IL6R,TGFBR2,IL15,STAT3,S1PR1,CTNNBIP1,IRAK1,ARID2,TGM2,PRKDC	0.00184	1.63385
36	GO:0061042	vascular wound healing	6	5	1.27	0.00207	MCAM,XBP1,TNFAIP3,NDNF,CD34	0.00207	3.93701
37	GO:0051099	positive regulation of binding	112	37	23.65	0.00216	PLXND1,DDX11,HERPUD1,PSEN1,ADD1,FKBP1A,HSP90AB1,NRP1,CLN5,STK3,CAV1,CAPRIN2,EPB41L5,PLCL1,TRIM28,RAN,DERL1,MYC,FLOT1,PARP9,EGF,APP,RALB,PLK2,HMBOX1,CEBPG,DPH3,PLCL2,EPB41,DTX3L,B2M,AKTIP,CTBP2,ANXA2,TMEM173,LRRK2,EBF2	0.00216	1.56448
38	GO:0048741	skeletal muscle fiber development	28	13	5.91	0.00241	XK,HDAC9,MYF6,MYOG,MYOD1,PPP3CA,BIN3,HOMER1,KLHL40,LMOD3,KIAA1161,FBXO22,BCL2	0.00241	2.19966
39	GO:0032655	regulation of interleukin-12 production	25	12	5.28	0.00249	MAST4,CD40,NFKB1,MAPK14,FOXP1,IRF1,TLR4,ARRB2,HSPD1,RELA,PLCB1,HLA-B	0.00249	2.27273
41	GO:0070936	protein K48-linked ubiquitination	48	19	10.14	0.00273	NEDD4L,RNF4,UBE2D1,HACE1,CDC34,BFAR,UBE2D3,TNFAIP3,UBE2G1,DTX3L,UBE2E3,RNF34,ARIH2,UBE2G2,ZNRF1,UBE2H,PELI1,TOPORS,RNF115	0.00273	1.87377
42	GO:0060347	heart trabecula formation	11	7	2.32	0.00273	TGFBR3,FKBP1A,FHL2,TEK,HEY2,ADAMTS1,CAV3	0.00273	3.01724
45	GO:1903036	positive regulation of response to wound...	88	30	18.59	0.00321	ENPP4,TNFRSF1A,XBP1,PPARD,HBEGF,NFE2L2,RREB1,MYOD1,IL6ST,CLOCK,ETS1,AGT,DHX9,TLR4,MYC,S100A8,OSMR,PDCD4,PPAP2B,TGFBR2,IL15,NDEL1,PRKCE,PTGER4,IL17D,RP11-330H6.5,STAT5B,LPL,ANO6,TGM2	0.00321	1.61377
46	GO:0032868	response to insulin	185	55	39.07	0.00339	CFLAR,PDK4,ATP6V0A1,HDAC9,NUCKS1,SREBF1,SORBS1,SIRT1,XBP1,GRB10,GAB1,ATP6V1A,CISH,STAT1,SRSF4,PIK3R3,CRY2,FABP3,TNFSF10,PIK3CA,SRSF6,PRKAA1,SORT1,LPIN1,AGT,TBC1D4,MYC,IGF1R,PIK3R1,OGT,ATP6V1B2,EIF4EBP2,PAK1,ADIPOR1,SHC1,TSC1,NDEL1,LMBRD1,INSR,SLC25A33,RELA,SMARCC1,UCP3,UCP2,TRIM72,SLC2A4,SOCS3,SP1,ZFP36L1,IRS2,PPARA,PTPN1,EIF6,PRKDC,PIK3R3	0.00339	1.40773
47	GO:0015800	acidic amino acid transport	14	8	2.96	0.00343	SLC25A13,SLC1A3,PSEN1,SLC38A7,SLC25A12,PER2,SLC6A1,ARL6IP1	0.00343	2.7027
48	GO:0043403	skeletal muscle tissue regeneration	26	12	5.49	0.00374	CFLAR,IFRD1,MYF6,PPARD,MAPK14,MYOG,MYOD1,LARGE,BIN3,GJA1,TGFBR2,DAG1	0.00374	2.18579
49	GO:0035456	response to interferon-beta	17	9	3.59	0.0038	CDC34,STAT1,IRF1,PNPT1,TMEM173,UBE2G2,IFITM2,IFITM1,PLSCR1	0.0038	2.50696
50	GO:0050779	RNA destabilization	20	10	4.22	0.00393	UPF1,TNFRSF1B,HNRNPR,ZFP36,PUM1,RC3H1,CNOT6L,ZFP36L2,METTL3,ZFP36L1	0.00393	2.36967
51	GO:0014891	striated muscle atrophy	9	6	1.9	0.00409	CFLAR,PPARGC1A,MYOG,GSN,TRIM63,IL15	0.00409	3.15789
52	GO:1900120	regulation of receptor binding	9	6	1.9	0.00409	NRP1,PLCL1,ADAM15,PLCL2,B2M,RGMA	0.00409	3.15789
53	GO:0072202	cell differentiation involved in metanep...	9	6	1.9	0.00409	WWTR1,PDGFB,STAT1,YAP1,CD34,FAT4	0.00409	3.15789
54	GO:0008625	extrinsic apoptotic signaling pathway vi...	64	23	13.52	0.00445	CFLAR,SP100,TNFRSF1A,TIMP3,STX4,STK3,MADD,ARHGEF2,TNFAIP3,TNFRSF10B,TNFSF10,SORT1,BMPR1B,PIK3R1,BAG3,DEDD,PEA15,FEM1B,RNF34,BCL2L1,BCL2,DDX47,DDX3X	0.00445	1.70118
55	GO:0007565	female pregnancy	103	35	21.75	0.0046	ITGA3,TEAD3,VMP1,SPHK2,ACSL4,ESR1,MAGED2,NAMPT,PPARD,CLIC5,UMPS,IGFBP5,TGFB3,POLR1B,APOL2,TRIM28,SLC38A2,ETS1,ACVR1B,AGT,IL11RA,PAM,GJA1,DEDD,UBE2Q1,TGFBR2,CTSB,FOS,BCL2,STOX2,STAT5B,UCP2,CALR,SLC38A3,BMPR2	0.0046	1.6092
56	GO:2001242	regulation of intrinsic apoptotic signal...	125	40	26.4	0.00499	CD44,DAPK2,RRM2B,HERPUD1,YBX3,NCK2,ENO1,CYLD,RRN3,SIRT1,XBP1,HIF1A,PIAS4,CAV1,PPIF,SOD2,NFE2L2,SFPQ,ARHGEF2,IVNS1ABP,TRIM32,HSPH1,SPOP,PLAGL2,RIPK3,UBQLN1,MCL1,S100A8,NACC2,BCL2L11,PLEKHF1,BCL2L1,BCL2,EIF2AK3,PTTG1IP,LRRK2,NOC2L,PTPN1,DDX3X,TAF9	0.00499	1.51515
60	GO:0033210	leptin-mediated signaling pathway	7	5	1.48	0.00598	SIRT1,BBS2,MKKS,ADIPOR1,STAT3	0.00598	3.37838
61	GO:0032328	alanine transport	7	5	1.48	0.00598	SLC38A7,SLC36A1,SLC38A2,SLC36A2,SLC38A3	0.00598	3.37838
62	GO:0034139	regulation of toll-like receptor 3 signa...	7	5	1.48	0.00598	CAV1,TNFAIP3,UBQLN1,FLOT1,PELI1	0.00598	3.37838
63	GO:0010960	magnesium ion homeostasis	7	5	1.48	0.00598	XK,TRPM7,CNNM2,ANK3,CNNM4	0.00598	3.37838
64	GO:0042149	cellular response to glucose starvation	34	14	7.18	0.00635	HSPA5,XBP1,CPEB4,NFE2L2,ATG14,PRKAA1,MYBBP1A,HNRNPA1,PRKAA2,IFI16,BCL2,EIF2AK3,UPP1,PIK3R4	0.00635	1.94986
65	GO:0048511	rhythmic process	195	66	41.18	0.00642	NFYA,CREBBP,USP2,CTNNA1,KITLG,PER3,SREBF1,NFKB2,ESR1,TGFB2,SIRT1,PRMT5,NAMPT,AHR,DDX5,NAGLU,PPARGC1A,VEGFA,SFPQ,FOXO3,KLF9,TGFB3,CRY2,HNRNPR,NR1D1,PER2,PRKAA1,MYBBP1A,SERPINF1,ARNTL,BHLHE40,ROCK2,CLOCK,PDGFRA,ETS1,DHX9,MYC,BMPR1B,PML,ARRB2,PAM,OGT,CCRN4L,HNRNPU,ADAMTS1,KLF10,GNAQ,CIART,NR2F6,PRKAA2,NFIL3,METTL3,SGPL1,TEF,NPAS2,BCL2L1,BCL2,STAT5B,NR1D2,PER1,GPR157,SP1,PPARA,NCOR2,TOP1,PRKDC	0.00642	1.60272
66	GO:0043484	regulation of RNA splicing	95	37	20.06	0.00651	PTBP1,CLK1,SFSWAP,RBM7,RBFOX1,YTHDC1,HNRNPL,SNRNP70,DDX5,NUP98,SRSF7,SRSF4,PTBP3,RBM25,HNRNPA2B1,SRSF6,AHNAK,MYOD1,HABP4,KHDRBS3,RBM38,SRPK2,HNRNPA1,TRA2B,MBNL2,PIK3R1,WTAP,RBMX,HNRNPU,RRP1B,ZNF326,HNRNPH1,HNRNPF,CLK3,AKAP17A,RBM20,RP11-212D19.4	0.00651	1.84447
67	GO:0043627	response to estrogen	115	36	24.29	0.00662	CFLAR,TFPI,CTNNA1,ESR1,MMP15,CAV1,PPP1R9B,PPARGC1A,PDGFRB,TGFB3,DNMT3A,DUSP1,TEK,TRIM25,MYOG,RAMP3,TRIM24,NCOA3,MYOD1,ASH2L,LDHA,ETS1,AGT,MYC,PAM,SLC6A1,TGFBR2,STAT3,KAT5,STAT5B,CALR,ZNF703,NCOR2,STRN3,ARID5A,TXNIP	0.00662	1.48209
68	GO:0046323	glucose import	55	20	11.62	0.00665	CLTCL1,SORBS1,GRB10,MAPK14,NFE2L2,PIK3R3,PRKAA1,SORT1,AGT,MYC,PIK3R1,SLC2A12,PAK1,PEA15,TSC1,LMBRD1,INSR,SLC2A4,IRS2,PIK3R3	0.00665	1.72117
69	GO:0007568	aging	199	60	42.03	0.00691	DCN,GCLM,TNFRSF1B,CTNNA1,MNT,ATP2B1,VASH1,SREBF1,PICALM,NUAK1,NFKB2,PSEN1,KAT6A,YPEL3,SIRT1,BMPR1A,PPP1R9B,PPARGC1A,CTSC,MAPK14,SOD2,PDE4D,PDGFRB,BCL6,IGFBP5,NFE2L2,FOXO3,TGFB3,DNMT3A,TBX2,RGN,SERPINF1,ARNTL,EIF2S1,AGT,PNPT1,PML,POLG,APP,GSN,PDCD4,PPP1R9A,TGFBR2,IL15,CASP7,STAT3,LIMS1,FOS,RSL1D1,BCL2,PRNP,RELA,DAG1,UCP3,UCP2,CALR,NPM1,IRAK1,LRRK2,PRKDC	0.00691	1.42755
70	GO:0043551	regulation of phosphatidylinositol 3-kin...	31	13	6.55	0.00704	PIK3IP1,PDGFB,FLT1,WDR91,PDGFRB,PIK3R3,TEK,ATG14,PDGFRA,KLF4,PIK3R1,PIK3R4,PIK3R3	0.00704	1.98473
71	GO:0031032	actomyosin structure organization	147	44	31.05	0.00716	CFLAR,LIMCH1,PFN2,RAPGEF3,TRPM7,SORBS1,NRP1,PPM1F,MYH9,MYOM1,MET,PRKAR1A,TNFAIP1,MYL2,PDGFRB,FOXP1,EPB41L5,CNN3,TGFB3,SORBS3,MKKS,ROCK2,FHOD3,PDGFRA,CASQ1,CDC42BPA,PIK3R1,ANKRD1,PAK1,WASF2,PPP1R9A,EPB41,ZYX,LMOD3,MYOZ3,TSC1,PDCD6IP,AKAP13,LMOD2,S1PR1,PTGER4,CAV3,ACTG1,MYH6	0.00716	1.41707
72	GO:0032481	positive regulation of type I interferon...	59	21	12.46	0.00727	CREBBP,POLR3E,NFKB2,DDX58,NFKB1,STAT1,IRF1,POLR3F,DHX9,TLR4,FLOT1,HSPD1,POLR3A,IFI16,POLR3D,RELA,IRAK1,TMEM173,IRF7,DDX3X,PRKDC	0.00727	1.68539
73	GO:0044243	multicellular organismal catabolic proce...	38	15	8.03	0.00762	COL4A4,MMP15,CTSD,COL4A2,CTSL,ENPEP,FURIN,ADAM15,ACE,COL1A2,CTSB,COL4A3,PHYKPL,COL4A1,COL15A1	0.00762	1.868
74	GO:0071385	cellular response to glucocorticoid stim...	38	15	8.03	0.00762	CFLAR,ATP2B1,TFAP4,NR3C1,FOXO3,KLF9,MYOD1,SERPINF1,EIF4E,ZFP36L2,BCL2L11,HNRNPU,CREBRF,AKAP13,ZFP36L1	0.00762	1.868
75	GO:0003186	tricuspid valve morphogenesis	5	4	1.06	0.00825	BMPR1A,HEY2,TGFBR2,BMPR2	0.00825	3.77358
76	GO:1900084	regulation of peptidyl-tyrosine autophos...	5	4	1.06	0.00825	CAV1,VEGFA,IQGAP1,ACE	0.00825	3.77358
77	GO:0072182	regulation of nephron tubule epithelial ...	5	4	1.06	0.00825	WWTR1,STAT1,YAP1,FAT4	0.00825	3.77358
78	GO:0031017	exocrine pancreas development	5	4	1.06	0.00825	XBP1,WLS,C8orf22,INSR	0.00825	3.77358
79	GO:0033235	positive regulation of protein sumoylati...	10	6	2.11	0.00841	PIAS1,RASD2,PIAS4,RWDD3,ARNT,GNL3	0.00841	2.8436
80	GO:0003215	cardiac right ventricle morphogenesis	10	6	2.11	0.00841	SEMA3C,SMARCD3,TGFB2,JAG1,BMPR1A,HEY2	0.00841	2.8436
81	GO:0002467	germinal center formation	10	6	2.11	0.00841	BCL3,NFKB2,BCL6,TNFAIP3,RC3H1,ADAM17	0.00841	2.8436
82	GO:0015695	organic cation transport	10	6	2.11	0.00841	SLC7A8,SLC47A1,SLC22A3,SLC25A42,SLC22A4,SLC22A5	0.00841	2.8436
83	GO:0001765	membrane raft assembly	10	6	2.11	0.00841	CAV1,RFTN1,FLOT2,FLOT1,CAV3,ANXA2	0.00841	2.8436
84	GO:0060760	positive regulation of response to cytok...	35	14	7.39	0.00857	HIF1A,DDX58,IL1R1,TRIM32,DHX9,PARP9,CREBRF,PARP14,GAS6,CSF1,IRF7,CASP4,TICAM2,TAF9	0.00857	1.89445
85	GO:1903393	positive regulation of adherens junction...	22	10	4.65	0.00908	ADD1,NRP1,PPM1F,VEGFA,EPB41L5,TEK,KDR,IQGAP1,TSC1,LIMS1	0.00908	2.15054
86	GO:0072215	regulation of metanephros development	13	7	2.75	0.00952	WWTR1,PDGFB,PDGFRB,STAT1,MYC,YAP1,FAT4	0.00952	2.54545
87	GO:2000811	negative regulation of anoikis	13	7	2.75	0.00952	PDK4,CAV1,PIK3CA,PTRH2,MCL1,ITGA5,BCL2	0.00952	2.54545
88	GO:0006699	bile acid biosynthetic process	19	9	4.01	0.00958	OSBPL7,OSBPL6,SIRT1,HSD3B7,ACOT8,OSBP,NR1D1,OSBPL2,CYP27A1	0.00958	2.24439
89	GO:0043536	positive regulation of blood vessel endo...	32	13	6.76	0.00961	HDAC9,NRP1,PDGFB,HIF1A,CD40,VEGFA,NFE2L2,PLCG1,STAT5A,KDR,VEGFC,AMOTL1,SP1	0.00961	1.92308
90	GO:0045599	negative regulation of fat cell differen...	32	13	6.76	0.00961	WWTR1,TRIO,RUNX1T1,SIRT1,JAG1,AXIN1,SOD2,ARNTL,SORT1,JDP2,ZFP36L2,ASXL1,INSIG1	0.00961	1.92308
92	GO:0032103	positive regulation of response to exter...	193	53	40.76	0.01189	DCN,DAPK2,PUM2,TNFRSF1A,CXCL2,SIRT1,NRP1,PPM1F,PDGFB,HIF1A,STX4,MET,MAPK14,VEGFA,THBS4,PDGFRB,KDR,SWAP70,IL6ST,PUM1,CLOCK,ETS1,AGT,DHX9,CALCOCO2,TLR4,ADAM10,S100A8,RALB,OSMR,C9orf72,PDCD4,VEGFC,ADAM17,IL6R,PRKAA2,FYCO1,IL15,TSC1,NDEL1,S1PR1,PTGER4,IL17D,RP11-330H6.5,STAT5B,LPL,ANO6,CALR,GAS6,CSF1,UNC13B,TGM2,BMPR2	0.01189	1.30029
94	GO:0008585	female gonad development	58	20	12.25	0.01273	CTNNA1,KITLG,ESR1,SIRT1,NUP107,VEGFA,FOXO3,PDGFRA,MYC,BMPR1B,ARRB2,ARID5B,ADAMTS1,TIPARP,SGPL1,INSR,BCL2L1,BCL2,STAT5B,NUPR1	0.01273	1.63265
95	GO:0043501	skeletal muscle adaptation	23	10	4.86	0.01308	CFLAR,PPARGC1A,IGFBP5,MYOG,MYOD1,PPP3CA,CAMK2G,TRIM63,TNNI1,IL15	0.01308	2.05761
96	GO:1903044	protein localization to membrane raft	8	5	1.69	0.01318	CAV1,RFTN1,REEP2,FLOT2,FLOT1	0.01318	2.95858
97	GO:0016264	gap junction assembly	8	5	1.69	0.01318	CTNNA1,CAV1,AGT,GJA1,ACE	0.01318	2.95858
98	GO:2000234	positive regulation of rRNA processing	8	5	1.69	0.01318	DIMT1,WDR75,HEATR1,RIOK1,WDR43	0.01318	2.95858
99	GO:0019885	antigen processing and presentation of e...	8	5	1.69	0.01318	ERAP1,B2M,TAP1,TAP2,XXbac-BPG246D15.9	0.01318	2.95858
100	GO:0045117	azole transport	13	6	2.75	0.01319	SNAP23,SLC38A7,SLC19A2,SLC22A3,SLC38A3,SLC25A29	0.01319	2.18182
101	GO:0050727	regulation of inflammatory response	166	48	35.06	0.01326	CFH,TNFRSF1B,CALCRL,TNFRSF1A,MGLL,CD59,ESR1,RHBDD3,NFKB1,PPARD,MAPK14,C9,BCL6,FOXP1,IL1R1,CD46,TNFAIP3,TEK,ZFP36,SERPINF1,IL6ST,CLOCK,ETS1,AGT,DHX9,KLF4,TLR4,S100A8,OSMR,PDCD4,ZYX,BCL6B,IL15,RICTOR,PTGER4,IL17D,RELA,RP11-330H6.5,STAT5B,NR1D2,LPL,C8G,PER1,SOCS3,PPARA,CD55,CASP4,TGM2	0.01326	1.36908
102	GO:0060359	response to ammonium ion	50	17	10.56	0.01442	ADSS,HSPA5,DPYSL2,HSP90AB1,PPP1R9B,EFTUD2,DNMT3A,DIAPH1,MYC,HOMER1,SLC6A1,KALRN,PEA15,CASP7,PRKCE,RELA,LRRK2	0.01442	1.60985
103	GO:0045927	positive regulation of growth	159	49	33.58	0.01488	ARX,RUFY3,NEDD4L,YBX3,TGFBR3,TGFB2,NRP1,PPM1F,BMPR1A,OSBP,PPARD,MAPK14,VEGFA,HBEGF,EIF4G1,TRIM32,TBX2,BBS2,MKKS,MACF1,INO80,MYOD1,EXOSC2,HEY2,PIM1,SDCBP,YAP1,ADAM10,S100A8,PAK1,AKAP6,ADAM17,ZFYVE27,H3F3A,TGFBR2,NDEL1,INSR,SLC25A33,BCL2,STAT5B,RPS6KA3,PLCB1,CSF1,ITSN2,BMPR2,DDX3X,TWF2,PRKDC,TAF9	0.01488	1.4592
105	GO:0045663	positive regulation of myoblast differen...	17	8	3.59	0.01513	MYF6,MAPK14,SMYD1,MYOG,MYOD1,BTG1,PLCB1,MAP3K5	0.01513	2.22841
106	GO:0010649	regulation of cell communication by elec...	11	6	2.32	0.01522	CAV1,PDE4D,HRC,CALM2,ANK3,CALM1	0.01522	2.58621
107	GO:0042593	glucose homeostasis	138	41	29.15	0.01524	PDK4,GCLM,NUCKS1,MAP4K4,SIRT1,XBP1,HIF1A,STX4,C10orf2,PPARGC1A,IGFBP5,HMGN3,FOXO3,SPOP,CRY2,PIK3CA,NR1D1,PRKAA1,SERPINF1,TRA2B,PPP3CA,POLG,MPC2,PIK3R1,OGT,SLC16A1,MCU,KCNB1,ADIPOR1,PRKAA2,STAT3,INSR,PRKCE,UCP2,SLC2A4,CAV3,GAS6,IRS2,PIM3,UNC13B,MBD5	0.01524	1.40652
108	GO:0097205	renal filtration	14	7	2.96	0.01561	ITGA3,MCAM,PDGFB,GJA1,MYO1E,CD34,GAS6	0.01561	2.36486
109	GO:0097062	dendritic spine maintenance	14	7	2.96	0.01561	ITGA3,CTTN,ABHD17B,TANC1,IGF1R,INSR,PRNP	0.01561	2.36486
110	GO:0045655	regulation of monocyte differentiation	14	7	2.96	0.01561	FOXP1,ZBTB46,MYC,CTNNBIP1,CSF1,IRF7,ZFP36L1	0.01561	2.36486
111	GO:0007259	JAK-STAT cascade	93	34	19.64	0.01583	DCN,PIAS1,TNFRSF1A,BCL3,CD40,ARL2BP,DOT1L,CAV1,CISH,STAT1,STAMBP,STAT5A,IL6ST,ELP2,AGAP2,AGT,PWP1,PARP9,EGF,IFNAR1,ADIPOR1,IL6R,IL15,STAT3,PARP14,STAT5B,PODN,SOCS3,HGS,LRRC66,PTPN1,LEPROT,PECAM1,GGNBP2	0.01583	1.73116
112	GO:0046854	phosphatidylinositol phosphorylation	63	21	13.31	0.0163	KITLG,PDGFB,IMPAD1,MET,GAB1,FGF6,HBEGF,PDGFRB,PIK3CA,FAM126A,PIK3C2B,PDGFRA,EGF,PIK3R1,INPP1,SMG1,NRG2,TMEM150A,IP6K1,IRS2,PIK3R3	0.0163	1.57776
113	GO:0003158	endothelium development	86	29	18.16	0.01731	TNFRSF1A,RAPGEF3,ADD1,NRP1,JAG1,PPP1R16B,STK3,MET,PDE4D,ACVR2B,FOXP1,TJP2,RAP1B,KDR,MLLT4,KDM6B,STARD13,BTG1,ROCK2,HEY2,MSN,GJA1,CLIC4,S1PR1,CD34,CDH5,GJA4,BMPR2,PECAM1	0.01731	1.59692
114	GO:2000772	regulation of cellular senescence	24	10	5.07	0.01826	VASH1,NUAK1,YPEL3,SIRT1,BMPR1A,BCL6,ARNTL,PNPT1,RSL1D1,PRKDC	0.01826	1.97239
116	GO:0045444	fat cell differentiation	145	47	30.62	0.0186	WWTR1,PIAS1,TRIO,SREBF1,RUNX1T1,AAMDC,SIRT1,CBY1,XBP1,JAG1,AXIN1,STK3,PPARGC1A,PPARD,MAPK14,SOD2,ATF2,RGS2,TRIM32,BBS2,MKKS,NR1D1,STEAP4,ZFP36,PER2,ARNTL,SORT1,KLF4,TAF8,JDP2,OSBPL11,ADIRF,ARID5B,CCRN4L,SAV1,ZFP36L2,ERAP1,ASXL1,LRRC8C,NOC3L,CTBP2,SLC2A4,PLCB1,ZFP36L1,INSIG1,TMEM120B,EBF2	0.0186	1.53494
118	GO:0002931	response to ischemia	31	12	6.55	0.01922	TIGAR,CAV1,PPIF,PPARGC1A,PANX1,CPEB4,PER2,GJA1,FAM175B,BCL2,NDNF,MAP3K5	0.01922	1.83206
119	GO:0070670	response to interleukin-4	21	9	4.44	0.02029	HSPA5,KEAP1,HSP90AB1,XBP1,RPL3,PML,NFIL3,PARP14,STAT5B	0.02029	2.02703
120	GO:0032878	regulation of establishment or maintenan...	21	9	4.44	0.02029	RUFY3,TEK,RAP1B,FLOT2,ROCK2,WDPCP,GSN,RICTOR,CDH5	0.02029	2.02703
121	GO:0045648	positive regulation of erythrocyte diffe...	21	9	4.44	0.02029	HIF1A,MAPK14,STAT1,FOXO3,ETS1,ACVR1B,ARNT,STAT3,STAT5B	0.02029	2.02703
122	GO:1903071	positive regulation of ER-associated ubi...	6	4	1.27	0.02061	HERPUD1,CAV1,NFE2L2,UBQLN1	0.02061	3.14961
123	GO:1990668	vesicle fusion with endoplasmic reticulu...	6	4	1.27	0.02061	STX4,TAP1,CALR,TAP2	0.02061	3.14961
124	GO:0014824	artery smooth muscle contraction	6	4	1.27	0.02061	BBS2,MKKS,AGT,GRIP2	0.02061	3.14961
125	GO:0006551	leucine metabolic process	6	4	1.27	0.02061	MCCC1,BCAT2,MCCC2,AUH	0.02061	3.14961
126	GO:1903140	regulation of establishment of endotheli...	6	4	1.27	0.02061	TNFRSF1A,ADD1,ROCK2,CDH5	0.02061	3.14961
127	GO:0006957	complement activation, alternative pathw...	6	4	1.27	0.02061	CFH,C9,C8G,CFD	0.02061	3.14961
128	GO:0072239	metanephric glomerulus vasculature devel...	6	4	1.27	0.02061	PDGFB,PDGFRB,PDGFRA,CD34	0.02061	3.14961
129	GO:0032825	positive regulation of natural killer ce...	6	4	1.27	0.02061	ZBTB1,IL15,STAT5B,GAS6	0.02061	3.14961
130	GO:0098711	iron ion import across plasma membrane	6	4	1.27	0.02061	PICALM,STEAP3,STEAP4,B2M	0.02061	3.14961
131	GO:0006498	N-terminal protein lipidation	6	4	1.27	0.02061	NMT1,PPM1B,NMT2,MAP6D1	0.02061	3.14961
132	GO:0090205	positive regulation of cholesterol metab...	6	4	1.27	0.02061	SREBF1,PRKAA1,LDLRAP1,ABCG1	0.02061	3.14961
133	GO:0035329	hippo signaling	32	13	6.76	0.02178	TEAD3,WWTR1,STK3,AMOTL2,TJP2,YAP1,LIMD1,DLG5,SAV1,AMOTL1,TEAD1,FAT4,TEAD4	0.02178	1.92308
134	GO:0035162	embryonic hemopoiesis	18	8	3.8	0.02228	KITLG,HIF1A,STK3,VEGFA,TPO,KDR,TGFBR2,PBX1	0.02228	2.10526
135	GO:0060964	regulation of gene silencing by miRNA	69	24	14.57	0.0223	PUM2,SEH1L,TNRC6A,ESR1,POLR2C,NUP88,DDX5,NUP98,NUP107,EIF4G1,NUP43,NUP153,RAN,IPO8,PUM1,ZC3H10,DHX9,PPP3CA,LIMD1,NUP35,H3F3A,POLR2G,STAT3,NCOR2	0.0223	1.64722
136	GO:0035690	cellular response to drug	46	16	9.72	0.02242	HSPA5,HSP90AB1,PPM1F,PPP1R9B,EFTUD2,UMPS,NFE2L2,RAP2A,RAP1B,MYC,PPP3CA,ANKRD1,PRKAA2,RNF149,PRNP,GAS6	0.02242	1.64609
137	GO:0071347	cellular response to interleukin-1	46	16	9.72	0.02242	TFPI,UPF1,HIF1A,CD40,NFKB1,IL1R1,KLF2,RC3H1,TANK,MYC,RBMX,ANKRD1,TNIP2,RELA,PLCB1,IRAK1	0.02242	1.64609
138	GO:0055081	anion homeostasis	22	9	4.65	0.02399	SIRT1,XBP1,FABP3,GPCPD1,PRKAA1,ABCG1,PRKAA2,ABCA1,CKB	0.02399	1.93548
139	GO:0060713	labyrinthine layer morphogenesis	9	5	1.9	0.02455	CYR61,RSPO3,FZD5,SOCS3,ZFP36L1	0.02455	2.63158
140	GO:0002070	epithelial cell maturation	9	5	1.9	0.02455	RFX3,XBP1,HIF1A,GJA1,FEM1B	0.02455	2.63158
141	GO:0070544	histone H3-K36 demethylation	9	5	1.9	0.02455	KDM7A,KDM4A,KDM4C,KDM8,MINA	0.02455	2.63158
142	GO:0015867	ATP transport	9	5	1.9	0.02455	SLC25A24,SLC25A4,GJA1,SLC25A6,SLC25A42	0.02455	2.63158
143	GO:0002115	store-operated calcium entry	9	5	1.9	0.02455	STIM2,CASQ1,HOMER1,ORAI3,ORAI1	0.02455	2.63158
144	GO:0048255	mRNA stabilization	25	10	5.28	0.02481	YBX3,PABPC1,HNRNPC,MAPK14,SYNCRIP,DHX9,CCRN4L,BOLL,HNRNPU,MAPKAPK2	0.02481	1.89394
146	GO:0032495	response to muramyl dipeptide	12	6	2.53	0.02507	JAG1,MAPK14,ERBB2IP,ARHGEF2,TNFAIP3,RELA	0.02507	2.37154
147	GO:1902187	negative regulation of viral release fro...	12	6	2.53	0.02507	TRIM32,TRIM25,TRIM28,PML,TRIM8,TRIM27	0.02507	2.37154
148	GO:0032703	negative regulation of interleukin-2 pro...	12	6	2.53	0.02507	TNFAIP3,ZFP36,PRNP,KAT5,CD34,TRIM27	0.02507	2.37154
149	GO:0007549	dosage compensation	12	6	2.53	0.02507	UPF1,SMCHD1,H2AFY,RLIM,CDYL,HNRNPU	0.02507	2.37154
150	GO:0060384	innervation	12	6	2.53	0.02507	NRP1,LRIG1,ADARB1,UNC13B,LRIG2,NTF4	0.02507	2.37154
151	GO:0003151	outflow tract morphogenesis	47	16	9.93	0.02752	PLXND1,TGFBR3,NEDD4,SEMA3C,TGFB2,NRP1,HIF1A,JAG1,BMPR1A,VEGFA,ATF2,TBX2,HEY2,SEC24B,TGFBR2,BMPR2	0.02752	1.61128
152	GO:0042752	regulation of circadian rhythm	66	21	13.94	0.02756	USP2,PER3,PPARGC1A,SFPQ,CRY2,NR1D1,PER2,PRKAA1,ARNTL,BHLHE40,ROCK2,PML,CCRN4L,KLF10,GNAQ,NR2F6,PRKAA2,NR1D2,PER1,PPARA,PRKDC	0.02756	1.50646
153	GO:0001756	somitogenesis	36	13	7.6	0.02766	MEOX1,SEMA3C,PLXNA2,PSEN1,COBL,MEOX2,BMPR1A,MYF6,EPB41L5,TCF15,KDM6A,ZEB2,PRKDC	0.02766	1.71053
154	GO:0009299	mRNA transcription	22	9	4.65	0.02805	SREBF1,HIF1A,DDX5,HIPK3,PPARD,MYOG,ZBTB1,ARNT,STAT3	0.02805	1.93548
155	GO:0038128	ERBB2 signaling pathway	29	11	6.12	0.02867	HSP90AA1,CPNE3,GAB1,ERBB2IP,HBEGF,PIK3CA,PTPN12,EGF,PIK3R1,NRG2,SHC1	0.02867	1.79739
156	GO:1904356	regulation of telomere maintenance via t...	51	17	10.77	0.02889	MAP2K7,HNRNPC,TINF2,TNKS2,XRN1,CCT4,HNRNPA2B1,NAT10,HNRNPA1,CCT6A,HMBOX1,CCT5,HNRNPU,CCT3,CCT2,ERCC4,SMG5	0.02889	1.57846
157	GO:2001022	positive regulation of response to DNA d...	63	20	13.31	0.03177	DDX11,TIGAR,SIRT1,PIAS4,DDX5,FAM178A,TRIM28,DHX9,MYC,PARP9,NACC2,ANKRD1,CEBPG,BRE,DTX3L,RNF168,SPIDR,SPRED1,NPAS2,HIC1	0.03177	1.50263
158	GO:0001822	kidney development	168	48	35.48	0.03241	CFLAR,ITGA3,DCN,WWTR1,RRM2B,COL4A4,TGFB2,NRP1,PDGFB,JAG1,VEGFA,PDGFRB,ACVR2B,STAT1,ODC1,TEK,RDH10,RGN,SERPINF1,PDGFRA,AHI1,AGT,MYC,YAP1,ENPEP,IQGAP1,WDPCP,ARID5B,DLG5,BCL2L11,ADAMTS1,MYO1E,ACE,TIPARP,KLF15,SPRY1,TSC1,SGPL1,COL4A3,PYGO1,BCL2,CD34,CTNNBIP1,PBX1,LRRK2,FAT4,C5orf42,TRAF3IP1	0.03241	1.35287
160	GO:0030858	positive regulation of epithelial cell d...	30	11	6.34	0.03287	KITLG,RFX3,ADD1,H2AFY,NCOA3,BTG1,AHI1,ADAMTS9,ZEB2,BCL2,CDH5	0.03287	1.73502
161	GO:0007520	myoblast fusion	26	10	5.49	0.03288	CFLAR,MYH9,MYF6,MAPK14,TANC1,MYOG,MYOD1,FLOT1,CAPN2,CAV3	0.03288	1.82149
162	GO:0030148	sphingolipid biosynthetic process	62	20	13.09	0.03329	ELOVL5,SPHK2,TNFRSF1A,ST3GAL5,PRKD3,KDSR,PRKAA1,LARGE,CYR61,CERS2,UGCG,SAMD8,ST6GALNAC6,PPAP2B,PPM1L,SGMS2,HACD1,SGPL1,CERS6,SGMS1	0.03329	1.52788
163	GO:0008645	hexose transport	75	27	15.84	0.03448	CLTCL1,SORBS1,GRB10,PPARD,MAPK14,PRKAG3,NFE2L2,PIK3R3,PRKAA1,SLC2A11,SORT1,AGT,MYC,PIK3R1,SLC2A12,PAK1,SLC45A3,PEA15,KLF15,TSC1,LMBRD1,SLC50A1,INSR,YES1,SLC2A4,IRS2,PIK3R3	0.03448	1.70455
164	GO:0048146	positive regulation of fibroblast prolif...	37	13	7.81	0.03464	FOSL2,ESR1,PDGFB,PDGFRB,PDGFRA,AGT,DHX9,MYC,PML,BMI1,ANXA2,GAS6,PRKDC	0.03464	1.66453
165	GO:0042982	amyloid precursor protein metabolic proc...	35	14	7.39	0.03485	PICALM,PSEN1,ACHE,FKBP1A,NECAB3,FLOT2,TMCC2,APP,LDLRAP1,ABCG1,NCSTN,EFNA1,PRNP,BACE2	0.03485	1.89445
166	GO:0031293	membrane protein intracellular domain pr...	16	7	3.38	0.03509	PSEN1,NFKB1,SPPL2A,MBTPS1,ADAM17,NCSTN,RELA	0.03509	2.07101
168	GO:0043122	regulation of I-kappaB kinase/NF-kappaB ...	182	49	38.44	0.03531	CFLAR,MAP3K14,ATP2C1,TNFRSF1A,BCL3,CYLD,FKBP1A,ESR1,TMEM101,SIRT1,CD40,TRIM38,TFG,STAT1,WLS,TNFAIP3,TRIM32,TNFRSF10B,TRIM25,TNFSF10,SLC44A2,TANK,TLR4,PPM1B,G3BP2,APP,SLC20A1,PLK2,GJA1,LURAP1L,RHOC,TMED4,REL,TERF2IP,TNIP2,AKAP13,PRKCE,TRIM8,CXXC5,RELA,PER1,IRAK1,ROR1,PELI1,MAP3K3,TGM2,TICAM2,UBE2V1,OTUD7B	0.03531	1.27471
170	GO:0030856	regulation of epithelial cell differenti...	78	31	16.47	0.0357	WWTR1,KITLG,TNFRSF1A,CBFB,KEAP1,RFX3,ADD1,JAG1,CAV1,H2AFY,FOXP1,STAT1,NCOA3,SRSF6,BTG1,ARNTL,ROCK2,CLOCK,CTSL,AHI1,HEY2,YAP1,GNAQ,ADAMTS9,ZEB2,BCL2,STAT5B,CDH5,ZFP36L1,FAT4,MAFG	0.0357	1.88221
171	GO:0010830	regulation of myotube differentiation	43	18	9.08	0.03719	CFLAR,HDAC9,XBP1,MYF6,MAPK14,RBM24,SMYD1,MYOG,MYOD1,RBM38,FLOT1,PPAPDC3,LMOD3,FBXO22,BCL2,MAMSTR,TRIM72,CAV3	0.03719	1.98238
172	GO:1901655	cellular response to ketone	64	20	13.52	0.03732	CFLAR,ATP2B1,TFAP4,SIRT1,NR3C1,XRN1,FOXO3,KLF9,KLF2,PRKAA1,SERPINF1,ROCK2,KLF4,MYC,MSN,EIF4E,PRKAA2,PRKCE,PTGER4,GAS6	0.03732	1.47929
173	GO:0009791	post-embryonic development	70	22	14.78	0.03774	SEMA3C,PSEN1,IMPAD1,CCDC47,MYL2,SOD2,VEGFA,ACVR2B,PLAGL2,FOXP2,KLF4,CSRNP1,MUT,ARID5B,BCL2L11,GNAQ,MYO1E,FZD5,TIPARP,SGPL1,PYGO1,BCL2	0.03774	1.4885
174	GO:0034616	response to laminar fluid shear stress	13	6	2.75	0.0384	NFE2L2,TGFB3,KLF2,ETS1,KLF4,ABCA1	0.0384	2.18182
175	GO:0071360	cellular response to exogenous dsRNA	13	6	2.75	0.0384	CAV1,DDX58,DHX9,FLOT1,RALB,TMEM173	0.0384	2.18182
176	GO:0006089	lactate metabolic process	13	6	2.75	0.0384	TIGAR,HIF1A,PFKFB2,MRS2,PER2,LDHA	0.0384	2.18182
177	GO:0048569	post-embryonic organ development	13	6	2.75	0.0384	VEGFA,LDHA,KLF4,BCL2L11,MYO1E,FZD5	0.0384	2.18182
178	GO:0042269	regulation of natural killer cell mediat...	13	6	2.75	0.0384	PVR,ARRB2,STAT5B,CADM1,HLA-A,HLA-B	0.0384	2.18182
179	GO:0034698	response to gonadotropin	13	6	2.75	0.0384	ITGA3,GCLM,TGFBR3,PPARGC1A,MYC,NSMF	0.0384	2.18182
180	GO:0055006	cardiac cell development	55	19	11.62	0.03845	TGFBR3,JAG1,MYL2,VEGFA,PDGFRB,FOXP1,FHL2,FHOD3,PDGFRA,HEY2,AGT,PAK1,PDCD4,AKAP6,HNRNPU,NEXN,SPRY1,CAV3,MYH6	0.03845	1.63511
181	GO:0042886	amide transport	184	54	38.86	0.03877	BCL3,MAP4K4,SREBF1,RAPGEF3,RFX3,CYLD,HIF1A,ARL2BP,SLC38A7,STX4,PPARD,ACVR2B,SLC19A2,HMGN3,ITPR2,PFKFB2,NR1D1,PER2,ARNTL,CLOCK,GLUL,TLR4,PPM1B,RAB1A,SLC5A6,G3BP2,PPP3CA,SLC15A4,APP,MPC2,S100A8,CAMK2G,SLC25A4,GJA1,DISP1,SLC16A1,MCU,KCNB1,KALRN,UBE2Q1,ABCA1,TAP1,SLC25A6,PRKCE,EIF2AK3,UCP2,MAFA,IRS2,SLC38A3,PIM3,TAP2,CPTP,SLC26A6,XXbac-BPG246D15.9	0.03877	1.3896
182	GO:0051770	positive regulation of nitric-oxide synt...	7	4	1.48	0.04012	NAMPT,STAT1,KDR,TLR4	0.04012	2.7027
183	GO:0006883	cellular sodium ion homeostasis	7	4	1.48	0.04012	NEDD4L,ATP1B3,AGT,ATP1A1	0.04012	2.7027
184	GO:0086103	G-protein coupled receptor signaling pat...	7	4	1.48	0.04012	CAV1,PDE4D,RAMP3,AKAP13	0.04012	2.7027
185	GO:0070431	nucleotide-binding oligomerization domai...	7	4	1.48	0.04012	ERBB2IP,TNFAIP3,TLR4,RELA	0.04012	2.7027
186	GO:0032769	negative regulation of monooxygenase act...	7	4	1.48	0.04012	CAV1,NFKB1,NOSIP,CAV3	0.04012	2.7027
187	GO:0017183	peptidyl-diphthamide biosynthetic proces...	7	4	1.48	0.04012	DPH1,DPH2,DPH6,DPH3	0.04012	2.7027
188	GO:0060019	radial glial cell differentiation	7	4	1.48	0.04012	MLLT4,METTL3,STAT3,GPR157	0.04012	2.7027
189	GO:2000587	negative regulation of platelet-derived ...	7	4	1.48	0.04012	PDGFB,PDGFRB,PTPN12,PDGFRA	0.04012	2.7027
190	GO:0034114	regulation of heterotypic cell-cell adhe...	7	4	1.48	0.04012	CD44,KLF4,FLOT1,MBP	0.04012	2.7027
191	GO:0071287	cellular response to manganese ion	7	4	1.48	0.04012	HSPA5,EIF2S1,EIF2AK3,LRRK2	0.04012	2.7027
192	GO:0036491	regulation of translation initiation in ...	7	4	1.48	0.04012	NCK2,PPP1R15A,DNAJC3,EIF2AK3	0.04012	2.7027
193	GO:0051412	response to corticosterone	7	4	1.48	0.04012	MAOB,ATP2B1,FOXO3,FOS	0.04012	2.7027
194	GO:0051447	negative regulation of meiotic cell cycl...	7	4	1.48	0.04012	PRKAR1A,DUSP1,PRKACB,NPR2	0.04012	2.7027
195	GO:0036500	ATF6-mediated unfolded protein response	10	5	2.11	0.0407	HSPA5,XBP1,MBTPS1,HSP90B1,CALR	0.0407	2.36967
196	GO:0033160	positive regulation of protein import in...	10	5	2.11	0.0407	PSEN1,HSP90AB1,UBR5,TMEM173,LRRK2	0.0407	2.36967
197	GO:0001912	positive regulation of leukocyte mediate...	10	5	2.11	0.0407	PVR,FAM49B,B2M,STAT5B,CADM1	0.0407	2.36967
198	GO:0046597	negative regulation of viral entry into ...	10	5	2.11	0.0407	TRIM25,GSN,TRIM8,IFITM2,IFITM1	0.0407	2.36967
199	GO:0010893	positive regulation of steroid biosynthe...	10	5	2.11	0.0407	SREBF1,PPARGC1A,NR1D1,PRKAA1,ABCG1	0.0407	2.36967
200	GO:0010889	regulation of sequestering of triglyceri...	10	5	2.11	0.0407	ABHD5,OSBPL11,LPL,PPARA,FITM2	0.0407	2.36967
201	GO:0048536	spleen development	27	10	5.7	0.04263	BCL3,NFKB2,PCID2,RIPK3,RC3H1,ADAM17,BCL2L11,BCL2,PBX1,PRKDC	0.04263	1.75439
202	GO:0003407	neural retina development	20	8	4.22	0.04307	ATP2B1,PSEN1,SMARCD3,TGFB2,AHI1,SDHAF4,RDH13,TOPORS	0.04307	1.89573
203	GO:0010623	developmental programmed cell death	20	8	4.22	0.04307	KITLG,TGFB2,PPP2R1B,CYR61,BCL2L11,FZD5,BCL2,PRKDC	0.04307	1.89573
206	GO:0009746	response to hexose	123	35	25.98	0.04807	GCLM,MAP4K4,SREBF1,XBP1,HIF1A,STX4,C10orf2,PPARGC1A,PPARD,ACVR2B,HMGN3,FOXO3,PIK3CA,PFKFB2,NR1D1,SERPINF1,LDHA,GLUL,TRA2B,PPP3CA,POLG,MPC2,GJA1,KCNB1,TGFBR2,PRKCE,LPL,UCP2,MAFA,GAS6,IRS2,PIM3,UNC13B,SLC26A6,TXNIP	0.04807	1.34719
207	GO:1901654	response to ketone	120	39	25.34	0.04863	CFLAR,KIF1B,MAOB,TGFBR3,ATP2B1,SREBF1,TFAP4,TGFB2,SIRT1,CAV1,PPP1R9B,NR3C1,XRN1,FOXP1,FOXO3,KLF9,TGFB3,DUSP1,KLF2,FOXP2,PRKAA1,SERPINF1,NASP,ROCK2,KLF4,MYC,YAP1,MSN,EIF4E,PRKAA2,GLB1,FOS,PRKCE,PTGER4,BCL2L1,RELA,CALR,GAS6,TXNIP	0.04863	1.53907
208	GO:0000002	mitochondrial genome maintenance	25	10	5.28	0.04891	TYMP,RRM2B,C10orf2,PPARGC1A,SLC25A36,AKT3,MGME1,POLG,SLC25A4,SLC25A33	0.04891	1.89394
209	GO:0071634	regulation of transforming growth factor...	17	7	3.59	0.04905	TGFB2,HSP90AB1,HIF1A,ATF2,CD46,FURIN,CD34	0.04905	1.94986
210	GO:0002063	chondrocyte development	17	7	3.59	0.04905	IMPAD1,CHSY1,BMPR1B,SERPINH1,TGFBR2,EIF2AK3,BMPR2	0.04905	1.94986
211	GO:0070570	regulation of neuron projection regenera...	17	7	3.59	0.04905	MAP4K4,STK24,KLF4,CERS2,NDEL1,RGMA,LRIG2	0.04905	1.94986
212	GO:0010863	positive regulation of phospholipase C a...	17	7	3.59	0.04905	ESR1,FLT1,PDGFRB,PDGFRA,AGT,ABL2,GNAQ	0.04905	1.94986
213	GO:0030212	hyaluronan metabolic process	24	9	5.07	0.04931	CD44,PDGFB,NFKB1,ABCC5,TMEM2,PIM1,EGF,IL15,CHP1	0.04931	1.77515

## Sheet: Model_R.I
	GO.ID	Term	Annotated	Significant	Expected	resultClassic	Genes	resultTopgo	ratio
1	GO:0006413	translational initiation	180	60	29.17	9.6e-09	DDX3Y,RPL31,EIF4G3,RPS5,MTIF2,EIF2AK1,EIF3D,EIF3J,EIF3E,RPS19,EIF4H,RPL19,RPS6KB1,RPL34,EIF4G2,EIF2B1,RPS12,RPL22,RPS25,PAIP2,COPS5,KHDRBS1,MTIF3,RPL5,AGO2,EIF2S2,RPL27,CTIF,RPL35,RPS24,SSB,RPL13A,RPL11,RPS8,EIF2D,POLR2D,RPL32,EIF2A,RPS3A,EIF3H,EIF3M,RPS3,EIF5B,RPL9,RPSA,RPS9,PPP1CA,RPL38,RBM4,RPL4,RPLP2,RXRA,RPL14,RPL12,YTHDF2,RPL39,UBA52,RPS18,RPL36A,RPL17	9.6e-09	2.05691
2	GO:0006614	SRP-dependent cotranslational protein ta...	83	34	13.45	6e-08	SEC61A1,RPL31,RPS5,RPS19,RPL19,RPL34,RPS12,RPL22,RPS25,RPL5,RPL27,RPL35,RPS24,RPL13A,RPL11,RPS8,RPL32,RPS3A,RPS3,RPL9,RPSA,RPS9,RPL38,RPL4,SRP72,RPLP2,SRPR,RPL14,RPL12,RPL39,UBA52,RPS18,RPL36A,RPL17	6e-08	2.52788
3	GO:0000184	nuclear-transcribed mRNA catabolic proce...	111	37	17.99	6.4e-06	SMG6,RPL31,RPS5,EIF3E,RPS19,RPL19,RPL34,RPS12,RPL22,RPS25,RPL5,RPL27,CTIF,RPL35,RPS24,RPL13A,RPL11,RPS8,RPL32,RPS3A,RPS3,UPF2,MAGOH,RPL9,RPSA,RPS9,RPL38,RPL4,RPLP2,RPL14,RPL12,RPL39,RNPS1,UBA52,RPS18,RPL36A,RPL17	6.4e-06	2.0567
4	GO:0006099	tricarboxylic acid cycle	29	14	4.7	5.6e-05	CS,IDH3G,SDHA,ACO2,OGDH,NNT,SDHB,ACO1,SUCLA2,DLAT,SUCLG1,SUCLG2,SDHD,AP002884.2	5.6e-05	2.97872
5	GO:0019083	viral transcription	155	47	25.12	6.9e-05	POLR2J,RPL31,MID2,CCNT2,RPS5,RPS19,RPL19,RPL34,RPS12,RPL22,RPS25,RPL5,NUP85,SMARCA4,RPL27,MDFIC,RPL35,GTF2B,RPS24,RPL13A,RPL11,RPS8,POLR2D,RPL32,RPS3A,POLR2K,RPS3,RANBP2,RPL9,POLR2H,RPSA,RPS9,RPL38,RPL4,RPLP2,POLR2L,POLR2A,GTF2F2,RPL14,RPL12,RPL39,NELFE,NUP62,UBA52,RPS18,RPL36A,RPL17	6.9e-05	1.87102
8	GO:0033108	mitochondrial respiratory chain complex ...	86	28	13.94	0.00013	TTC19,NDUFB4,TIMM21,NDUFB7,UQCC1,ATP5SL,TFAM,NDUFC1,NDUFS8,TIMMDC1,NDUFS7,NDUFB3,NDUFA8,NDUFA10,NDUFA2,NDUFB5,NDUFA9,NDUFB9,NDUFAF2,NDUFS4,NDUFS5,ACAD9,COA5,NDUFB1,IMMP2L,LYRM7,COX20,NDUFS3	0.00013	2.00861
9	GO:0006120	mitochondrial electron transport, NADH t...	46	18	7.45	0.00016	NDUFB4,NDUFB7,NDUFC1,NDUFS8,NDUFS7,NDUFB3,NDUFA8,NDUFA10,NDUFA2,NDUFB5,NDUFA9,NDUFB9,PINK1,NDUFS4,NDUFS5,NDUFB1,NDUFS3,RP11-411B6.6	0.00016	2.41611
10	GO:0006635	fatty acid beta-oxidation	63	22	10.21	0.00022	ACAA1,ACADVL,HADHA,CRAT,MCAT,DECR1,GCDH,ACAD10,PEX7,SCP2,ACADM,ACADS,ECHS1,IVD,HADHB,PEX5,AKT1,TYSND1,ACOX1,ECI1,ACAD11,DECR2	0.00022	2.15475
11	GO:0000715	nucleotide-excision repair, DNA damage r...	22	11	3.57	0.00024	RAD23B,COPS5,CUL4A,COPS3,PARP1,XPC,COPS2,DDB1,GPS1,COPS8,UBA52	0.00024	3.08123
14	GO:0006105	succinate metabolic process	9	6	1.46	0.00097	SDHA,ALDH5A1,GHR,SDHB,SUCLA2,SUCLG2	0.00097	4.10959
15	GO:0032933	SREBP signaling pathway	9	6	1.46	0.00097	ARHGEF10L,ERLIN1,FBXW7,EIF2A,ERLIN2,LMNA	0.00097	4.10959
16	GO:0009065	glutamine family amino acid catabolic pr...	15	8	2.43	0.00103	ATP2B4,NOS1,FAH,ALDH5A1,GOT1,GOT2,GLUD1,ALDH4A1	0.00103	3.29218
17	GO:0014721	twitch skeletal muscle contraction	7	5	1.13	0.00175	TNNT1,SYNM,MB,RP11-451G4.2,ACTN3	0.00175	4.42478
19	GO:0018904	ether metabolic process	10	6	1.62	0.00209	TXN2,PEX7,GNPAT,EPHX2,TXN,EPHX1	0.00209	3.7037
20	GO:0019471	4-hydroxyproline metabolic process	10	6	1.62	0.00209	ERO1LB,P4HA1,GOT2,EGLN1,ALDH4A1,P4HB	0.00209	3.7037
22	GO:0006457	protein folding	185	47	29.98	0.0029	HSPB6,NUDCD3,GNAI3,LMAN1,GNB1,ERO1LB,PDRG1,ERP29,GANAB,SH3GLB1,FKBP3,DNAJA3,PDCD5,FKBP8,DNAJB6,BAG1,CRYAB,DNAJC4,MLEC,PTGES3,BAG2,HSPA9,TTC1,GNAI2,LMAN2L,ATF6,RAD23B,TCP1,TRAP1,CANX,DNAJB1,CCT7,DNAJA4,PFDN2,SACS,RANBP2,CCT8,VCP,PPIB,CLPX,PDIA3,DNAJC21,TBCA,P4HB,UBA52,TXNDC5,PPIL3	0.0029	1.56771
23	GO:0036474	cell death in response to hydrogen perox...	21	9	3.4	0.00346	PDE8A,HDAC6,STK25,TRAP1,TXN,PINK1,ENDOG,PSAP,GNB2L1	0.00346	2.64706
24	GO:0048280	vesicle fusion with Golgi apparatus	11	6	1.78	0.00396	GOSR2,SEC22A,USO1,STX5,RP11-156P1.2,SEC22B	0.00396	3.37079
25	GO:0090084	negative regulation of inclusion body as...	8	5	1.3	0.00404	DNAJB6,DNAJB1,DNAJA4,SACS,HSF1	0.00404	3.84615
26	GO:0061337	cardiac conduction	76	21	12.32	0.00447	ATP1A2,ATP2B4,CACNB1,ABCC9,PRKACA,CACNA1S,NOS1,DMPK,YWHAE,CAMK2D,ANK2,CACNA2D1,CACNA2D3,STIM1,AHCYL1,JUP,ATP2A2,SCN4B,KCNJ12,RYR3,FXYD1	0.00447	1.70455
27	GO:0010765	positive regulation of sodium ion transp...	22	9	3.57	0.00502	NOS1,ACTN4,AKT1,ARF1,GPD1L,WNK2,AHCYL1,SCN4B,FXYD1	0.00502	2.52101
28	GO:0009452	7-methylguanosine RNA capping	34	12	5.51	0.00528	POLR2J,C17orf85,RNMT,CMTR1,TGS1,POLR2D,POLR2K,WDR4,POLR2H,POLR2L,POLR2A,GTF2F2	0.00528	2.17786
30	GO:0042407	cristae formation	30	11	4.86	0.00537	ATP5G2,ATP5A1,ATP5G3,ATP5J,PINK1,OMA1,ATP5C1,ATP5L,LETM1,ATP5I,ATP5O	0.00537	2.26337
31	GO:1903749	positive regulation of establishment of ...	88	24	14.26	0.00568	U2AF2,HUWE1,PPP1R13B,RNF31,SH3GLB1,PSMD8,ZDHHC8,PDCD5,GSK3A,YWHAE,FBXW7,FAM20B,PPP3CC,ZBED3,YWHAQ,PSMB7,PINK1,UBE2J2,SNIP1,YWHAZ,YWHAB,YWHAG,UBE2L3,TOMM7	0.00568	1.68303
32	GO:0035019	somatic stem cell population maintenance	43	14	6.97	0.00613	POLR2J,EPAS1,BCL9,CUL4A,POLR2D,POLR2K,BRAF,SKI,VPS72,POLR2H,LDB2,POLR2L,POLR2A,BCL9L	0.00613	2.00861
33	GO:0051289	protein homotetramerization	61	18	9.89	0.00654	PKM,DECR1,CRTC1,ALDH5A1,ACOT13,PKD2,IDE,PCBD2,PEX5,CRTC2,DCXR,SHMT1,IMPDH2,KCNJ12,RXRA,EVL,RYR3,GPX3	0.00654	1.82002
34	GO:0042776	mitochondrial ATP synthesis coupled prot...	19	8	3.08	0.00659	ATP5G2,ATP5A1,ATP5G3,ATP5J,ATP5C1,ATP5L,ATP5I,ATP5O	0.00659	2.5974
35	GO:1903169	regulation of calcium ion transmembrane ...	56	17	9.08	0.00701	ATP1A2,CACNB1,PRKACA,NOS1,YWHAE,PKD2,CAMK2D,ANK2,GBAS,CACNA2D1,SEPN1,STIM1,JSRP1,HTT,MYO5A,TMEM110,RP11-451G4.2	0.00701	1.87225
36	GO:0042769	DNA damage response, detection of DNA da...	31	11	5.02	0.00712	RFC1,PNKP,MRPS35,UBE2B,RFC3,MRPS9,CUL4A,PARP1,RPS3,DDB1,UBA52	0.00712	2.19124
37	GO:1903715	regulation of aerobic respiration	6	4	0.97	0.00783	GLTSCR2,VCP,BNIP3,ACTN3	0.00783	4.12371
38	GO:0030091	protein repair	6	4	0.97	0.00783	PCMT1,TXN,MSRB2,MSRB3	0.00783	4.12371
39	GO:2001032	regulation of double-strand break repair...	9	5	1.46	0.00789	RIF1,TFIP11,DEK,SETMAR,HSF1	0.00789	3.42466
40	GO:0051146	striated muscle cell differentiation	194	44	31.44	0.00837	SPAG9,PLEKHO1,MYOM2,MAP2K4,YBX1,HDAC4,CAPZB,NOS1,CAPN3,DMPK,GSK3A,ACVR1,BCL9,ACADM,ARID1A,LDB3,MORF4L2,OBSL1,EFNB2,PIN1,CSRP3,MYO18B,MYPN,BNIP2,AKT1,CAMK2D,NOTCH1,ITGB1,OBSCN,SKI,ACTC1,LMNA,MAML1,SEPN1,PDLIM5,TMOD4,STIM1,MYOZ2,MYOZ1,TBX1,RXRA,NACA,KLHL41,ACTN3	0.00837	1.39949
41	GO:0006607	NLS-bearing protein import into nucleus	20	8	3.24	0.00944	KPNA6,IPO5,TNPO1,KPNA3,KPNA1,RERE,RANBP2,KPNA4	0.00944	2.46914
42	GO:0048524	positive regulation of viral process	91	24	14.75	0.01114	POLR2J,TSG101,HACD3,RAB7A,SRPK1,LGALS1,CHMP4B,VAPA,CHMP3,SMARCA4,MDFIC,GTF2B,POLR2D,POLR2K,NOTCH1,POLR2H,PPIB,DDB1,POLR2L,POLR2A,P4HB,GTF2F2,MVB12B,NELFE	0.01114	1.62712
43	GO:0015991	ATP hydrolysis coupled proton transport	21	8	3.4	0.01313	ATP1A2,ATP6AP1,ATP6V0E1,ATP5G2,ATP5G3,ATP6V1C1,ATP6V0C,ATP6AP1L	0.01313	2.35294
44	GO:0045792	negative regulation of cell size	10	5	1.62	0.01369	RHOA,RDX,AKT1,DEPTOR,AKT1S1	0.01369	3.08642
45	GO:0034983	peptidyl-lysine deacetylation	7	4	1.13	0.01593	HDAC4,SIRT4,HDAC6,SIRT3	0.01593	3.53982
46	GO:0048703	embryonic viscerocranium morphogenesis	7	4	1.13	0.01593	NDST1,MTHFD1,NIPBL,TBX1	0.01593	3.53982
47	GO:0060253	negative regulation of glial cell prolif...	7	4	1.13	0.01593	TSPO,DICER1,NOTCH1,SKI	0.01593	3.53982
48	GO:0043650	dicarboxylic acid biosynthetic process	7	4	1.13	0.01593	MTHFD1,GOT1,GOT2,GLUD1	0.01593	3.53982
49	GO:0048096	chromatin-mediated maintenance of transc...	7	4	1.13	0.01593	SMARCD1,PADI2,ARID1A,KMT2B	0.01593	3.53982
50	GO:0014883	transition between fast and slow fiber	7	4	1.13	0.01593	TNNT1,TNNC1,ATP2A2,ACTN3	0.01593	3.53982
51	GO:2000300	regulation of synaptic vesicle exocytosi...	14	6	2.27	0.01664	NAPA,RAP1A,NAPB,RAB5A,BRAF,SEPT5	0.01664	2.64317
52	GO:0034637	cellular carbohydrate biosynthetic proce...	53	15	8.59	0.01764	NDST1,AKR1B1,B4GALT1,GSK3A,ACADM,GOT1,DYRK2,IMPA2,AKT1,EXT2,AGL,GYG1,UGP2,PPP1CA,UBA52	0.01764	1.74622
53	GO:0055001	muscle cell development	133	32	21.55	0.01921	MYOM2,MAP2K4,HDAC4,CAPZB,CAPN3,GSK3A,LDB3,OBSL1,PIN1,CSRP3,MYO18B,TRIM54,MYPN,CAMK2D,ANK2,NOTCH1,ITGB1,OBSCN,SKI,ACTC1,LMNA,MAML1,SEPN1,PDLIM5,TMOD4,SGCD,MYOZ2,ATP2A2,MYOZ1,NACA,KLHL41,ACTN3	0.01921	1.48492
54	GO:0006283	transcription-coupled nucleotide-excisio...	68	18	11.02	0.02077	POLR2J,RFC1,PRPF19,COPS5,RFC3,CUL4A,COPS3,POLR2D,POLR2K,POLR2H,COPS2,DDB1,GPS1,POLR2L,POLR2A,USP7,COPS8,UBA52	0.02077	1.63339
55	GO:0016574	histone ubiquitination	40	12	6.48	0.02115	UBR2,HUWE1,KDM2B,WAC,SKP1,UBE2B,USP22,DDB1,UBE2E1,UBE2N,PCGF5,PCGF3	0.02115	1.85185
56	GO:1901606	alpha-amino acid catabolic process	63	21	10.21	0.02244	ATP2B4,NOS1,FAH,GCDH,OGDH,ALDH5A1,HMGCL,GOT1,GOT2,IVD,GCSH,ALDH1L1,GLUD1,QDPR,C9orf41,ALDH4A1,GPT2,CARNS1,SHMT1,HIBCH,DDO	0.02244	2.05681
57	GO:0007603	phototransduction, visible light	15	6	2.43	0.02401	GNB1,GNA11,CAMKMT,METAP1,FNTA,FNTB	0.02401	2.46914
58	GO:0002026	regulation of the force of heart contrac...	19	7	3.08	0.02425	ATP1A2,ATP2B4,NOS1,GLRX3,CSRP3,CAMK2D,ATP2A2	0.02425	2.27273
59	GO:1903579	negative regulation of ATP metabolic pro...	19	7	3.08	0.02425	MLXIPL,RHOA,HDAC4,TSPO,PARP1,PFKFB1,ACTN3	0.02425	2.27273
60	GO:0045104	intermediate filament cytoskeleton organ...	19	7	3.08	0.02425	DNAJB6,NES,SOD1,DST,AGFG1,DES,SYNM	0.02425	2.27273
61	GO:0010508	positive regulation of autophagy	84	21	13.61	0.02478	PIK3CB,GNAI3,MID2,SPTLC1,WAC,SH3GLB1,CAMKK2,TMEM59,OPTN,PIP4K2A,PINK1,ZC3H12A,PAFAH1B2,BNIP3,ULK1,TBK1,TPCN1,HTT,ATG7,SVIP,RAB12	0.02478	1.54298
62	GO:0048208	COPII vesicle coating	55	15	8.91	0.02556	CUL3,TRAPPC3,LMAN1,PPP6R1,NAPA,GOSR2,USO1,CSNK1D,STX5,TRAPPC2L,TRAPPC9,TMED10,TRAPPC6B,TRAPPC4,SEC22B	0.02556	1.6835
63	GO:0010501	RNA secondary structure unwinding	41	12	6.64	0.02562	DDX3Y,DDX49,DDX50,DDX59,DDX54,AGO2,DDX31,AGO4,DDX56,DDX46,DHX36,DDX42	0.02562	1.80723
64	GO:0045454	cell redox homeostasis	60	16	9.72	0.02643	KRIT1,ERO1LB,NOS1,TXN2,GLRX3,DNAJC16,PRDX6,TXN,SH3BGRL3,PTGES2,PDIA3,GLRX5,P4HB,TXNRD1,SELT,TXNDC5	0.02643	1.64609
65	GO:0006513	protein monoubiquitination	60	16	9.72	0.02643	CUL3,RNF126,TSG101,HUWE1,KDM2B,WAC,KLHL22,MGRN1,NEURL1,SKP1,UBE2B,UBE4B,DDB1,UBE2E1,PCGF5,PCGF3	0.02643	1.64609
66	GO:2000378	negative regulation of reactive oxygen s...	37	13	6	0.02781	ATP2B4,RHOA,KHSRP,HDAC6,TSPO,CRYAB,SIRT5,TRAP1,SIRT3,PINK1,ZC3H12A,BNIP3,VDAC1	0.02781	2.16667
67	GO:0033131	regulation of glucokinase activity	8	4	1.3	0.02781	RANBP2,PFKFB1,COX11,MIDN	0.02781	3.07692
68	GO:0055075	potassium ion homeostasis	8	4	1.3	0.02781	ATP1A2,UPK3A,CAMK2D,KCNMA1	0.02781	3.07692
69	GO:0032790	ribosome disassembly	8	4	1.3	0.02781	MTIF2,MTIF3,EIF2D,MRRF	0.02781	3.07692
70	GO:0071474	cellular hyperosmotic response	8	4	1.3	0.02781	XRCC5,ERRFI1,XRCC6,RCSD1	0.02781	3.07692
71	GO:0046051	UTP metabolic process	8	4	1.3	0.02781	NME2,CAD,AK3,NME1-NME2	0.02781	3.07692
72	GO:1903376	regulation of oxidative stress-induced n...	8	4	1.3	0.02781	FBXW7,PARP1,NONO,PINK1	0.02781	3.07692
73	GO:0060742	epithelial cell differentiation involved...	8	4	1.3	0.02781	NOTCH1,AR,RXRA,PSAP	0.02781	3.07692
74	GO:0098779	mitophagy in response to mitochondrial d...	8	4	1.3	0.02781	HDAC6,OPTN,PINK1,TOMM7	0.02781	3.07692
75	GO:0010659	cardiac muscle cell apoptotic process	24	8	3.89	0.03032	HSPB6,CAMK2A,GNB1,SIRT4,SIRT5,CAMK2D,BNIP3,HSF1	0.03032	2.05656
76	GO:0021762	substantia nigra development	33	10	5.35	0.03167	RHOA,ENO3,YWHAE,PADI2,COX6B1,YWHAQ,GLUD1,ATP5J,NDRG2,NDUFS3	0.03167	1.86916
77	GO:0010586	miRNA metabolic process	20	7	3.24	0.03223	KHSRP,DICER1,AGO2,XPO5,AGO4,ZCCHC11,ZC3H12A	0.03223	2.16049
78	GO:0030032	lamellipodium assembly	47	13	7.62	0.03244	NCKAP1,HDAC4,CAPZB,ABLIM1,GOLPH3,NUP85,ARHGEF6,RAC1,CDH13,SSH2,ARPC2,SH2B1,PARVB	0.03244	1.70604
79	GO:0018216	peptidyl-arginine methylation	12	5	1.94	0.03248	PRDM4,PRMT7,FBXO11,PRMT2,PRMT9	0.03248	2.57732
80	GO:0017144	drug metabolic process	12	5	1.94	0.03248	CAD,NOS1,EPHX2,VKORC1,ADAL	0.03248	2.57732
95	GO:0031498	chromatin disassembly	16	6	2.59	0.03327	SMARCD1,PADI2,ARID1A,SET,SMARCA4,HMGA1	0.03327	2.3166
96	GO:0043001	Golgi to plasma membrane protein transpo...	29	9	4.7	0.03501	RAB10,GOLPH3,LYPLA1,OPTN,GOLGA4,GOLGA7,VAMP5,BBS1,GNB2L1	0.03501	1.91489
97	GO:0032212	positive regulation of telomere maintena...	29	9	4.7	0.03501	PNKP,XRCC5,MAP3K4,TCP1,DKC1,CCT7,NAF1,NEK7,CCT8	0.03501	1.91489
98	GO:0045737	positive regulation of cyclin-dependent ...	29	9	4.7	0.03501	PKD1,CCNT2,MAPRE3,CCNK,CCNY,CCNC,CCND3,PKD2,AKT1	0.03501	1.91489
99	GO:0006739	NADP metabolic process	30	11	4.86	0.03819	H6PD,ME2,TPI1,NUDT12,NNT,NADK2,RPIA,PGAM2,DCXR,TALDO1,RPE	0.03819	2.26337
100	GO:1902305	regulation of sodium ion transmembrane t...	39	12	6.32	0.03839	ATP1A2,ATP2B4,NOS1,SNTA1,ACTN4,ARF1,CAMK2D,GPD1L,UTRN,WNK2,SCN4B,FXYD1	0.03839	1.89873
101	GO:0045727	positive regulation of translation	88	21	14.26	0.03981	SAMD4A,RHOA,EIF3D,UQCC1,CDK5RAP1,RBM3,EIF3E,LARP4B,RPS6KB1,EIF4G2,KHDRBS1,RPL5,EIF5A,FAM129A,HNRNPD,POLR2D,PINK1,EEF2,RPS9,RXRA,YTHDF2	0.03981	1.47265
102	GO:0043124	negative regulation of I-kappaB kinase/N...	39	11	6.32	0.0412	RHOA,FBXW11,NFKBIA,RIOK3,USP10,ASH1L,OPTN,DAB2IP,RIPK1,NLRX1,ZC3H12A	0.0412	1.74051
103	GO:0045022	early endosome to late endosome transpor...	39	11	6.32	0.0412	RAB7A,PTPN23,RAB21,KIF16B,CHMP3,RDX,RAB5A,SNF8,VCP,HOOK3,MAP2K1	0.0412	1.74051
104	GO:0038095	Fc-epsilon receptor signaling pathway	109	25	17.67	0.04147	GAB2,PIK3CB,MAP2K4,PSME4,FBXW11,PSMD8,TAB1,PSMC6,PSMA3,PSMB5,NFKBIA,PSMA7,PPP3CB,SKP1,PSMD14,RAC1,PSMB7,BCL10,PSMA5,UBE2N,PAK2,PSMD12,NRAS,UBA52,PSMB3	0.04147	1.41483
105	GO:0071218	cellular response to misfolded protein	21	7	3.4	0.04178	CUL3,RNF126,HDAC6,POMT1,SDF2,ANKZF1,VCP	0.04178	2.05882
106	GO:0072350	tricarboxylic acid metabolic process	36	17	5.83	0.04303	CS,IDH3G,SDHA,SIRT4,ACO2,OGDH,GHR,NNT,SDHB,ACO1,SUCLA2,GLUD1,DLAT,SUCLG1,SUCLG2,SDHD,AP002884.2	0.04303	2.91595
107	GO:0033148	positive regulation of intracellular est...	9	4	1.46	0.04375	WBP2,PARP1,SKP2,AR	0.04375	2.73973
108	GO:0097033	mitochondrial respiratory chain complex ...	9	4	1.46	0.04375	TTC19,UQCC1,C2orf47,LYRM7	0.04375	2.73973
109	GO:0006531	aspartate metabolic process	9	4	1.46	0.04375	GOT1,GOT2,ADSSL1,DDO	0.04375	2.73973
110	GO:0051351	positive regulation of ligase activity	94	22	15.23	0.04378	CDC27,PSME4,PSMD8,PSMC6,PSMA3,PSMB5,PSMA7,AIMP2,FBXW7,SKP1,PSMD14,PIN1,PSMB7,PSMA5,DCUN1D2,PINK1,UBE2E1,UBE2N,UBE2L3,PSMD12,UBA52,PSMB3	0.04378	1.44452
111	GO:0002181	cytoplasmic translation	54	15	8.75	0.04424	RPL31,EIF3D,RPL22,SSB,EIF2D,RPS3A,EIF3M,RPS3,RPL9,EEF2,RBM4,RPL4,RPLP2,YTHDF2,RPL36A	0.04424	1.71429
112	GO:0045922	negative regulation of fatty acid metabo...	17	6	2.76	0.04457	ACADVL,SIRT4,ERLIN1,AKT1,WDTC1,ERLIN2	0.04457	2.17391
113	GO:0006103	2-oxoglutarate metabolic process	17	6	2.76	0.04457	L2HGDH,OGDH,GHR,GOT1,GOT2,GPT2	0.04457	2.17391
114	GO:0046129	purine ribonucleoside biosynthetic proce...	88	25	14.26	0.04498	NME2,PKM,MTAP,AK1,PANK3,AMD1,ATP5G2,GUK1,PARP1,GBAS,ATP5A1,ATP5G3,ATP5J,PINK1,VCP,ATP5C1,ATP5L,ADAL,ATP5I,IMPDH2,ADSSL1,APRT,ATP5O,NME1-NME2,CHCHD10	0.04498	1.75316
115	GO:0098909	regulation of cardiac muscle cell action...	13	5	2.11	0.04591	FGF13,CAMK2D,ANK2,JUP,ATP2A2	0.04591	2.36967
116	GO:0070525	tRNA threonylcarbamoyladenosine metaboli...	13	5	2.11	0.04591	TRIT1,OSGEP,CDK5RAP1,TRMT61B,YRDC	0.04591	2.36967
117	GO:0030812	negative regulation of nucleotide catabo...	13	5	2.11	0.04591	HDAC4,GSK3A,EGLN1,PFKFB1,ACTN3	0.04591	2.36967
118	GO:0016246	RNA interference	13	5	2.11	0.04591	DICER1,TSNAX,AGO2,XPO5,CELF1	0.04591	2.36967
119	GO:0002230	positive regulation of defense response ...	13	5	2.11	0.04591	MAVS,SELK,ZC3H12A,TRIM44,SIN3A	0.04591	2.36967
120	GO:0042274	ribosomal small subunit biogenesis	64	16	10.37	0.04608	TSR3,RPS5,NHP2L1,RIOK3,RPS19,NOL11,LTV1,MRPS9,RPS24,RPS8,SRFBP1,LSM6,BMS1,RPSA,RPL38,RRP7A	0.04608	1.54291
121	GO:0022900	electron transport chain	150	44	24.31	0.04751	UQCRC1,NDUFB4,SDHA,ME2,AKR1B1,NDUFB7,TSTA3,GLRX3,NDUFC1,NDUFS8,ALDH5A1,COX7A2,NDUFS7,SDHB,NDUFB3,NDUFA8,COX6B1,NDUFA10,COX4I1,NDUFA2,NDUFB5,NDUFA9,SH3BGRL3,NDUFB9,PTGES2,QDPR,PINK1,ALDH4A1,NDUFAF2,NDUFS4,COX11,NDUFS5,UQCRFS1,UQCRH,GLRX5,NDUFB1,IMMP2L,ADH5,TXNRD1,SDHD,LYRM5,NDUFS3,AP002884.2,RP11-411B6.6	0.04751	1.80995
122	GO:1903146	regulation of mitophagy	40	11	6.48	0.0488	U2AF2,HDAC6,ZDHHC8,TSPO,GSK3A,FBXW7,CAMKK2,PINK1,BNIP3,HTT,VDAC1	0.0488	1.69753

## Sheet: Model_R.E
	GO.ID	Term	Annotated	Significant	Expected	resultClassic	Genes	resultTopgo	ratio
3	GO:0070475	rRNA base methylation	7	4	0.51	0.00085	EMG1,METTL16,NSUN5,RP3-461F17.3	0.00085	7.84314
5	GO:0031060	regulation of histone methylation	50	10	3.68	0.00301	CTCF,PIH1D1,SUPT6H,PHF1,KDM3A,AUTS2,CHTOP,MECP2,MTHFR,ZNF335	0.00301	2.71739
6	GO:0006888	ER to Golgi vesicle-mediated transport	159	23	11.69	0.00312	NSF,GOSR1,GORASP1,NRBP1,KLHL12,TMEM115,DCTN4,COG2,PREB,ACTR1A,SEC31A,CNIH4,TEX261,YIPF5,HYOU1,CTAGE5,MIA3,TRAPPC10,COG5,DCTN5,GOLGA2,STX18,RNF139	0.00312	1.96749
7	GO:0051898	negative regulation of protein kinase B ...	35	8	2.57	0.00325	HYAL2,PPP2R5B,PHLPP1,MUL1,FLCN,LEMD2,OTUD3,PTEN	0.00325	3.11284
8	GO:0090069	regulation of ribosome biogenesis	12	5	0.88	0.00352	RIOK2,MALSU1,UTP15,PTEN,NUDT16	0.00352	5.68182
10	GO:0031648	protein destabilization	36	8	2.65	0.00392	FBXL3,CHFR,MUL1,CDC73,SENP2,SOX17,BTRC,RNF139	0.00392	3.01887
11	GO:0036314	response to sterol	16	5	1.18	0.00467	RORA,LRP6,TGFBR1,HMGCS1,SMAD2	0.00467	4.23729
12	GO:0008333	endosome to lysosome transport	39	8	2.87	0.00656	FAM160A2,HMGXB4,TGFBRAP1,SCYL2,KIF13A,VPS11,RILP,GPRASP1	0.00656	2.78746
15	GO:0034383	low-density lipoprotein particle clearan...	25	6	1.84	0.00817	LRP6,EHD1,CD36,CLTC,NCEH1,AP2M1	0.00817	3.26087
16	GO:0090344	negative regulation of cell aging	12	4	0.88	0.0089	ABL1,PTEN,MARCH5,MIF	0.0089	4.54545
17	GO:1901222	regulation of NIK/NF-kappaB signaling	41	8	3.01	0.00895	RC3H2,SASH1,EGFR,ILK,AKIP1,TRAF6,ZFP91,CPNE1	0.00895	2.65781
18	GO:1903077	negative regulation of protein localizat...	19	5	1.4	0.01035	PPP2R5A,RHOQ,CLTC,AP2M1,PKDCC	0.01035	3.57143
19	GO:0046471	phosphatidylglycerol metabolic process	19	5	1.4	0.01035	CDS2,PTPMT1,SLC27A1,PLA2G4F,MECP2	0.01035	3.57143
20	GO:0060079	excitatory postsynaptic potential	34	7	2.5	0.01054	MEF2C,SSH1,MTMR2,CHRND,MECP2,PTEN,TRPV1	0.01054	2.8
21	GO:0009952	anterior/posterior pattern specification	117	19	8.6	0.01094	LRP6,TULP3,CRKL,YY1,POFUT1,TGFBR1,ZBTB16,TBX3,HIPK1,SOX17,FRS2,RBPJ,AXIN2,DMRT2,SMAD2,HOXD8,TSHZ1,HOXB4,LDB1	0.01094	2.2093
26	GO:0001921	positive regulation of receptor recyclin...	13	4	0.96	0.01212	VAMP3,NSF,EPS15,RAB29	0.01212	4.16667
27	GO:0032968	positive regulation of transcription elo...	14	4	1.03	0.01599	SUPT16H,SUPT6H,EAPP,CDC73	0.01599	3.8835
28	GO:0097484	dendrite extension	14	5	1.03	0.01666	MUL1,STK11,AUTS2,SMURF1,CYFIP1	0.01666	4.85437
31	GO:0043001	Golgi to plasma membrane protein transpo...	29	6	2.13	0.01707	VAMP3,ARFRP1,ACSL3,KIF13A,PKDCC,SYS1	0.01707	2.8169
32	GO:0032801	receptor catabolic process	30	6	2.21	0.02005	MTMR2,CLTC,AP2M1,UVRAG,SMURF1,GPRASP1	0.02005	2.71493
33	GO:0002062	chondrocyte differentiation	66	10	4.85	0.02151	MEF2C,TGFBR1,ZBTB16,SOX6,MEF2D,KIAA1715,PKDCC,AXIN2,RP5-966M1.6,TMEM110-MUSTN1	0.02151	2.06186
39	GO:1904380	endoplasmic reticulum mannose trimming	17	4	1.25	0.03191	DERL2,AMFR,RNF139,TRIM13	0.03191	3.2
40	GO:0035459	cargo loading into vesicle	17	4	1.25	0.03191	KIF13A,SEC31A,CTAGE5,MIA3	0.03191	3.2
43	GO:1903432	regulation of TORC1 signaling	25	5	1.84	0.03284	SESN1,RRAGB,PIH1D1,STK11,SMCR8	0.03284	2.71739
44	GO:0060043	regulation of cardiac muscle cell prolif...	25	5	1.84	0.03284	MEF2C,TGFBR1,RBPJ,ZFPM2,PTEN	0.03284	2.71739
45	GO:0060042	retina morphogenesis in camera-type eye	18	4	1.32	0.03871	LRP6,MAN2A1,HIPK1,PTPRM	0.03871	3.0303
46	GO:0032508	DNA duplex unwinding	63	9	4.63	0.03971	MRE11A,RTEL1-TNFRSF6B,CHD8,POT1,IGHMBP2,FBXO18,XPA,RTEL1,GTF2H5	0.03971	1.94384
50	GO:0006900	membrane budding	110	13	8.09	0.04215	NSF,EPS15,GORASP1,KLHL12,PREB,SEC31A,VPS37B,CLTC,MIA3,TRAPPC10,AP2M1,GOLGA2,RILP	0.04215	1.60692
52	GO:0001837	epithelial to mesenchymal transition	93	13	6.84	0.04573	PHLDB1,LRP6,GSK3B,TGFBR1,KLHL12,PDPN,HEY1,RBPJ,AXIN2,LDLRAD4,PTEN,SMAD2,KIAA2018	0.04573	1.90058
53	GO:0001662	behavioral fear response	19	4	1.4	0.04627	VDAC3,MEF2C,FBXL20,MECP2	0.04627	2.85714
