# Supplementary material for: Transcriptomic analyses reveal rhythmic and CLOCK-driven pathways in human skeletal muscle
Source: eLife. 2018 Apr 16;7:e34114. doi: 10.7554/eLife.34114 (PMC5902165; doi:10.7554/eLife.34114)
Supplement: Figure 2—source data 1. — Related to Supplementary file 1-tables S2-8. [file elife-34114-fig2-data1.xlsx]

## Sheet: Figure 2-source data 1
ENSEMBL gene ID	Name	% of change	P-Value	FDR
ENSG00000121410	CLOCK	-80.0395	0	0
ENSG00000231924	EIF4EBP2	-39.4312	2.01699e-93	1.69185e-89
ENSG00000128274	MFSD2A	-52.3013	9.86972e-89	5.51915e-85
ENSG00000094914	CCDC3	-37.7044	2.63124e-77	1.10354e-73
ENSG00000129744	CTDSPL	-37.5006	6.37791e-68	2.13991e-64
ENSG00000114771	AGO4	39.2812	3.96273e-44	1.10798e-40
ENSG00000109576	ZNF845	-36.0413	7.97688e-43	1.91172e-39
ENSG00000243130	ATP5G2	-32.871	1.99048e-42	4.17404e-39
ENSG00000103591	NDUFA7	-34.9846	5.8414e-42	1.08884e-38
ENSG00000115977	NDUFA7	-35.7444	5.01315e-41	8.41005e-38
ENSG00000087884	OIP5-AS1	-28.9035	2.19532e-40	3.34806e-37
ENSG00000127837	ZNF268	-31.6715	3.21483e-37	4.49433e-34
ENSG00000131043	ADAM10	-21.794	8.97563e-37	1.15827e-33
ENSG00000090861	TXN2	-22.324	1.38945e-35	1.66496e-32
ENSG00000124608	AVL9	27.2771	5.36596e-32	6.00129e-29
ENSG00000266967	KAT2B	-33.6702	6.41521e-32	6.72635e-29
ENSG00000157426	DENND6A	-31.8211	2.31238e-30	2.28191e-27
ENSG00000149313	KIF13A	-23.556	1.21931e-27	1.1364e-24
ENSG00000008311	VAMP3	-26.8886	1.37783e-27	1.21655e-24
ENSG00000108270	ZNF468	-38.3644	8.8342e-27	7.41013e-24
ENSG00000181409	TFDP1	-20.2757	2.73448e-25	2.18446e-22
ENSG00000225200	CBX1	-18.5585	3.68409e-25	2.80929e-22
ENSG00000183044	GPC1	-29.7086	7.75819e-25	5.55206e-22
ENSG00000226210	TRUB1	-31.9981	7.94286e-25	5.55206e-22
ENSG00000165029	BVES	-24.3499	6.63531e-24	4.45256e-21
ENSG00000154263	PKP1	-37.5129	8.26828e-24	5.33495e-21
ENSG00000107331	ZNF813	-31.5728	2.43367e-23	1.51212e-20
ENSG00000167972	RAB35	-22.9305	3.63046e-23	2.17516e-20
ENSG00000198691	GALNT7	-24.6343	4.53741e-23	2.62481e-20
ENSG00000154265	DAPK1	-27.9578	5.2324e-22	2.92596e-19
ENSG00000154262	SAMD8	-20.9537	3.47786e-21	1.88208e-18
ENSG00000064687	SETD7	-17.2331	6.79462e-21	3.56208e-18
ENSG00000141338	PPME1	22.5781	2.43304e-20	1.23687e-17
ENSG00000154258	ZNF808	-26.8032	2.08451e-19	1.02852e-16
ENSG00000135776	QSER1	-19.1045	2.37582e-19	1.13876e-16
ENSG00000005471	PLA2G12A	-19.9697	3.20585e-19	1.49393e-16
ENSG00000225980	KISS1	35.1199	4.3297e-19	1.96311e-16
ENSG00000131269	CTD-2140B24.4	-30.0531	6.92877e-19	3.05887e-16
ENSG00000197150	ZNF252P	-27.8248	9.65186e-19	4.15179e-16
ENSG00000150967	NUDT21	-18.0469	2.85853e-18	1.19887e-15
ENSG00000103222	MYH3	22.7756	6.19849e-18	2.53624e-15
ENSG00000124574	DUSP3	17.6414	7.76068e-18	3.09984e-15
ENSG00000121270	MAPK6	-18.2294	1.52845e-17	5.9631e-15
ENSG00000023839	PCCB	-14.8429	2.64478e-17	1.00838e-14
ENSG00000108846	HSDL1	-21.6374	2.88864e-17	1.07689e-14
ENSG00000125257	SLC8A3	-22.1668	3.10272e-17	1.13155e-14
ENSG00000187672	ZNF765	-29.0694	8.8609e-17	3.16277e-14
ENSG00000091262	ZNF525	-31.2467	1.1252e-16	3.93257e-14
ENSG00000069431	ZNF611	-22.2421	1.66587e-16	5.70339e-14
ENSG00000101986	PNMAL1	26.4006	5.87072e-16	1.96975e-13
ENSG00000117528	STAM	-17.1639	9.75449e-16	3.20865e-13
ENSG00000119688	MSL2	-17.1773	1.45519e-15	4.69467e-13
ENSG00000164163	MYL2	33.5068	1.87523e-15	5.93564e-13
ENSG00000204574	MSTN	43.1098	2.51416e-15	7.81065e-13
ENSG00000033050	PLEKHG7	55.7511	2.75254e-15	8.39575e-13
ENSG00000161204	PSKH1	27.8604	3.79608e-15	1.1372e-12
ENSG00000160179	ZNF25	-21.668	4.92778e-15	1.45032e-12
ENSG00000118777	ARNT2	37.4384	6.17594e-15	1.78634e-12
ENSG00000144827	KCNB1	27.5733	6.78789e-15	1.93006e-12
ENSG00000106077	ALDH1A1	-24.0793	8.9429e-15	2.50044e-12
ENSG00000100997	CMYA5	-27.1247	1.02702e-14	2.82448e-12
ENSG00000139826	WDR83OS	-15.7274	1.23025e-14	3.32882e-12
ENSG00000248487	ANTXR2	-23.8969	1.3557e-14	3.61004e-12
ENSG00000114786	IP6K3	-31.8089	1.49749e-14	3.92528e-12
ENSG00000114779	ZNF24	-16.7201	2.0404e-14	5.26611e-12
ENSG00000168792	ZNF761	-24.6389	2.48228e-14	6.30951e-12
ENSG00000204427	HFE2	24.771	3.15231e-14	7.77694e-12
ENSG00000183260	DDI2	-17.2229	3.11235e-14	7.77694e-12
ENSG00000129968	MAPK1IP1L	-21.2435	3.35005e-14	8.14499e-12
ENSG00000107362	PSG1	129.284	5.11951e-14	1.22693e-11
ENSG00000215853	WDR73	-17.4256	5.99753e-14	1.41711e-11
ENSG00000140526	CCDC6	-15.436	1.15029e-13	2.68019e-11
ENSG00000158201	UCP2	32.7021	1.7012e-13	3.90951e-11
ENSG00000100439	C2CD3	17.4783	1.77959e-13	4.03438e-11
ENSG00000011198	MYLK	22.3622	2.10597e-13	4.71063e-11
ENSG00000163686	SLCO5A1	-25.0825	2.85243e-13	6.29636e-11
ENSG00000127220	MKRN1	-16.7697	3.17862e-13	6.92526e-11
ENSG00000136754	MEF2A	-28.0883	3.25339e-13	6.99728e-11
ENSG00000138443	RP11-284F21.10	70.4525	3.46318e-13	7.35422e-11
ENSG00000154175	ARX	-42.0184	4.08798e-13	8.5725e-11
ENSG00000097007	PBLD	21.0182	4.53973e-13	9.40228e-11
ENSG00000143322	FAM107B	34.7773	5.69082e-13	1.16426e-10
ENSG00000099204	CHERP	-21.1796	6.23706e-13	1.24563e-10
ENSG00000163995	DCP2	-21.3691	6.22148e-13	1.24563e-10
ENSG00000156395	NUP214	-12.5719	7.91105e-13	1.56136e-10
ENSG00000159842	ANO2	58.6435	1.30853e-12	2.55255e-10
ENSG00000174429	ITGA6	19.6492	1.33797e-12	2.57998e-10
ENSG00000146386	PAPOLG	-18.0893	1.56811e-12	2.98939e-10
ENSG00000146109	ATP7B	28.5401	1.98157e-12	3.73515e-10
ENSG00000114626	ERC2	81.2315	2.01874e-12	3.76294e-10
ENSG00000166016	RP11-797H7.1	-30.477	3.79027e-12	6.98743e-10
ENSG00000260246	RPUSD4	-17.0693	5.03295e-12	9.17747e-10
ENSG00000273212	MYCL	-30.67	5.99783e-12	1.08193e-09
ENSG00000273300	RASSF4	20.433	9.82589e-12	1.75361e-09
ENSG00000235776	TSC22D3	20.4269	1.28984e-11	2.27773e-09
ENSG00000243107	COX16	-17.3857	1.43166e-11	2.50183e-09
ENSG00000184319	TAF5L	-22.4019	2.16406e-11	3.74271e-09
ENSG00000213683	GGH	20.5236	2.33761e-11	4e-09
ENSG00000248101	STARD3NL	-18.8352	2.37286e-11	4e-09
ENSG00000188223	TTLL11	-22.4327	2.33784e-11	4e-09
ENSG00000236472	WWC2	-15.345	2.58252e-11	4.28954e-09
ENSG00000268193	TMEM182	23.8474	2.71535e-11	4.46594e-09
ENSG00000196861	FAM126B	-18.8655	2.78948e-11	4.54332e-09
ENSG00000269533	ZNF816	-21.8364	2.92777e-11	4.72272e-09
ENSG00000268107	TGFB2	20.5239	3.26616e-11	5.21839e-09
ENSG00000269026	CAMK2N1	18.8476	3.42642e-11	5.42279e-09
ENSG00000236453	FAM49A	24.23	4.18511e-11	6.56163e-09
ENSG00000272675	GFPT2	-26.5854	4.38169e-11	6.80623e-09
ENSG00000196656	BCAS1	20.9747	4.50066e-11	6.92689e-09
ENSG00000230311	OR7E19P	84.2261	4.99858e-11	7.62328e-09
ENSG00000268163	GIPC2	37.92	5.14223e-11	7.77172e-09
ENSG00000005189	PLEKHF2	-21.6094	5.31232e-11	8e-09
ENSG00000226434	MYOZ2	23.3208	6.40894e-11	9.51473e-09
ENSG00000146677	CLASP1	-11.0327	7.22873e-11	1.06377e-08
ENSG00000260924	CACNA1E	28.8292	7.56963e-11	1.08537e-08
ENSG00000268069	RSC1A1	-17.325	7.55826e-11	1.08537e-08
ENSG00000267122	SPATA5L1	-20.4571	7.53175e-11	1.08537e-08
ENSG00000267755	PKP4	17.9943	7.86343e-11	1.11794e-08
ENSG00000256806	VPS36	-15.4799	9.14148e-11	1.28328e-08
ENSG00000229944	ATP5G2P4	-37.8459	9.17937e-11	1.28328e-08
ENSG00000175873	MEX3C	-16.1983	1.04612e-10	1.45039e-08
ENSG00000242687	MYPOP	-22.0149	1.09479e-10	1.50542e-08
ENSG00000177820	CNRIP1	-17.4583	1.28324e-10	1.75021e-08
ENSG00000239556	NPC1	-23.3504	1.38525e-10	1.8741e-08
ENSG00000243554	DEDD	-11.2301	1.40641e-10	1.88751e-08
ENSG00000241057	C19orf44	-14.602	1.57161e-10	2.09249e-08
ENSG00000233225	SKP2	22.6342	1.69333e-10	2.23652e-08
ENSG00000213888	STX6	-13.1722	1.70645e-10	2.23652e-08
ENSG00000230882	ZNF189	-18.5585	1.72831e-10	2.24761e-08
ENSG00000223374	RP11-244F12.3	28.0722	1.89564e-10	2.44625e-08
ENSG00000196295	PRDX3	-13.5157	2.02827e-10	2.6e-08
ENSG00000244480	RAD21	13.9476	2.39024e-10	3.03778e-08
ENSG00000236352	ZNF138	-23.0779	2.57739e-10	3.25101e-08
ENSG00000268030	BDKRB1	-33.7724	2.85169e-10	3.57015e-08
ENSG00000268983	GLYR1	-11.1784	3.39101e-10	4.21389e-08
ENSG00000267688	ANAPC15	-22.5791	3.78051e-10	4.6e-08
ENSG00000267139	ARL6	-26.9811	3.73698e-10	4.6e-08
ENSG00000170468	DKFZP779J2370	-27.0559	3.76511e-10	4.6e-08
ENSG00000267283	SGPL1	15.9438	4.25027e-10	5.12968e-08
ENSG00000267372	IGFN1	-35.3302	5.21339e-10	6.24713e-08
ENSG00000273452	VHL	-13.823	5.65347e-10	6.72642e-08
ENSG00000259114	LRTOMT	-17.0361	5.89376e-10	6.96294e-08
ENSG00000258559	CAV3	18.7198	6.26477e-10	7.3495e-08
ENSG00000269604	ZNF28	-21.7763	6.45213e-10	7.51673e-08
ENSG00000214719	MAPKAPK2	-15.7208	6.86262e-10	7.93982e-08
ENSG00000205790	RP11-770J1.5	-14.6602	6.91189e-10	7.94204e-08
ENSG00000269205	CLCN5	19.9855	7.0259e-10	8.01813e-08
ENSG00000261790	UBE4A	-12.6587	7.28544e-10	8.25814e-08
ENSG00000260107	AL645728.2	25.0433	7.43913e-10	8.37576e-08
ENSG00000269749	TXNDC12	-17.4924	7.83197e-10	8.75928e-08
ENSG00000272070	HSF2BP	33.4872	8.27214e-10	9.19029e-08
ENSG00000228649	SLC9A6	-12.5926	1.22886e-09	1.34775e-07
ENSG00000268189	RP11-181C21.4	-14.0756	1.22917e-09	1.34775e-07
ENSG00000267436	RP11-244O19.1	-28.131	1.29015e-09	1.40542e-07
ENSG00000267473	TADA2A	-17.9858	1.43773e-09	1.55609e-07
ENSG00000268034	MRPS30	-11.6217	1.52771e-09	1.63594e-07
ENSG00000235554	MAP3K11	-22.3193	1.53101e-09	1.63594e-07
ENSG00000267161	UBA6	-14.955	1.57903e-09	1.67657e-07
ENSG00000244563	ACVR1C	39.8344	1.72845e-09	1.82e-07
ENSG00000242073	SLC30A6	-17.7973	1.7362e-09	1.82e-07
ENSG00000267776	ZNF615	-20.0565	1.79104e-09	1.86624e-07
ENSG00000267459	RRP1B	-16.1057	1.85793e-09	1.92399e-07
ENSG00000230173	ADC	-23.1032	2.15295e-09	2.21582e-07
ENSG00000272405	VAMP4	-16.9217	2.17249e-09	2.2223e-07
ENSG00000269094	MYOF	10.4932	2.61526e-09	2.65901e-07
ENSG00000228509	MTMR12	15.9189	2.64859e-09	2.67668e-07
ENSG00000263900	PTPRR	31.5335	2.74888e-09	2.75251e-07
ENSG00000268643	CAP2	13.2257	2.75644e-09	2.75251e-07
ENSG00000261342	LINC00641	-22.2895	2.81458e-09	2.79393e-07
ENSG00000267001	SLC25A44	-18.8252	3e-09	2.96334e-07
ENSG00000268292	RIT1	13.9739	3.15883e-09	3.09898e-07
ENSG00000269194	AGO3	-13.0453	3.54543e-09	3.45803e-07
ENSG00000273203	FAH	-14.2505	3.88464e-09	3.76697e-07
ENSG00000235859	FZD9	42.5627	4.43519e-09	4.27613e-07
ENSG00000251660	GPR37	49.9183	4.68104e-09	4.48738e-07
ENSG00000258881	RP11-64B16.2	-18.0932	5.08065e-09	4.84279e-07
ENSG00000235411	ZNF280B	25.9708	5.15719e-09	4.88797e-07
ENSG00000226605	CMC4	-17.6778	5.27352e-09	4.97e-07
ENSG00000269145	PPIP5K2	-19.3752	5.54507e-09	5.19688e-07
ENSG00000231043	CD34	38.9784	6e-09	5.61279e-07
ENSG00000172497	RNMT	-10.4762	7.50727e-09	6.95812e-07
ENSG00000227855	VAV2	-14.6094	7.94475e-09	7.32314e-07
ENSG00000234431	ZNF480	-16.0414	8.28942e-09	7.59908e-07
ENSG00000269318	EXPH5	35.1212	9.56784e-09	8.72337e-07
ENSG00000267980	TUFT1	22.8255	1.03465e-08	9.3823e-07
ENSG00000272600	GPR155	-15.9906	1.04141e-08	9.39285e-07
ENSG00000172974	UBE2E2	12.5427	1.07303e-08	9.62625e-07
ENSG00000224063	UTP14A	-14.844	1.1737e-08	1.04234e-06
ENSG00000214696	MTCP1	-17.0193	1.17431e-08	1.04234e-06
ENSG00000180672	CTNNA2	47.619	1.2e-08	1.05576e-06
ENSG00000227946	ARHGEF17	-14.2755	1.44025e-08	1.265e-06
ENSG00000231955	RP11-1L9.1	70.5229	1.51144e-08	1.32062e-06
ENSG00000218739	TNRC6C	-22.0077	1.54934e-08	1.34672e-06
ENSG00000239467	ZNF320	-15.0479	1.88621e-08	1.63108e-06
ENSG00000244055	NSF	13.2564	1.94313e-08	1.67169e-06
ENSG00000229647	FAM222B	12.8393	2.03072e-08	1.73813e-06
ENSG00000224891	STYK1	32.85	2.07992e-08	1.7712e-06
ENSG00000214670	C9orf156	-15.4654	2.12461e-08	1.80012e-06
ENSG00000233762	TPPP3	24.5213	2.14353e-08	1.807e-06
ENSG00000272068	TNNC1	21.4611	2.32341e-08	1.94888e-06
ENSG00000232220	ZNF766	-15.7793	2.38228e-08	1.98832e-06
ENSG00000268397	DNAJB5	17.0336	2.56933e-08	2.13382e-06
ENSG00000256439	MAPKAP1	8.90483	3.06654e-08	2.5342e-06
ENSG00000230259	C22orf23	-15.6106	3.16192e-08	2.60022e-06
ENSG00000213702	PLCE1	17.7898	3.52581e-08	2.88532e-06
ENSG00000260345	VGLL3	20.0066	3.82243e-08	3.09783e-06
ENSG00000167970	PDPK1	-9.01216	3.80812e-08	3.09783e-06
ENSG00000238045	AC010547.9	-15.7587	4.17922e-08	3.3707e-06
ENSG00000259952	CD36	25.1954	4.2312e-08	3.39629e-06
ENSG00000205054	CFDP1	-12.825	4.32887e-08	3.45815e-06
ENSG00000229689	TIMM8A	-19.8074	4.40903e-08	3.50549e-06
ENSG00000230383	MDFIC	-14.5222	4.5671e-08	3.614e-06
ENSG00000232320	RBM24	14.0442	5.29301e-08	4.16881e-06
ENSG00000216895	SAT1	-16.059	5.49388e-08	4.30679e-06
ENSG00000236255	CAMK2G	-11.0388	5.7e-08	4.44816e-06
ENSG00000256309	CSRP3	37.5885	6.8e-08	5.28278e-06
ENSG00000235522	ART1	126.169	6.88661e-08	5.324e-06
ENSG00000223960	ADIPOR1	-9.85221	7.28642e-08	5.6072e-06
ENSG00000178550	SPTBN1	-10.781	8.25727e-08	6.32529e-06
ENSG00000249249	GNG7	-33.9742	8.7068e-08	6.63933e-06
ENSG00000256121	KCNE1L	27.3415	9.15836e-08	6.934e-06
ENSG00000269808	PEG10	19.9157	9.17589e-08	6.934e-06
ENSG00000256989	SHROOM3	23.6552	1.07771e-07	8.07127e-06
ENSG00000214248	AHRR	19.7914	1.07591e-07	8.07127e-06
ENSG00000269636	MAGED2	-15.949	1.17e-07	8.70652e-06
ENSG00000214784	POLR3G	-19.8148	1.17291e-07	8.70652e-06
ENSG00000002726	TRIM36	32.255	1.24632e-07	9.2107e-06
ENSG00000267216	FRAT2	-23.018	1.28666e-07	9.46713e-06
ENSG00000269095	ZNF182	-18.9562	1.34082e-07	9.8225e-06
ENSG00000265840	ARCN1	-24.398	1.43334e-07	1.04546e-05
ENSG00000264577	CSRP2BP	-12.0712	1.4608e-07	1.06088e-05
ENSG00000225402	CRY1	34.5233	1.48595e-07	1.0745e-05
ENSG00000225840	C21orf33	-8.34976	1.52293e-07	1.09651e-05
ENSG00000231731	YWHAQ	-14.6963	1.70303e-07	1.21575e-05
ENSG00000204850	RP11-196O16.1	-25.2784	1.69904e-07	1.21575e-05
ENSG00000268434	ZKSCAN2	-14.7257	1.75075e-07	1.24451e-05
ENSG00000267020	RNF125	34.7041	1.7839e-07	1.2586e-05
ENSG00000204196	MTX2	-11.5213	1.78557e-07	1.2586e-05
ENSG00000235092	DDX3Y	-16.6092	1.79947e-07	1.26309e-05
ENSG00000265629	CNOT11	9.78619	1.89824e-07	1.32687e-05
ENSG00000257073	ZNF23	-14.6436	2.03258e-07	1.41488e-05
ENSG00000234327	PGM5	24.3384	2.09339e-07	1.45119e-05
ENSG00000204685	STAT1	17.4934	2.1616e-07	1.48619e-05
ENSG00000226686	FHL1	13.0401	2.16125e-07	1.48619e-05
ENSG00000237017	ZNF280A	45.2829	2.23e-07	1.52052e-05
ENSG00000224543	C8orf34	44.0421	2.22721e-07	1.52052e-05
ENSG00000240401	XPO4	15.3532	2.25659e-07	1.53266e-05
ENSG00000238273	PARD6G	22.3944	2.42832e-07	1.64264e-05
ENSG00000235883	NR1D1	-46.9024	2.54076e-07	1.7118e-05
ENSG00000271090	RP11-845C23.3	-40.2224	2.72123e-07	1.82606e-05
ENSG00000260597	ZNF41	-19.7472	2.74077e-07	1.83184e-05
ENSG00000198683	FICD	-25.8042	2.75302e-07	1.83272e-05
ENSG00000272888	C20orf194	11.1964	2.881e-07	1.91034e-05
ENSG00000268412	TMEM164	-11.0321	2.90283e-07	1.91724e-05
ENSG00000266728	ADAR	-8.92739	2.93163e-07	1.92867e-05
ENSG00000227279	SEC61A1	-15.7078	3.08e-07	2.01818e-05
ENSG00000228363	ANKRD52	13.2485	3.2351e-07	2.11175e-05
ENSG00000236338	LYSMD4	-17.7587	3.28497e-07	2.13599e-05
ENSG00000108958	PITPNM3	-30.4241	3.35363e-07	2.17222e-05
ENSG00000189223	LINC00319	29.4835	3.53395e-07	2.28022e-05
ENSG00000222005	RYBP	-17.6222	3.55096e-07	2.28241e-05
ENSG00000239332	RNF141	14.7978	3.5809e-07	2.29287e-05
ENSG00000228305	CEP112	13.4847	4.22282e-07	2.69362e-05
ENSG00000218175	RP11-284F21.9	60.1035	4.39624e-07	2.79361e-05
ENSG00000212978	DIABLO	-10.844	4.60468e-07	2.91502e-05
ENSG00000186235	ADORA1	19.6872	4.69068e-07	2.95831e-05
ENSG00000218422	SLC22A31	-29.2032	4.8044e-07	3.01867e-05
ENSG00000163364	MSRB1	-13.1708	5.05161e-07	3.16216e-05
ENSG00000228486	DSCC1	-16.7384	5.07912e-07	3.16756e-05
ENSG00000242735	MPI	11.9734	5.15361e-07	3.20211e-05
ENSG00000230154	ITGB1BP2	18.2226	5.26097e-07	3.25676e-05
ENSG00000234810	SAE1	10.1285	5.49606e-07	3.38977e-05
ENSG00000047617	NUP93	13.7041	5.83329e-07	3.58459e-05
ENSG00000236859	TEAD1	-11.1802	5.89377e-07	3.60853e-05
ENSG00000267896	ARL10	-12.2591	5.95911e-07	3.63528e-05
ENSG00000269352	AC093110.3	-19.1678	6.07665e-07	3.69202e-05
ENSG00000268047	CA3	-36.9797	6.09614e-07	3.69202e-05
ENSG00000213225	ACOT12	68.7402	6.20798e-07	3.7328e-05
ENSG00000231822	SYT6	-28.2671	6.20492e-07	3.7328e-05
ENSG00000243637	RP1-118J21.5	-26.5479	6.39085e-07	3.82903e-05
ENSG00000187510	TIAM2	-9.56531	6.58834e-07	3.93331e-05
ENSG00000256383	HIF1AN	-7.36642	6.68e-07	3.97403e-05
ENSG00000267531	NIPA1	21.5058	7.02912e-07	4.1668e-05
ENSG00000262477	RNF38	15.5503	7.24187e-07	4.2778e-05
ENSG00000243137	PROCR	-21.4727	7.29301e-07	4.2929e-05
ENSG00000206567	SVIL	-13.7024	7.3956e-07	4.33806e-05
ENSG00000267964	PACSIN3	18.1721	7.64628e-07	4.46948e-05
ENSG00000226221	DDHD2	9.80983	7.9522e-07	4.63215e-05
ENSG00000214135	CDK6	16.468	8.18782e-07	4.7529e-05
ENSG00000267740	BAG4	-14.1468	8.53365e-07	4.93657e-05
ENSG00000224713	POLR3A	-13.184	8.6407e-07	4.96426e-05
ENSG00000179859	FAM189B	-13.8846	8.62641e-07	4.96426e-05
ENSG00000253744	BCAN	39.6406	9.08363e-07	5.20092e-05
ENSG00000268509	RP5-966M1.6	-21.7875	9.58912e-07	5.47167e-05
ENSG00000174977	PRSS53	-17.4107	1.00052e-06	5.68973e-05
ENSG00000268432	OTUD3	17.6527	1.0156e-06	5.756e-05
ENSG00000181495	TBX3	-18.8228	1.02385e-06	5.78321e-05
ENSG00000268913	C1GALT1	-16.9097	1.12808e-06	6.35057e-05
ENSG00000260005	KCND3	26.9807	1.14612e-06	6.42257e-05
ENSG00000232531	ITIH4	-31.1966	1.14853e-06	6.42257e-05
ENSG00000143429	C1orf198	18.5769	1.15937e-06	6.46163e-05
ENSG00000215067	ZNF12	-11.1298	1.19768e-06	6.65305e-05
ENSG00000183117	AC020663.1	-10.005	1.20206e-06	6.65535e-05
ENSG00000180385	MYOG	21.0397	1.20786e-06	6.66547e-05
ENSG00000233006	FAM160B1	-13.1911	1.21827e-06	6.70089e-05
ENSG00000248235	CTA-221G9.11	-32.983	1.22463e-06	6.71384e-05
ENSG00000257026	RPL7L1	-8.31244	1.29074e-06	7.05326e-05
ENSG00000269871	NR1D2	-35.5584	1.30483e-06	7.10707e-05
ENSG00000234638	RBM20	18.0114	1.34317e-06	7.2687e-05
ENSG00000234028	PANK3	12.8087	1.33912e-06	7.2687e-05
ENSG00000224431	ABCB6	-13.2098	1.36567e-06	7.36674e-05
ENSG00000256929	KRT80	27.4166	1.51284e-06	8.13444e-05
ENSG00000269445	RAB15	23.3099	1.5655e-06	8.39066e-05
ENSG00000236682	SUMO3	8.42986	1.60341e-06	8.56648e-05
ENSG00000249319	FAM20C	-17.8036	1.62512e-06	8.65491e-05
ENSG00000235027	KIAA0895L	-14.3264	1.65346e-06	8.77799e-05
ENSG00000259661	SEPW1	9.06004	1.704e-06	9.01786e-05
ENSG00000260415	ZNF470	-15.5542	1.74673e-06	9.21484e-05
ENSG00000225507	ZNF474	47.8577	1.89535e-06	9.93636e-05
ENSG00000232495	AC087393.1	24.6384	1.8946e-06	9.93636e-05
ENSG00000249240	CCDC141	17.1721	1.90884e-06	9.97593e-05
ENSG00000255863	LAD1	18.4574	1.922e-06	0.000100133
ENSG00000233087	CDC23	9.87933	1.95559e-06	0.000101569
ENSG00000234072	RABGAP1	-10.1965	2.06471e-06	0.000106906
ENSG00000225975	AC021593.1	-25.8951	2.13594e-06	0.000110254
ENSG00000267395	PODXL2	17.2193	2.15081e-06	0.000110681
ENSG00000180071	MED20	11.0609	2.27169e-06	0.000116284
ENSG00000160808	TGFB1	-15.9525	2.27356e-06	0.000116284
ENSG00000213985	KLHL41	-13.2088	2.34606e-06	0.000119627
ENSG00000269657	THY1	-15.1048	2.38282e-06	0.000121134
ENSG00000230979	MYBL1	35.6766	2.41489e-06	0.000122393
ENSG00000222043	CTD-3126B10.1	-10.7222	2.56288e-06	0.000129156
ENSG00000232581	BEX4	-16.9161	2.56371e-06	0.000129156
ENSG00000236654	NUAK1	16.3269	2.66574e-06	0.000133893
ENSG00000237753	RP11-884K10.7	-15.9511	2.78646e-06	0.000139539
ENSG00000203644	EFHD1	19.5636	2.97606e-06	0.00014859
ENSG00000259820	ZNF721	-11.9671	3.13625e-06	0.000155662
ENSG00000237821	TLE3	-14.9317	3.12855e-06	0.000155662
ENSG00000232729	XPNPEP1	7.40805	3.179e-06	0.000157317
ENSG00000204745	KCTD2	-9.88389	3.208e-06	0.000158284
ENSG00000224875	TMEM233	-13.7077	3.29593e-06	0.000162148
ENSG00000212694	C1orf131	-12.5693	3.30573e-06	0.000162155
ENSG00000232600	AMOTL2	18.3971	3.37172e-06	0.000164909
ENSG00000267163	HLCS	-9.33846	3.3957e-06	0.000165599
ENSG00000170775	CYTIP	-35.5838	3.48987e-06	0.000169699
ENSG00000268310	ZNF234	-15.356	3.514e-06	0.00017038
ENSG00000233796	CALM1	-14.1984	3.72045e-06	0.000179868
ENSG00000232941	MICB	19.9707	3.76779e-06	0.000181633
ENSG00000248890	OGFRL1	15.1698	3.77982e-06	0.000181691
ENSG00000214708	USP22	-8.4366	3.796e-06	0.000181949
ENSG00000268894	DUSP26	-17.423	3.87781e-06	0.00018534
ENSG00000230532	DCLK2	13.0926	3.97968e-06	0.000189173
ENSG00000256586	KCTD5	-21.5672	3.98057e-06	0.000189173
ENSG00000230733	AC007246.3	20.6081	3.999e-06	0.000189513
ENSG00000233527	AOC1	59.1063	4.10557e-06	0.000194014
ENSG00000248254	IGFBPL1	29.7458	4.1264e-06	0.000194451
ENSG00000241772	SP7	-41.8867	4.58012e-06	0.000215227
ENSG00000234818	MMP15	20.9713	4.6557e-06	0.000217716
ENSG00000233757	A2M	-14.6634	4.659e-06	0.000217716
ENSG00000213261	ZNF605	-12.3075	4.70256e-06	0.000219139
ENSG00000164185	RPTN	78.8689	4.80366e-06	0.000222614
ENSG00000269175	PRKAG2	12.9601	4.80246e-06	0.000222614
ENSG00000170846	SWAP70	13.9413	4.8496e-06	0.000224124
ENSG00000235257	FAM172A	-11.9404	4.87721e-06	0.000224781
ENSG00000234231	FIGN	-14.1301	4.89676e-06	0.000225063
ENSG00000240859	UPRT	12.9461	5.12077e-06	0.000234077
ENSG00000220804	RP11-383J24.6	-22.1192	5.11327e-06	0.000234077
ENSG00000232533	ROBO1	-13.5921	5.37522e-06	0.00024504
ENSG00000213222	OXCT1	-12.0492	5.58406e-06	0.00025387
ENSG00000256005	TDRKH	16.7791	5.93755e-06	0.000269212
ENSG00000152117	B3GNT4	-11.3637	5.998e-06	0.00027122
ENSG00000230838	ZBTB4	-11.3005	6.14909e-06	0.000277304
ENSG00000226856	FAM210B	-12.2945	6.2341e-06	0.000280384
ENSG00000227107	RP11-404P21.8	-23.3281	6.25381e-06	0.000280518
ENSG00000231486	TMEM178B	16.311	6.35717e-06	0.000283841
ENSG00000269690	COASY	-10.1414	6.36173e-06	0.000283841
ENSG00000244567	HDDC2	9.44564	6.38958e-06	0.000284328
ENSG00000228919	EPG5	13.2671	6.41465e-06	0.000284688
ENSG00000250910	PLCE1-AS1	47.8943	6.6032e-06	0.000292283
ENSG00000236432	AMMECR1	14.4524	6.9e-06	0.000304618
ENSG00000213846	SNHG14	-11.1512	6.93568e-06	0.000305388
ENSG00000066032	ZNF180	-14.0847	7.10544e-06	0.000312044
ENSG00000229387	SENP2	-8.78542	7.26811e-06	0.000317526
ENSG00000225151	DDX24	-9.59058	7.26432e-06	0.000317526
ENSG00000204792	EPC2	10.9458	7.3827e-06	0.000321694
ENSG00000267314	PGF	-21.9905	7.68265e-06	0.000333897
ENSG00000159248	AGO1	7.81172	7.8629e-06	0.000339411
ENSG00000256261	GS1-251I9.4	-11.6033	7.84824e-06	0.000339411
ENSG00000268485	CMIP	-17.6071	7.87021e-06	0.000339411
ENSG00000203392	BCL2L1	11.8568	7.99614e-06	0.000343957
ENSG00000236498	SLC22A17	-13.13	8.05229e-06	0.000345486
ENSG00000177822	GYS1	-10.7369	8.16655e-06	0.000348605
ENSG00000233205	VCL	-12.7053	8.15125e-06	0.000348605
ENSG00000242282	DUSP10	-15.3735	8.46271e-06	0.000360331
ENSG00000227495	RP11-746M1.1	-9.44833	8.51417e-06	0.000361604
ENSG00000234945	CCBE1	20.4434	8.605e-06	0.00036454
ENSG00000268788	ARFGAP2	8.60189	9.7306e-06	0.000411185
ENSG00000232517	RP11-863P13.3	-29.5139	1.00186e-05	0.000422292
ENSG00000233223	FAM20B	8.26181	1.01529e-05	0.000426157
ENSG00000268950	SELPLG	-19.2229	1.01611e-05	0.000426157
ENSG00000212768	SMAP1	-8.55571	1.02681e-05	0.00042957
ENSG00000234793	BBS5	-12.2446	1.06628e-05	0.000443867
ENSG00000215692	TMED10P1	-27.5473	1.06503e-05	0.000443867
ENSG00000227744	CYS1	-35.9434	1.07764e-05	0.000447485
ENSG00000248341	TNRC6C-AS1	-21.3024	1.1389e-05	0.000471756
ENSG00000233585	CYB561D1	8.91455	1.17321e-05	0.000484773
ENSG00000234290	ZNF271	-11.8836	1.19206e-05	0.00049135
ENSG00000268175	LNX2	-13.7123	1.22478e-05	0.0005036
ENSG00000212999	CDV3	13.7279	1.25279e-05	0.000512607
ENSG00000268313	NEDD4L	-15.801	1.25091e-05	0.000512607
ENSG00000213002	SDK1	19.7963	1.26621e-05	0.000516837
ENSG00000197815	AC007970.1	28.9043	1.28235e-05	0.000520019
ENSG00000231259	NSFL1C	7.76812	1.28477e-05	0.000520019
ENSG00000175911	TMEM258	-9.68752	1.28645e-05	0.000520019
ENSG00000253864	FKTN	-10.2304	1.27983e-05	0.000520019
ENSG00000240801	WDR37	-13.6342	1.28951e-05	0.000520019
ENSG00000184551	MKX	35.7348	1.31892e-05	0.000529116
ENSG00000228989	HDAC1	-12.5241	1.32153e-05	0.000529116
ENSG00000268863	ABCC5	-16.475	1.31783e-05	0.000529116
ENSG00000261487	PTPN21	-10.8185	1.35617e-05	0.000541692
ENSG00000198150	AIDA	-11.19	1.3602e-05	0.000542013
ENSG00000267950	MTMR14	9.46613	1.37222e-05	0.000545505
ENSG00000267629	TRIM37	9.22254	1.38756e-05	0.000550299
ENSG00000183889	NDP	25.9933	1.40302e-05	0.000555118
ENSG00000267270	RPH3AL	-28.9897	1.40685e-05	0.000555327
ENSG00000266077	EXTL3	8.89149	1.41588e-05	0.000557372
ENSG00000215154	ZNF610	-19.5738	1.41868e-05	0.000557372
ENSG00000268621	LRP4	10.7083	1.43874e-05	0.000563931
ENSG00000234742	ZNF594	-17.3594	1.45939e-05	0.000570692
ENSG00000273117	ZNF585A	-12.7913	1.48665e-05	0.00058
ENSG00000261888	PTBP3	13.6433	1.49276e-05	0.000581034
ENSG00000230606	SLC9B2	-10.7191	1.52507e-05	0.000590867
ENSG00000215621	RNA5-8SP6	-83.3191	1.52271e-05	0.000590867
ENSG00000271977	FCHSD2	-8.3424	1.58426e-05	0.000612384
ENSG00000253917	RP11-724O16.1	-12.4872	1.59227e-05	0.000614068
ENSG00000060971	UBE2QL1	-31.4314	1.60696e-05	0.00061831
ENSG00000167315	CHML	16.3125	1.67109e-05	0.000641516
ENSG00000132142	ZNF229	-12.4085	1.68761e-05	0.000644906
ENSG00000076555	ZNF160	-12.6539	1.68675e-05	0.000644906
ENSG00000111271	B3GAT2	-9.49615	1.71908e-05	0.000655437
ENSG00000240303	FAM49B	12.5414	1.79685e-05	0.000681956
ENSG00000151498	COPS5	-7.2141	1.80083e-05	0.000681956
ENSG00000177646	TFAM	-10.9079	1.79906e-05	0.000681956
ENSG00000117054	ISY1	-9.63052	1.81458e-05	0.000685616
ENSG00000122971	LSM14B	-10.8321	1.84312e-05	0.000694836
ENSG00000196177	MCF2L	-22.0346	1.8841e-05	0.000708692
ENSG00000072778	RP11-334E6.12	-14.2483	2.00534e-05	0.000752607
ENSG00000157766	OLFML2A	11.4518	2.0551e-05	0.000769562
ENSG00000072818	PSMD5	-9.36788	2.1453e-05	0.00080155
ENSG00000114331	TRAF3IP2	-10.6066	2.18497e-05	0.000814558
ENSG00000131584	KIAA0226	12.0108	2.22294e-05	0.000826252
ENSG00000075239	TNFAIP6	-21.8509	2.22619e-05	0.000826252
ENSG00000120437	ADRA1B	29.0716	2.23801e-05	0.000828806
ENSG00000182827	VCAN	-14.9345	2.26982e-05	0.000838734
ENSG00000181513	RP11-451F20.1	44.0344	2.3097e-05	0.000851595
ENSG00000169548	WDR92	-13.1754	2.36471e-05	0.000869964
ENSG00000135847	AC018647.3	31.6885	2.43983e-05	0.000890053
ENSG00000110455	PAIP2	9.23819	2.42857e-05	0.000890053
ENSG00000102977	CD164	-10.4703	2.44054e-05	0.000890053
ENSG00000264813	F2RL1	-31.8779	2.44001e-05	0.000890053
ENSG00000159640	TNNC2	10.9601	2.45842e-05	0.000894629
ENSG00000177076	GPC6	-13.9563	2.50822e-05	0.000910778
ENSG00000165084	MYLPF	11.4518	2.52775e-05	0.000915885
ENSG00000087085	ITGA4	14.4693	2.63114e-05	0.000951295
ENSG00000100813	TNFRSF21	-14.8051	2.63861e-05	0.000951943
ENSG00000144648	WNT2B	17.5169	2.66149e-05	0.000958135
ENSG00000144476	RGS17	-29.1349	2.68369e-05	0.00096406
ENSG00000129048	ZNF630	-21.9087	2.70011e-05	0.000967887
ENSG00000131473	SYNJ2BP-COX16	-15.2101	2.87456e-05	0.00102822
ENSG00000196636	PHTF1	8.39029	2.89847e-05	0.00103457
ENSG00000122729	FABP3	17.0829	2.90665e-05	0.00103529
ENSG00000100412	TMEM133	-16.41	2.93746e-05	0.00104404
ENSG00000184227	CCDC85C	17.7209	2.95483e-05	0.001048
ENSG00000162390	HDHD2	10.7598	2.96671e-05	0.00104999
ENSG00000250292	RGS5	18.5847	3.03114e-05	0.00106972
ENSG00000112304	THEMIS2	-20.2207	3.03521e-05	0.00106972
ENSG00000119673	KCNA10	34.254	3.13323e-05	0.00110195
ENSG00000177465	ZNF699	21.1769	3.15027e-05	0.00110563
ENSG00000097021	MBTD1	15.8131	3.21578e-05	0.00112471
ENSG00000101473	MGP	-18.1323	3.21806e-05	0.00112471
ENSG00000123130	STAB1	-38.2007	3.26061e-05	0.00113722
ENSG00000161533	TFPI	-18.2244	3.30078e-05	0.00114884
ENSG00000168306	ADIRF-AS1	-18.8668	3.35509e-05	0.00116532
ENSG00000087008	ITGB2	16.5532	3.37373e-05	0.00116937
ENSG00000143727	AFAP1L1	20.1823	3.39201e-05	0.00117328
ENSG00000134575	CLDND1	-11.129	3.44642e-05	0.00118965
ENSG00000162836	TSPAN17	8.03712	3.45519e-05	0.00119023
ENSG00000155893	PLD6	21.7334	3.46414e-05	0.00119087
ENSG00000147174	LSM3	-10.8754	3.62519e-05	0.00124369
ENSG00000103740	RARRES1	-18.7329	3.63433e-05	0.00124428
ENSG00000167107	SRL	16.7534	3.75785e-05	0.00128394
ENSG00000176715	ADD1	6.40165	3.79019e-05	0.00129236
ENSG00000151726	COLQ	-14.6188	3.80585e-05	0.00129245
ENSG00000123983	TBC1D16	-14.9124	3.79888e-05	0.00129245
ENSG00000068366	DMBT1	23.6469	3.86791e-05	0.00130823
ENSG00000197142	CFI	-25.2272	3.86519e-05	0.00130823
ENSG00000005187	MFAP3L	18.0539	4.01435e-05	0.00135416
ENSG00000183549	RSF1	-8.94498	4.01986e-05	0.00135416
ENSG00000154930	DTD2	13.5317	4.16241e-05	0.00139937
ENSG00000131069	MAL	29.128	4.26958e-05	0.00143253
ENSG00000111058	DYNLL2	9.72344	4.32015e-05	0.0014466
ENSG00000143632	VDAC1	-13.8172	4.35263e-05	0.00145457
ENSG00000107796	ZNF664	-10.0101	4.38465e-05	0.00146236
ENSG00000180139	ZNF702P	-21.326	4.4184e-05	0.0014707
ENSG00000075624	HMOX1	-29.27	4.45329e-05	0.00147937
ENSG00000159251	RNF5	9.79567	4.57508e-05	0.00151683
ENSG00000184009	GNAQ	-9.92653	4.62572e-05	0.00152809
ENSG00000182584	ZNF671	-18.6568	4.62726e-05	0.00152809
ENSG00000136518	C1QTNF2	30.0293	4.7742e-05	0.00157352
ENSG00000072110	RDH11	-10.2474	4.81113e-05	0.00158258
ENSG00000077522	SLC2A3P1	11.1819	4.86137e-05	0.00159598
ENSG00000130402	KRT222	8.19697	4.91411e-05	0.00161014
ENSG00000131966	GJA1	-13.6921	4.99224e-05	0.00163255
ENSG00000138107	CAMKK2	-8.60435	5.10678e-05	0.00166676
ENSG00000115073	CRIM1	20.9495	5.13821e-05	0.00167376
ENSG00000138071	GPRC5C	-14.915	5.16975e-05	0.00168077
ENSG00000115091	NONO	6.9592	5.21567e-05	0.00168915
ENSG00000133627	GABRE	-17.9169	5.20636e-05	0.00168915
ENSG00000106526	ITPK1	11.3243	5.24032e-05	0.00169387
ENSG00000101442	YPEL1	15.4171	5.27214e-05	0.00170087
ENSG00000075089	FAM168A	-7.13386	5.33677e-05	0.00171842
ENSG00000113812	AGBL5	12.7205	5.35068e-05	0.0017196
ENSG00000184378	SGCD	-13.4657	5.41521e-05	0.00173701
ENSG00000182177	EDEM2	-10.9198	5.54512e-05	0.00177528
ENSG00000135503	AC018464.3	40.2029	5.62276e-05	0.00179614
ENSG00000138379	TMEM140	-17.9467	5.63168e-05	0.00179614
ENSG00000121989	CD46	-14.0485	5.67654e-05	0.00180701
ENSG00000114739	ATG16L1	-9.67016	5.69419e-05	0.0018092
ENSG00000139567	UBR7	-9.9281	5.7356e-05	0.00181891
ENSG00000243989	SIPA1L2	14.0668	5.79017e-05	0.00183139
ENSG00000119640	UQCR11	-10.6192	5.79678e-05	0.00183139
ENSG00000170634	RBAK	-11.8043	5.83795e-05	0.00184093
ENSG00000236144	SORCS3	71.7372	5.96793e-05	0.00187839
ENSG00000240616	FMNL2	-10.0846	6.02031e-05	0.00189132
ENSG00000267120	SRSF8	-12.6232	6.22784e-05	0.00195102
ENSG00000196839	ADIRF	-19.1204	6.23359e-05	0.00195102
ENSG00000168803	CDH8	17.1288	6.25837e-05	0.00195513
ENSG00000198846	PSG11	113.967	6.29871e-05	0.00196407
ENSG00000148848	GJD2	47.5198	6.31473e-05	0.00196542
ENSG00000143537	PPP6C	8.20317	6.45681e-05	0.00200592
ENSG00000151694	AIFM2	14.7266	6.48139e-05	0.00200716
ENSG00000135074	ITGA3	13.78	6.48476e-05	0.00200716
ENSG00000229186	FOLR1	17.5282	6.4998e-05	0.00200812
ENSG00000139985	LRRFIP2	-7.32508	6.69563e-05	0.00206482
ENSG00000008277	TEX2	-7.65732	6.75309e-05	0.00207871
ENSG00000114948	TCF4	-10.1995	6.77662e-05	0.00208214
ENSG00000197140	NRP1	-12.9901	6.9158e-05	0.00212101
ENSG00000149451	CNN3	8.86325	6.95532e-05	0.00212536
ENSG00000151651	RAB11FIP4	-17.9036	6.94736e-05	0.00212536
ENSG00000168615	ESYT2	-9.91232	7.03651e-05	0.00214626
ENSG00000154734	ZNF420	-14.1956	7.06427e-05	0.00215082
ENSG00000142303	MED14	-7.94801	7.07973e-05	0.00215162
ENSG00000151388	HSPB3	9.56133	7.12781e-05	0.00216232
ENSG00000160323	MYBPH	17.1377	7.24552e-05	0.00219406
ENSG00000138316	ZSCAN31	-23.7654	7.32529e-05	0.00221422
ENSG00000166106	DDX19A	-8.28063	7.36085e-05	0.00222096
ENSG00000140470	ANGEL2	-9.1263	7.42995e-05	0.00223779
ENSG00000087116	LNP1	16.4061	7.48608e-05	0.00225065
ENSG00000156140	ZNF37A	-11.6612	7.599e-05	0.00228052
ENSG00000158859	IL21R	-22.4037	7.92949e-05	0.00237545
ENSG00000154736	UBAC2	6.67993	7.97352e-05	0.00238438
ENSG00000049192	PSG4	54.8301	8.02692e-05	0.00239608
ENSG00000136378	IRGQ	11.8538	8.06834e-05	0.00240174
ENSG00000134917	TBCEL	9.07551	8.07452e-05	0.00240174
ENSG00000163638	OSMR	-12.4617	8.17999e-05	0.00242881
ENSG00000178031	AACS	-12.676	8.32305e-05	0.00246692
ENSG00000197859	AL162407.1	-12.1059	8.36081e-05	0.00247374
ENSG00000143140	TMEM97	11.5854	8.4995e-05	0.00251035
ENSG00000143382	PSMD11	-8.35118	8.54324e-05	0.00251883
ENSG00000185761	PTPRO	21.0386	8.7296e-05	0.00256028
ENSG00000105963	DANCR	-9.91316	8.71975e-05	0.00256028
ENSG00000188763	SRPR	-15.9501	8.71286e-05	0.00256028
ENSG00000197381	MZT1	14.5755	8.76361e-05	0.00256577
ENSG00000065457	NMT2	12.5452	8.89008e-05	0.00259826
ENSG00000189007	PPP2R1A	7.88319	9.03277e-05	0.00263537
ENSG00000213638	METTL21A	12.2114	9.08969e-05	0.00264737
ENSG00000072952	UBA3	8.51355	9.26624e-05	0.00268654
ENSG00000063761	GUCD1	7.35049	9.26939e-05	0.00268654
ENSG00000133597	ZNF614	-11.9303	9.2722e-05	0.00268654
ENSG00000163050	ECI2	-7.57637	9.41702e-05	0.00272379
ENSG00000123815	PPP1R2	10.8351	9.53972e-05	0.00275453
ENSG00000173137	ZNF253	-17.5847	9.57879e-05	0.00276106
ENSG00000164742	TLR4	-11.8703	9.63897e-05	0.00277364
ENSG00000161912	APAF1	-16.073	9.77265e-05	0.00280729
ENSG00000078295	MSRA	12.4511	9.81716e-05	0.00281526
ENSG00000138031	CCDC51	10.8714	0.000103265	0.00295627
ENSG00000129467	LHFPL2	-13.9725	0.000103705	0.00296381
ENSG00000173175	RAD17	-8.83997	0.000104843	0.00299123
ENSG00000174233	TOX	43.0226	0.000105067	0.00299254
ENSG00000121281	USP8	-7.49009	0.000105501	0.00299982
ENSG00000162104	SCHIP1	17.4228	0.000107422	0.0030441
ENSG00000035499	PPP2R3A	-10.3709	0.000107415	0.0030441
ENSG00000148700	GADD45G	26.2566	0.000107772	0.00304886
ENSG00000196616	AC034102.1	6.60205	0.000108464	0.00306328
ENSG00000248144	GADL1	-34.0955	0.000110667	0.00312025
ENSG00000197894	GFOD1	-17.7282	0.000110904	0.00312168
ENSG00000233859	ILKAP	-8.46141	0.00011255	0.00316271
ENSG00000147576	STOML1	-11.2283	0.000113551	0.00318017
ENSG00000182551	TNS3	-11.5127	0.000113434	0.00318017
ENSG00000236719	CHMP3	5.93663	0.000113788	0.00318075
ENSG00000006831	CNOT6L	-14.7143	0.00011395	0.00318075
ENSG00000228601	ALDH1B1	16.9035	0.000114231	0.00318328
ENSG00000234520	CDS2	-8.942	0.000115074	0.00320146
ENSG00000156110	NAPB	-9.98755	0.000116541	0.00323691
ENSG00000123612	ATP2A1	-32.5498	0.000117358	0.00325421
ENSG00000128165	GSPT1	-11.5606	0.000117989	0.0032663
ENSG00000101126	RP11-522D2.1	41.3117	0.000118432	0.00327317
ENSG00000101544	BX842568.2	-22.725	0.000121659	0.00335683
ENSG00000181915	AC006262.5	46.2347	0.000121964	0.00335972
ENSG00000132692	PBX2	-9.40565	0.000126225	0.0034714
ENSG00000128271	MRVI1	42.5045	0.000126725	0.00347943
ENSG00000170425	PCDH7	-17.9909	0.000127184	0.00348633
ENSG00000159322	RP11-594N15.3	-18.3869	0.000128873	0.00352687
ENSG00000144843	FAM227B	13.5291	0.000132131	0.00361005
ENSG00000153531	C18orf32	9.58404	0.000132343	0.00361005
ENSG00000116863	RAB5B	6.46344	0.000133166	0.0036266
ENSG00000170222	CRADD	10.0663	0.000137013	0.00371931
ENSG00000272825	PRG4	-25.4628	0.000136889	0.00371931
ENSG00000150594	TRIM41	-8.19149	0.000139925	0.00379223
ENSG00000222040	TP53I11	16.4873	0.00014111	0.00380848
ENSG00000184160	NCK2	11.2237	0.000141216	0.00380848
ENSG00000134698	SORT1	7.72787	0.000141324	0.00380848
ENSG00000173020	VPS45	-7.25959	0.000141433	0.00380848
ENSG00000100077	MARCKSL1	13.976	0.000142679	0.00383588
ENSG00000130706	CERKL	15.7277	0.000143019	0.00383885
ENSG00000239900	ARL5A	-12.9089	0.000143295	0.00384013
ENSG00000035687	ARHGAP19	14.3903	0.000146353	0.00391583
ENSG00000185100	SEC14L1	6.14735	0.000149035	0.00398124
ENSG00000111863	CDC42EP3	10.2143	0.000149993	0.00400045
ENSG00000106624	NBR1	8.90949	0.000150545	0.00400879
ENSG00000139154	CAMSAP2	-8.3032	0.000151537	0.00402881
ENSG00000181026	RAD23B	7.42455	0.000155276	0.00411573
ENSG00000104964	PSMA1	-9.82349	0.000155297	0.00411573
ENSG00000263335	DIXDC1	8.61671	0.000156633	0.0041446
ENSG00000234703	AKAP2	-12.1745	0.000157134	0.00415131
ENSG00000229047	TTC1	7.51903	0.000159592	0.00420961
ENSG00000174059	ZNF260	-12.3639	0.000159872	0.00421039
ENSG00000255310	CYP2J2	20.3213	0.00016221	0.00426525
ENSG00000269918	SYNE2	29.065	0.000163286	0.00426681
ENSG00000246477	TMEM110-MUSTN1	-7.78427	0.000163061	0.00426681
ENSG00000232855	SUV39H2	-14.9304	0.000162771	0.00426681
ENSG00000250232	SPAG4	-23.6995	0.000162813	0.00426681
ENSG00000223697	RP11-88L24.4	22.5706	0.00016536	0.0043089
ENSG00000196526	PPP2R2A	-11.3638	0.000165411	0.0043089
ENSG00000137960	ARRDC4	17.5183	0.000169566	0.00441028
ENSG00000169129	PLEKHA3	-8.56246	0.000172558	0.00448116
ENSG00000172493	BTBD11	-26.7418	0.000174345	0.00452058
ENSG00000155966	COL3A1	-7.96063	0.000179915	0.00465781
ENSG00000144218	LSM10	-9.25334	0.000186781	0.00482381
ENSG00000072364	TREH	-13.0317	0.000186903	0.00482381
ENSG00000223959	TMEM63B	-8.82459	0.000187681	0.00483647
ENSG00000141385	TTC19	7.30743	0.000188216	0.0048428
ENSG00000183077	RBBP4	8.18774	0.000189135	0.004859
ENSG00000119844	LINC00936	17.1997	0.00019632	0.00503587
ENSG00000038002	SLC1A3	-16.1048	0.000197041	0.00504667
ENSG00000157985	TMEM206	-11.4185	0.000197475	0.00505006
ENSG00000129170	TAP2	-7.73818	0.000199325	0.00508963
ENSG00000135439	AAED1	13.6669	0.000200598	0.00511433
ENSG00000255737	C4orf46	17.4636	0.000202705	0.00516021
ENSG00000133612	ATL2	-9.35951	0.000204062	0.00518688
ENSG00000188234	GAN	-11.149	0.000204626	0.00519336
ENSG00000172650	SPTAN1	-10.4511	0.000206387	0.00523013
ENSG00000204149	TEAD2	8.60092	0.000210126	0.00531687
ENSG00000165923	RP11-50C13.1	-22.3444	0.000210605	0.00532094
ENSG00000146856	OAZ2	6.88539	0.000214588	0.00541342
ENSG00000172379	PPP6R3	-7.79164	0.0002161	0.0054434
ENSG00000128510	CELF6	-20.8224	0.000216506	0.00544543
ENSG00000173744	CKM	13.9684	0.000227342	0.00570343
ENSG00000106351	CASQ2	11.7079	0.000227556	0.00570343
ENSG00000164252	PALM2-AKAP2	-11.9887	0.000227784	0.00570343
ENSG00000006530	RALGAPA2	-14.2624	0.000228882	0.00572239
ENSG00000162688	MAMDC2	30.5408	0.000231555	0.00577581
ENSG00000116771	RMRP	-57.2892	0.000231707	0.00577581
ENSG00000187546	CTB-119C2.1	-25.7021	0.000237197	0.00590389
ENSG00000134533	NTF3	29.4268	0.000238199	0.00591394
ENSG00000123908	COQ2	10.5379	0.000238306	0.00591394
ENSG00000147606	SON	-7.19392	0.000239521	0.0059353
ENSG00000150051	ZSCAN29	-10.3079	0.000240584	0.00595286
ENSG00000204310	HIP1	11.5503	0.000241082	0.0059564
ENSG00000169692	PON2	9.9536	0.000243156	0.00599881
ENSG00000160216	COL7A1	-17.4593	0.000244638	0.00602651
ENSG00000154655	KLHDC3	10.5521	0.000246617	0.00605771
ENSG00000155189	UBN1	8.33747	0.000246627	0.00605771
ENSG00000158669	ALS2	7.58553	0.000251615	0.0061712
ENSG00000138678	RAB11FIP1	19.4588	0.000253275	0.00620284
ENSG00000018510	RTF1	6.50462	0.000256137	0.00625466
ENSG00000188157	SYNPO	-16.56	0.000256123	0.00625466
ENSG00000135744	ZBED5	-8.89049	0.00025779	0.00628588
ENSG00000135049	AK4	-11.4304	0.000260841	0.00635103
ENSG00000144891	REEP5	-6.34967	0.000261221	0.00635107
ENSG00000177674	CYB5R4	9.26439	0.000262459	0.00637193
ENSG00000153207	BNIP3L	8.47939	0.000264007	0.00640026
ENSG00000226121	OSBPL10	13.9493	0.000264687	0.00640748
ENSG00000101444	C6orf106	6.52949	0.000265257	0.00641204
ENSG00000168710	MYL12A	15.6765	0.000266168	0.00642479
ENSG00000158467	SUMF1	-7.64669	0.000270758	0.00651923
ENSG00000126705	GNPTAB	-11.1208	0.000270857	0.00651923
ENSG00000135541	TIGD7	11.024	0.000278389	0.00666227
ENSG00000124942	PHACTR4	8.23392	0.000277855	0.00666227
ENSG00000185567	GPRC5B	-9.94118	0.000278082	0.00666227
ENSG00000106546	BEST3	-13.0245	0.000277566	0.00666227
ENSG00000185697	MRPL50	-9.98347	0.000279483	0.00667893
ENSG00000100591	ZNF738	14.9232	0.000282667	0.00674542
ENSG00000173209	LL21NC02-1C16.2	39.3764	0.000288256	0.00681133
ENSG00000110723	RP1-46F2.2	27.2062	0.000287958	0.00681133
ENSG00000126878	CASS4	21.5968	0.000288272	0.00681133
ENSG00000156709	C8orf58	14.1809	0.000286481	0.00681133
ENSG00000170498	COX6A2	10.1429	0.000287822	0.00681133
ENSG00000146416	KHNYN	-6.45239	0.000287875	0.00681133
ENSG00000112297	ZNF540	-26.0121	0.000287691	0.00681133
ENSG00000164022	HHIP-AS1	48.5914	0.000291094	0.00686835
ENSG00000106305	TP53BP1	-6.19706	0.000292638	0.00689507
ENSG00000110711	SERTAD2	-8.35228	0.000295993	0.00696435
ENSG00000160224	AF127936.7	-18.4895	0.000298773	0.0070199
ENSG00000196581	CCDC50	8.82338	0.000299258	0.00702147
ENSG00000129474	BLOC1S3	12.0117	0.000306031	0.00717035
ENSG00000106992	ZNF585B	-12.9007	0.000310203	0.00725797
ENSG00000004455	TP53INP1	17.1455	0.000313194	0.00731774
ENSG00000147853	GBF1	-7.85232	0.000314811	0.00734529
ENSG00000254300	RP11-466L17.1	58.9896	0.000327625	0.00763366
ENSG00000263535	IMPACT	8.80912	0.000328737	0.00764895
ENSG00000154027	TMCC1	-7.48156	0.00033023	0.00767304
ENSG00000165695	RP11-53O19.3	-15.8887	0.000332548	0.00771622
ENSG00000155085	AC141928.1	34.5856	0.00033658	0.00776693
ENSG00000121057	HENMT1	12.7629	0.000335447	0.00776693
ENSG00000108599	UBE2G1	-7.31542	0.000335872	0.00776693
ENSG00000023516	FAM171A1	-10.733	0.000336585	0.00776693
ENSG00000131016	KB-1460A1.5	-23.3397	0.000338835	0.00780811
ENSG00000170776	UBE2D1	-8.92364	0.000340743	0.0078413
ENSG00000065809	ZNF559	-11.0891	0.000342434	0.00786942
ENSG00000111254	POU2F1	12.6521	0.000343496	0.00788301
ENSG00000179841	ASPN	19.0079	0.000345971	0.00792898
ENSG00000151320	EPN2	-10.0492	0.000348565	0.00797753
ENSG00000101695	PTPRF	15.015	0.000352607	0.00805903
ENSG00000105127	RAPGEF5	29.1718	0.00035634	0.00807562
ENSG00000011243	CSRP2	24.5255	0.000354031	0.00807562
ENSG00000127914	DDAH2	10.3453	0.000356192	0.00807562
ENSG00000166452	LGMN	-9.25582	0.000355789	0.00807562
ENSG00000174574	FAM193B	-10.3513	0.000356702	0.00807562
ENSG00000135334	KLHDC8B	-17.974	0.000355494	0.00807562
ENSG00000106948	EXOC3L4	-22.8749	0.00035449	0.00807562
ENSG00000162641	HMCES	10.1728	0.000359717	0.0081329
ENSG00000117448	DMTF1	-8.40533	0.00036963	0.00834577
ENSG00000085662	UTS2	-34.9242	0.00037095	0.00836432
ENSG00000198074	RP11-215G15.5	26.9164	0.000377277	0.00849556
ENSG00000187134	PI4K2A	-6.53756	0.000378636	0.00850335
ENSG00000151632	PSMA1	-9.42366	0.000378618	0.00850335
ENSG00000196139	PAFAH1B1	-6.31473	0.000382344	0.00857514
ENSG00000165568	SLC26A7	36.7719	0.000384312	0.00859629
ENSG00000053371	CCT6B	20.2936	0.000384127	0.00859629
ENSG00000142208	TMEM8C	11.9673	0.000385996	0.00862206
ENSG00000204673	PENK	-16.6958	0.000386492	0.00862206
ENSG00000105221	BRI3	8.19185	0.000388064	0.00864563
ENSG00000250986	ZNF711	-14.6559	0.000391481	0.0087102
ENSG00000166971	GALNT15	-33.2857	0.000393046	0.00873343
ENSG00000223474	TNK2-AS1	-20.7903	0.000393798	0.00873856
ENSG00000213062	BAIAP2L1	15.4217	0.000397194	0.00880227
ENSG00000111780	POLR2B	-6.87266	0.000399545	0.0088427
ENSG00000203583	APOE	-17.1736	0.000401045	0.0088642
ENSG00000257034	PKDREJ	28.0021	0.000404144	0.00892095
ENSG00000256873	STK3	-10.5761	0.000404841	0.0089246
ENSG00000268427	SRPX	-11.0216	0.000412682	0.00908551
ENSG00000247315	RP11-78I14.1	21.3842	0.000416619	0.00911239
ENSG00000268302	TPD52L1	16.6037	0.000415778	0.00911239
ENSG00000268702	TPRG1L	6.46742	0.000415281	0.00911239
ENSG00000224997	RANBP10	-8.623	0.000415294	0.00911239
ENSG00000268552	UBA1	-8.93666	0.000416471	0.00911239
ENSG00000267918	NAP1L4	6.08158	0.000423098	0.00924205
ENSG00000234188	OXSR1	8.94721	0.000424171	0.00925343
ENSG00000225746	S100PBP	-10.023	0.0004259	0.00927908
ENSG00000207765	SMPX	9.74205	0.000432852	0.00941832
ENSG00000269279	SNORD109A	-27.2546	0.000440252	0.00956692
ENSG00000260669	EDNRA	-16.6466	0.000450763	0.00978267
ENSG00000203602	UGCG	13.0436	0.0004548	0.00983924
ENSG00000253459	ARMCX5	9.37381	0.000455616	0.00983924
ENSG00000256545	AKT3	-8.20261	0.000454775	0.00983924
ENSG00000267987	NET1	-12.3955	0.000455716	0.00983924
ENSG00000212670	FGF16	-28.6846	0.000456624	0.00984617
ENSG00000234648	F2R	9.02133	0.000462278	0.0099553
ENSG00000008405	METAP2	-7.21975	0.000467384	0.0100523
ENSG00000255813	AC004447.2	-11.3977	0.000469067	0.0100756
ENSG00000259171	ZBTB34	8.99416	0.000470654	0.0100968
ENSG00000269804	NFAT5	10.4579	0.000488216	0.0104602
ENSG00000263875	DDB1	6.85638	0.000488995	0.0104635
ENSG00000203659	C5orf24	8.31609	0.000496464	0.0106098
ENSG00000227164	RNF121	-9.35416	0.000500243	0.010677
ENSG00000225996	CELF2	-10.3002	0.000503205	0.0107265
ENSG00000234603	SMARCE1	7.07744	0.000509075	0.0108379
ENSG00000248835	SPECC1L-ADORA2A	8.17377	0.000516469	0.0109813
ENSG00000269295	ARHGEF10	7.23614	0.000517808	0.0109959
ENSG00000176868	SLC24A2	-12.6038	0.000519231	0.0109984
ENSG00000143105	CHN2	-25.2424	0.000519236	0.0109984
ENSG00000257033	BBS4	8.44042	0.00052155	0.0110334
ENSG00000268059	MYL9	14.0706	0.000526338	0.0111207
ENSG00000178642	ZNF112	-11.6197	0.0005303	0.0111903
ENSG00000225210	GUF1	10.1083	0.000531617	0.011204
ENSG00000111245	RSBN1	-8.82293	0.000535584	0.0112735
ENSG00000160207	PROX1	17.9305	0.000541988	0.0113904
ENSG00000255591	PTPRN	-24.7266	0.000542495	0.0113904
ENSG00000203301	DUSP4	-10.7981	0.000544862	0.0114258
ENSG00000269554	RP11-96C23.15	-20.174	0.0005568	0.0116615
ENSG00000227082	RNF182	16.8011	0.000558922	0.0116914
ENSG00000264248	SUGP2	-6.32606	0.000566682	0.0118389
ENSG00000268179	ZNF461	-11.2031	0.000569542	0.0118839
ENSG00000164236	PPP1R3G	-18.2389	0.000575337	0.0119899
ENSG00000256498	ZNF322	-12.2921	0.000578104	0.0120326
ENSG00000148218	OXTR	23.3715	0.000584299	0.0121095
ENSG00000023330	EZR	16.5508	0.000585041	0.0121095
ENSG00000170017	SDC2	8.49229	0.000585231	0.0121095
ENSG00000161618	TOP2B	8.20745	0.00058541	0.0121095
ENSG00000059573	NDUFS2	6.39514	0.000583593	0.0121095
ENSG00000060140	ANAPC13	10.7183	0.000588167	0.0121366
ENSG00000128918	IGF2BP2	8.71984	0.000588088	0.0121366
ENSG00000184254	SLC25A12	-8.47857	0.000597428	0.0123126
ENSG00000175567	RP11-391M1.4	-14.5085	0.000602269	0.0123971
ENSG00000136010	SMIM10	17.9878	0.000605388	0.0124461
ENSG00000111275	TMEM91	-13.205	0.000614016	0.012608
ENSG00000072210	C1orf51	-45.8151	0.000617392	0.0126618
ENSG00000006534	RPL39P	40.8325	0.000620409	0.0127082
ENSG00000159423	THRAP3	-6.28879	0.000625675	0.0128004
ENSG00000112294	COL5A2	6.39659	0.000634014	0.0129394
ENSG00000119711	CA7	-23.9087	0.000633352	0.0129394
ENSG00000164904	STARD7	10.064	0.000637021	0.0129691
ENSG00000251400	JAM3	-8.28121	0.000637786	0.0129691
ENSG00000143149	SPATA25	-24.727	0.000636525	0.0129691
ENSG00000149925	GALNT12	-9.70164	0.000647701	0.0131548
ENSG00000109107	XIRP1	20.9671	0.000652117	0.0131965
ENSG00000033011	STMN1	-14.4067	0.000651662	0.0131965
ENSG00000139133	APCDD1L	-18.7883	0.000651847	0.0131965
ENSG00000175548	IQCB1	15.5483	0.000656725	0.0132738
ENSG00000253710	FAM127C	8.34469	0.00066556	0.0134362
ENSG00000182858	VGLL2	14.3406	0.000666832	0.0134456
ENSG00000152503	NBPF3	15.8793	0.000667956	0.0134521
ENSG00000172339	C10orf54	11.2199	0.000682425	0.0137106
ENSG00000242017	DLG1	7.43714	0.000682391	0.0137106
ENSG00000119523	PPP1R11	-7.19684	0.00068889	0.0138239
ENSG00000214160	RNF138	13.0991	0.000690061	0.0138309
ENSG00000120697	PVALB	23.0558	0.000691358	0.0138383
ENSG00000088035	NF2	7.85956	0.000692081	0.0138383
ENSG00000159063	METTL16	-6.6849	0.000698948	0.013959
ENSG00000086848	NLN	-12.261	0.00070268	0.0140168
ENSG00000258529	SFTA1P	22.2167	0.000706688	0.01408
ENSG00000100601	EMC8	-9.19498	0.000709266	0.0141146
ENSG00000189046	VCAN-AS1	-14.7429	0.000711096	0.0141343
ENSG00000166199	UBAP1	-6.01347	0.000712394	0.0141433
ENSG00000160993	IGFBP5	25.6928	0.000717402	0.0142259
ENSG00000091542	FNBP1	-10.1957	0.000718489	0.0142307
ENSG00000239382	TNFRSF10B	-9.08087	0.000726659	0.0143586
ENSG00000125652	PER3	-34.9241	0.000726473	0.0143586
ENSG00000137760	TXNRD3	11.4608	0.00074647	0.0147154
ENSG00000116127	ZNF674	-15.4408	0.000746188	0.0147154
ENSG00000108839	CDCA7L	12.8398	0.00075126	0.0147924
ENSG00000073331	ESCO1	-7.98632	0.000769678	0.0151373
ENSG00000136881	SSBP3	-9.54438	0.000774641	0.0152171
ENSG00000136383	CTD-2334D19.1	20.4878	0.000777394	0.0152421
ENSG00000162551	EMC1	-5.98979	0.000777731	0.0152421
ENSG00000248318	FZD4	-9.858	0.000785445	0.0153753
ENSG00000178038	HRC	10.5383	0.000789419	0.0154351
ENSG00000155754	PRKAG3	-13.8489	0.000793017	0.0154874
ENSG00000227544	L3MBTL3	-9.0219	0.000794666	0.0155015
ENSG00000156150	RP11-427H3.3	-8.38213	0.000796625	0.0155217
ENSG00000183684	TRNAU1AP	-9.28781	0.000799023	0.0155504
ENSG00000242110	EBPL	-10.9019	0.000817484	0.0158752
ENSG00000110497	ZNF600	-12.3035	0.000818552	0.0158752
ENSG00000123505	GPR137C	-23.0164	0.000818474	0.0158752
ENSG00000162066	STK39	14.1637	0.000823808	0.0159245
ENSG00000184675	RP11-293I14.2	12.7377	0.000822867	0.0159245
ENSG00000159461	HSD11B1	-27.7393	0.000823943	0.0159245
ENSG00000104899	RP11-12J10.3	8.75648	0.0008275	0.0159748
ENSG00000160593	SYNRG	8.3853	0.000829643	0.0159978
ENSG00000181754	SNX12	6.73669	0.000833024	0.0160446
ENSG00000139211	NFE2L3	-16.7934	0.000836844	0.0160997
ENSG00000176020	MUSTN1	-11.8805	0.000842965	0.0161988
ENSG00000153233	ZNF431	-10.0926	0.000845381	0.0162267
ENSG00000144233	HMGXB4	-6.98871	0.000846637	0.0162322
ENSG00000166126	PLEKHA1	11.7823	0.000850671	0.0162909
ENSG00000151743	PYGL	11.5868	0.000858407	0.0164016
ENSG00000126016	ANK3	8.65667	0.000858251	0.0164016
ENSG00000166025	RERG	36.8983	0.00086417	0.016493
ENSG00000165072	TMEM178A	22.045	0.000873796	0.0166577
ENSG00000116748	ZNF385D	-15.828	0.000877897	0.0167169
ENSG00000116337	SOX9	-25.4893	0.000880988	0.0167567
ENSG00000133805	BTG2	-16.6241	0.000886331	0.0168393
ENSG00000078053	OTUD1	19.7686	0.000890413	0.0168977
ENSG00000145020	AGER	-19.4319	0.0008959	0.0169826
ENSG00000240038	CALD1	10.6324	0.000899453	0.0170307
ENSG00000174945	STK24	-6.87181	0.000901919	0.0170498
ENSG00000196704	SFXN1	-17.4595	0.000902493	0.0170498
ENSG00000214174	C2orf16	16.6489	0.000923085	0.0173996
ENSG00000153107	MXRA5	-23.0748	0.000922226	0.0173996
ENSG00000164162	PGRMC2	9.46082	0.00092439	0.0174047
ENSG00000141552	VAT1	10.3475	0.000932597	0.0175199
ENSG00000164520	UBE4B	-8.42291	0.000931663	0.0175199
ENSG00000145861	ALPK2	15.9695	0.000957226	0.0179624
ENSG00000166295	RP11-1114A5.4	-15.3863	0.000962363	0.0180387
ENSG00000176248	SLAIN2	6.14792	0.00096569	0.0180808
ENSG00000053900	DPAGT1	-8.37498	0.000968083	0.0181054
ENSG00000089053	TNPO2	6.34665	0.000971724	0.0181533
ENSG00000196510	AGAP11	-20.3325	0.00097374	0.0181707
ENSG00000214274	IQCJ-SCHIP1	16.2124	0.000975247	0.0181786
ENSG00000013523	AKAP7	-14.3973	0.000977356	0.0181977
ENSG00000177675	CACNG1	12.1693	0.000988994	0.0183736
ENSG00000154188	PTGES	-16.8358	0.000988686	0.0183736
ENSG00000116194	ATP1B4	8.85344	0.000990995	0.0183904
ENSG00000136859	RALY	7.45143	0.000993531	0.0184171
ENSG00000167772	ARSI	-24.5474	0.000995233	0.0184283
ENSG00000187151	GTF2H1	7.65111	0.000996916	0.0184391
ENSG00000130812	GRIA3	-13.1182	0.000998401	0.0184462
ENSG00000171819	N4BP1	-5.61842	0.00100005	0.0184563
ENSG00000029534	RP11-342D11.2	-11.8113	0.00100737	0.0185711
ENSG00000145362	RAET1E	30.3203	0.00101847	0.0186935
ENSG00000197769	MORC4	9.45986	0.00101801	0.0186935
ENSG00000151687	SARM1	-10.8526	0.00101675	0.0186935
ENSG00000166839	LYSMD2	-11.7082	0.00101646	0.0186935
ENSG00000132623	RP11-175O19.4	14.1055	0.00102156	0.0187092
ENSG00000185722	STRADB	10.1849	0.00102052	0.0187092
ENSG00000154122	DSTYK	9.0642	0.0010251	0.0187536
ENSG00000131503	VEGFA	-18.0384	0.00103464	0.0189076
ENSG00000254996	LRRTM2	-26.8306	0.00103807	0.0189496
ENSG00000001629	LACTB2	15.4167	0.00104134	0.0189886
ENSG00000176915	PKMP3	-23.648	0.00104648	0.0190617
ENSG00000144504	SF3B3	-6.30007	0.00105148	0.019132
ENSG00000106524	SMARCA4	-8.64115	0.00105276	0.0191344
ENSG00000164331	VPS37C	8.13726	0.00105854	0.0192187
ENSG00000148677	CEP41	9.0183	0.00107012	0.0194079
ENSG00000088448	SMARCB1	-9.46841	0.00107741	0.019519
ENSG00000229152	MYD88	-8.30198	0.00108203	0.0195817
ENSG00000167522	SGK223	16.5734	0.00108368	0.0195904
ENSG00000101745	LAMC1	7.76462	0.00108949	0.0196447
ENSG00000076513	SARNP	7.17596	0.00109038	0.0196447
ENSG00000198720	RNF14	5.70729	0.00108835	0.0196447
ENSG00000118454	RP11-135L13.4	-10.9803	0.00109137	0.0196447
ENSG00000172932	PDGFA	-19.9638	0.00110363	0.019844
ENSG00000134461	SLC6A6	12.0504	0.00110524	0.0198518
ENSG00000132466	L3MBTL4	35.6845	0.00110972	0.0199109
ENSG00000137142	PSEN2	10.3604	0.00111164	0.0199239
ENSG00000230453	AC078883.3	18.7506	0.00114123	0.0204071
ENSG00000217165	IDH2	10.4405	0.00114181	0.0204071
ENSG00000187984	ACBD5	7.6775	0.00114224	0.0204071
ENSG00000165887	HN1	10.415	0.00114377	0.0204126
ENSG00000163126	TMEM14C	5.67678	0.0011504	0.0205092
ENSG00000089847	TMEM19	10.8866	0.00115591	0.0205855
ENSG00000107890	RP11-841O20.2	-12.894	0.00115912	0.020599
ENSG00000105186	HEY1	-20.6125	0.0011584	0.020599
ENSG00000206560	KIAA0141	-5.73485	0.00116513	0.0206619
ENSG00000154065	MGST1	-13.2679	0.00116404	0.0206619
ENSG00000133302	JAK1	6.784	0.00116778	0.0206871
ENSG00000188660	TEF	-32.9561	0.00117253	0.0207494
ENSG00000181039	RP11-311C24.1	10.2861	0.00118243	0.0208817
ENSG00000198483	DCTN2	5.3185	0.00118288	0.0208817
ENSG00000135976	ZNF84	-9.20167	0.00118374	0.0208817
ENSG00000196912	RP11-252E2.1	17.3453	0.00119119	0.0209469
ENSG00000214262	GPR124	-11.6368	0.00119098	0.0209469
ENSG00000174501	AC090953.1	-31.853	0.0011908	0.0209469
ENSG00000186352	PHLDB1	-11.1002	0.00119503	0.020976
ENSG00000213337	PHKA1	-11.9244	0.00119534	0.020976
ENSG00000154945	SYT1	21.454	0.00120406	0.021107
ENSG00000137494	MAP1LC3C	29.8294	0.00120952	0.0211804
ENSG00000065413	VAMP8	15.769	0.00121167	0.021196
ENSG00000186106	CTC-479C5.17	-15.1458	0.00122941	0.021484
ENSG00000168876	SPECC1L	7.26954	0.00123446	0.0215497
ENSG00000151458	ACVR1	-7.58823	0.00123755	0.0215813
ENSG00000185652	CTD-2017D11.1	-19.2087	0.00125112	0.0217952
ENSG00000144031	STYX	9.69233	0.00127656	0.0221981
ENSG00000100124	SCN1B	-14.841	0.0012769	0.0221981
ENSG00000135299	DMTN	21.1257	0.00128622	0.0222909
ENSG00000235098	TPM3	10.0073	0.00128555	0.0222909
ENSG00000156381	OSBPL11	-7.78655	0.00128456	0.0222909
ENSG00000064999	RP11-762I7.5	5.81728	0.00128757	0.0222913
ENSG00000185046	CD163L1	29.8631	0.00129275	0.0223579
ENSG00000168096	AL590369.1	-16.6135	0.00129711	0.0224103
ENSG00000165138	CSMD1	54.4107	0.00130316	0.0224916
ENSG00000163516	ANP32B	6.91316	0.00130679	0.022531
ENSG00000011426	TACC2	6.32581	0.00130959	0.0225562
ENSG00000131620	MAP3K9	19.4147	0.00131322	0.0225954
ENSG00000160746	DICER1	-8.04655	0.00131582	0.0226171
ENSG00000136237	RP11-259P15.4	-23.818	0.00131961	0.0226589
ENSG00000151572	CSNK2A2	-5.92846	0.00132951	0.0228055
ENSG00000171714	AP1M1	7.86706	0.00134743	0.0230893
ENSG00000177119	TMEM150C	20.7998	0.00135145	0.0231332
ENSG00000146205	NADSYN1	-8.42363	0.00135274	0.0231332
ENSG00000074855	ZNF692	-12.1863	0.00136506	0.0233199
ENSG00000140350	SLC28A3	24.7265	0.00137484	0.0234632
ENSG00000172005	AL590710.1	-10.4078	0.00137699	0.023476
ENSG00000259790	FRY	12.7917	0.00137897	0.023486
ENSG00000170214	BHLHE41	-17.6637	0.00138211	0.0235156
ENSG00000166825	GPKOW	9.3801	0.00138888	0.0236068
ENSG00000169604	HIATL1	-9.77741	0.00139509	0.0236884
ENSG00000054654	STEAP1	-15.1043	0.00140689	0.0238645
ENSG00000135046	ASB18	43.5749	0.00141314	0.023898
ENSG00000109511	S100A13	-5.23581	0.00141224	0.023898
ENSG00000122359	AL391152.1	-14.0159	0.00141279	0.023898
ENSG00000182718	VMP1	-7.89739	0.00141741	0.023946
ENSG00000213406	C19orf47	8.23365	0.00142414	0.0240355
ENSG00000231991	LRBA	6.70337	0.00143961	0.0242229
ENSG00000177721	NRBP1	6.06549	0.00144	0.0242229
ENSG00000138772	TNPO1	-7.11689	0.00144018	0.0242229
ENSG00000196975	ITGB6	-13.4887	0.00144102	0.0242229
ENSG00000164111	UHRF1BP1	10.0118	0.00144725	0.0243034
ENSG00000197043	SALL2	-20.7724	0.00145068	0.0243366
ENSG00000138279	SCN5A	12.5094	0.00146277	0.0244329
ENSG00000143412	DCAF7	6.47814	0.00145964	0.0244329
ENSG00000234281	RPP30	-8.02352	0.0014582	0.0244329
ENSG00000131480	PRPF38B	-8.22639	0.00146161	0.0244329
ENSG00000131471	ZNF140	-9.25545	0.00146516	0.0244329
ENSG00000138356	ZNF583	-10.4182	0.00146395	0.0244329
ENSG00000265590	CTA-204B4.2	26.0949	0.0014667	0.0244344
ENSG00000249624	MPP5	8.58033	0.00148288	0.0246793
ENSG00000249209	SLC46A1	-11.6378	0.00149045	0.0247807
ENSG00000272657	SDPR	15.3837	0.00149537	0.0248287
ENSG00000243627	ZFP2	-22.1628	0.00149629	0.0248287
ENSG00000222018	PDCL3	-11.8404	0.00150109	0.0248836
ENSG00000234380	TAX1BP1	5.95434	0.00150384	0.0249046
ENSG00000272578	UIMC1	7.27766	0.00150927	0.0249475
ENSG00000234353	C11orf73	-8.01091	0.00151089	0.0249475
ENSG00000267954	AGPAT4	-10.6686	0.00151072	0.0249475
ENSG00000251357	HSPA4L	-14.2212	0.0015142	0.0249776
ENSG00000218537	XIRP2	-23.7066	0.0015206	0.0250585
ENSG00000237484	ZNF83	-13.0562	0.00152686	0.025137
ENSG00000206195	ADRB2	15.6217	0.00154009	0.0253299
ENSG00000267976	RBBP4P2	16.2454	0.00154511	0.0253691
ENSG00000256100	KDM3A	-7.41803	0.0015455	0.0253691
ENSG00000269601	AC078883.4	17.8311	0.00154788	0.0253769
ENSG00000173727	HOXB4	-14.8693	0.001549	0.0253769
ENSG00000254667	DEPDC1B	41.956	0.00156758	0.0256313
ENSG00000256786	POLH	11.4398	0.00156679	0.0256313
ENSG00000237989	ABLIM3	-6.44381	0.00157211	0.0256804
ENSG00000255902	ARHGAP19-SLIT1	18.2672	0.00159029	0.0259521
ENSG00000184441	FAM73A	9.23023	0.00159403	0.0259877
ENSG00000245571	TFEB	-16.15	0.00161226	0.026234
ENSG00000175827	ALS2CR12	-21.1019	0.00161222	0.026234
ENSG00000269018	SLC7A7	11.2109	0.00161684	0.026283
ENSG00000254837	BTBD3	8.41726	0.00162034	0.0263041
ENSG00000231231	PIGS	6.50681	0.00162127	0.0263041
ENSG00000235878	GNG2	-8.66472	0.0016331	0.0264449
ENSG00000239415	FAM169A	-14.1869	0.00163279	0.0264449
ENSG00000254531	ZNF484	-11.4209	0.00164394	0.0265947
ENSG00000255176	TGFBR1	14.9144	0.00166879	0.0269448
ENSG00000256466	CACNA2D1	7.0172	0.00166762	0.0269448
ENSG00000255200	NRIP1	-11.0718	0.00167153	0.026963
ENSG00000254614	RNF103-CHMP3	5.00328	0.00167526	0.0269973
ENSG00000187066	IFT74	10.2589	0.00168108	0.027048
ENSG00000254501	EGLN1	-10.8228	0.00168163	0.027048
ENSG00000256514	STIP1	-8.63117	0.00168967	0.0271512
ENSG00000255949	WNT10A	-25.2786	0.00169246	0.02717
ENSG00000177236	WDR35	-9.23857	0.00169843	0.0272398
ENSG00000255284	FMN1	-10.7707	0.00170771	0.0273624
ENSG00000255108	UTY	-9.44099	0.00171684	0.0274825
ENSG00000138660	MYH2	12.4002	0.00172303	0.0275553
ENSG00000100280	TRMT13	-9.77329	0.00173203	0.0276728
ENSG00000166747	MAD2L2	9.22024	0.00173492	0.0276926
ENSG00000213983	RSL1D1	-7.24437	0.00174128	0.0277414
ENSG00000198216	NOP2	-10.8491	0.0017411	0.0277414
ENSG00000106367	MYL3	51.9256	0.00174617	0.027793
ENSG00000182287	ENO1P4	-11.4751	0.00175635	0.027902
ENSG00000152056	ATP1B1	-13.9946	0.00175599	0.027902
ENSG00000196961	SLC7A8	-22.7132	0.00176248	0.0279729
ENSG00000183020	NHLRC2	-7.53837	0.00176786	0.0280034
ENSG00000006125	SLC39A14	-8.50803	0.00176941	0.0280034
ENSG00000161203	NLGN4Y	-12.1715	0.0017676	0.0280034
ENSG00000042753	RP11-166P13.3	24.6661	0.00178285	0.0281895
ENSG00000132842	TBC1D13	-5.94436	0.00178463	0.0281912
ENSG00000103723	WEE1	19.2297	0.00179475	0.0283243
ENSG00000065000	LRRC20	15.1629	0.00180567	0.0284699
ENSG00000185009	FANCC	13.1223	0.00181273	0.0285543
ENSG00000070718	DERA	7.9202	0.00181758	0.0286039
ENSG00000177879	SUPT4H1	6.63679	0.00182229	0.0286511
ENSG00000157823	LSM11	11.1579	0.00182853	0.0287223
ENSG00000134262	URI1	-5.45472	0.00183107	0.0287354
ENSG00000081014	DPH3	9.37176	0.00183884	0.0288033
ENSG00000221838	EFHD2	-22.4538	0.00183821	0.0288033
ENSG00000186038	WASF2	6.70896	0.00185475	0.0289984
ENSG00000254470	RP11-150O12.1	-16.2202	0.00185376	0.0289984
ENSG00000053770	DENND2C	11.2317	0.0018646	0.0291252
ENSG00000125843	POU2F2	-20.9864	0.00186907	0.029168
ENSG00000242802	BAAT	32.2053	0.00188116	0.0293293
ENSG00000123191	C1orf105	18.12	0.0018929	0.0294717
ENSG00000107282	FAM53B	9.07503	0.0018938	0.0294717
ENSG00000034053	CDC34	9.79863	0.00190122	0.0295597
ENSG00000011132	ANKRD33B	33.4223	0.00191113	0.0296498
ENSG00000166313	CTD-2031P19.5	-8.99954	0.00191232	0.0296498
ENSG00000077420	RN7SL1	-18.0524	0.00190913	0.0296498
ENSG00000163697	THAP9	-12.2819	0.00192251	0.0297803
ENSG00000113108	PAFAH1B2	-9.06649	0.00193403	0.029931
ENSG00000134982	POLE3	8.85322	0.00193823	0.0299684
ENSG00000115266	CNPY2	-9.9138	0.00194364	0.0300245
ENSG00000129749	TSPAN7	-7.27843	0.00196215	0.0302547
ENSG00000231290	TUBA8	-18.9188	0.00196118	0.0302547
ENSG00000164062	PRR14L	6.98363	0.00196465	0.0302654
ENSG00000100823	FSCN3	9.58263	0.0019758	0.0303536
ENSG00000169188	SCAMP2	8.2773	0.00197421	0.0303536
ENSG00000117362	CIAPIN1	7.06055	0.00197512	0.0303536
ENSG00000138613	CISD1	-9.43438	0.00198367	0.0304466
ENSG00000166181	SUDS3	-6.21508	0.00199066	0.0305181
ENSG00000234558	TBC1D4	-8.37636	0.00199197	0.0305181
ENSG00000149089	KIAA2018	9.0269	0.00200236	0.0306492
ENSG00000175279	NPNT	18.4527	0.00201276	0.0306832
ENSG00000251503	IMPG2	16.7188	0.00201555	0.0306832
ENSG00000169621	PDP1	8.86329	0.00201364	0.0306832
ENSG00000171388	PCBP4	-9.05109	0.00201187	0.0306832
ENSG00000105290	SPTLC3	-17.3108	0.00201539	0.0306832
ENSG00000084234	ART3	-22.6703	0.00200973	0.0306832
ENSG00000101474	ERVK13-1	-11.2713	0.00201764	0.0306872
ENSG00000163382	METTL2B	-7.61968	0.002021	0.0307104
ENSG00000124701	TSPAN13	-19.792	0.00202565	0.0307533
ENSG00000179750	MIA3	-6.34862	0.00203054	0.0307996
ENSG00000244509	FLJ20373	-7.53699	0.0020345	0.0308317
ENSG00000243811	ZNF714	-12.4978	0.00204323	0.0309362
ENSG00000128394	FAM32A	5.53553	0.00206281	0.0312045
ENSG00000239713	GJA5	42.5876	0.00207545	0.0313674
ENSG00000130208	NR3C1	-10.9808	0.00209257	0.0315976
ENSG00000189058	CAPN5	-9.17841	0.0020956	0.0316149
ENSG00000259498	SCML2	15.8484	0.00211907	0.0319402
ENSG00000100342	IGSF23	23.5792	0.002161	0.0325139
ENSG00000128335	ZNF146	-7.45536	0.0021601	0.0325139
ENSG00000128284	RGMB	-8.63331	0.00216404	0.0325304
ENSG00000100336	TNS1	-8.67474	0.00216984	0.0325884
ENSG00000128313	C11orf71	20.5364	0.00218804	0.0328323
ENSG00000221963	WDR74	-7.76854	0.00219115	0.0328497
ENSG00000178878	RP11-16P6.1	-24.4368	0.00219332	0.0328528
ENSG00000204444	FBXL4	-7.70606	0.00220208	0.0329545
ENSG00000184831	TMTC4	9.23808	0.00221158	0.0330672
ENSG00000155008	BST1	10.6027	0.00221585	0.0331016
ENSG00000256053	HDGF	6.66018	0.0022225	0.0331714
ENSG00000142192	BRD7P2	9.64751	0.00222901	0.033239
ENSG00000062725	SIKE1	6.86227	0.00224967	0.0335172
ENSG00000157500	FURIN	-17.5174	0.00226391	0.0336697
ENSG00000136044	KLKB1	-20.4115	0.00226375	0.0336697
ENSG00000198931	ABHD17C	12.1485	0.00227211	0.0337286
ENSG00000137074	RNF24	-7.30333	0.00227339	0.0337286
ENSG00000250424	TMEM25	-20.7508	0.00227591	0.0337286
ENSG00000240583	RN7SK	-35.9865	0.00227521	0.0337286
ENSG00000178301	SOX15	23.5847	0.00229701	0.0340111
ENSG00000165272	KCTD12	-8.02741	0.00230037	0.0340308
ENSG00000103569	PDLIM1	10.5068	0.00230867	0.0341236
ENSG00000130943	CYSTM1	8.55848	0.00231283	0.034142
ENSG00000021776	EMILIN1	-10.9373	0.00231399	0.034142
ENSG00000169083	PPM1H	13.5455	0.00231673	0.0341508
ENSG00000078061	DNAJC7	5.04078	0.00232192	0.0341508
ENSG00000186635	CRNKL1	-5.96637	0.00232273	0.0341508
ENSG00000256007	ZNF567	-11.6242	0.00232194	0.0341508
ENSG00000245148	TLN2	9.04396	0.00232866	0.0341782
ENSG00000047365	DBP	-36.4161	0.00232746	0.0341782
ENSG00000120318	ZNF879	-14.6122	0.00233135	0.0341877
ENSG00000198576	MAMSTR	21.5684	0.00234321	0.0342718
ENSG00000159792	PAPPA	-12.4604	0.00234221	0.0342718
ENSG00000109321	RP11-552M11.8	-21.7944	0.00234024	0.0342718
ENSG00000158445	CTC-462L7.1	-17.2128	0.00234756	0.0343055
ENSG00000143761	PLXDC1	-29.8563	0.00235051	0.0343187
ENSG00000134287	RP11-688G15.3	18.5043	0.00235628	0.0343662
ENSG00000168374	ZCWPW1	14.5374	0.00235786	0.0343662
ENSG00000004059	PDE8B	-13.0346	0.00236895	0.0344979
ENSG00000165527	MYOZ1	-21.2565	0.00238505	0.0347022
ENSG00000101199	CMTM4	7.20918	0.00239041	0.0347501
ENSG00000167767	C10orf11	19.5436	0.00239972	0.0348552
ENSG00000242247	TNFRSF25	-17.094	0.00242595	0.0352056
ENSG00000066777	TBC1D12	10.7984	0.00243605	0.0352608
ENSG00000124198	SERPINB6	-6.50958	0.00243399	0.0352608
ENSG00000164144	RN7SL2	-18.6408	0.00243356	0.0352608
ENSG00000132254	ZSWIM6	-12.5151	0.00243856	0.0352666
ENSG00000101246	MEN1	-8.8347	0.00245378	0.0354561
ENSG00000081181	UEVLD	8.916	0.00247711	0.0357625
ENSG00000134884	FPGS	7.4321	0.00250622	0.0361516
ENSG00000175220	FAM168B	5.0719	0.00253305	0.0365073
ENSG00000071205	TNNI1	10.4038	0.00255252	0.0367563
ENSG00000198826	ANP32E	9.66791	0.0025565	0.0367821
ENSG00000187951	NXF1	-6.62269	0.00256073	0.0368113
ENSG00000165322	SYNJ2	-14.7512	0.00256451	0.0368341
ENSG00000140750	MLLT3	-8.78702	0.00256961	0.0368757
ENSG00000146376	PLCD3	14.051	0.00257368	0.0369027
ENSG00000176076	ETNK1	-8.27412	0.00257894	0.0369465
ENSG00000105778	HNRNPU	6.14938	0.00258141	0.0369503
ENSG00000137727	LUM	-10.0757	0.00260201	0.0372134
ENSG00000107863	RP11-706J10.1	35.0912	0.00260618	0.0372249
ENSG00000185847	RP11-713M15.1	32.11	0.00260725	0.0372249
ENSG00000225485	CLDN15	-14.3144	0.00261083	0.0372442
ENSG00000138639	POLA2	14.2664	0.00262137	0.0373629
ENSG00000163219	ALG13	8.18977	0.00262617	0.0373996
ENSG00000145819	RNF11	8.05565	0.0026372	0.0375248
ENSG00000159314	LZTS1	11.437	0.00265366	0.0377269
ENSG00000088756	HSPA2	25.8435	0.00265868	0.0377664
ENSG00000137962	C2orf69	8.61295	0.00266351	0.037803
ENSG00000186517	AP4S1	-13.5524	0.00266617	0.0378086
ENSG00000031081	TSPAN3	5.19659	0.00267391	0.0378865
ENSG00000134909	ARHGAP22	-21.7748	0.00268591	0.0380244
ENSG00000004777	NAPG	10.0117	0.00269512	0.0381226
ENSG00000160007	EEF1A1P12	12.8294	0.00270533	0.0381986
ENSG00000147799	HABP4	11.6739	0.0027041	0.0381986
ENSG00000089820	NUP155	9.26364	0.00270961	0.0381986
ENSG00000165895	KDM2B	6.74163	0.00270862	0.0381986
ENSG00000006740	RP11-274B21.9	-22.4939	0.00271372	0.0382246
ENSG00000100852	ATG16L2	-8.9468	0.0027257	0.0383611
ENSG00000047648	AREL1	7.90683	0.00274157	0.0385299
ENSG00000241484	ERLIN1	-6.19674	0.00274382	0.0385299
ENSG00000123329	WNK3	-19.6052	0.00274459	0.0385299
ENSG00000141522	PHYKPL	-7.31278	0.00274949	0.0385664
ENSG00000111348	P4HA3	-16.7896	0.00275401	0.0385976
ENSG00000076928	SSR1	-16.7937	0.00275688	0.0386056
ENSG00000171385	PCGF3	5.93724	0.00277779	0.038852
ENSG00000074964	KAT2A	-10.6629	0.00277911	0.038852
ENSG00000132694	RP11-697E2.7	-9.67685	0.0027826	0.0388684
ENSG00000196914	PLCD4	-11.9416	0.00278561	0.038878
ENSG00000272016	ANKRD18A	53.1103	0.00280712	0.0391456
ENSG00000104880	RP11-540A21.2	22.8983	0.00281205	0.0391493
ENSG00000142632	SELT	-8.69951	0.00280994	0.0391493
ENSG00000116584	FLRT2	-12.4289	0.00281464	0.0391529
ENSG00000240771	PHKG2	-7.11752	0.00283202	0.039362
ENSG00000114790	CAAP1	9.1218	0.00284127	0.0394406
ENSG00000214944	ZNF154	-12.1338	0.00284237	0.0394406
ENSG00000163947	ECH1	9.23061	0.00284982	0.0394786
ENSG00000214694	BRAF	8.06138	0.00284853	0.0394786
ENSG00000183111	TSPYL1	-6.25301	0.00286581	0.0396673
ENSG00000236699	XKR6	19.4872	0.00287236	0.0397253
ENSG00000137135	ZNF197	-7.71341	0.00289715	0.040035
ENSG00000136002	DDO	-14.6142	0.00290439	0.0401022
ENSG00000165801	SDHC	5.94986	0.00290687	0.0401033
ENSG00000050327	RAPSN	6.86838	0.00292521	0.0403232
ENSG00000129675	CPNE2	-11.7215	0.00293856	0.0404739
ENSG00000102606	KIF1A	17.716	0.002943	0.0405018
ENSG00000131089	MMRN2	-20.7093	0.00294553	0.0405034
ENSG00000117713	R3HDM1	-5.75075	0.00295777	0.0406384
ENSG00000049618	CPA4	37.0842	0.0029638	0.040679
ENSG00000189079	ARMCX1	7.40794	0.00296557	0.040679
ENSG00000116017	TRIM63	19.5789	0.00298326	0.0408882
ENSG00000179361	TBC1D19	-8.61949	0.00298733	0.0409106
ENSG00000032219	C21orf67	24.0527	0.00299503	0.0409277
ENSG00000054267	FDPS	10.6635	0.0029959	0.0409277
ENSG00000196843	HNRNPA1	-10.4498	0.00299273	0.0409277
ENSG00000150347	C22orf39	5.1887	0.00300242	0.0409833
ENSG00000166233	ZNF836	-13.8625	0.00300996	0.041053
ENSG00000177479	TLE4	6.67027	0.00303849	0.0414084
ENSG00000221883	CLTB	7.5548	0.00304469	0.0414592
ENSG00000120805	TM4SF2	-7.75333	0.0030641	0.0416897
ENSG00000182013	WBP4	8.14654	0.00307317	0.0417792
ENSG00000169379	DNAH10OS	17.3542	0.00308217	0.0418338
ENSG00000152219	TUBGCP4	-7.60406	0.00308025	0.0418338
ENSG00000185305	RASSF2	15.8811	0.00308709	0.0418667
ENSG00000214087	TIFA	-12.5791	0.00309044	0.0418782
ENSG00000185829	RP11-598P20.3	14.3068	0.00310361	0.0419971
ENSG00000213465	CD99L2	-4.93459	0.00310422	0.0419971
ENSG00000102931	BMP1	-7.2456	0.00312156	0.0421976
ENSG00000138175	PHF7	20.5346	0.00313399	0.0422817
ENSG00000122644	YES1	6.99106	0.00313625	0.0422817
ENSG00000188042	ZNF362	-7.3392	0.00313786	0.0422817
ENSG00000175906	LCNL1	-25.5625	0.00313661	0.0422817
ENSG00000130222	HTR3E	28.5642	0.0031562	0.0424947
ENSG00000259891	CC2D1B	6.56186	0.00317144	0.0426314
ENSG00000133063	PAXBP1	-9.88575	0.00317057	0.0426314
ENSG00000170540	RCSD1	17.1689	0.00322091	0.0432618
ENSG00000182196	SCAND2P	-8.95337	0.00322422	0.0432716
ENSG00000144746	CTXN1	21.2869	0.00323213	0.0433325
ENSG00000177917	NPR3	17.9939	0.00323392	0.0433325
ENSG00000143862	SEPT11	9.43604	0.00324235	0.0433761
ENSG00000134108	TERF2IP	5.58103	0.00324038	0.0433761
ENSG00000104442	BRPF3	6.07509	0.00324635	0.043395
ENSG00000170632	CHIT1	26.0788	0.00325891	0.0435282
ENSG00000178660	LPIN1	-18.3458	0.00327622	0.0437246
ENSG00000118690	AC104534.3	6.23341	0.00327897	0.0437266
ENSG00000140691	CDC14A	12.3398	0.00329963	0.0438263
ENSG00000105676	ZNF717	-11.0199	0.00329581	0.0438263
ENSG00000125449	BCAT1	-11.4589	0.00329555	0.0438263
ENSG00000114098	CAMK2A	-13.5669	0.00329148	0.0438263
ENSG00000135931	TECTA	-13.8272	0.00330213	0.0438263
ENSG00000124479	IL1R1	-13.9203	0.00329916	0.0438263
ENSG00000184867	SFRP4	-7.36975	0.00330667	0.043852
ENSG00000102401	CBFB	-9.00058	0.00332476	0.044057
ENSG00000228275	DHX33	-7.09024	0.00332996	0.0440911
ENSG00000196440	DTX2	10.4745	0.00333561	0.044131
ENSG00000198477	DPYSL3	-15.5338	0.00333974	0.0441509
ENSG00000198960	PBRM1	6.4888	0.00338653	0.0446989
ENSG00000143437	GGCX	-8.17723	0.00338445	0.0446989
ENSG00000172901	MRPS34	-6.42199	0.00339574	0.0447853
ENSG00000133794	SLC47A2	-24.4914	0.00340391	0.0448226
ENSG00000029153	MIAT	-26.6497	0.00340175	0.0448226
ENSG00000241685	SLC25A3	4.82658	0.00341699	0.0449595
ENSG00000130429	AC100791.1	-13.9832	0.00342842	0.0450746
ENSG00000163466	ADAMTSL3	20.0469	0.00343284	0.0450974
ENSG00000111229	MED12L	18.6373	0.00344253	0.0451892
ENSG00000226284	AC090425.1	19.6452	0.00344753	0.0452196
ENSG00000241553	SUV39H1	17.2295	0.00345151	0.0452364
ENSG00000250151	TXLNB	12.0398	0.00346357	0.0452883
ENSG00000162704	ACER3	-7.99591	0.00346129	0.0452883
ENSG00000136950	RP11-282O18.6	-14.9094	0.0034589	0.0452883
ENSG00000128989	RB1	8.63014	0.00348676	0.045556
ENSG00000172995	NUDT9	-7.57555	0.00350163	0.0457147
ENSG00000137486	C7orf49	-6.40386	0.00354112	0.0461584
ENSG00000141480	CTD-2540L5.6	-30.2173	0.00353903	0.0461584
ENSG00000197070	PCSK1	-18.2419	0.00354458	0.0461676
ENSG00000105643	LZTR1	-7.28441	0.00356593	0.0464096
ENSG00000113369	IL17RC	-12.0681	0.003571	0.0464397
ENSG00000126803	PIGG	-5.71757	0.00358267	0.0465553
ENSG00000100299	RP11-140H17.1	-11.5619	0.00358753	0.0465824
ENSG00000113273	TMEM2	-9.06309	0.00359468	0.0466392
ENSG00000006756	ARL5B	13.6685	0.00360559	0.0467445
ENSG00000229851	FAM120B	-6.14746	0.00361541	0.0468356
ENSG00000157399	TTYH3	-10.9363	0.00364573	0.047192
ENSG00000141337	CHRNA10	28.1469	0.00364963	0.0471927
ENSG00000115461	LAMTOR4	8.95364	0.00365339	0.0471927
ENSG00000180801	USP45	-7.91223	0.00365423	0.0471927
ENSG00000164291	HTR7P1	15.0326	0.00367026	0.0473268
ENSG00000135218	PCF11	-8.49925	0.00366879	0.0473268
ENSG00000215791	TIMP1	-12.6233	0.00370831	0.0477808
ENSG00000173409	PET117	-7.51662	0.00371547	0.0478363
ENSG00000099889	TDP2	-7.5645	0.00372668	0.0479439
ENSG00000168509	AQPEP	25.9451	0.00374571	0.0480788
ENSG00000214435	PIP4K2C	6.08015	0.00374573	0.0480788
ENSG00000104763	ERO1L	-6.79405	0.00374577	0.0480788
ENSG00000204147	IL1RL2	-15.0677	0.00376477	0.0482564
ENSG00000153317	RP11-96C23.5	-17.949	0.00376535	0.0482564
ENSG00000151693	RAD51C	9.59962	0.00379958	0.0486579
ENSG00000088280	KLF11	19.8238	0.00381945	0.0486888
ENSG00000065802	SLMO2	9.6123	0.00380788	0.0486888
ENSG00000196372	EEF1A1	5.70257	0.00381188	0.0486888
ENSG00000239388	PSEN1	5.3179	0.00382812	0.0486888
ENSG00000161664	SKIV2L	-5.85403	0.00381549	0.0486888
ENSG00000197506	NGFRAP1	-6.26727	0.0038202	0.0486888
ENSG00000100628	CDC73	-6.88257	0.00382242	0.0486888
ENSG00000270898	SLC4A4	-11.3853	0.00381343	0.0486888
ENSG00000005981	QRICH2	-19.0422	0.00382727	0.0486888
ENSG00000164122	ZSCAN22	-9.51716	0.00383202	0.0487015
ENSG00000148331	ZNF616	-10.8687	0.00385542	0.0489618
ENSG00000183475	MATN3	18.4487	0.00386149	0.048982
ENSG00000177981	ERBB2IP	6.313	0.00386285	0.048982
ENSG00000138303	RP11-799D4.4	22.6347	0.00388291	0.0491991
ENSG00000100325	C12orf66	-8.79622	0.00388882	0.0492368
ENSG00000112249	CDC16	-5.47747	0.00389591	0.0492895
ENSG00000111875	TNFRSF1A	-9.74632	0.0039098	0.0494279
ENSG00000105011	ADM	23.1659	0.0039267	0.0496042
ENSG00000116539	RBM3	16.1522	0.0039304	0.0496135
ENSG00000235919	KAZALD1	-12.903	0.00395847	0.0499303
ENSG00000129691	KCNJ8	-11.3428	0.00397254	0.0500432
ENSG00000110881	KIAA1161	-11.1731	0.00397936	0.0500432
ENSG00000213199	MAPK8	-7.86916	0.00397809	0.0500432
ENSG00000126522	RFXAP	16.0698	0.00397862	0.0500432
ENSG00000198356	MAP4K5	-10.6885	0.00403625	0.0507206
ENSG00000070669	RPS7P4	16.979	0.00406067	0.0509893
ENSG00000138381	FAM171A2	17.5052	0.00406718	0.0510329
ENSG00000108381	HKR1	-5.6464	0.00410845	0.0515122
ENSG00000198363	GALC	-6.97257	0.00411621	0.0515215
ENSG00000174939	KCNJ11	20.3361	0.0041184	0.0515215
ENSG00000128203	PEX19	5.33432	0.00411682	0.0515215
ENSG00000066279	CRELD1	-7.56527	0.00416006	0.0519651
ENSG00000263004	PTENP1	-9.7045	0.00415907	0.0519651
ENSG00000244617	AMH	-22.6331	0.00416649	0.0520067
ENSG00000169696	RP11-1151B14.4	14.7651	0.00417244	0.0520423
ENSG00000130707	NELFE	5.40667	0.00417791	0.0520718
ENSG00000034533	SLC25A15	-13.2131	0.00418765	0.05215
ENSG00000188886	STAC3	-9.31938	0.00419041	0.05215
ENSG00000148219	PLXDC2	-8.01656	0.00419704	0.0521939
ENSG00000064102	RPS6KL1	-13.3046	0.00420848	0.0522886
ENSG00000171456	SPA17	11.3611	0.00421089	0.0522886
ENSG00000143970	CTC-205M6.5	-13.3613	0.00423698	0.0525737
ENSG00000138138	TPM1	12.0947	0.00424565	0.0526423
ENSG00000156802	TP53I3	-9.8359	0.00424957	0.0526519
ENSG00000119778	HIPK3	6.93696	0.00426219	0.0527694
ENSG00000197785	OSBPL6	-8.10351	0.00427146	0.0528451
ENSG00000160072	CTC-454I21.3	-11.3809	0.00428877	0.0530202
ENSG00000176208	TMEM104	-14.4778	0.00429559	0.0530654
ENSG00000137343	ANKRD13A	8.7274	0.00429925	0.0530716
ENSG00000107669	ELMOD2	9.04246	0.00430876	0.0531499
ENSG00000123268	ZNF415	-14.1275	0.00431353	0.0531696
ENSG00000115966	CST2	-37.2098	0.00434647	0.0535363
ENSG00000162772	ANKRD2	25.4032	0.00435322	0.0535801
ENSG00000128272	EEA1	-10.0458	0.00435899	0.0536117
ENSG00000169136	NDUFS4	6.8452	0.00436448	0.05364
ENSG00000118217	RASL11A	-21.3493	0.00439452	0.0539696
ENSG00000213676	AC122129.1	-20.4318	0.00441507	0.0541823
ENSG00000170653	AAK1	-7.13612	0.00443215	0.0543522
ENSG00000171681	PSPN	-13.3965	0.00447767	0.0548703
ENSG00000166669	DHPS	-7.07521	0.00448148	0.0548769
ENSG00000152348	SLC22A23	-11.075	0.00449417	0.0549921
ENSG00000145782	AC004019.18	-19.148	0.0045244	0.0553217
ENSG00000175224	ATP6AP2	-7.19629	0.00452947	0.0553433
ENSG00000126775	KCNAB3	-25.1798	0.00454777	0.0554861
ENSG00000236819	SECISBP2L	7.89444	0.00454494	0.0554861
ENSG00000175183	CAMKK1	-26.3214	0.00457608	0.0557156
ENSG00000110046	PPP1R9A	11.6684	0.00457191	0.0557156
ENSG00000066739	PSMG4	-8.34362	0.00457654	0.0557156
ENSG00000144848	TMEM249	-21.3721	0.00459936	0.0559527
ENSG00000101844	FZD10-AS1	-12.838	0.00460651	0.0559991
ENSG00000168397	CFB	-11.4846	0.00461515	0.0560636
ENSG00000125703	DNHD1	-10.9128	0.00462195	0.0560859
ENSG00000130734	HKDC1	32.2025	0.00462506	0.0560859
ENSG00000057663	PCSK6	-19.8177	0.00462702	0.0560859
ENSG00000197548	CXCL12	-14.3517	0.00464001	0.0562028
ENSG00000198925	USP46-AS1	16.1361	0.00465146	0.0563007
ENSG00000181652	MIR3916	-9.36256	0.00466025	0.0563665
ENSG00000142102	TSEN15	8.5285	0.00466938	0.0563956
ENSG00000138363	UBL7	5.46067	0.00466733	0.0563956
ENSG00000198513	C6orf211	-8.24323	0.0047018	0.0567463
ENSG00000159713	CHRD	19.9142	0.00470634	0.0567468
ENSG00000184743	JPH1	11.3302	0.0047086	0.0567468
ENSG00000149311	DIRAS3	-26.8104	0.00475447	0.0572584
ENSG00000166454	RP11-529K1.2	23.4359	0.00476534	0.0573482
ENSG00000111676	TRAM1	9.87705	0.00477238	0.0573918
ENSG00000168874	ZDBF2	-10.8096	0.00477966	0.0574381
ENSG00000177556	FBXW7	-8.33984	0.00479268	0.0575534
ENSG00000206190	MARCH1	13.7734	0.00480978	0.0576502
ENSG00000145246	PKD2	10.2193	0.00480517	0.0576502
ENSG00000068650	STAG3L5P-PVRIG2P-PILRB	-11.8551	0.00481106	0.0576502
ENSG00000058063	RPP40	-12.2112	0.00483038	0.0578405
ENSG00000101974	ADORA2B	-11.3148	0.00483654	0.0578729
ENSG00000105726	AC091171.1	7.10392	0.0048544	0.0580039
ENSG00000159363	SMARCE1P5	22.4586	0.00485262	0.0580039
ENSG00000133657	RP1-90J20.11	-24.6877	0.00486215	0.0580551
ENSG00000163399	NUDT16	-5.84161	0.00486597	0.0580594
ENSG00000203865	ARVCF	13.3791	0.00489098	0.0581975
ENSG00000018625	CCSER2	6.17902	0.00488244	0.0581975
ENSG00000154330	ERN1	-8.66115	0.00489374	0.0581975
ENSG00000069849	NRIP3	12.827	0.0048913	0.0581975
ENSG00000197872	RP4-639F20.1	12.1879	0.00489489	0.0581975
ENSG00000183250	DTWD2	8.52783	0.00490249	0.0582466
ENSG00000174437	ACE	-13.0246	0.00490927	0.0582593
ENSG00000074370	ATXN1L	8.17645	0.00491646	0.0582593
ENSG00000070961	CFB	-11.7259	0.00491692	0.0582593
ENSG00000058668	MRPL10	6.20712	0.00491745	0.0582593
ENSG00000017260	CHRND	11.8071	0.00496782	0.0587731
ENSG00000152234	DUSP6	-20.1484	0.00496639	0.0587731
ENSG00000110955	MAP3K1	14.7375	0.00502543	0.0594127
ENSG00000165629	RNF170	-7.60959	0.00502999	0.0594248
ENSG00000099624	PRIM2	15.6768	0.00503712	0.059467
ENSG00000124172	ANKRD18B	-17.9425	0.00506544	0.0597174
ENSG00000180389	GABBR1	-11.6944	0.00506433	0.0597174
ENSG00000116459	PIGCP1	-8.42068	0.0050929	0.059999
ENSG00000159199	MTF2	9.27748	0.00509834	0.0600047
ENSG00000170417	SOAT1	7.70773	0.00510412	0.0600047
ENSG00000138771	ZNF292	-8.31118	0.0051033	0.0600047
ENSG00000154518	C8orf46	18.5089	0.00511438	0.0600832
ENSG00000167863	ADAL	6.12979	0.00513495	0.0602826
ENSG00000169020	C14orf132	-7.87774	0.00514585	0.0603684
ENSG00000154723	MAP1B	13.331	0.00515407	0.0604225
ENSG00000241468	C6orf62	-6.4344	0.00517427	0.060617
ENSG00000248919	TIMP3	-14.9357	0.00518631	0.0607156
ENSG00000167283	AC144831.1	12.9184	0.00520665	0.0608688
ENSG00000241837	ZNF346	7.90388	0.00520328	0.0608688
ENSG00000125375	RP11-894P9.1	-13.2274	0.00521573	0.0609325
ENSG00000105341	ZNRF3	10.3393	0.00522015	0.0609417
ENSG00000071553	FREM2	20.0075	0.00522435	0.0609483
ENSG00000205464	ELP2	-5.01272	0.00523119	0.0609857
ENSG00000182220	BPTF	4.95623	0.00525199	0.0611856
ENSG00000259784	SMYD1	10.0669	0.0052582	0.0612155
ENSG00000033627	PLXNB3	-9.98766	0.00526282	0.0612268
ENSG00000185344	GRIK2	24.5236	0.00529147	0.0615174
ENSG00000117410	GAP43	-17.927	0.00531873	0.0617846
ENSG00000185883	TTLL7	-7.74756	0.00532181	0.0617846
ENSG00000159720	SH3GLB1	-6.30115	0.0053515	0.0620863
ENSG00000113732	FAM218A	14.5164	0.00536243	0.0621701
ENSG00000171130	CERS6	-6.94569	0.00540148	0.0625796
ENSG00000114573	MRAP2	-14.8839	0.00542154	0.0627686
ENSG00000116039	EAPP	7.76666	0.00544937	0.0630473
ENSG00000147416	DYNLRB1	4.691	0.00546276	0.063125
ENSG00000155097	TSPY26P	-15.5301	0.00546361	0.063125
ENSG00000143882	PITX2	-10.0229	0.00546846	0.0631376
ENSG00000100554	SDHAP1	-10.1206	0.00548884	0.0633293
ENSG00000131100	CALM3	8.35326	0.00549876	0.0634001
ENSG00000225099	LRRCC1	15.9629	0.00552328	0.0636391
ENSG00000250565	ATP13A1	-6.9117	0.00555635	0.0638885
ENSG00000128524	CACNG6	17.0488	0.00555537	0.0638885
ENSG00000136888	HNRNPKP2	-16.0971	0.00555556	0.0638885
ENSG00000213760	FOXD2-AS1	25.5715	0.00556604	0.06392
ENSG00000254870	NUDT4	-6.38481	0.00556671	0.06392
ENSG00000047249	RAF1	4.42676	0.00557829	0.0640091
ENSG00000165240	GTF3A	6.50215	0.0055956	0.0641639
ENSG00000187908	NAE1	6.4423	0.00559951	0.0641649
ENSG00000124406	PTGES3L	11.2107	0.00562865	0.0644548
ENSG00000132932	ZNF91	-8.54553	0.00566735	0.0648537
ENSG00000081923	ATG2B	-5.64593	0.00570431	0.0651956
ENSG00000143515	RPPH1	-51.5503	0.00570501	0.0651956
ENSG00000130270	HOMER2	-9.44995	0.00571895	0.065266
ENSG00000104043	SCAF11	5.93855	0.0057172	0.065266
ENSG00000054793	ZNF200	-8.31888	0.00577464	0.0658568
ENSG00000166377	AC009469.1	-7.77918	0.00582861	0.0664272
ENSG00000123472	CTC-297N7.8	-9.10912	0.00584237	0.0665388
ENSG00000171953	GTF3C5	5.86361	0.0058585	0.0666646
ENSG00000130770	USP6NL	-6.26822	0.00586137	0.0666646
ENSG00000175054	C8orf44	18.2635	0.00589565	0.0670091
ENSG00000138085	ATP8A2	19.7611	0.00590932	0.067042
ENSG00000164053	PACSIN1	-14.673	0.00590295	0.067042
ENSG00000088812	RP11-159D12.2	-12.9777	0.00591453	0.067042
ENSG00000107518	TIMM10B	-8.16238	0.00591095	0.067042
ENSG00000085224	SRSF8	-8.54911	0.00593404	0.0672177
ENSG00000124788	RP3-368A4.5	-8.16376	0.00594608	0.0672633
ENSG00000130638	SUN1	6.3734	0.00594585	0.0672633
ENSG00000224470	VPS72	5.86894	0.00598644	0.0676742
ENSG00000204842	FAIM2	-25.3731	0.00599392	0.0677132
ENSG00000168488	CTC-429P9.3	-11.7103	0.00600481	0.0677449
ENSG00000066427	SACS	-8.56825	0.00600213	0.0677449
ENSG00000163635	UBE2Z	5.65732	0.00601507	0.067815
ENSG00000146776	SMARCA2	-6.16687	0.00603069	0.0679455
ENSG00000162650	CBX3	-5.4438	0.0060418	0.068025
ENSG00000087152	NXN	12.1892	0.00604893	0.0680596
ENSG00000253719	CTD-2319I12.1	16.4879	0.00608967	0.068472
ENSG00000148090	ZRSR1	-10.8676	0.00610722	0.0686234
ENSG00000127423	ELFN2	-24.6518	0.00612924	0.0687915
ENSG00000115307	RGS7	38.4805	0.00613038	0.0687915
ENSG00000087586	MED24	5.8163	0.00617504	0.0692463
ENSG00000175756	CITED2	17.0543	0.00618807	0.0693461
ENSG00000178999	LPPR4	16.9086	0.00620783	0.0695211
ENSG00000105146	DAAM2	12.7969	0.00622934	0.0697154
ENSG00000158321	GGT7	-8.82595	0.00624159	0.0698059
ENSG00000169857	CNKSR3	7.96793	0.00625868	0.0698792
ENSG00000135407	ELOVL4	-12.1902	0.00625736	0.0698792
ENSG00000129194	FSHR	21.79	0.00626064	0.0698792
ENSG00000119986	CD14	-16.9825	0.00627689	0.0699245
ENSG00000103126	GIPC3	-25.1227	0.00627608	0.0699245
ENSG00000168646	IFI30	-15.5143	0.0062772	0.0699245
ENSG00000167601	RNF34	6.53935	0.00628665	0.0699833
ENSG00000141577	DMC1	18.3843	0.0063095	0.0701738
ENSG00000163512	MAMDC4	-14.854	0.00631213	0.0701738
ENSG00000155096	IL17RB	-12.6459	0.0063356	0.0703881
ENSG00000166710	BNIP3	-5.31886	0.00634522	0.0704484
ENSG00000169255	IFIT2	23.8614	0.00635431	0.0705025
ENSG00000162885	BAZ2B	-7.85605	0.00636699	0.0705965
ENSG00000162630	TEAD3	6.93199	0.00637744	0.0706289
ENSG00000235863	VPS54	7.67383	0.00637832	0.0706289
ENSG00000183778	RP11-440D17.3	-13.3602	0.00639651	0.0707835
ENSG00000176022	MRPS16	4.95933	0.0064098	0.0708371
ENSG00000187676	SLC25A37	-8.18314	0.00640794	0.0708371
ENSG00000216588	SBNO1	-4.8363	0.00642383	0.0709454
ENSG00000149541	AC074117.10	19.7132	0.00644113	0.0710784
ENSG00000174684	CD200	-30.5724	0.00644434	0.0710784
ENSG00000170340	ITSN1	7.74291	0.00645641	0.0711516
ENSG00000180914	PTPRQ	11.5964	0.00645946	0.0711516
ENSG00000176597	ZFP62	-9.41592	0.00646546	0.0711709
ENSG00000177191	AC026703.1	17.0193	0.00647063	0.0711812
ENSG00000237172	AC083843.1	-16.8988	0.00648086	0.071247
ENSG00000175711	SNAPC5	6.1267	0.00649891	0.0713969
ENSG00000135454	ZNF382	-10.7614	0.00650301	0.0713969
ENSG00000139044	B4GALT3	-10.1371	0.00651677	0.0714078
ENSG00000182272	HVCN1	-18.4313	0.00651194	0.0714078
ENSG00000086062	PTX3	11.2305	0.00651337	0.0714078
ENSG00000117411	POLE4	5.48817	0.00652139	0.0714118
ENSG00000158850	NKAIN1	18.9894	0.00653387	0.0715017
ENSG00000121578	ATP11C	7.89865	0.00655481	0.071668
ENSG00000158470	GJB2	-35.9677	0.00655761	0.071668
ENSG00000118276	SLC29A1	12.5811	0.00660083	0.0720934
ENSG00000027847	ADAMTSL4	15.0175	0.00662951	0.0723498
ENSG00000108641	MFSD1	-7.58528	0.00663293	0.0723498
ENSG00000123810	CHMP6	9.02416	0.00664191	0.0724007
ENSG00000164929	PKN1	9.30442	0.00666033	0.0725073
ENSG00000172399	RP1-302G2.5	28.9308	0.00666018	0.0725073
ENSG00000105393	RRAS2	-8.15179	0.00667585	0.0726291
ENSG00000186318	RP11-92C4.3	-10.1391	0.00672974	0.073168
ENSG00000182240	RASSF3	-8.86515	0.00674225	0.0732565
ENSG00000156273	NIM1	-28.3327	0.00675301	0.0733259
ENSG00000112182	CTR9	6.69135	0.00676168	0.0733708
ENSG00000002330	ITGA10	-15.7364	0.0067659	0.0733708
ENSG00000107262	FGD6	9.31488	0.00680962	0.0737973
ENSG00000112208	SAFB	-5.68948	0.00681528	0.0738109
ENSG00000151929	XXbac-BPG181M17.6	-8.0215	0.00687981	0.0744618
ENSG00000139998	POLD2	6.28322	0.00689407	0.0745679
ENSG00000166170	KLF12	-7.77654	0.00694724	0.0750946
ENSG00000204463	BLOC1S1	6.03715	0.00695762	0.0751585
ENSG00000140320	HSPB2	6.96246	0.00696957	0.0751907
ENSG00000121753	PLS1	20.6003	0.00696738	0.0751907
ENSG00000175866	CLCN2	-10.956	0.00700166	0.0754398
ENSG00000226137	E2F8	21.2509	0.00699807	0.0754398
ENSG00000148926	MRPL23	7.95012	0.00701449	0.0755296
ENSG00000128298	SMEK2	5.72889	0.00702018	0.0755423
ENSG00000007516	FXYD6	-17.1116	0.00703504	0.0756538
ENSG00000030110	PSMD8	7.84163	0.00704329	0.0756939
ENSG00000175730	SUZ12	7.77162	0.0070602	0.0758271
ENSG00000095739	FHL3	-11.0384	0.00707819	0.0758925
ENSG00000175334	HOXC11	10.3114	0.00707987	0.0758925
ENSG00000237758	THBS2	-7.69555	0.00707528	0.0758925
ENSG00000153064	AF131217.1	20.3027	0.00710879	0.0761539
ENSG00000172530	SGMS1	-6.18677	0.00711406	0.0761618
ENSG00000163930	MIR663A	-33.4392	0.00712135	0.0761912
ENSG00000138376	PTGDR	-27.0775	0.00713016	0.0762369
ENSG00000176788	FAM200A	-8.19686	0.00716233	0.076532
ENSG00000087088	UBE2D3	4.35148	0.00717246	0.0765915
ENSG00000198604	DBNDD1	14.3786	0.00722042	0.0770546
ENSG00000009954	DVL3	7.89055	0.00723902	0.0771411
ENSG00000076108	PCDHGC3	-7.65573	0.00723532	0.0771411
ENSG00000123636	SMG5	5.28558	0.00724233	0.0771411
ENSG00000105327	DIAPH3	22.6207	0.00725534	0.0771817
ENSG00000214413	GABARAPL2	4.94332	0.00725295	0.0771817
ENSG00000174483	KIF21A	-8.91626	0.00727426	0.0772849
ENSG00000179941	MEG9	-19.8544	0.0072706	0.0772849
ENSG00000181004	CDAN1	-8.69109	0.00730162	0.0774285
ENSG00000125124	PTEN	-5.9295	0.0072972	0.0774285
ENSG00000100362	TCTEX1D4	-24.505	0.00729976	0.0774285
ENSG00000245522	NAA25	-6.28681	0.00738126	0.0782237
ENSG00000138686	MRPL42	-8.50862	0.00739653	0.078336
ENSG00000122507	C11orf58	4.89571	0.00740396	0.0783491
ENSG00000114439	ZNF708	-9.46011	0.00740711	0.0783491
ENSG00000187244	ARF5	5.06941	0.00743236	0.0785172
ENSG00000143367	FOXN3-AS1	24.4492	0.00742829	0.0785172
ENSG00000075790	BTBD1	5.10817	0.00745677	0.0787255
ENSG00000185825	RP11-134K13.2	20.4889	0.00746156	0.0787265
ENSG00000050820	CSNK1G1	-7.06442	0.00751529	0.0792436
ENSG00000137936	SERPINB7	26.5097	0.00752658	0.0792629
ENSG00000109063	TBC1D1	9.32264	0.00752626	0.0792629
ENSG00000116752	RASD1	-39.6272	0.00753566	0.0793088
ENSG00000141376	MAML1	4.91957	0.0075712	0.079583
ENSG00000124243	ZFAS1	6.83141	0.00756921	0.079583
ENSG00000266947	FDFT1	7.66051	0.00760323	0.0798696
ENSG00000105552	CTD-2369P2.2	-9.46453	0.00762045	0.0800005
ENSG00000107949	MPV17L	16.8784	0.00763822	0.0801369
ENSG00000186666	MAML2	-7.48423	0.00766201	0.0803361
ENSG00000114200	FAM120AOS	-4.87292	0.00767095	0.0803797
ENSG00000248098	NTN1	22.0467	0.00768799	0.0805079
ENSG00000083123	TMEM57	-4.99791	0.00771524	0.0807429
ENSG00000103507	RNF216	4.98164	0.00773397	0.0808885
ENSG00000142867	HIVEP2	-8.53668	0.00778374	0.0813583
ENSG00000171791	ABCB7	7.65233	0.0077889	0.0813615
ENSG00000145604	THAP10	14.014	0.00780892	0.0815199
ENSG00000153094	C6orf120	8.40781	0.00781875	0.0815717
ENSG00000126453	C10orf137	-6.57515	0.00782855	0.0816232
ENSG00000099968	DTNB	13.9402	0.00783975	0.0816892
ENSG00000129473	ISLR	-12.0431	0.007849	0.0816984
ENSG00000258643	MIER3	6.96122	0.00785037	0.0816984
ENSG00000069399	HILPDA	-8.93686	0.00791118	0.0821936
ENSG00000113916	PIP4K2A	-5.75607	0.00791265	0.0821936
ENSG00000110987	RBBP4P1	8.94922	0.00790509	0.0821936
ENSG00000106635	ZNF556	-12.2787	0.00792826	0.0823047
ENSG00000099385	ACSM5	28.6744	0.00793911	0.0823664
ENSG00000116128	VASN	-14.3727	0.00795683	0.0824992
ENSG00000186174	LIPA	12.4069	0.00797727	0.08255
ENSG00000029363	MAP3K4	-11.0425	0.00797727	0.08255
ENSG00000197580	MEST	22.468	0.00798141	0.08255
ENSG00000183337	ZNF33A	-8.76372	0.00797703	0.08255
ENSG00000085185	STX1A	-15.4033	0.00798953	0.0825831
ENSG00000186716	ITGA9	-24.448	0.00800581	0.0827004
ENSG00000225098	KPRP	21.9091	0.00802952	0.0828943
ENSG00000074582	SH3BGRL2	10.8993	0.00803498	0.0828997
ENSG00000236824	ACAP3	-9.44112	0.00806686	0.0831774
ENSG00000161267	BTF3L4P2	9.6421	0.00808353	0.0832981
ENSG00000164039	CALCOCO1	7.49001	0.00816518	0.0840363
ENSG00000232699	SMG7	-5.52322	0.00816415	0.0840363
ENSG00000214517	RP4-555D20.2	-21.2815	0.0081864	0.0842029
ENSG00000168398	PSG5	33.3477	0.0082194	0.0844906
ENSG00000176697	ZDHHC16	-9.6842	0.00822814	0.0845286
ENSG00000245573	MGLL	21.034	0.00826602	0.0848658
ENSG00000145734	ECI1	9.52676	0.00831033	0.0852685
ENSG00000166546	ZKSCAN5	-5.85466	0.00832119	0.0853278
ENSG00000126581	FCF1P2	-14.4647	0.00832654	0.0853305
ENSG00000178409	KPNA6	-4.27058	0.00835842	0.0855527
ENSG00000224886	ZNF558	-6.78991	0.00835667	0.0855527
ENSG00000151917	PNPLA3	16.8206	0.00837108	0.08563
ENSG00000165626	GLT8D2	-13.8035	0.00841577	0.0859823
ENSG00000167995	UBE3B	-6.22451	0.0084143	0.0859823
ENSG00000266413	KIAA1755	-15.6597	0.00842892	0.0860119
ENSG00000105829	RP11-218E20.5	14.8653	0.008425	0.0860119
ENSG00000177951	DAPK2	-14.1615	0.00844119	0.0860847
ENSG00000133169	ST3GAL2	-7.12224	0.00845267	0.0861495
ENSG00000133134	CHST11	-13.8061	0.00848765	0.0864344
ENSG00000178184	POGLUT1	-5.88515	0.00849093	0.0864344
ENSG00000103429	C10orf118	-7.15513	0.00851806	0.086658
ENSG00000125864	MYC	-8.48357	0.00853909	0.0868193
ENSG00000242252	PTGFR	-24.5357	0.00855113	0.086889
ENSG00000182492	GPN2	-5.62433	0.00859127	0.087244
ENSG00000198908	TIGD1	10.351	0.00862431	0.0875265
ENSG00000134107	P2RY6	-14.777	0.00870924	0.0883351
ENSG00000065534	MT1X	-15.9372	0.00875171	0.0886586
ENSG00000132840	RPP14	-6.42945	0.00874853	0.0886586
ENSG00000122870	PPP1R42	-11.269	0.00876332	0.0887227
ENSG00000151746	TMEM261	6.33701	0.00877799	0.0888176
ENSG00000185963	SNX6	6.41089	0.00879163	0.0889019
ENSG00000015475	CENPH	20.0808	0.00881621	0.0890968
ENSG00000136717	ADAP1	21.7046	0.00882813	0.0891281
ENSG00000147439	B4GALT7	-10.0193	0.00882993	0.0891281
ENSG00000110330	RP11-977G19.10	-8.25938	0.00886091	0.089387
ENSG00000023445	MYL6B	6.83297	0.00887527	0.0894243
ENSG00000089685	SLC7A14	33.7456	0.00887102	0.0894243
ENSG00000115760	SNX19	4.20294	0.00888736	0.0894924
ENSG00000134897	CTD-2583A14.11	-13.2437	0.00889303	0.0894958
ENSG00000270181	TBRG1	-5.39318	0.00891933	0.0897066
ENSG00000166619	AC006196.1	-22.5798	0.00893146	0.0897748
ENSG00000197299	VIPAS39	5.76518	0.00894209	0.0898278
ENSG00000108578	PAFAH2	9.12247	0.00897008	0.0900551
ENSG00000135441	CTSH	-15.2169	0.00900178	0.0903193
ENSG00000196072	NBPF10	-8.34813	0.00901731	0.090421
ENSG00000225383	PCMTD2	10.3944	0.00903787	0.090573
ENSG00000186222	ALDH1A3	-17.5548	0.00904913	0.0906317
ENSG00000188428	TEP1	-5.44145	0.00906566	0.0907431
ENSG00000259040	TMEM255A	-12.4941	0.00907976	0.0908301
ENSG00000104164	TMEM14B	6.05178	0.0091015	0.0909933
ENSG00000106605	Z98256.1	-13.8725	0.00911434	0.0910674
ENSG00000090013	POMK	10.7494	0.00913158	0.0911854
ENSG00000117475	API5	6.60461	0.00917554	0.0914729
ENSG00000104081	EIF3F	4.38134	0.00916698	0.0914729
ENSG00000168283	ZMYND11	5.03504	0.00917673	0.0914729
ENSG00000152154	ZNF578	-15.1209	0.00925966	0.0922447
ENSG00000125845	IL6ST	-7.74451	0.00927688	0.0923548
ENSG00000138756	WDR59	-7.06678	0.00928172	0.0923548
ENSG00000125378	AFF3	27.648	0.00929468	0.0924289
ENSG00000153162	RNASEH2C	-5.45141	0.00931612	0.0925873
ENSG00000116985	ZNF561	-6.60444	0.00933416	0.0927116
ENSG00000164619	FZD10	-11.7143	0.00935935	0.0929068
ENSG00000107779	SLC29A4	12.8591	0.00938521	0.0931084
ENSG00000219642	SYNC	5.83953	0.00943195	0.0935167
ENSG00000232460	GPI	-5.49842	0.00950852	0.0941647
ENSG00000138696	PDIA5	-12.3302	0.00950648	0.0941647
ENSG00000204217	PLEKHB2	-6.20687	0.00953375	0.0943588
ENSG00000165733	RP11-134G8.8	-10.9969	0.0095568	0.0945312
ENSG00000237238	SLC6A15	-16.846	0.0095684	0.0945902
ENSG00000236850	SOCS5	-6.46432	0.00958339	0.0946825
ENSG00000242338	MSN	-17.4589	0.00964159	0.0951593
ENSG00000169594	TMEM245	7.70563	0.00964299	0.0951593
ENSG00000173068	CD24P4	10.1765	0.00968589	0.0954053
ENSG00000113734	RFPL4B	46.171	0.00969067	0.0954053
ENSG00000140299	SRRT	-7.32395	0.00969054	0.0954053
ENSG00000176171	TPT1-AS1	-6.43698	0.00967988	0.0954053
ENSG00000179598	TANGO2	-6.08808	0.00971442	0.095583
ENSG00000197358	ACOT2	8.40446	0.0097464	0.0957012
ENSG00000144857	ATF6	-5.35944	0.00974924	0.0957012
ENSG00000145919	BRICD5	-13.8972	0.00974632	0.0957012
ENSG00000038219	ZNF852	-12.7877	0.00973552	0.0957012
ENSG00000176720	SDC3	7.58394	0.00976996	0.0958484
ENSG00000178096	EEF1A1P5	5.15253	0.00978083	0.095899
ENSG00000183336	CTD-2201E18.3	-11.051	0.00981884	0.096187
ENSG00000163170	PTGDS	-12.4903	0.00983314	0.096187
ENSG00000225439	PTTG1IP	-5.07136	0.00982636	0.096187
ENSG00000170727	SPTB	10.4497	0.0098284	0.096187
ENSG00000136122	ADAMTS5	15.6917	0.00984002	0.0961983
ENSG00000172331	ATP10D	9.81238	0.0098625	0.0963058
ENSG00000137274	NFKBIZ	-11.4025	0.00985783	0.0963058
ENSG00000162813	FAM60A	11.1358	0.00987625	0.0963839
ENSG00000171634	PEBP1	-4.45562	0.0098836	0.0963995
ENSG00000087589	NCKAP5	26.1131	0.00989296	0.0964348
ENSG00000089234	LINC00472	-9.93613	0.00990959	0.0965408
ENSG00000106009	ACIN1	-5.47177	0.00992308	0.0966161
ENSG00000012048	FRK	12.2118	0.00993339	0.0966604
ENSG00000139618	IPO11	-6.19499	0.00997357	0.0969951
ENSG00000185515	KLF16	-13.6418	0.00998674	0.097067
ENSG00000100425	GNAI3	7.75549	0.00999881	0.097128
ENSG00000204256	RP11-159G9.5	-9.9629	0.0100101	0.0971811
ENSG00000169925	SLC16A1	-5.53844	0.0100414	0.0974293
ENSG00000141867	GPAM	-17.0482	0.0100913	0.0977996
ENSG00000166164	SMIM13	9.45715	0.0100883	0.0977996
ENSG00000176909	LYRM9	12.9593	0.010105	0.0978761
ENSG00000112983	C1orf110	69.9013	0.0101369	0.0981286
ENSG00000028310	TCAIM	7.14785	0.0101476	0.0981754
ENSG00000158019	LBH	11.0137	0.0101645	0.098282
ENSG00000185024	C10orf12	9.30905	0.0101817	0.0983152
ENSG00000104221	FBLIM1	8.48806	0.0101777	0.0983152
ENSG00000170113	hsa-mir-335	20.9801	0.0101855	0.0983152
ENSG00000184992	RFK	-8.19429	0.0102091	0.0984864
ENSG00000182685	ATP5L	5.327	0.0102261	0.0985367
ENSG00000078725	C11orf96	-29.9131	0.0102233	0.0985367
ENSG00000136492	MAPKBP1	-7.60566	0.0102441	0.0985412
ENSG00000113460	RAP2B	-9.07527	0.0102424	0.0985412
ENSG00000254999	RP11-544A12.4	-14.6646	0.010242	0.0985412
ENSG00000174744	TRAF3IP1	6.02503	0.0102512	0.0985525
ENSG00000100916	AC004987.9	-9.88896	0.0103341	0.0991543
ENSG00000162819	ATP6V1E1P1	16.6792	0.0103422	0.0991543
ENSG00000156983	PEA15	6.52921	0.0103433	0.0991543
ENSG00000114854	POLR3D	-7.30725	0.0103297	0.0991543
ENSG00000160469	SPIRE1	4.59841	0.0103206	0.0991543
ENSG00000174672	ACAN	39.7933	0.0103553	0.0991813
ENSG00000185658	FLRT1	19.7664	0.0103639	0.0991813
ENSG00000165288	SYNGR2	9.85753	0.0103585	0.0991813
ENSG00000168000	CMBL	-10.4865	0.0104117	0.0995252
ENSG00000160058	DPF2	5.20647	0.0104097	0.0995252
ENSG00000172270	HPS5	9.87531	0.0104508	0.099842
ENSG00000164061	AC005789.11	-17.1484	0.0104601	0.0998557
ENSG00000067715	HSPA1L	-11.9188	0.0104681	0.0998557
ENSG00000130303	WSB2	-7.17123	0.0104701	0.0998557
ENSG00000095564	GPC4	11.0184	0.0105007	0.100091
ENSG00000064726	SAV1	8.5349	0.0105184	0.100203
ENSG00000148925	AC009505.2	14.6092	0.0105599	0.100541
ENSG00000273090	DLGAP1-AS1	-9.13232	0.0105989	0.100855
ENSG00000222009	ZNF778	-8.76589	0.0106519	0.101302
ENSG00000133243	CYFIP2	-9.88317	0.0106715	0.101431
ENSG00000178531	SSH1	8.20844	0.0107431	0.102053
ENSG00000184887	CTBP1	-6.09693	0.0107493	0.102055
ENSG00000011114	GSTZ1	-7.25181	0.0107847	0.102302
ENSG00000189195	KCNN3	-15.4039	0.0107875	0.102302
ENSG00000183826	ANKS1B	-10.13	0.0108081	0.102439
ENSG00000174808	MTSS1L	10.5598	0.0108288	0.102519
ENSG00000169814	SMAP2	-12.9146	0.0108267	0.102519
ENSG00000145741	RANBP3L	-17.1478	0.0108688	0.10284
ENSG00000134717	RP11-388P9.2	12.2225	0.0109005	0.103082
ENSG00000213189	AASDHPPT	-5.56499	0.0109168	0.103119
ENSG00000133639	UBR2	-5.5574	0.0109166	0.103119
ENSG00000196110	SUSD1	6.85822	0.0109244	0.103133
ENSG00000154640	NEK4	-6.25184	0.0109848	0.103645
ENSG00000112763	RP11-68I18.10	-18.3314	0.0110313	0.103967
ENSG00000124508	TXNRD1	13.4202	0.0110256	0.103967
ENSG00000124549	FGF9	-20.3454	0.0110821	0.104387
ENSG00000026950	RDH10	24.2128	0.0110986	0.104425
ENSG00000186470	ZNF844	-9.87898	0.0110973	0.104425
ENSG00000111801	SLC17A7	-16.7964	0.0111195	0.104563
ENSG00000166167	GMDS-AS1	15.1619	0.0111594	0.10488
ENSG00000169679	PRUNE	6.28595	0.0111918	0.105126
ENSG00000156970	MMP2	-7.89092	0.0112172	0.105305
ENSG00000154473	USP6	-18.2249	0.0112236	0.105306
ENSG00000137656	ZNF713	-11.2687	0.0112413	0.105413
ENSG00000106245	ZFYVE20	4.58217	0.0112713	0.105635
ENSG00000158856	RNF114	-4.37043	0.0113006	0.105851
ENSG00000215447	RYR2	-28.7899	0.0113154	0.105871
ENSG00000122180	VPS9D1-AS1	-10.5688	0.0113153	0.105871
ENSG00000197180	GALNS	-6.63769	0.0113417	0.106019
ENSG00000112578	NEIL2	7.88499	0.0113438	0.106019
ENSG00000082153	SNIP1	8.37687	0.0113556	0.10607
ENSG00000236686	CCL13	29.6853	0.0114118	0.106476
ENSG00000198406	UBAP1L	-13.0698	0.0114072	0.106476
ENSG00000136261	ANXA3	29.0926	0.0114183	0.106478
ENSG00000165507	RNF144B	11.2995	0.011425	0.106481
ENSG00000151490	ALDH4A1	7.34296	0.0114367	0.106531
ENSG00000165813	MTERFD3	-9.33148	0.0114724	0.106804
ENSG00000155640	PINK1	5.83094	0.0115133	0.107105
ENSG00000107938	SRRM2	-6.438	0.0115175	0.107105
ENSG00000107815	LCAT	-10.7808	0.0115981	0.107765
ENSG00000165511	UBFD1	-3.72591	0.0116013	0.107765
ENSG00000166275	CBX5	6.42652	0.0116178	0.107799
ENSG00000270316	TPK1	12.0584	0.0116173	0.107799
ENSG00000108187	CENPL	9.09473	0.011626	0.107816
ENSG00000222047	CDC42EP1	-7.89039	0.0116426	0.10785
ENSG00000150076	CYB5D1	-6.61987	0.0116414	0.10785
ENSG00000177354	RP11-599B13.6	9.82704	0.0116493	0.107852
ENSG00000120029	ISPD	-10.5395	0.0117166	0.108415
ENSG00000119965	GPR125	7.91878	0.0117552	0.108712
ENSG00000154493	MAP3K7CL	12.5274	0.0117946	0.108995
ENSG00000137720	RAB6B	10.4839	0.0118052	0.108995
ENSG00000171067	USP48	4.77294	0.0118005	0.108995
ENSG00000158636	HSD3B7	-13.2786	0.0118586	0.109428
ENSG00000211450	PBX3	7.72726	0.0119045	0.10973
ENSG00000174370	PGA5	39.826	0.0119041	0.10973
ENSG00000162194	SDR39U1	-5.13663	0.0119132	0.10975
ENSG00000149179	AGAP6	-10.2953	0.0119367	0.109907
ENSG00000149300	ITPA	6.17006	0.0119539	0.110004
ENSG00000182919	IER3IP1	9.76543	0.0119767	0.110154
ENSG00000150776	GPHN	-7.88765	0.0120174	0.110427
ENSG00000110696	PPFIBP1	-9.3923	0.0120196	0.110427
ENSG00000109944	AC020922.1	22.0602	0.0120962	0.111071
ENSG00000175573	KLHL20	4.81412	0.0121075	0.111114
ENSG00000137691	PABPC1	5.1636	0.0121454	0.1114
ENSG00000064787	PDLIM4	-11.6551	0.0122129	0.111958
ENSG00000102996	ATG5	-6.31738	0.0122615	0.112281
ENSG00000166352	FBXL5	5.46544	0.0122571	0.112281
ENSG00000173715	CASKIN2	9.80989	0.0122699	0.112296
ENSG00000165490	APBB1	-5.93161	0.0123271	0.112574
ENSG00000204922	GLDC	21.8143	0.0123337	0.112574
ENSG00000168005	HERC2P2	-9.70001	0.0123335	0.112574
ENSG00000185742	PMEPA1	-16.5953	0.0123128	0.112574
ENSG00000184682	SPINT2	27.493	0.012332	0.112574
ENSG00000205177	CACNB4	19.4465	0.0123656	0.112804
ENSG00000188070	CDH15	-7.66692	0.0124117	0.113163
ENSG00000187479	PCDHGA12	-7.83809	0.0124523	0.113471
ENSG00000139637	PGA4	41.2294	0.0124805	0.113666
ENSG00000151135	PIK3CB	-6.61176	0.0124881	0.113673
ENSG00000133641	PODNL1	-13.8033	0.0125885	0.114525
ENSG00000134548	FAM118A	-8.60516	0.0126037	0.114601
ENSG00000047621	FAM151A	-11.6188	0.0126254	0.114737
ENSG00000157895	DYSF	8.11219	0.0126382	0.114791
ENSG00000123395	IDI2	-14.9631	0.0126479	0.114817
ENSG00000151131	ACTN2	7.61097	0.0126927	0.115099
ENSG00000111412	TFCP2	5.03152	0.0126891	0.115099
ENSG00000078237	AC079210.1	-25.979	0.012725	0.115224
ENSG00000139405	CTD-2192J16.24	-6.73134	0.0127231	0.115224
ENSG00000188596	SETD3	4.51829	0.0127271	0.115224
ENSG00000111678	CIRBP	6.74494	0.0127465	0.115338
ENSG00000182993	ASPH	-8.49529	0.0127643	0.115374
ENSG00000221949	LSM4	5.49874	0.0127621	0.115374
ENSG00000130921	CDH4	23.8045	0.0127838	0.115488
ENSG00000168334	ABCA3	11.9183	0.0127931	0.11551
ENSG00000204954	RMDN1	6.10703	0.012893	0.116349
ENSG00000235162	RP4-813F11.4	-17.5084	0.0129177	0.116509
ENSG00000174456	TAF9B	-6.08579	0.0129254	0.116516
ENSG00000257242	LINC00657	4.60258	0.0129421	0.116604
ENSG00000133935	MAT2B	6.15651	0.0129707	0.116799
ENSG00000179933	KIT	42.6087	0.012988	0.116848
ENSG00000227051	WDR11	-5.2164	0.0129901	0.116848
ENSG00000170270	HTT	6.82856	0.0130122	0.116928
ENSG00000133943	ZNF595	-10.0937	0.013013	0.116928
ENSG00000087302	RP4-678D15.1	-22.7558	0.0130697	0.117376
ENSG00000255242	PFKFB3	-16.2573	0.0130787	0.117393
ENSG00000214900	NR6A1	21.9245	0.0131367	0.117788
ENSG00000156411	PODXL	10.4994	0.0131349	0.117788
ENSG00000179476	RP11-76H14.2	19.7394	0.0131619	0.117951
ENSG00000139971	SGPP1	8.27979	0.0131897	0.118137
ENSG00000179008	HSPB2-C11orf52	6.60196	0.0132231	0.11831
ENSG00000140104	UGT2B4	35.8125	0.0132198	0.11831
ENSG00000185347	WDR34	7.91882	0.0132518	0.118503
ENSG00000100802	ITGB3	-9.89736	0.013292	0.118736
ENSG00000257028	RP11-305E6.4	-10.406	0.0132853	0.118736
ENSG00000259642	COPRS	5.83876	0.0133063	0.1188
ENSG00000242498	MPP7	11.1618	0.0133178	0.11884
ENSG00000250021	PARVA	5.79963	0.0133582	0.119137
ENSG00000167173	FLOT2	6.15828	0.0133789	0.119258
ENSG00000169609	RP11-61A14.3	-12.1672	0.0133965	0.119288
ENSG00000186073	ZNF318	-6.17843	0.0133955	0.119288
ENSG00000188549	ACTC1	7.07528	0.0134601	0.119664
ENSG00000128891	COX4I1	-3.818	0.0134588	0.119664
ENSG00000205363	TMEM53	8.17543	0.0134545	0.119664
ENSG00000189227	MSH2	9.84365	0.0134716	0.119703
ENSG00000188277	AC018737.1	12.101	0.0135171	0.120044
ENSG00000261652	RP11-295G20.2	-13.1342	0.0135651	0.120406
ENSG00000130731	PHF16	8.98996	0.0135992	0.120518
ENSG00000166780	RANBP9	4.95331	0.0135933	0.120518
ENSG00000166455	SRSF11	-5.67376	0.013587	0.120518
ENSG00000185716	AC007383.4	-9.06603	0.0136267	0.120698
ENSG00000140688	AKAP10	5.81498	0.013684	0.121095
ENSG00000162062	WASF3	7.77078	0.013686	0.121095
ENSG00000103544	BLCAP	5.07513	0.0137357	0.121471
ENSG00000125149	PDGFRA	-13.9012	0.0137652	0.121668
ENSG00000166246	SSC5D	-11.832	0.0137954	0.121816
ENSG00000182831	ZNF439	-11.6011	0.0137965	0.121816
ENSG00000154102	HOXC13	11.2395	0.0138468	0.122131
ENSG00000070761	LAMB1	-7.60584	0.0138406	0.122131
ENSG00000159761	N4BP2	9.67763	0.0138596	0.12218
ENSG00000155330	ZNF175	-9.064	0.0138783	0.122281
ENSG00000174109	GGNBP2	-4.57156	0.0138972	0.122383
ENSG00000196118	SAMD10	17.3731	0.0139091	0.122423
ENSG00000260456	RPL24P7	-18.1896	0.0139302	0.122544
ENSG00000261359	MARCKS	10.1341	0.0139378	0.122548
ENSG00000212734	MANBAL	5.90152	0.0139454	0.12255
ENSG00000154035	OAF	-10.4638	0.0139705	0.122584
ENSG00000180336	PSMD4	4.15675	0.0139569	0.122584
ENSG00000205710	SLC9A2	-16.0488	0.0139711	0.122584
ENSG00000258315	H2AFY2	9.42039	0.0140058	0.122759
ENSG00000212719	RP11-710F7.2	31.778	0.014	0.122759
ENSG00000125319	RFX7	-6.04792	0.0140316	0.122922
ENSG00000186665	SDCCAG3	-5.55833	0.0141066	0.123514
ENSG00000196544	BAALC	-16.6009	0.0141753	0.123986
ENSG00000262481	LINC00402	16.2711	0.0141716	0.123986
ENSG00000178927	NES	8.3669	0.0141979	0.124119
ENSG00000214226	RP11-307N16.6	12.5797	0.014224	0.124217
ENSG00000185504	RP3-467L1.4	-33.3545	0.0142237	0.124217
ENSG00000224383	ASCC3	-5.59382	0.0142472	0.124355
ENSG00000108666	BEAN1	16.3117	0.0142812	0.12453
ENSG00000175061	SV2A	-14.2751	0.0142823	0.12453
ENSG00000141219	VPS33A	5.69139	0.0142895	0.12453
ENSG00000074356	WBSCR17	13.1201	0.0143364	0.124874
ENSG00000224877	LETM1	-6.81893	0.0143597	0.125012
ENSG00000179294	BHLHE40	-21.0413	0.0143826	0.125146
ENSG00000187624	KCNC4	-13.1241	0.0144057	0.125283
ENSG00000141428	SUMO2	-4.90768	0.0144172	0.125317
ENSG00000152242	RPA1	4.96115	0.0144277	0.125344
ENSG00000150938	ZNF622	5.63351	0.0144384	0.125372
ENSG00000166845	CYP4V2	-12.3937	0.0145408	0.126131
ENSG00000176912	MEPCE	-6.3649	0.0145334	0.126131
ENSG00000141452	AC016292.3	11.8549	0.0145675	0.126296
ENSG00000074842	PAPPA-AS1	-10.9415	0.0145898	0.126425
ENSG00000131943	STMN2	51.2848	0.0146327	0.126731
ENSG00000228300	MUSK	-8.1886	0.0146504	0.126771
ENSG00000119559	STK19	7.06891	0.0146524	0.126771
ENSG00000099625	GPR153	11.3882	0.0146916	0.127045
ENSG00000131944	RP11-121L10.3	-25.3511	0.0147313	0.127322
ENSG00000123144	AGTPBP1	8.2021	0.0147392	0.127325
ENSG00000249242	RP1-261G23.7	-15.1654	0.0147592	0.127416
ENSG00000231312	SDK2	9.52282	0.014765	0.127416
ENSG00000167747	NCAPD3	-4.62934	0.0147848	0.127521
ENSG00000142444	RP11-1006G14.4	-11.1371	0.0148066	0.127644
ENSG00000104979	RP11-1069G10.1	19.5113	0.0148293	0.127774
ENSG00000188493	PEAK1	6.97438	0.0148396	0.127797
ENSG00000167595	KIF18A	18.2346	0.0149321	0.128515
ENSG00000132016	MAPRE3	7.33142	0.0149382	0.128515
ENSG00000006015	MPHOSPH8	-4.93227	0.014956	0.128601
ENSG00000130813	ADAMTS14	-14.5945	0.0150287	0.129161
ENSG00000185453	ACE	-10.9764	0.0150472	0.129187
ENSG00000174917	LINC00467	11.7901	0.0150428	0.129187
ENSG00000183397	CLN6	8.71282	0.0150766	0.129374
ENSG00000267106	UBE2T	12.9734	0.0150956	0.12947
ENSG00000197223	LINC00839	-12.3693	0.0151596	0.129847
ENSG00000231245	LRMP	25.2476	0.0151627	0.129847
ENSG00000180425	RP11-158H5.7	17.9332	0.015156	0.129847
ENSG00000171155	ITM2C	7.19995	0.015172	0.12986
ENSG00000179397	C1orf122	-7.74629	0.0151856	0.12991
ENSG00000010318	KLHL17	-8.68685	0.0152039	0.129934
ENSG00000116922	MTMR3	5.90653	0.0151965	0.129934
ENSG00000185860	DCAF12	-3.98682	0.0152386	0.130165
ENSG00000000460	PPT1	5.91249	0.0152725	0.130388
ENSG00000197982	ANKFY1	5.07483	0.0152916	0.130403
ENSG00000162384	FER1L6	-15.1316	0.0152866	0.130403
ENSG00000092969	TNNT2	6.56049	0.0152976	0.130403
ENSG00000203709	ENTHD2	-7.34193	0.0153201	0.130502
ENSG00000162913	MTCH2	5.00565	0.0153248	0.130502
ENSG00000131591	SUPT16H	4.92074	0.0153498	0.130648
ENSG00000215910	RAB27A	-6.53423	0.0153576	0.130649
ENSG00000198912	HEG1	-5.66478	0.0153667	0.13066
ENSG00000188931	UNC119	10.5092	0.0153875	0.13077
ENSG00000137563	JUN	-7.3581	0.0154228	0.131004
ENSG00000188004	ATP2B4	-10.0994	0.0154512	0.131179
ENSG00000116667	VDAC2	-7.6591	0.0154781	0.13134
ENSG00000249087	STAU2	5.81642	0.0154871	0.13135
ENSG00000142686	AUP1	-5.12973	0.0155559	0.131867
ENSG00000213057	MTMR1	6.08488	0.0155925	0.132111
ENSG00000184909	FER1L4	-22.0214	0.0156093	0.132187
ENSG00000239887	ZNF783	-6.79984	0.0156174	0.132188
ENSG00000198520	PLEC	-9.55632	0.0156758	0.132616
ENSG00000228594	PPIL3	-6.86911	0.0157126	0.13286
ENSG00000157181	MAPKAPK5	6.74142	0.0157522	0.133098
ENSG00000143793	MLLT11	6.89812	0.0157566	0.133098
ENSG00000143612	DSCR3	-4.79435	0.0157816	0.133234
ENSG00000164008	USP1	8.3707	0.0157886	0.133234
ENSG00000248927	PCDHGB7	-8.17437	0.0158144	0.133318
ENSG00000162642	SUCLG2P2	-9.15133	0.0158071	0.133318
ENSG00000203724	CBX2	14.8688	0.0158364	0.133436
ENSG00000118292	LPGAT1	6.04783	0.0158635	0.133531
ENSG00000143443	SGTA	6.39903	0.0158579	0.133531
ENSG00000117616	RPL12	4.70799	0.015915	0.133897
ENSG00000162757	PPP1CA	6.87858	0.0159472	0.134084
ENSG00000198715	SYNJ2BP	-5.62548	0.0159533	0.134084
ENSG00000162585	LXN	-14.7872	0.0159837	0.134235
ENSG00000203685	SNX21	-7.11587	0.015989	0.134235
ENSG00000108561	SPOPL	-6.69004	0.0159952	0.134235
[truncated: 14,777 more rows]
