# Supplementary material for: Transcriptomic analyses reveal rhythmic and CLOCK-driven pathways in human skeletal muscle
Source: eLife. 2018 Apr 16;7:e34114. doi: 10.7554/eLife.34114 (PMC5902165; doi:10.7554/eLife.34114)
Supplement: Figure 2—source data 2. — Related to Supplementary file 1-table S4. [file elife-34114-fig2-data2.xlsx]

## Sheet: Figure 2-source data 2
Category	PANTHER GO-Slim Biological Process	ENSEMBL gene ID	Full name	Name	Function
Downregulated	metabolic process (GO:0008152)	ENSG00000188559	Ral GTPase-activating protein subunit alpha-2	RALGAPA2	G-protein modulator(PC00022)
Downregulated	metabolic process (GO:0008152)	ENSG00000132388	Ubiquitin-conjugating enzyme E2 G1	UBE2G1
Downregulated	metabolic process (GO:0008152)	ENSG00000124422	Ubiquitin carboxyl-terminal hydrolase 22	USP22
Downregulated	metabolic process (GO:0008152)	ENSG00000147180	Zinc finger protein 711	ZNF711
Downregulated	metabolic process (GO:0008152)	ENSG00000165832	Probable tRNA pseudouridine synthase 1	TRUB1	isomerase(PC00135);lyase(PC00144);nucleic acid binding(PC00171)
Downregulated	metabolic process (GO:0008152)	ENSG00000147124	Zinc finger protein 41	ZNF41
Downregulated	metabolic process (GO:0008152)	ENSG00000204304	Pre-B-cell leukemia transcription factor 2	PBX2	DNA-directed RNA polymerase(PC00019)
Downregulated	metabolic process (GO:0008152)	ENSG00000219607	Protein phosphatase 1 regulatory subunit 3G	PPP1R3G	phosphatase modulator(PC00184)
Downregulated	metabolic process (GO:0008152)	ENSG00000147118	Zinc finger protein 182	ZNF182
Downregulated	metabolic process (GO:0008152)	ENSG00000182742	Homeobox protein Hox-B4	HOXB4	DNA binding protein(PC00009);homeobox transcription factor(PC00119)
Downregulated	metabolic process (GO:0008152)	ENSG00000167074	Thyrotroph embryonic factor	TEF	nucleic acid binding(PC00171);transcription factor(PC00218)
Downregulated	metabolic process (GO:0008152)	ENSG00000174136	RGM domain family member B	RGMB
Downregulated	metabolic process (GO:0008152)	ENSG00000151617	Endothelin-1 receptor	EDNRA	G-protein coupled receptor(PC00021)
Downregulated	metabolic process (GO:0008152)	ENSG00000113356	DNA-directed RNA polymerase III subunit RPC7	POLR3G	DNA-directed RNA polymerase(PC00019)
Downregulated	metabolic process (GO:0008152)	ENSG00000198464	Zinc finger protein 480	ZNF480
Downregulated	metabolic process (GO:0008152)	ENSG00000139163	Ethanolamine kinase 1	ETNK1	kinase(PC00137)
Downregulated	metabolic process (GO:0008152)	ENSG00000108468	Chromobox protein homolog 1	CBX1	chromatin/chromatin-binding protein(PC00077);transcription factor(PC00218)
Downregulated	metabolic process (GO:0008152)	ENSG00000156219	Ecto-ADP-ribosyltransferase 3	ART3	glycosyltransferase(PC00111)
Downregulated	metabolic process (GO:0008152)	ENSG00000047056	WD repeat-containing protein 37	WDR37
Downregulated	metabolic process (GO:0008152)	ENSG00000129625	Receptor expression-enhancing protein 5	REEP5	receptor(PC00197);transporter(PC00227)
Downregulated	metabolic process (GO:0008152)	ENSG00000204619	Protein phosphatase 1 regulatory subunit 11	PPP1R11	phosphatase inhibitor(PC00183)
Downregulated	metabolic process (GO:0008152)	ENSG00000132323	Integrin-linked kinase-associated serine/threonine phosphatase 2C	ILKAP	kinase inhibitor(PC00139);protein phosphatase(PC00195)
Downregulated	metabolic process (GO:0008152)	ENSG00000196417	Zinc finger protein 765	ZNF765
Downregulated	metabolic process (GO:0008152)	ENSG00000079308	Tensin-1	TNS1	protein phosphatase(PC00195)
Downregulated	metabolic process (GO:0008152)	ENSG00000180257	Zinc finger protein 816	ZNF816
Downregulated	metabolic process (GO:0008152)	ENSG00000261611	Uncharacterized protein	unassigned	KRAB box transcription factor(PC00029)
Downregulated	metabolic process (GO:0008152)	ENSG00000162433	Adenylate kinase 4, mitochondrial	AK4	nucleotide kinase(PC00172)
Downregulated	metabolic process (GO:0008152)	ENSG00000099956	SWI/SNF-related matrix-associated actin-dependent regulator of chromatin subfamily B member 1	SMARCB1	DNA binding protein(PC00009)
Downregulated	metabolic process (GO:0008152)	ENSG00000221914	Serine/threonine-protein phosphatase 2A 55 kDa regulatory subunit B alpha isoform	PPP2R2A	protein phosphatase(PC00195)
Downregulated	metabolic process (GO:0008152)	ENSG00000049246	Period circadian protein homolog 3	PER3	transcription cofactor(PC00217)
Downregulated	metabolic process (GO:0008152)	ENSG00000170949	Zinc finger protein 160	ZNF160
Downregulated	metabolic process (GO:0008152)	ENSG00000164631	Zinc finger protein 12	ZNF12
Downregulated	metabolic process (GO:0008152)	ENSG00000165821	Sal-like protein 2	SALL2	nucleic acid binding(PC00171);zinc finger transcription factor(PC00244)
Downregulated	metabolic process (GO:0008152)	ENSG00000135272	MyoD family inhibitor domain-containing protein	MDFIC	transcription factor(PC00218)
Downregulated	metabolic process (GO:0008152)	ENSG00000189042	Zinc finger protein 567	ZNF567	KRAB box transcription factor(PC00029)
Downregulated	metabolic process (GO:0008152)	ENSG00000172466	Zinc finger protein 24	ZNF24
Downregulated	metabolic process (GO:0008152)	ENSG00000062716	Vacuole membrane protein 1	VMP1	receptor(PC00197);signaling molecule(PC00207)
Downregulated	metabolic process (GO:0008152)	ENSG00000168872	ATP-dependent RNA helicase DDX19A	DDX19A	RNA helicase(PC00032)
Downregulated	metabolic process (GO:0008152)	ENSG00000127804	Methyltransferase-like protein 16	METTL16	methyltransferase(PC00155)
Downregulated	metabolic process (GO:0008152)	ENSG00000073711	Serine/threonine-protein phosphatase 2A regulatory subunit B'' subunit alpha	PPP2R3A	protein phosphatase(PC00195)
Downregulated	metabolic process (GO:0008152)	ENSG00000142556	Zinc finger protein 614	ZNF614	KRAB box transcription factor(PC00029)
Downregulated	metabolic process (GO:0008152)	ENSG00000068120	Bifunctional coenzyme A synthase	COASY
Downregulated	metabolic process (GO:0008152)	ENSG00000067048	ATP-dependent RNA helicase DDX3Y	DDX3Y	RNA helicase(PC00032)
Downregulated	metabolic process (GO:0008152)	ENSG00000107021	TBC1 domain family member 13	TBC1D13	G-protein modulator(PC00022);hydrolase(PC00121)
Downregulated	metabolic process (GO:0008152)	ENSG00000101290	Phosphatidate cytidylyltransferase 2	CDS2
Downregulated	metabolic process (GO:0008152)	ENSG00000204604	Zinc finger protein 468	ZNF468
Downregulated	metabolic process (GO:0008152)	ENSG00000149260	Calpain-5	CAPN5	annexin(PC00050);calmodulin(PC00061);cysteine protease(PC00081)
Downregulated	metabolic process (GO:0008152)	ENSG00000106392	Glycoprotein-N-acetylgalactosamine 3-beta-galactosyltransferase 1	C1GALT1
Downregulated	metabolic process (GO:0008152)	ENSG00000172296	Serine palmitoyltransferase 3	SPTLC3	transaminase(PC00216)
Downregulated	metabolic process (GO:0008152)	ENSG00000101343	Crooked neck-like protein 1	CRNKL1	mRNA splicing factor(PC00148)
Downregulated	metabolic process (GO:0008152)	ENSG00000160710	Double-stranded RNA-specific adenosine deaminase	ADAR	DNA binding protein(PC00009);RNA binding protein(PC00031);deaminase(PC00088);defense/immunity protein(PC00090);kinase activator(PC00138)
Downregulated	metabolic process (GO:0008152)	ENSG00000055955	Inter-alpha-trypsin inhibitor heavy chain H4	ITIH4	serine protease inhibitor(PC00204)
Downregulated	metabolic process (GO:0008152)	ENSG00000198538	Zinc finger protein 28	ZNF28
Downregulated	metabolic process (GO:0008152)	ENSG00000151136	Ankyrin repeat and BTB/POZ domain-containing protein BTBD11	BTBD11	growth factor(PC00112);non-motor actin binding protein(PC00165);serine protease(PC00203);transcription cofactor(PC00217)
Downregulated	metabolic process (GO:0008152)	ENSG00000163602	RING1 and YY1-binding protein	RYBP	transcription cofactor(PC00217)
Downregulated	metabolic process (GO:0008152)	ENSG00000146223	60S ribosomal protein L7-like 1	RPL7L1	ribosomal protein(PC00202)
Downregulated	metabolic process (GO:0008152)	ENSG00000085978	Autophagy-related protein 16-1	ATG16L1
Downregulated	metabolic process (GO:0008152)	ENSG00000145990	Glucose-fructose oxidoreductase domain-containing protein 1	GFOD1	dehydrogenase(PC00092)
Downregulated	metabolic process (GO:0008152)	ENSG00000114054	Propionyl-CoA carboxylase beta chain, mitochondrial	PCCB	ligase(PC00142)
Downregulated	metabolic process (GO:0008152)	ENSG00000003436	Tissue factor pathway inhibitor	TFPI	serine protease inhibitor(PC00204)
Downregulated	metabolic process (GO:0008152)	ENSG00000174839	Protein DENND6A	DENND6A
Downregulated	metabolic process (GO:0008152)	ENSG00000137177	Kinesin-like protein KIF13A	KIF13A	microtubule binding motor protein(PC00156)
Downregulated	metabolic process (GO:0008152)	ENSG00000049759	E3 ubiquitin-protein ligase NEDD4-like	NEDD4L	ubiquitin-protein ligase(PC00234)
Downregulated	metabolic process (GO:0008152)	ENSG00000171843	Protein AF-9	MLLT3	chromatin/chromatin-binding protein(PC00077);transcription factor(PC00218)
Downregulated	metabolic process (GO:0008152)	ENSG00000011454	Rab GTPase-activating protein 1	RABGAP1	G-protein modulator(PC00022);hydrolase(PC00121)
Downregulated	metabolic process (GO:0008152)	ENSG00000093167	Leucine-rich repeat flightless-interacting protein 2	LRRFIP2	RNA binding protein(PC00031);transcription cofactor(PC00217)
Downregulated	metabolic process (GO:0008152)	ENSG00000196387	Zinc finger protein 140	ZNF140
Downregulated	metabolic process (GO:0008152)	ENSG00000116478	Histone deacetylase 1	HDAC1	deacetylase(PC00087);nucleic acid binding(PC00171);reductase(PC00198)
Downregulated	metabolic process (GO:0008152)	ENSG00000101654	mRNA cap guanine-N7 methyltransferase	RNMT	RNA methyltransferase(PC00033)
Downregulated	metabolic process (GO:0008152)	ENSG00000010270	MLN64 N-terminal domain homolog	STARD3NL	membrane traffic protein(PC00150);transfer/carrier protein(PC00219)
Downregulated	metabolic process (GO:0008152)	ENSG00000117020	RAC-gamma serine/threonine-protein kinase	AKT3	annexin(PC00050);calmodulin(PC00061);non-receptor serine/threonine protein kinase(PC00167);transfer/carrier protein(PC00219)
Downregulated	metabolic process (GO:0008152)	ENSG00000263002	Zinc finger protein 234	ZNF234
Downregulated	metabolic process (GO:0008152)	ENSG00000050344	Nuclear factor erythroid 2-related factor 3	NFE2L3	non-motor actin binding protein(PC00165);nucleic acid binding(PC00171);serine protease(PC00203);transcription factor(PC00218)
Downregulated	metabolic process (GO:0008152)	ENSG00000079215	Excitatory amino acid transporter 1	SLC1A3	cation transporter(PC00068)
Downregulated	metabolic process (GO:0008152)	ENSG00000085872	Calcium homeostasis endoplasmic reticulum protein	CHERP	RNA binding protein(PC00031)
Downregulated	metabolic process (GO:0008152)	ENSG00000004848	Homeobox protein ARX	ARX	DNA binding protein(PC00009);homeobox transcription factor(PC00119)
Downregulated	metabolic process (GO:0008152)	ENSG00000054356	Receptor-type tyrosine-protein phosphatase-like N	PTPRN	protein phosphatase(PC00195)
Downregulated	metabolic process (GO:0008152)	ENSG00000160208	Ribosomal RNA processing protein 1 homolog B	RRP1B
Downregulated	metabolic process (GO:0008152)	ENSG00000134324	Phosphatidate phosphatase LPIN1	LPIN1
Downregulated	metabolic process (GO:0008152)	ENSG00000115548	Lysine-specific demethylase 3A	KDM3A	zinc finger transcription factor(PC00244)
Downregulated	metabolic process (GO:0008152)	ENSG00000133606	E3 ubiquitin-protein ligase makorin-1	MKRN1	ubiquitin-protein ligase(PC00234)
Downregulated	metabolic process (GO:0008152)	ENSG00000261609	Gigaxonin	GAN
Downregulated	metabolic process (GO:0008152)	ENSG00000060982	Branched-chain-amino-acid aminotransferase, cytosolic	BCAT1	transaminase(PC00216)
Downregulated	metabolic process (GO:0008152)	ENSG00000115592	5'-AMP-activated protein kinase subunit gamma-3	PRKAG3	kinase modulator(PC00140)
Downregulated	metabolic process (GO:0008152)	ENSG00000182263	Fidgetin	FIGN	non-motor microtubule binding protein(PC00166)
Downregulated	metabolic process (GO:0008152)	ENSG00000119514	Polypeptide N-acetylgalactosaminyltransferase 12	GALNT12	glycosyltransferase(PC00111)
Downregulated	metabolic process (GO:0008152)	ENSG00000160785	Solute carrier family 25 member 44	SLC25A44	amino acid transporter(PC00046);calmodulin(PC00061);mitochondrial carrier protein(PC00158);ribosomal protein(PC00202);transfer/carrier protein(PC00219)
Downregulated	metabolic process (GO:0008152)	ENSG00000144644	Acidic amino acid decarboxylase GADL1	GADL1	decarboxylase(PC00089)
Downregulated	metabolic process (GO:0008152)	ENSG00000167377	Zinc finger protein 23	ZNF23
Downregulated	metabolic process (GO:0008152)	ENSG00000141458	Niemann-Pick C1 protein	NPC1	receptor(PC00197)
Downregulated	metabolic process (GO:0008152)	ENSG00000183878	Histone demethylase UTY	UTY	transcription factor(PC00218)
Downregulated	metabolic process (GO:0008152)	ENSG00000214402	Lipocalin-like 1 protein	LCNL1	isomerase(PC00135);transfer/carrier protein(PC00219)
Downregulated	metabolic process (GO:0008152)	ENSG00000108671	26S proteasome non-ATPase regulatory subunit 11	PSMD11
Downregulated	metabolic process (GO:0008152)	ENSG00000105516	D site-binding protein	DBP	nucleic acid binding(PC00171);transcription factor(PC00218)
Downregulated	metabolic process (GO:0008152)	ENSG00000236287	Zinc finger BED domain-containing protein 5	ZBED5	transcription factor(PC00218)
Downregulated	metabolic process (GO:0008152)	ENSG00000187079	Transcriptional enhancer factor TEF-1	TEAD1	transcription factor(PC00218)
Downregulated	metabolic process (GO:0008152)	ENSG00000123179	Emopamil-binding protein-like	EBPL	isomerase(PC00135)
Downregulated	metabolic process (GO:0008152)	ENSG00000100697	Endoribonuclease Dicer	DICER1	endodeoxyribonuclease(PC00093)
Downregulated	metabolic process (GO:0008152)	ENSG00000105176	Unconventional prefoldin RPB5 interactor 1	URI1	transcription factor(PC00218)
Downregulated	metabolic process (GO:0008152)	ENSG00000136111	TBC1 domain family member 4	TBC1D4	G-protein modulator(PC00022);hydrolase(PC00121)
Downregulated	metabolic process (GO:0008152)	ENSG00000134086	Von Hippel-Lindau disease tumor suppressor	VHL	ligase(PC00142)
Downregulated	metabolic process (GO:0008152)	ENSG00000114166	Histone acetyltransferase KAT2B	KAT2B	acetyltransferase(PC00038);chromatin/chromatin-binding protein(PC00077)
Downregulated	metabolic process (GO:0008152)	ENSG00000048649	Remodeling and spacing factor 1	RSF1	acetyltransferase(PC00038);chromatin/chromatin-binding protein(PC00077);zinc finger transcription factor(PC00244)
Downregulated	metabolic process (GO:0008152)	ENSG00000111707	Sin3 histone deacetylase corepressor complex component SDS3	SUDS3
Downregulated	metabolic process (GO:0008152)	ENSG00000112309	Galactosylgalactosylxylosylprotein 3-beta-glucuronosyltransferase 2	B3GAT2	glycosyltransferase(PC00111)
Downregulated	metabolic process (GO:0008152)	ENSG00000115539	Phosducin-like protein 3	PDCL3	G-protein modulator(PC00022);chaperone(PC00072)
Downregulated	metabolic process (GO:0008152)	ENSG00000127463	ER membrane protein complex subunit 1	EMC1
Downregulated	metabolic process (GO:0008152)	ENSG00000189171	Protein S100-A13	S100A13	calmodulin(PC00061);signaling molecule(PC00207)
Downregulated	metabolic process (GO:0008152)	ENSG00000188321	Zinc finger protein 559	ZNF559	KRAB box transcription factor(PC00029)
Downregulated	metabolic process (GO:0008152)	ENSG00000204611	Zinc finger protein 616	ZNF616
Downregulated	metabolic process (GO:0008152)	ENSG00000142920	Antizyme inhibitor 2	AZIN2	decarboxylase(PC00089)
Downregulated	metabolic process (GO:0008152)	ENSG00000136982	Sister chromatid cohesion protein DCC1	DSCC1	replication origin binding protein(PC00199)
Downregulated	metabolic process (GO:0008152)	ENSG00000078269	Synaptojanin-2	SYNJ2	phosphatase(PC00181)
Downregulated	metabolic process (GO:0008152)	ENSG00000144677	CTD small phosphatase-like protein	CTDSPL
Downregulated	metabolic process (GO:0008152)	ENSG00000152942	Cell cycle checkpoint protein RAD17	RAD17
Downregulated	metabolic process (GO:0008152)	ENSG00000167554	Zinc finger protein 610	ZNF610
Downregulated	metabolic process (GO:0008152)	ENSG00000109586	N-acetylgalactosaminyltransferase 7	GALNT7	glycosyltransferase(PC00111)
Downregulated	metabolic process (GO:0008152)	ENSG00000189091	Splicing factor 3B subunit 3	SF3B3	damaged DNA-binding protein(PC00086);mRNA polyadenylation factor(PC00146);mRNA splicing factor(PC00148)
Downregulated	metabolic process (GO:0008152)	ENSG00000136100	Vacuolar protein-sorting-associated protein 36	VPS36
Downregulated	metabolic process (GO:0008152)	ENSG00000170374	Transcription factor Sp7	SP7	DNA binding protein(PC00009);transcription cofactor(PC00217);zinc finger transcription factor(PC00244)
Downregulated	metabolic process (GO:0008152)	ENSG00000091844	Regulator of G-protein signaling 17	RGS17	G-protein modulator(PC00022)
Downregulated	metabolic process (GO:0008152)	ENSG00000162889	MAP kinase-activated protein kinase 2	MAPKAPK2	non-motor microtubule binding protein(PC00166);non-receptor serine/threonine protein kinase(PC00167)
Downregulated	metabolic process (GO:0008152)	ENSG00000124783	Translocon-associated protein subunit alpha	SSR1	calcium-binding protein(PC00060);membrane traffic protein(PC00150)
Downregulated	metabolic process (GO:0008152)	ENSG00000180182	Mediator of RNA polymerase II transcription subunit 14	MED14	receptor(PC00197);transcription cofactor(PC00217)
Downregulated	metabolic process (GO:0008152)	ENSG00000239474	Kelch-like protein 41	KLHL41
Downregulated	metabolic process (GO:0008152)	ENSG00000103876	Fumarylacetoacetase	FAH	hydrolase(PC00121);isomerase(PC00135)
Downregulated	metabolic process (GO:0008152)	ENSG00000140992	3-phosphoinositide-dependent protein kinase 1	PDPK1	annexin(PC00050);calmodulin(PC00061);non-receptor serine/threonine protein kinase(PC00167);transfer/carrier protein(PC00219)
Downregulated	metabolic process (GO:0008152)	ENSG00000115421	Poly(A) polymerase gamma	PAPOLG	mRNA polyadenylation factor(PC00146)
Downregulated	metabolic process (GO:0008152)	ENSG00000163904	Sentrin-specific protease 2	SENP2	protease(PC00190)
Downregulated	metabolic process (GO:0008152)	ENSG00000070778	Tyrosine-protein phosphatase non-receptor type 21	PTPN21	protein phosphatase(PC00195)
Downregulated	metabolic process (GO:0008152)	ENSG00000121022	COP9 signalosome complex subunit 5	COPS5	transcription factor(PC00218)
Downregulated	metabolic process (GO:0008152)	ENSG00000137522	RING finger protein 121	RNF121	ubiquitin-protein ligase(PC00234)
Downregulated	metabolic process (GO:0008152)	ENSG00000148688	Ribonuclease P protein subunit p30	RPP30	endoribonuclease(PC00094);hydrolase(PC00121)
Downregulated	metabolic process (GO:0008152)	ENSG00000103342	Eukaryotic peptide chain release factor GTP-binding subunit ERF3A	GSPT1	G-protein(PC00020);hydrolase(PC00121);translation elongation factor(PC00222);translation initiation factor(PC00224);translation release factor(PC00225)
Downregulated	metabolic process (GO:0008152)	ENSG00000149657	Protein LSM14 homolog B	LSM14B	RNA binding protein(PC00031)
Downregulated	metabolic process (GO:0008152)	ENSG00000145725	Inositol hexakisphosphate and diphosphoinositol-pentakisphosphate kinase 2	PPIP5K2
Downregulated	metabolic process (GO:0008152)	ENSG00000154096	Thy-1 membrane glycoprotein	THY1
Downregulated	metabolic process (GO:0008152)	ENSG00000196296	Sarcoplasmic/endoplasmic reticulum calcium ATPase 1	ATP2A1	cation transporter(PC00068);hydrolase(PC00121);ion channel(PC00133)
Downregulated	metabolic process (GO:0008152)	ENSG00000113657	Dihydropyrimidinase-related protein 3	DPYSL3	hydrolase(PC00121)
Downregulated	metabolic process (GO:0008152)	ENSG00000100292	Heme oxygenase 1	HMOX1	oxygenase(PC00177)
Downregulated	metabolic process (GO:0008152)	ENSG00000174606	Protein angel homolog 2	ANGEL2	exoribonuclease(PC00099)
Downregulated	metabolic process (GO:0008152)	ENSG00000175899	Alpha-2-macroglobulin	A2M	complement component(PC00078);cytokine(PC00083);serine protease inhibitor(PC00204)
Downregulated	metabolic process (GO:0008152)	ENSG00000116095	Pleckstrin homology domain-containing family A member 3	PLEKHA3	nucleic acid binding(PC00171);transfer/carrier protein(PC00219)
Downregulated	metabolic process (GO:0008152)	ENSG00000198040	Zinc finger protein 84	ZNF84
Downregulated	metabolic process (GO:0008152)	ENSG00000123213	Neurolysin, mitochondrial	NLN	metalloprotease(PC00153)
Downregulated	metabolic process (GO:0008152)	ENSG00000136205	Tensin-3	TNS3	protein phosphatase(PC00195)
Downregulated	metabolic process (GO:0008152)	ENSG00000090097	Poly(rC)-binding protein 4	PCBP4	enzyme modulator(PC00095);mRNA splicing factor(PC00148);ribonucleoprotein(PC00201)
Downregulated	metabolic process (GO:0008152)	ENSG00000198721	Enoyl-CoA delta isomerase 2, mitochondrial	ECI2	enzyme modulator(PC00095);transfer/carrier protein(PC00219)
Downregulated	metabolic process (GO:0008152)	ENSG00000131459	Glutamine--fructose-6-phosphate aminotransferase [isomerizing] 2	GFPT2	transaminase(PC00216)
Downregulated	metabolic process (GO:0008152)	ENSG00000140632	Putative oxidoreductase GLYR1	GLYR1	dehydrogenase(PC00092)
Downregulated	metabolic process (GO:0008152)	ENSG00000171490	Ribosomal L1 domain-containing protein 1	RSL1D1	ribosomal protein(PC00202)
Downregulated	metabolic process (GO:0008152)	ENSG00000153815	C-Maf-inducing protein	CMIP	nucleic acid binding(PC00171);transcription cofactor(PC00217)
Downregulated	metabolic process (GO:0008152)	ENSG00000240682	Pre-mRNA-splicing factor ISY1 homolog	ISY1
Downregulated	metabolic process (GO:0008152)	ENSG00000100348	Thioredoxin, mitochondrial	TXN2	oxidoreductase(PC00176)
Downregulated	metabolic process (GO:0008152)	ENSG00000176624	RNA-binding E3 ubiquitin-protein ligase MEX3C	MEX3C	RNA binding protein(PC00031);ubiquitin-protein ligase(PC00234)
Downregulated	metabolic process (GO:0008152)	ENSG00000172269	UDP-N-acetylglucosamine--dolichyl-phosphate N-acetylglucosaminephosphotransferase	DPAGT1	glycosyltransferase(PC00111)
Downregulated	metabolic process (GO:0008152)	ENSG00000081760	Acetoacetyl-CoA synthetase	AACS	dehydrogenase(PC00092);ligase(PC00142)
Downregulated	metabolic process (GO:0008152)	ENSG00000177082	WD repeat-containing protein 73	WDR73	receptor(PC00197)
Downregulated	metabolic process (GO:0008152)	ENSG00000088298	ER degradation-enhancing alpha-mannosidase-like protein 2	EDEM2	chaperone(PC00072)
Downregulated	metabolic process (GO:0008152)	ENSG00000115840	Calcium-binding mitochondrial carrier protein Aralar1	SLC25A12	amino acid transporter(PC00046);calmodulin(PC00061);mitochondrial carrier protein(PC00158);ribosomal protein(PC00202);transfer/carrier protein(PC00219)
Downregulated	metabolic process (GO:0008152)	ENSG00000111641	Probable 28S rRNA (cytosine(4447)-C(5))-methyltransferase	NOP2
Downregulated	metabolic process (GO:0008152)	ENSG00000167384	Zinc finger protein 180	ZNF180	KRAB box transcription factor(PC00029)
Downregulated	metabolic process (GO:0008152)	ENSG00000135111	T-box transcription factor TBX3	TBX3	nucleic acid binding(PC00171);transcription factor(PC00218)
Downregulated	metabolic process (GO:0008152)	ENSG00000140332	Transducin-like enhancer protein 3	TLE3	transcription cofactor(PC00217)
Downregulated	metabolic process (GO:0008152)	ENSG00000075407	Zinc finger protein 37A	ZNF37A
Downregulated	metabolic process (GO:0008152)	ENSG00000182986	Zinc finger protein 320	ZNF320
Downregulated	metabolic process (GO:0008152)	ENSG00000215218	Ubiquitin-conjugating enzyme E2Q-like protein 1	UBE2QL1	ligase(PC00142)
Downregulated	metabolic process (GO:0008152)	ENSG00000165494	Pre-mRNA cleavage complex 2 protein Pcf11	PCF11	mRNA processing factor(PC00147)
Downregulated	metabolic process (GO:0008152)	ENSG00000171817	Zinc finger protein 540	ZNF540
Downregulated	metabolic process (GO:0008152)	ENSG00000047315	DNA-directed RNA polymerase II subunit RPB2	POLR2B	DNA-directed RNA polymerase(PC00019);nucleotidyltransferase(PC00174)
Downregulated	metabolic process (GO:0008152)	ENSG00000072401	Ubiquitin-conjugating enzyme E2 D1	UBE2D1	ligase(PC00142)
Downregulated	metabolic process (GO:0008152)	ENSG00000198736	Methionine-R-sulfoxide reductase B1	MSRB1	reductase(PC00198)
Downregulated	metabolic process (GO:0008152)	ENSG00000159267	Biotin--protein ligase	HLCS	ligase(PC00142)
Downregulated	metabolic process (GO:0008152)	ENSG00000189241	Testis-specific Y-encoded-like protein 1	TSPYL1	chaperone(PC00072);phosphatase inhibitor(PC00183)
Downregulated	metabolic process (GO:0008152)	ENSG00000156052	Guanine nucleotide-binding protein G(q) subunit alpha	GNAQ	heterotrimeric G-protein(PC00117)
Downregulated	metabolic process (GO:0008152)	ENSG00000183876	Arylsulfatase I	ARSI	hydrolase(PC00121)
Downregulated	metabolic process (GO:0008152)	ENSG00000198346	Zinc finger protein 813	ZNF813
Downregulated	metabolic process (GO:0008152)	ENSG00000110344	Ubiquitin conjugation factor E4 A	UBE4A	enzyme modulator(PC00095)
Downregulated	metabolic process (GO:0008152)	ENSG00000197050	Zinc finger protein 420	ZNF420
Downregulated	metabolic process (GO:0008152)	ENSG00000033178	Ubiquitin-like modifier-activating enzyme 6	UBA6	ligase(PC00142);transfer/carrier protein(PC00219)
Downregulated	metabolic process (GO:0008152)	ENSG00000148606	DNA-directed RNA polymerase III subunit RPC1	POLR3A	DNA-directed RNA polymerase(PC00019);nucleotidyltransferase(PC00174)
Downregulated	metabolic process (GO:0008152)	ENSG00000196628	Transcription factor 4	TCF4	basic helix-loop-helix transcription factor(PC00055);nucleic acid binding(PC00171)
Downregulated	metabolic process (GO:0008152)	ENSG00000067177	Phosphorylase b kinase regulatory subunit alpha, skeletal muscle isoform	PHKA1	kinase activator(PC00138)
Downregulated	metabolic process (GO:0008152)	ENSG00000064607	SURP and G-patch domain-containing protein 2	SUGP2	mRNA splicing factor(PC00148)
Downregulated	metabolic process (GO:0008152)	ENSG00000148730	Eukaryotic translation initiation factor 4E-binding protein 2	EIF4EBP2	translation factor(PC00223)
Downregulated	metabolic process (GO:0008152)	ENSG00000133895	Menin	MEN1
Downregulated	metabolic process (GO:0008152)	ENSG00000083814	Zinc finger protein 671	ZNF671	KRAB box transcription factor(PC00029)
Downregulated	metabolic process (GO:0008152)	ENSG00000175764	Tubulin polyglutamylase TTLL11	TTLL11	ligase(PC00142);microtubule family cytoskeletal protein(PC00157)
Downregulated	metabolic process (GO:0008152)	ENSG00000197016	Zinc finger protein 470	ZNF470
Downregulated	metabolic process (GO:0008152)	ENSG00000106069	Beta-chimaerin	CHN2	G-protein modulator(PC00022)
Downregulated	metabolic process (GO:0008152)	ENSG00000197808	Zinc finger protein 461	ZNF461
Downregulated	metabolic process (GO:0008152)	ENSG00000102265	Metalloproteinase inhibitor 1	TIMP1
Downregulated	metabolic process (GO:0008152)	ENSG00000139329	Lumican	LUM	extracellular matrix protein(PC00102);receptor(PC00197)
Downregulated	metabolic process (GO:0008152)	ENSG00000196632	Serine/threonine-protein kinase WNK3	WNK3	non-receptor serine/threonine protein kinase(PC00167)
Downregulated	metabolic process (GO:0008152)	ENSG00000185909	Kelch domain-containing protein 8B	KLHDC8B
Downregulated	metabolic process (GO:0008152)	ENSG00000159086	PAX3- and PAX7-binding protein 1	PAXBP1	nucleic acid binding(PC00171);transcription factor(PC00218)
Downregulated	metabolic process (GO:0008152)	ENSG00000078124	Alkaline ceramidase 3	ACER3	hydrolase(PC00121)
Downregulated	metabolic process (GO:0008152)	ENSG00000256825	Uncharacterized protein	unassigned	KRAB box transcription factor(PC00029)
Downregulated	metabolic process (GO:0008152)	ENSG00000116990	Protein L-Myc	MYCL	basic helix-loop-helix transcription factor(PC00055);nucleic acid binding(PC00171)
Downregulated	metabolic process (GO:0008152)	ENSG00000174579	E3 ubiquitin-protein ligase MSL2	MSL2
Downregulated	metabolic process (GO:0008152)	ENSG00000130939	Ubiquitin conjugation factor E4 B	UBE4B	enzyme modulator(PC00095)
Downregulated	metabolic process (GO:0008152)	ENSG00000198440	Zinc finger protein 583	ZNF583
Downregulated	metabolic process (GO:0008152)	ENSG00000179909	Zinc finger protein 154	ZNF154
Downregulated	metabolic process (GO:0008152)	ENSG00000182934	Signal recognition particle receptor subunit alpha	SRPRA	G-protein(PC00020);RNA binding protein(PC00031);receptor(PC00197)
Downregulated	metabolic process (GO:0008152)	ENSG00000146587	RB-associated KRAB zinc finger protein	RBAK
Downregulated	metabolic process (GO:0008152)	ENSG00000105329	Transforming growth factor beta-1	TGFB1	growth factor(PC00112)
Downregulated	metabolic process (GO:0008152)	ENSG00000131386	Polypeptide N-acetylgalactosaminyltransferase 15	GALNT15	glycosyltransferase(PC00111)
Downregulated	metabolic process (GO:0008152)	ENSG00000122435	tRNA:m(4)X modification enzyme TRM13 homolog	TRMT13
Downregulated	metabolic process (GO:0008152)	ENSG00000198176	Transcription factor Dp-1	TFDP1	nucleic acid binding(PC00171);transcription factor(PC00218)
Downregulated	metabolic process (GO:0008152)	ENSG00000174227	GPI ethanolamine phosphate transferase 2	PIGG
Downregulated	metabolic process (GO:0008152)	ENSG00000156671	Sphingomyelin synthase-related protein 1	SAMD8
Downregulated	metabolic process (GO:0008152)	ENSG00000213020	Zinc finger protein 611	ZNF611
Downregulated	metabolic process (GO:0008152)	ENSG00000108773	Histone acetyltransferase KAT2A	KAT2A	acetyltransferase(PC00038);chromatin/chromatin-binding protein(PC00077)
Downregulated	metabolic process (GO:0008152)	ENSG00000125398	Transcription factor SOX-9	SOX9	HMG box transcription factor(PC00024);nucleic acid binding(PC00171)
Downregulated	metabolic process (GO:0008152)	ENSG00000111142	Methionine aminopeptidase 2	METAP2	metalloprotease(PC00153);nucleic acid binding(PC00171);transcription factor(PC00218)
Downregulated	metabolic process (GO:0008152)	ENSG00000083720	Succinyl-CoA:3-ketoacid coenzyme A transferase 1, mitochondrial	OXCT1	transferase(PC00220)
Downregulated	metabolic process (GO:0008152)	ENSG00000234284	Zinc finger protein 879	ZNF879
Downregulated	metabolic process (GO:0008152)	ENSG00000198945	Lethal(3)malignant brain tumor-like protein 3	L3MBTL3	chromatin/chromatin-binding protein(PC00077);transcription factor(PC00218)
Downregulated	metabolic process (GO:0008152)	ENSG00000135390	ATP synthase F(0) complex subunit C2, mitochondrial	ATP5G2	ATP synthase(PC00002)
Downregulated	metabolic process (GO:0008152)	ENSG00000148344	Prostaglandin E synthase	PTGES	isomerase(PC00135)
Downregulated	metabolic process (GO:0008152)	ENSG00000221994	Zinc finger protein 630	ZNF630
Downregulated	metabolic process (GO:0008152)	ENSG00000130203	Apolipoprotein E	APOE
Downregulated	metabolic process (GO:0008152)	ENSG00000167291	TBC1 domain family member 16	TBC1D16	G-protein modulator(PC00022);hydrolase(PC00121)
Downregulated	metabolic process (GO:0008152)	ENSG00000156697	U3 small nucleolar RNA-associated protein 14 homolog A	UTP14A	nuclease(PC00170);ribosomal protein(PC00202)
Downregulated	metabolic process (GO:0008152)	ENSG00000175395	Zinc finger protein 25	ZNF25	KRAB box transcription factor(PC00029)
Downregulated	metabolic process (GO:0008152)	ENSG00000107566	Erlin-1	ERLIN1
Downregulated	metabolic process (GO:0008152)	ENSG00000138767	CCR4-NOT transcription complex subunit 6-like	CNOT6L	exoribonuclease(PC00099)
Downregulated	metabolic process (GO:0008152)	ENSG00000130985	Ubiquitin-like modifier-activating enzyme 1	UBA1	ligase(PC00142);transfer/carrier protein(PC00219)
Downregulated	metabolic process (GO:0008152)	ENSG00000117862	Thioredoxin domain-containing protein 12	TXNDC12	reductase(PC00198);surfactant(PC00212)
Downregulated	metabolic process (GO:0008152)	ENSG00000176383	N-acetyllactosaminide beta-1,3-N-acetylglucosaminyltransferase 4	B3GNT4	glycosyltransferase(PC00111)
Downregulated	metabolic process (GO:0008152)	ENSG00000197930	ERO1-like protein alpha	ERO1A	oxidoreductase(PC00176)
Downregulated	metabolic process (GO:0008152)	ENSG00000167005	Cleavage and polyadenylation specificity factor subunit 5	NUDT21	mRNA splicing factor(PC00148)
Downregulated	metabolic process (GO:0008152)	ENSG00000100600	Legumain	LGMN	cysteine protease(PC00081)
Downregulated	metabolic process (GO:0008152)	ENSG00000172890	Glutamine-dependent NAD(+) synthetase	NADSYN1
Downregulated	metabolic process (GO:0008152)	ENSG00000168439	Stress-induced-phosphoprotein 1	STIP1	chaperone(PC00072)
Downregulated	metabolic process (GO:0008152)	ENSG00000111670	N-acetylglucosamine-1-phosphotransferase subunits alpha/beta	GNPTAB	transcription factor(PC00218)
Downregulated	metabolic process (GO:0008152)	ENSG00000168010	Autophagy-related protein 16-2	ATG16L2
Downregulated	metabolic process (GO:0008152)	ENSG00000135164	Cyclin-D-binding Myb-like transcription factor 1	DMTF1	DNA binding protein(PC00009);transcription factor(PC00218)
Downregulated	metabolic process (GO:0008152)	ENSG00000089737	ATP-dependent RNA helicase DDX24	DDX24	RNA helicase(PC00032)
Downregulated	metabolic process (GO:0008152)	ENSG00000251192	Zinc finger protein 674	ZNF674	KRAB box transcription factor(PC00029)
Downregulated	metabolic process (GO:0008152)	ENSG00000196458	Zinc finger protein 605	ZNF605
Downregulated	metabolic process (GO:0008152)	ENSG00000067369	Tumor suppressor p53-binding protein 1	TP53BP1
Downregulated	metabolic process (GO:0008152)	ENSG00000170860	U6 snRNA-associated Sm-like protein LSm3	LSM3	mRNA splicing factor(PC00148)
Downregulated	metabolic process (GO:0008152)	ENSG00000267855	NADH dehydrogenase [ubiquinone] 1 alpha subcomplex subunit 7	NDUFA7
Downregulated	metabolic process (GO:0008152)	ENSG00000134852	Circadian locomoter output cycles protein kaput	CLOCK	basic helix-loop-helix transcription factor(PC00055)
Downregulated	regulation of nucleobase-containing compound metabolic process (GO:0019219)	ENSG00000188559	Ral GTPase-activating protein subunit alpha-2	RALGAPA2	G-protein modulator(PC00022)
Downregulated	regulation of nucleobase-containing compound metabolic process (GO:0019219)	ENSG00000147180	Zinc finger protein 711	ZNF711
Downregulated	regulation of nucleobase-containing compound metabolic process (GO:0019219)	ENSG00000147124	Zinc finger protein 41	ZNF41
Downregulated	regulation of nucleobase-containing compound metabolic process (GO:0019219)	ENSG00000147118	Zinc finger protein 182	ZNF182
Downregulated	regulation of nucleobase-containing compound metabolic process (GO:0019219)	ENSG00000182742	Homeobox protein Hox-B4	HOXB4	DNA binding protein(PC00009);homeobox transcription factor(PC00119)
Downregulated	regulation of nucleobase-containing compound metabolic process (GO:0019219)	ENSG00000174136	RGM domain family member B	RGMB
Downregulated	regulation of nucleobase-containing compound metabolic process (GO:0019219)	ENSG00000198464	Zinc finger protein 480	ZNF480
Downregulated	regulation of nucleobase-containing compound metabolic process (GO:0019219)	ENSG00000108468	Chromobox protein homolog 1	CBX1	chromatin/chromatin-binding protein(PC00077);transcription factor(PC00218)
Downregulated	regulation of nucleobase-containing compound metabolic process (GO:0019219)	ENSG00000196417	Zinc finger protein 765	ZNF765
Downregulated	regulation of nucleobase-containing compound metabolic process (GO:0019219)	ENSG00000180257	Zinc finger protein 816	ZNF816
Downregulated	regulation of nucleobase-containing compound metabolic process (GO:0019219)	ENSG00000261611	Uncharacterized protein	unassigned	KRAB box transcription factor(PC00029)
Downregulated	regulation of nucleobase-containing compound metabolic process (GO:0019219)	ENSG00000099956	SWI/SNF-related matrix-associated actin-dependent regulator of chromatin subfamily B member 1	SMARCB1	DNA binding protein(PC00009)
Downregulated	regulation of nucleobase-containing compound metabolic process (GO:0019219)	ENSG00000049246	Period circadian protein homolog 3	PER3	transcription cofactor(PC00217)
Downregulated	regulation of nucleobase-containing compound metabolic process (GO:0019219)	ENSG00000170949	Zinc finger protein 160	ZNF160
Downregulated	regulation of nucleobase-containing compound metabolic process (GO:0019219)	ENSG00000164631	Zinc finger protein 12	ZNF12
Downregulated	regulation of nucleobase-containing compound metabolic process (GO:0019219)	ENSG00000165821	Sal-like protein 2	SALL2	nucleic acid binding(PC00171);zinc finger transcription factor(PC00244)
Downregulated	regulation of nucleobase-containing compound metabolic process (GO:0019219)	ENSG00000135272	MyoD family inhibitor domain-containing protein	MDFIC	transcription factor(PC00218)
Downregulated	regulation of nucleobase-containing compound metabolic process (GO:0019219)	ENSG00000189042	Zinc finger protein 567	ZNF567	KRAB box transcription factor(PC00029)
Downregulated	regulation of nucleobase-containing compound metabolic process (GO:0019219)	ENSG00000172466	Zinc finger protein 24	ZNF24
Downregulated	regulation of nucleobase-containing compound metabolic process (GO:0019219)	ENSG00000142556	Zinc finger protein 614	ZNF614	KRAB box transcription factor(PC00029)
Downregulated	regulation of nucleobase-containing compound metabolic process (GO:0019219)	ENSG00000107021	TBC1 domain family member 13	TBC1D13	G-protein modulator(PC00022);hydrolase(PC00121)
Downregulated	regulation of nucleobase-containing compound metabolic process (GO:0019219)	ENSG00000204604	Zinc finger protein 468	ZNF468
Downregulated	regulation of nucleobase-containing compound metabolic process (GO:0019219)	ENSG00000198538	Zinc finger protein 28	ZNF28
Downregulated	regulation of nucleobase-containing compound metabolic process (GO:0019219)	ENSG00000163602	RING1 and YY1-binding protein	RYBP	transcription cofactor(PC00217)
Downregulated	regulation of nucleobase-containing compound metabolic process (GO:0019219)	ENSG00000174839	Protein DENND6A	DENND6A
Downregulated	regulation of nucleobase-containing compound metabolic process (GO:0019219)	ENSG00000011454	Rab GTPase-activating protein 1	RABGAP1	G-protein modulator(PC00022);hydrolase(PC00121)
Downregulated	regulation of nucleobase-containing compound metabolic process (GO:0019219)	ENSG00000196387	Zinc finger protein 140	ZNF140
Downregulated	regulation of nucleobase-containing compound metabolic process (GO:0019219)	ENSG00000116478	Histone deacetylase 1	HDAC1	deacetylase(PC00087);nucleic acid binding(PC00171);reductase(PC00198)
Downregulated	regulation of nucleobase-containing compound metabolic process (GO:0019219)	ENSG00000263002	Zinc finger protein 234	ZNF234
Downregulated	regulation of nucleobase-containing compound metabolic process (GO:0019219)	ENSG00000050344	Nuclear factor erythroid 2-related factor 3	NFE2L3	non-motor actin binding protein(PC00165);nucleic acid binding(PC00171);serine protease(PC00203);transcription factor(PC00218)
Downregulated	regulation of nucleobase-containing compound metabolic process (GO:0019219)	ENSG00000004848	Homeobox protein ARX	ARX	DNA binding protein(PC00009);homeobox transcription factor(PC00119)
Downregulated	regulation of nucleobase-containing compound metabolic process (GO:0019219)	ENSG00000134324	Phosphatidate phosphatase LPIN1	LPIN1
Downregulated	regulation of nucleobase-containing compound metabolic process (GO:0019219)	ENSG00000115548	Lysine-specific demethylase 3A	KDM3A	zinc finger transcription factor(PC00244)
Downregulated	regulation of nucleobase-containing compound metabolic process (GO:0019219)	ENSG00000182263	Fidgetin	FIGN	non-motor microtubule binding protein(PC00166)
Downregulated	regulation of nucleobase-containing compound metabolic process (GO:0019219)	ENSG00000167377	Zinc finger protein 23	ZNF23
Downregulated	regulation of nucleobase-containing compound metabolic process (GO:0019219)	ENSG00000183878	Histone demethylase UTY	UTY	transcription factor(PC00218)
Downregulated	regulation of nucleobase-containing compound metabolic process (GO:0019219)	ENSG00000187079	Transcriptional enhancer factor TEF-1	TEAD1	transcription factor(PC00218)
Downregulated	regulation of nucleobase-containing compound metabolic process (GO:0019219)	ENSG00000136111	TBC1 domain family member 4	TBC1D4	G-protein modulator(PC00022);hydrolase(PC00121)
Downregulated	regulation of nucleobase-containing compound metabolic process (GO:0019219)	ENSG00000048649	Remodeling and spacing factor 1	RSF1	acetyltransferase(PC00038);chromatin/chromatin-binding protein(PC00077);zinc finger transcription factor(PC00244)
Downregulated	regulation of nucleobase-containing compound metabolic process (GO:0019219)	ENSG00000111707	Sin3 histone deacetylase corepressor complex component SDS3	SUDS3
Downregulated	regulation of nucleobase-containing compound metabolic process (GO:0019219)	ENSG00000188321	Zinc finger protein 559	ZNF559	KRAB box transcription factor(PC00029)
Downregulated	regulation of nucleobase-containing compound metabolic process (GO:0019219)	ENSG00000204611	Zinc finger protein 616	ZNF616
Downregulated	regulation of nucleobase-containing compound metabolic process (GO:0019219)	ENSG00000136982	Sister chromatid cohesion protein DCC1	DSCC1	replication origin binding protein(PC00199)
Downregulated	regulation of nucleobase-containing compound metabolic process (GO:0019219)	ENSG00000167554	Zinc finger protein 610	ZNF610
Downregulated	regulation of nucleobase-containing compound metabolic process (GO:0019219)	ENSG00000091844	Regulator of G-protein signaling 17	RGS17	G-protein modulator(PC00022)
Downregulated	regulation of nucleobase-containing compound metabolic process (GO:0019219)	ENSG00000154096	Thy-1 membrane glycoprotein	THY1
Downregulated	regulation of nucleobase-containing compound metabolic process (GO:0019219)	ENSG00000174606	Protein angel homolog 2	ANGEL2	exoribonuclease(PC00099)
Downregulated	regulation of nucleobase-containing compound metabolic process (GO:0019219)	ENSG00000198040	Zinc finger protein 84	ZNF84
Downregulated	regulation of nucleobase-containing compound metabolic process (GO:0019219)	ENSG00000167384	Zinc finger protein 180	ZNF180	KRAB box transcription factor(PC00029)
Downregulated	regulation of nucleobase-containing compound metabolic process (GO:0019219)	ENSG00000135111	T-box transcription factor TBX3	TBX3	nucleic acid binding(PC00171);transcription factor(PC00218)
Downregulated	regulation of nucleobase-containing compound metabolic process (GO:0019219)	ENSG00000140332	Transducin-like enhancer protein 3	TLE3	transcription cofactor(PC00217)
Downregulated	regulation of nucleobase-containing compound metabolic process (GO:0019219)	ENSG00000075407	Zinc finger protein 37A	ZNF37A
Downregulated	regulation of nucleobase-containing compound metabolic process (GO:0019219)	ENSG00000182986	Zinc finger protein 320	ZNF320
Downregulated	regulation of nucleobase-containing compound metabolic process (GO:0019219)	ENSG00000171817	Zinc finger protein 540	ZNF540
Downregulated	regulation of nucleobase-containing compound metabolic process (GO:0019219)	ENSG00000156052	Guanine nucleotide-binding protein G(q) subunit alpha	GNAQ	heterotrimeric G-protein(PC00117)
Downregulated	regulation of nucleobase-containing compound metabolic process (GO:0019219)	ENSG00000198346	Zinc finger protein 813	ZNF813
Downregulated	regulation of nucleobase-containing compound metabolic process (GO:0019219)	ENSG00000197050	Zinc finger protein 420	ZNF420
Downregulated	regulation of nucleobase-containing compound metabolic process (GO:0019219)	ENSG00000196628	Transcription factor 4	TCF4	basic helix-loop-helix transcription factor(PC00055);nucleic acid binding(PC00171)
Downregulated	regulation of nucleobase-containing compound metabolic process (GO:0019219)	ENSG00000133895	Menin	MEN1
Downregulated	regulation of nucleobase-containing compound metabolic process (GO:0019219)	ENSG00000083814	Zinc finger protein 671	ZNF671	KRAB box transcription factor(PC00029)
Downregulated	regulation of nucleobase-containing compound metabolic process (GO:0019219)	ENSG00000197016	Zinc finger protein 470	ZNF470
Downregulated	regulation of nucleobase-containing compound metabolic process (GO:0019219)	ENSG00000106069	Beta-chimaerin	CHN2	G-protein modulator(PC00022)
Downregulated	regulation of nucleobase-containing compound metabolic process (GO:0019219)	ENSG00000197808	Zinc finger protein 461	ZNF461
Downregulated	regulation of nucleobase-containing compound metabolic process (GO:0019219)	ENSG00000256825	Uncharacterized protein	unassigned	KRAB box transcription factor(PC00029)
Downregulated	regulation of nucleobase-containing compound metabolic process (GO:0019219)	ENSG00000116990	Protein L-Myc	MYCL	basic helix-loop-helix transcription factor(PC00055);nucleic acid binding(PC00171)
Downregulated	regulation of nucleobase-containing compound metabolic process (GO:0019219)	ENSG00000198440	Zinc finger protein 583	ZNF583
Downregulated	regulation of nucleobase-containing compound metabolic process (GO:0019219)	ENSG00000179909	Zinc finger protein 154	ZNF154
Downregulated	regulation of nucleobase-containing compound metabolic process (GO:0019219)	ENSG00000146587	RB-associated KRAB zinc finger protein	RBAK
Downregulated	regulation of nucleobase-containing compound metabolic process (GO:0019219)	ENSG00000105329	Transforming growth factor beta-1	TGFB1	growth factor(PC00112)
Downregulated	regulation of nucleobase-containing compound metabolic process (GO:0019219)	ENSG00000213020	Zinc finger protein 611	ZNF611
Downregulated	regulation of nucleobase-containing compound metabolic process (GO:0019219)	ENSG00000125398	Transcription factor SOX-9	SOX9	HMG box transcription factor(PC00024);nucleic acid binding(PC00171)
Downregulated	regulation of nucleobase-containing compound metabolic process (GO:0019219)	ENSG00000234284	Zinc finger protein 879	ZNF879
Downregulated	regulation of nucleobase-containing compound metabolic process (GO:0019219)	ENSG00000198945	Lethal(3)malignant brain tumor-like protein 3	L3MBTL3	chromatin/chromatin-binding protein(PC00077);transcription factor(PC00218)
Downregulated	regulation of nucleobase-containing compound metabolic process (GO:0019219)	ENSG00000221994	Zinc finger protein 630	ZNF630
Downregulated	regulation of nucleobase-containing compound metabolic process (GO:0019219)	ENSG00000167291	TBC1 domain family member 16	TBC1D16	G-protein modulator(PC00022);hydrolase(PC00121)
Downregulated	regulation of nucleobase-containing compound metabolic process (GO:0019219)	ENSG00000175395	Zinc finger protein 25	ZNF25	KRAB box transcription factor(PC00029)
Downregulated	regulation of nucleobase-containing compound metabolic process (GO:0019219)	ENSG00000107566	Erlin-1	ERLIN1
Downregulated	regulation of nucleobase-containing compound metabolic process (GO:0019219)	ENSG00000138767	CCR4-NOT transcription complex subunit 6-like	CNOT6L	exoribonuclease(PC00099)
Downregulated	regulation of nucleobase-containing compound metabolic process (GO:0019219)	ENSG00000251192	Zinc finger protein 674	ZNF674	KRAB box transcription factor(PC00029)
Downregulated	regulation of nucleobase-containing compound metabolic process (GO:0019219)	ENSG00000196458	Zinc finger protein 605	ZNF605
Downregulated	regulation of nucleobase-containing compound metabolic process (GO:0019219)	ENSG00000067369	Tumor suppressor p53-binding protein 1	TP53BP1
Downregulated	regulation of nucleobase-containing compound metabolic process (GO:0019219)	ENSG00000134852	Circadian locomoter output cycles protein kaput	CLOCK	basic helix-loop-helix transcription factor(PC00055)
Downregulated	biosynthetic process (GO:0009058)	ENSG00000147180	Zinc finger protein 711	ZNF711
Downregulated	biosynthetic process (GO:0009058)	ENSG00000147124	Zinc finger protein 41	ZNF41
Downregulated	biosynthetic process (GO:0009058)	ENSG00000147118	Zinc finger protein 182	ZNF182
Downregulated	biosynthetic process (GO:0009058)	ENSG00000167074	Thyrotroph embryonic factor	TEF	nucleic acid binding(PC00171);transcription factor(PC00218)
Downregulated	biosynthetic process (GO:0009058)	ENSG00000174136	RGM domain family member B	RGMB
Downregulated	biosynthetic process (GO:0009058)	ENSG00000113356	DNA-directed RNA polymerase III subunit RPC7	POLR3G	DNA-directed RNA polymerase(PC00019)
Downregulated	biosynthetic process (GO:0009058)	ENSG00000198464	Zinc finger protein 480	ZNF480
Downregulated	biosynthetic process (GO:0009058)	ENSG00000196417	Zinc finger protein 765	ZNF765
Downregulated	biosynthetic process (GO:0009058)	ENSG00000180257	Zinc finger protein 816	ZNF816
Downregulated	biosynthetic process (GO:0009058)	ENSG00000099956	SWI/SNF-related matrix-associated actin-dependent regulator of chromatin subfamily B member 1	SMARCB1	DNA binding protein(PC00009)
Downregulated	biosynthetic process (GO:0009058)	ENSG00000170949	Zinc finger protein 160	ZNF160
Downregulated	biosynthetic process (GO:0009058)	ENSG00000164631	Zinc finger protein 12	ZNF12
Downregulated	biosynthetic process (GO:0009058)	ENSG00000165821	Sal-like protein 2	SALL2	nucleic acid binding(PC00171);zinc finger transcription factor(PC00244)
Downregulated	biosynthetic process (GO:0009058)	ENSG00000135272	MyoD family inhibitor domain-containing protein	MDFIC	transcription factor(PC00218)
Downregulated	biosynthetic process (GO:0009058)	ENSG00000189042	Zinc finger protein 567	ZNF567	KRAB box transcription factor(PC00029)
Downregulated	biosynthetic process (GO:0009058)	ENSG00000172466	Zinc finger protein 24	ZNF24
Downregulated	biosynthetic process (GO:0009058)	ENSG00000068120	Bifunctional coenzyme A synthase	COASY
Downregulated	biosynthetic process (GO:0009058)	ENSG00000067048	ATP-dependent RNA helicase DDX3Y	DDX3Y	RNA helicase(PC00032)
Downregulated	biosynthetic process (GO:0009058)	ENSG00000101290	Phosphatidate cytidylyltransferase 2	CDS2
Downregulated	biosynthetic process (GO:0009058)	ENSG00000204604	Zinc finger protein 468	ZNF468
Downregulated	biosynthetic process (GO:0009058)	ENSG00000106392	Glycoprotein-N-acetylgalactosamine 3-beta-galactosyltransferase 1	C1GALT1
Downregulated	biosynthetic process (GO:0009058)	ENSG00000198538	Zinc finger protein 28	ZNF28
Downregulated	biosynthetic process (GO:0009058)	ENSG00000146223	60S ribosomal protein L7-like 1	RPL7L1	ribosomal protein(PC00202)
Downregulated	biosynthetic process (GO:0009058)	ENSG00000196387	Zinc finger protein 140	ZNF140
Downregulated	biosynthetic process (GO:0009058)	ENSG00000263002	Zinc finger protein 234	ZNF234
Downregulated	biosynthetic process (GO:0009058)	ENSG00000050344	Nuclear factor erythroid 2-related factor 3	NFE2L3	non-motor actin binding protein(PC00165);nucleic acid binding(PC00171);serine protease(PC00203);transcription factor(PC00218)
Downregulated	biosynthetic process (GO:0009058)	ENSG00000134324	Phosphatidate phosphatase LPIN1	LPIN1
Downregulated	biosynthetic process (GO:0009058)	ENSG00000060982	Branched-chain-amino-acid aminotransferase, cytosolic	BCAT1	transaminase(PC00216)
Downregulated	biosynthetic process (GO:0009058)	ENSG00000160785	Solute carrier family 25 member 44	SLC25A44	amino acid transporter(PC00046);calmodulin(PC00061);mitochondrial carrier protein(PC00158);ribosomal protein(PC00202);transfer/carrier protein(PC00219)
Downregulated	biosynthetic process (GO:0009058)	ENSG00000167377	Zinc finger protein 23	ZNF23
Downregulated	biosynthetic process (GO:0009058)	ENSG00000105516	D site-binding protein	DBP	nucleic acid binding(PC00171);transcription factor(PC00218)
Downregulated	biosynthetic process (GO:0009058)	ENSG00000236287	Zinc finger BED domain-containing protein 5	ZBED5	transcription factor(PC00218)
Downregulated	biosynthetic process (GO:0009058)	ENSG00000105176	Unconventional prefoldin RPB5 interactor 1	URI1	transcription factor(PC00218)
Downregulated	biosynthetic process (GO:0009058)	ENSG00000111707	Sin3 histone deacetylase corepressor complex component SDS3	SUDS3
Downregulated	biosynthetic process (GO:0009058)	ENSG00000112309	Galactosylgalactosylxylosylprotein 3-beta-glucuronosyltransferase 2	B3GAT2	glycosyltransferase(PC00111)
Downregulated	biosynthetic process (GO:0009058)	ENSG00000115539	Phosducin-like protein 3	PDCL3	G-protein modulator(PC00022);chaperone(PC00072)
Downregulated	biosynthetic process (GO:0009058)	ENSG00000204611	Zinc finger protein 616	ZNF616
Downregulated	biosynthetic process (GO:0009058)	ENSG00000142920	Antizyme inhibitor 2	AZIN2	decarboxylase(PC00089)
Downregulated	biosynthetic process (GO:0009058)	ENSG00000136982	Sister chromatid cohesion protein DCC1	DSCC1	replication origin binding protein(PC00199)
Downregulated	biosynthetic process (GO:0009058)	ENSG00000167554	Zinc finger protein 610	ZNF610
Downregulated	biosynthetic process (GO:0009058)	ENSG00000170374	Transcription factor Sp7	SP7	DNA binding protein(PC00009);transcription cofactor(PC00217);zinc finger transcription factor(PC00244)
Downregulated	biosynthetic process (GO:0009058)	ENSG00000180182	Mediator of RNA polymerase II transcription subunit 14	MED14	receptor(PC00197);transcription cofactor(PC00217)
Downregulated	biosynthetic process (GO:0009058)	ENSG00000103342	Eukaryotic peptide chain release factor GTP-binding subunit ERF3A	GSPT1	G-protein(PC00020);hydrolase(PC00121);translation elongation factor(PC00222);translation initiation factor(PC00224);translation release factor(PC00225)
Downregulated	biosynthetic process (GO:0009058)	ENSG00000145725	Inositol hexakisphosphate and diphosphoinositol-pentakisphosphate kinase 2	PPIP5K2
Downregulated	biosynthetic process (GO:0009058)	ENSG00000198040	Zinc finger protein 84	ZNF84
Downregulated	biosynthetic process (GO:0009058)	ENSG00000131459	Glutamine--fructose-6-phosphate aminotransferase [isomerizing] 2	GFPT2	transaminase(PC00216)
Downregulated	biosynthetic process (GO:0009058)	ENSG00000171490	Ribosomal L1 domain-containing protein 1	RSL1D1	ribosomal protein(PC00202)
Downregulated	biosynthetic process (GO:0009058)	ENSG00000172269	UDP-N-acetylglucosamine--dolichyl-phosphate N-acetylglucosaminephosphotransferase	DPAGT1	glycosyltransferase(PC00111)
Downregulated	biosynthetic process (GO:0009058)	ENSG00000088298	ER degradation-enhancing alpha-mannosidase-like protein 2	EDEM2	chaperone(PC00072)
Downregulated	biosynthetic process (GO:0009058)	ENSG00000115840	Calcium-binding mitochondrial carrier protein Aralar1	SLC25A12	amino acid transporter(PC00046);calmodulin(PC00061);mitochondrial carrier protein(PC00158);ribosomal protein(PC00202);transfer/carrier protein(PC00219)
Downregulated	biosynthetic process (GO:0009058)	ENSG00000075407	Zinc finger protein 37A	ZNF37A
Downregulated	biosynthetic process (GO:0009058)	ENSG00000182986	Zinc finger protein 320	ZNF320
Downregulated	biosynthetic process (GO:0009058)	ENSG00000165494	Pre-mRNA cleavage complex 2 protein Pcf11	PCF11	mRNA processing factor(PC00147)
Downregulated	biosynthetic process (GO:0009058)	ENSG00000171817	Zinc finger protein 540	ZNF540
Downregulated	biosynthetic process (GO:0009058)	ENSG00000047315	DNA-directed RNA polymerase II subunit RPB2	POLR2B	DNA-directed RNA polymerase(PC00019);nucleotidyltransferase(PC00174)
Downregulated	biosynthetic process (GO:0009058)	ENSG00000156052	Guanine nucleotide-binding protein G(q) subunit alpha	GNAQ	heterotrimeric G-protein(PC00117)
Downregulated	biosynthetic process (GO:0009058)	ENSG00000198346	Zinc finger protein 813	ZNF813
Downregulated	biosynthetic process (GO:0009058)	ENSG00000197050	Zinc finger protein 420	ZNF420
Downregulated	biosynthetic process (GO:0009058)	ENSG00000148606	DNA-directed RNA polymerase III subunit RPC1	POLR3A	DNA-directed RNA polymerase(PC00019);nucleotidyltransferase(PC00174)
Downregulated	biosynthetic process (GO:0009058)	ENSG00000196628	Transcription factor 4	TCF4	basic helix-loop-helix transcription factor(PC00055);nucleic acid binding(PC00171)
Downregulated	biosynthetic process (GO:0009058)	ENSG00000148730	Eukaryotic translation initiation factor 4E-binding protein 2	EIF4EBP2	translation factor(PC00223)
Downregulated	biosynthetic process (GO:0009058)	ENSG00000133895	Menin	MEN1
Downregulated	biosynthetic process (GO:0009058)	ENSG00000083814	Zinc finger protein 671	ZNF671	KRAB box transcription factor(PC00029)
Downregulated	biosynthetic process (GO:0009058)	ENSG00000197016	Zinc finger protein 470	ZNF470
Downregulated	biosynthetic process (GO:0009058)	ENSG00000197808	Zinc finger protein 461	ZNF461
Downregulated	biosynthetic process (GO:0009058)	ENSG00000139329	Lumican	LUM	extracellular matrix protein(PC00102);receptor(PC00197)
Downregulated	biosynthetic process (GO:0009058)	ENSG00000159086	PAX3- and PAX7-binding protein 1	PAXBP1	nucleic acid binding(PC00171);transcription factor(PC00218)
Downregulated	biosynthetic process (GO:0009058)	ENSG00000198440	Zinc finger protein 583	ZNF583
Downregulated	biosynthetic process (GO:0009058)	ENSG00000179909	Zinc finger protein 154	ZNF154
Downregulated	biosynthetic process (GO:0009058)	ENSG00000146587	RB-associated KRAB zinc finger protein	RBAK
Downregulated	biosynthetic process (GO:0009058)	ENSG00000105329	Transforming growth factor beta-1	TGFB1	growth factor(PC00112)
Downregulated	biosynthetic process (GO:0009058)	ENSG00000198176	Transcription factor Dp-1	TFDP1	nucleic acid binding(PC00171);transcription factor(PC00218)
Downregulated	biosynthetic process (GO:0009058)	ENSG00000174227	GPI ethanolamine phosphate transferase 2	PIGG
Downregulated	biosynthetic process (GO:0009058)	ENSG00000213020	Zinc finger protein 611	ZNF611
Downregulated	biosynthetic process (GO:0009058)	ENSG00000234284	Zinc finger protein 879	ZNF879
Downregulated	biosynthetic process (GO:0009058)	ENSG00000221994	Zinc finger protein 630	ZNF630
Downregulated	biosynthetic process (GO:0009058)	ENSG00000130203	Apolipoprotein E	APOE
Downregulated	biosynthetic process (GO:0009058)	ENSG00000107566	Erlin-1	ERLIN1
Downregulated	biosynthetic process (GO:0009058)	ENSG00000172890	Glutamine-dependent NAD(+) synthetase	NADSYN1
Downregulated	biosynthetic process (GO:0009058)	ENSG00000135164	Cyclin-D-binding Myb-like transcription factor 1	DMTF1	DNA binding protein(PC00009);transcription factor(PC00218)
Downregulated	biosynthetic process (GO:0009058)	ENSG00000196458	Zinc finger protein 605	ZNF605
Downregulated	biosynthetic process (GO:0009058)	ENSG00000067369	Tumor suppressor p53-binding protein 1	TP53BP1
Downregulated	biosynthetic process (GO:0009058)	ENSG00000267855	NADH dehydrogenase [ubiquinone] 1 alpha subcomplex subunit 7	NDUFA7
Downregulated	nitrogen compound metabolic process (GO:0006807)	ENSG00000188559	Ral GTPase-activating protein subunit alpha-2	RALGAPA2	G-protein modulator(PC00022)
Downregulated	nitrogen compound metabolic process (GO:0006807)	ENSG00000147180	Zinc finger protein 711	ZNF711
Downregulated	nitrogen compound metabolic process (GO:0006807)	ENSG00000165832	Probable tRNA pseudouridine synthase 1	TRUB1	isomerase(PC00135);lyase(PC00144);nucleic acid binding(PC00171)
Downregulated	nitrogen compound metabolic process (GO:0006807)	ENSG00000147124	Zinc finger protein 41	ZNF41
Downregulated	nitrogen compound metabolic process (GO:0006807)	ENSG00000147118	Zinc finger protein 182	ZNF182
Downregulated	nitrogen compound metabolic process (GO:0006807)	ENSG00000167074	Thyrotroph embryonic factor	TEF	nucleic acid binding(PC00171);transcription factor(PC00218)
Downregulated	nitrogen compound metabolic process (GO:0006807)	ENSG00000174136	RGM domain family member B	RGMB
Downregulated	nitrogen compound metabolic process (GO:0006807)	ENSG00000113356	DNA-directed RNA polymerase III subunit RPC7	POLR3G	DNA-directed RNA polymerase(PC00019)
Downregulated	nitrogen compound metabolic process (GO:0006807)	ENSG00000198464	Zinc finger protein 480	ZNF480
Downregulated	nitrogen compound metabolic process (GO:0006807)	ENSG00000047056	WD repeat-containing protein 37	WDR37
Downregulated	nitrogen compound metabolic process (GO:0006807)	ENSG00000196417	Zinc finger protein 765	ZNF765
Downregulated	nitrogen compound metabolic process (GO:0006807)	ENSG00000180257	Zinc finger protein 816	ZNF816
Downregulated	nitrogen compound metabolic process (GO:0006807)	ENSG00000099956	SWI/SNF-related matrix-associated actin-dependent regulator of chromatin subfamily B member 1	SMARCB1	DNA binding protein(PC00009)
Downregulated	nitrogen compound metabolic process (GO:0006807)	ENSG00000170949	Zinc finger protein 160	ZNF160
Downregulated	nitrogen compound metabolic process (GO:0006807)	ENSG00000164631	Zinc finger protein 12	ZNF12
Downregulated	nitrogen compound metabolic process (GO:0006807)	ENSG00000165821	Sal-like protein 2	SALL2	nucleic acid binding(PC00171);zinc finger transcription factor(PC00244)
Downregulated	nitrogen compound metabolic process (GO:0006807)	ENSG00000135272	MyoD family inhibitor domain-containing protein	MDFIC	transcription factor(PC00218)
Downregulated	nitrogen compound metabolic process (GO:0006807)	ENSG00000189042	Zinc finger protein 567	ZNF567	KRAB box transcription factor(PC00029)
Downregulated	nitrogen compound metabolic process (GO:0006807)	ENSG00000172466	Zinc finger protein 24	ZNF24
Downregulated	nitrogen compound metabolic process (GO:0006807)	ENSG00000168872	ATP-dependent RNA helicase DDX19A	DDX19A	RNA helicase(PC00032)
Downregulated	nitrogen compound metabolic process (GO:0006807)	ENSG00000127804	Methyltransferase-like protein 16	METTL16	methyltransferase(PC00155)
Downregulated	nitrogen compound metabolic process (GO:0006807)	ENSG00000068120	Bifunctional coenzyme A synthase	COASY
Downregulated	nitrogen compound metabolic process (GO:0006807)	ENSG00000067048	ATP-dependent RNA helicase DDX3Y	DDX3Y	RNA helicase(PC00032)
Downregulated	nitrogen compound metabolic process (GO:0006807)	ENSG00000107021	TBC1 domain family member 13	TBC1D13	G-protein modulator(PC00022);hydrolase(PC00121)
Downregulated	nitrogen compound metabolic process (GO:0006807)	ENSG00000204604	Zinc finger protein 468	ZNF468
Downregulated	nitrogen compound metabolic process (GO:0006807)	ENSG00000101343	Crooked neck-like protein 1	CRNKL1	mRNA splicing factor(PC00148)
Downregulated	nitrogen compound metabolic process (GO:0006807)	ENSG00000198538	Zinc finger protein 28	ZNF28
Downregulated	nitrogen compound metabolic process (GO:0006807)	ENSG00000146223	60S ribosomal protein L7-like 1	RPL7L1	ribosomal protein(PC00202)
Downregulated	nitrogen compound metabolic process (GO:0006807)	ENSG00000174839	Protein DENND6A	DENND6A
Downregulated	nitrogen compound metabolic process (GO:0006807)	ENSG00000137177	Kinesin-like protein KIF13A	KIF13A	microtubule binding motor protein(PC00156)
Downregulated	nitrogen compound metabolic process (GO:0006807)	ENSG00000011454	Rab GTPase-activating protein 1	RABGAP1	G-protein modulator(PC00022);hydrolase(PC00121)
Downregulated	nitrogen compound metabolic process (GO:0006807)	ENSG00000196387	Zinc finger protein 140	ZNF140
Downregulated	nitrogen compound metabolic process (GO:0006807)	ENSG00000101654	mRNA cap guanine-N7 methyltransferase	RNMT	RNA methyltransferase(PC00033)
Downregulated	nitrogen compound metabolic process (GO:0006807)	ENSG00000263002	Zinc finger protein 234	ZNF234
Downregulated	nitrogen compound metabolic process (GO:0006807)	ENSG00000050344	Nuclear factor erythroid 2-related factor 3	NFE2L3	non-motor actin binding protein(PC00165);nucleic acid binding(PC00171);serine protease(PC00203);transcription factor(PC00218)
Downregulated	nitrogen compound metabolic process (GO:0006807)	ENSG00000160208	Ribosomal RNA processing protein 1 homolog B	RRP1B
Downregulated	nitrogen compound metabolic process (GO:0006807)	ENSG00000134324	Phosphatidate phosphatase LPIN1	LPIN1
Downregulated	nitrogen compound metabolic process (GO:0006807)	ENSG00000060982	Branched-chain-amino-acid aminotransferase, cytosolic	BCAT1	transaminase(PC00216)
Downregulated	nitrogen compound metabolic process (GO:0006807)	ENSG00000182263	Fidgetin	FIGN	non-motor microtubule binding protein(PC00166)
Downregulated	nitrogen compound metabolic process (GO:0006807)	ENSG00000167377	Zinc finger protein 23	ZNF23
Downregulated	nitrogen compound metabolic process (GO:0006807)	ENSG00000105516	D site-binding protein	DBP	nucleic acid binding(PC00171);transcription factor(PC00218)
Downregulated	nitrogen compound metabolic process (GO:0006807)	ENSG00000236287	Zinc finger BED domain-containing protein 5	ZBED5	transcription factor(PC00218)
Downregulated	nitrogen compound metabolic process (GO:0006807)	ENSG00000100697	Endoribonuclease Dicer	DICER1	endodeoxyribonuclease(PC00093)
Downregulated	nitrogen compound metabolic process (GO:0006807)	ENSG00000105176	Unconventional prefoldin RPB5 interactor 1	URI1	transcription factor(PC00218)
Downregulated	nitrogen compound metabolic process (GO:0006807)	ENSG00000136111	TBC1 domain family member 4	TBC1D4	G-protein modulator(PC00022);hydrolase(PC00121)
Downregulated	nitrogen compound metabolic process (GO:0006807)	ENSG00000111707	Sin3 histone deacetylase corepressor complex component SDS3	SUDS3
Downregulated	nitrogen compound metabolic process (GO:0006807)	ENSG00000112309	Galactosylgalactosylxylosylprotein 3-beta-glucuronosyltransferase 2	B3GAT2	glycosyltransferase(PC00111)
Downregulated	nitrogen compound metabolic process (GO:0006807)	ENSG00000115539	Phosducin-like protein 3	PDCL3	G-protein modulator(PC00022);chaperone(PC00072)
Downregulated	nitrogen compound metabolic process (GO:0006807)	ENSG00000204611	Zinc finger protein 616	ZNF616
Downregulated	nitrogen compound metabolic process (GO:0006807)	ENSG00000142920	Antizyme inhibitor 2	AZIN2	decarboxylase(PC00089)
Downregulated	nitrogen compound metabolic process (GO:0006807)	ENSG00000136982	Sister chromatid cohesion protein DCC1	DSCC1	replication origin binding protein(PC00199)
Downregulated	nitrogen compound metabolic process (GO:0006807)	ENSG00000167554	Zinc finger protein 610	ZNF610
Downregulated	nitrogen compound metabolic process (GO:0006807)	ENSG00000189091	Splicing factor 3B subunit 3	SF3B3	damaged DNA-binding protein(PC00086);mRNA polyadenylation factor(PC00146);mRNA splicing factor(PC00148)
Downregulated	nitrogen compound metabolic process (GO:0006807)	ENSG00000170374	Transcription factor Sp7	SP7	DNA binding protein(PC00009);transcription cofactor(PC00217);zinc finger transcription factor(PC00244)
Downregulated	nitrogen compound metabolic process (GO:0006807)	ENSG00000091844	Regulator of G-protein signaling 17	RGS17	G-protein modulator(PC00022)
Downregulated	nitrogen compound metabolic process (GO:0006807)	ENSG00000180182	Mediator of RNA polymerase II transcription subunit 14	MED14	receptor(PC00197);transcription cofactor(PC00217)
Downregulated	nitrogen compound metabolic process (GO:0006807)	ENSG00000115421	Poly(A) polymerase gamma	PAPOLG	mRNA polyadenylation factor(PC00146)
Downregulated	nitrogen compound metabolic process (GO:0006807)	ENSG00000148688	Ribonuclease P protein subunit p30	RPP30	endoribonuclease(PC00094);hydrolase(PC00121)
Downregulated	nitrogen compound metabolic process (GO:0006807)	ENSG00000103342	Eukaryotic peptide chain release factor GTP-binding subunit ERF3A	GSPT1	G-protein(PC00020);hydrolase(PC00121);translation elongation factor(PC00222);translation initiation factor(PC00224);translation release factor(PC00225)
Downregulated	nitrogen compound metabolic process (GO:0006807)	ENSG00000154096	Thy-1 membrane glycoprotein	THY1
Downregulated	nitrogen compound metabolic process (GO:0006807)	ENSG00000196296	Sarcoplasmic/endoplasmic reticulum calcium ATPase 1	ATP2A1	cation transporter(PC00068);hydrolase(PC00121);ion channel(PC00133)
Downregulated	nitrogen compound metabolic process (GO:0006807)	ENSG00000100292	Heme oxygenase 1	HMOX1	oxygenase(PC00177)
Downregulated	nitrogen compound metabolic process (GO:0006807)	ENSG00000198040	Zinc finger protein 84	ZNF84
Downregulated	nitrogen compound metabolic process (GO:0006807)	ENSG00000123213	Neurolysin, mitochondrial	NLN	metalloprotease(PC00153)
Downregulated	nitrogen compound metabolic process (GO:0006807)	ENSG00000131459	Glutamine--fructose-6-phosphate aminotransferase [isomerizing] 2	GFPT2	transaminase(PC00216)
Downregulated	nitrogen compound metabolic process (GO:0006807)	ENSG00000171490	Ribosomal L1 domain-containing protein 1	RSL1D1	ribosomal protein(PC00202)
Downregulated	nitrogen compound metabolic process (GO:0006807)	ENSG00000240682	Pre-mRNA-splicing factor ISY1 homolog	ISY1
Downregulated	nitrogen compound metabolic process (GO:0006807)	ENSG00000172269	UDP-N-acetylglucosamine--dolichyl-phosphate N-acetylglucosaminephosphotransferase	DPAGT1	glycosyltransferase(PC00111)
Downregulated	nitrogen compound metabolic process (GO:0006807)	ENSG00000111641	Probable 28S rRNA (cytosine(4447)-C(5))-methyltransferase	NOP2
Downregulated	nitrogen compound metabolic process (GO:0006807)	ENSG00000075407	Zinc finger protein 37A	ZNF37A
Downregulated	nitrogen compound metabolic process (GO:0006807)	ENSG00000182986	Zinc finger protein 320	ZNF320
Downregulated	nitrogen compound metabolic process (GO:0006807)	ENSG00000165494	Pre-mRNA cleavage complex 2 protein Pcf11	PCF11	mRNA processing factor(PC00147)
Downregulated	nitrogen compound metabolic process (GO:0006807)	ENSG00000171817	Zinc finger protein 540	ZNF540
Downregulated	nitrogen compound metabolic process (GO:0006807)	ENSG00000047315	DNA-directed RNA polymerase II subunit RPB2	POLR2B	DNA-directed RNA polymerase(PC00019);nucleotidyltransferase(PC00174)
Downregulated	nitrogen compound metabolic process (GO:0006807)	ENSG00000156052	Guanine nucleotide-binding protein G(q) subunit alpha	GNAQ	heterotrimeric G-protein(PC00117)
Downregulated	nitrogen compound metabolic process (GO:0006807)	ENSG00000198346	Zinc finger protein 813	ZNF813
Downregulated	nitrogen compound metabolic process (GO:0006807)	ENSG00000197050	Zinc finger protein 420	ZNF420
Downregulated	nitrogen compound metabolic process (GO:0006807)	ENSG00000148606	DNA-directed RNA polymerase III subunit RPC1	POLR3A	DNA-directed RNA polymerase(PC00019);nucleotidyltransferase(PC00174)
Downregulated	nitrogen compound metabolic process (GO:0006807)	ENSG00000196628	Transcription factor 4	TCF4	basic helix-loop-helix transcription factor(PC00055);nucleic acid binding(PC00171)
Downregulated	nitrogen compound metabolic process (GO:0006807)	ENSG00000133895	Menin	MEN1
Downregulated	nitrogen compound metabolic process (GO:0006807)	ENSG00000083814	Zinc finger protein 671	ZNF671	KRAB box transcription factor(PC00029)
Downregulated	nitrogen compound metabolic process (GO:0006807)	ENSG00000197016	Zinc finger protein 470	ZNF470
Downregulated	nitrogen compound metabolic process (GO:0006807)	ENSG00000106069	Beta-chimaerin	CHN2	G-protein modulator(PC00022)
Downregulated	nitrogen compound metabolic process (GO:0006807)	ENSG00000197808	Zinc finger protein 461	ZNF461
Downregulated	nitrogen compound metabolic process (GO:0006807)	ENSG00000139329	Lumican	LUM	extracellular matrix protein(PC00102);receptor(PC00197)
Downregulated	nitrogen compound metabolic process (GO:0006807)	ENSG00000159086	PAX3- and PAX7-binding protein 1	PAXBP1	nucleic acid binding(PC00171);transcription factor(PC00218)
Downregulated	nitrogen compound metabolic process (GO:0006807)	ENSG00000198440	Zinc finger protein 583	ZNF583
Downregulated	nitrogen compound metabolic process (GO:0006807)	ENSG00000179909	Zinc finger protein 154	ZNF154
Downregulated	nitrogen compound metabolic process (GO:0006807)	ENSG00000146587	RB-associated KRAB zinc finger protein	RBAK
Downregulated	nitrogen compound metabolic process (GO:0006807)	ENSG00000105329	Transforming growth factor beta-1	TGFB1	growth factor(PC00112)
Downregulated	nitrogen compound metabolic process (GO:0006807)	ENSG00000122435	tRNA:m(4)X modification enzyme TRM13 homolog	TRMT13
Downregulated	nitrogen compound metabolic process (GO:0006807)	ENSG00000198176	Transcription factor Dp-1	TFDP1	nucleic acid binding(PC00171);transcription factor(PC00218)
Downregulated	nitrogen compound metabolic process (GO:0006807)	ENSG00000213020	Zinc finger protein 611	ZNF611
Downregulated	nitrogen compound metabolic process (GO:0006807)	ENSG00000234284	Zinc finger protein 879	ZNF879
Downregulated	nitrogen compound metabolic process (GO:0006807)	ENSG00000221994	Zinc finger protein 630	ZNF630
Downregulated	nitrogen compound metabolic process (GO:0006807)	ENSG00000167291	TBC1 domain family member 16	TBC1D16	G-protein modulator(PC00022);hydrolase(PC00121)
Downregulated	nitrogen compound metabolic process (GO:0006807)	ENSG00000156697	U3 small nucleolar RNA-associated protein 14 homolog A	UTP14A	nuclease(PC00170);ribosomal protein(PC00202)
Downregulated	nitrogen compound metabolic process (GO:0006807)	ENSG00000107566	Erlin-1	ERLIN1
Downregulated	nitrogen compound metabolic process (GO:0006807)	ENSG00000172890	Glutamine-dependent NAD(+) synthetase	NADSYN1
Downregulated	nitrogen compound metabolic process (GO:0006807)	ENSG00000135164	Cyclin-D-binding Myb-like transcription factor 1	DMTF1	DNA binding protein(PC00009);transcription factor(PC00218)
Downregulated	nitrogen compound metabolic process (GO:0006807)	ENSG00000089737	ATP-dependent RNA helicase DDX24	DDX24	RNA helicase(PC00032)
Downregulated	nitrogen compound metabolic process (GO:0006807)	ENSG00000196458	Zinc finger protein 605	ZNF605
Downregulated	nitrogen compound metabolic process (GO:0006807)	ENSG00000067369	Tumor suppressor p53-binding protein 1	TP53BP1
Downregulated	nitrogen compound metabolic process (GO:0006807)	ENSG00000170860	U6 snRNA-associated Sm-like protein LSm3	LSM3	mRNA splicing factor(PC00148)
Downregulated	nitrogen compound metabolic process (GO:0006807)	ENSG00000267855	NADH dehydrogenase [ubiquinone] 1 alpha subcomplex subunit 7	NDUFA7
Downregulated	cellular process (GO:0009987)	ENSG00000188559	Ral GTPase-activating protein subunit alpha-2	RALGAPA2	G-protein modulator(PC00022)
Downregulated	cellular process (GO:0009987)	ENSG00000137822	Gamma-tubulin complex component 4	TUBGCP4	non-motor microtubule binding protein(PC00166)
Downregulated	cellular process (GO:0009987)	ENSG00000132388	Ubiquitin-conjugating enzyme E2 G1	UBE2G1
Downregulated	cellular process (GO:0009987)	ENSG00000124422	Ubiquitin carboxyl-terminal hydrolase 22	USP22
Downregulated	cellular process (GO:0009987)	ENSG00000147180	Zinc finger protein 711	ZNF711
Downregulated	cellular process (GO:0009987)	ENSG00000165832	Probable tRNA pseudouridine synthase 1	TRUB1	isomerase(PC00135);lyase(PC00144);nucleic acid binding(PC00171)
Downregulated	cellular process (GO:0009987)	ENSG00000113580	Glucocorticoid receptor	NR3C1	nuclear hormone receptor(PC00169);nucleic acid binding(PC00171)
Downregulated	cellular process (GO:0009987)	ENSG00000147124	Zinc finger protein 41	ZNF41
Downregulated	cellular process (GO:0009987)	ENSG00000147118	Zinc finger protein 182	ZNF182
Downregulated	cellular process (GO:0009987)	ENSG00000167074	Thyrotroph embryonic factor	TEF	nucleic acid binding(PC00171);transcription factor(PC00218)
Downregulated	cellular process (GO:0009987)	ENSG00000174136	RGM domain family member B	RGMB
Downregulated	cellular process (GO:0009987)	ENSG00000151617	Endothelin-1 receptor	EDNRA	G-protein coupled receptor(PC00021)
Downregulated	cellular process (GO:0009987)	ENSG00000250349	Tetraspanin	unassigned	cell adhesion molecule(PC00069);membrane-bound signaling molecule(PC00152);receptor(PC00197)
Downregulated	cellular process (GO:0009987)	ENSG00000159388	Protein BTG2	BTG2
Downregulated	cellular process (GO:0009987)	ENSG00000113356	DNA-directed RNA polymerase III subunit RPC7	POLR3G	DNA-directed RNA polymerase(PC00019)
Downregulated	cellular process (GO:0009987)	ENSG00000083312	Transportin-1	TNPO1	transfer/carrier protein(PC00219);transporter(PC00227)
Downregulated	cellular process (GO:0009987)	ENSG00000135925	Protein Wnt-10a	WNT10A	signaling molecule(PC00207)
Downregulated	cellular process (GO:0009987)	ENSG00000069956	Mitogen-activated protein kinase 6	MAPK6	non-receptor serine/threonine protein kinase(PC00167)
Downregulated	cellular process (GO:0009987)	ENSG00000198464	Zinc finger protein 480	ZNF480
Downregulated	cellular process (GO:0009987)	ENSG00000148110	Hippocampus abundant transcript-like protein 1	MFSD14B
Downregulated	cellular process (GO:0009987)	ENSG00000115170	Activin receptor type-1	ACVR1	TGF-beta receptor(PC00035);serine/threonine protein kinase receptor(PC00205)
Downregulated	cellular process (GO:0009987)	ENSG00000108468	Chromobox protein homolog 1	CBX1	chromatin/chromatin-binding protein(PC00077);transcription factor(PC00218)
Downregulated	cellular process (GO:0009987)	ENSG00000174738	Nuclear receptor subfamily 1 group D member 2	NR1D2	nuclear hormone receptor(PC00169);nucleic acid binding(PC00171)
Downregulated	cellular process (GO:0009987)	ENSG00000047056	WD repeat-containing protein 37	WDR37
Downregulated	cellular process (GO:0009987)	ENSG00000183785	Tubulin alpha-8 chain	TUBA8	tubulin(PC00228)
Downregulated	cellular process (GO:0009987)	ENSG00000204619	Protein phosphatase 1 regulatory subunit 11	PPP1R11	phosphatase inhibitor(PC00183)
Downregulated	cellular process (GO:0009987)	ENSG00000132323	Integrin-linked kinase-associated serine/threonine phosphatase 2C	ILKAP	kinase inhibitor(PC00139);protein phosphatase(PC00195)
Downregulated	cellular process (GO:0009987)	ENSG00000138080	EMILIN-1	EMILIN1	extracellular matrix glycoprotein(PC00100)
Downregulated	cellular process (GO:0009987)	ENSG00000175895	Pleckstrin homology domain-containing family F member 2	PLEKHF2
Downregulated	cellular process (GO:0009987)	ENSG00000196417	Zinc finger protein 765	ZNF765
Downregulated	cellular process (GO:0009987)	ENSG00000079308	Tensin-1	TNS1	protein phosphatase(PC00195)
Downregulated	cellular process (GO:0009987)	ENSG00000180257	Zinc finger protein 816	ZNF816
Downregulated	cellular process (GO:0009987)	ENSG00000099956	SWI/SNF-related matrix-associated actin-dependent regulator of chromatin subfamily B member 1	SMARCB1	DNA binding protein(PC00009)
Downregulated	cellular process (GO:0009987)	ENSG00000117335	Membrane cofactor protein	CD46
Downregulated	cellular process (GO:0009987)	ENSG00000049246	Period circadian protein homolog 3	PER3	transcription cofactor(PC00217)
Downregulated	cellular process (GO:0009987)	ENSG00000170949	Zinc finger protein 160	ZNF160
Downregulated	cellular process (GO:0009987)	ENSG00000126217	Guanine nucleotide exchange factor DBS	MCF2L	guanyl-nucleotide exchange factor(PC00113);signaling molecule(PC00207)
Downregulated	cellular process (GO:0009987)	ENSG00000164631	Zinc finger protein 12	ZNF12
Downregulated	cellular process (GO:0009987)	ENSG00000157654	Protein PALM2-AKAP2 (Fragment)	PALM2-AKAP2
Downregulated	cellular process (GO:0009987)	ENSG00000136631	Vacuolar protein sorting-associated protein 45	VPS45	membrane trafficking regulatory protein(PC00151);transporter(PC00227)
Downregulated	cellular process (GO:0009987)	ENSG00000196468	Fibroblast growth factor 16	FGF16	growth factor(PC00112)
Downregulated	cellular process (GO:0009987)	ENSG00000170412	G-protein coupled receptor family C group 5 member C	GPRC5C	G-protein coupled receptor(PC00021)
Downregulated	cellular process (GO:0009987)	ENSG00000165821	Sal-like protein 2	SALL2	nucleic acid binding(PC00171);zinc finger transcription factor(PC00244)
Downregulated	cellular process (GO:0009987)	ENSG00000106404	Claudin-15	CLDN15	tight junction(PC00214)
Downregulated	cellular process (GO:0009987)	ENSG00000135272	MyoD family inhibitor domain-containing protein	MDFIC	transcription factor(PC00218)
Downregulated	cellular process (GO:0009987)	ENSG00000189042	Zinc finger protein 567	ZNF567	KRAB box transcription factor(PC00029)
Downregulated	cellular process (GO:0009987)	ENSG00000172466	Zinc finger protein 24	ZNF24
Downregulated	cellular process (GO:0009987)	ENSG00000062716	Vacuole membrane protein 1	VMP1	receptor(PC00197);signaling molecule(PC00207)
Downregulated	cellular process (GO:0009987)	ENSG00000148660	Calcium/calmodulin-dependent protein kinase type II subunit gamma	CAMK2G
Downregulated	cellular process (GO:0009987)	ENSG00000168872	ATP-dependent RNA helicase DDX19A	DDX19A	RNA helicase(PC00032)
Downregulated	cellular process (GO:0009987)	ENSG00000127804	Methyltransferase-like protein 16	METTL16	methyltransferase(PC00155)
Downregulated	cellular process (GO:0009987)	ENSG00000073711	Serine/threonine-protein phosphatase 2A regulatory subunit B'' subunit alpha	PPP2R3A	protein phosphatase(PC00195)
Downregulated	cellular process (GO:0009987)	ENSG00000068120	Bifunctional coenzyme A synthase	COASY
Downregulated	cellular process (GO:0009987)	ENSG00000067048	ATP-dependent RNA helicase DDX3Y	DDX3Y	RNA helicase(PC00032)
Downregulated	cellular process (GO:0009987)	ENSG00000198689	Sodium/hydrogen exchanger 6	SLC9A6
Downregulated	cellular process (GO:0009987)	ENSG00000107021	TBC1 domain family member 13	TBC1D13	G-protein modulator(PC00022);hydrolase(PC00121)
Downregulated	cellular process (GO:0009987)	ENSG00000101290	Phosphatidate cytidylyltransferase 2	CDS2
Downregulated	cellular process (GO:0009987)	ENSG00000197321	Supervillin	SVIL	non-motor actin binding protein(PC00165)
Downregulated	cellular process (GO:0009987)	ENSG00000204604	Zinc finger protein 468	ZNF468
Downregulated	cellular process (GO:0009987)	ENSG00000148671	Adipogenesis regulatory factor	ADIRF
Downregulated	cellular process (GO:0009987)	ENSG00000119630	Placenta growth factor	PGF	growth factor(PC00112)
Downregulated	cellular process (GO:0009987)	ENSG00000143507	Dual specificity protein phosphatase 10	DUSP10
Downregulated	cellular process (GO:0009987)	ENSG00000152661	Gap junction alpha-1 protein	GJA1	gap junction(PC00105)
Downregulated	cellular process (GO:0009987)	ENSG00000106392	Glycoprotein-N-acetylgalactosamine 3-beta-galactosyltransferase 1	C1GALT1
Downregulated	cellular process (GO:0009987)	ENSG00000101343	Crooked neck-like protein 1	CRNKL1	mRNA splicing factor(PC00148)
Downregulated	cellular process (GO:0009987)	ENSG00000160710	Double-stranded RNA-specific adenosine deaminase	ADAR	DNA binding protein(PC00009);RNA binding protein(PC00031);deaminase(PC00088);defense/immunity protein(PC00090);kinase activator(PC00138)
Downregulated	cellular process (GO:0009987)	ENSG00000198538	Zinc finger protein 28	ZNF28
Downregulated	cellular process (GO:0009987)	ENSG00000151136	Ankyrin repeat and BTB/POZ domain-containing protein BTBD11	BTBD11	growth factor(PC00112);non-motor actin binding protein(PC00165);serine protease(PC00203);transcription cofactor(PC00217)
Downregulated	cellular process (GO:0009987)	ENSG00000118965	WD repeat-containing protein 35	WDR35
Downregulated	cellular process (GO:0009987)	ENSG00000146223	60S ribosomal protein L7-like 1	RPL7L1	ribosomal protein(PC00202)
Downregulated	cellular process (GO:0009987)	ENSG00000101955	Sushi repeat-containing protein SRPX	SRPX
Downregulated	cellular process (GO:0009987)	ENSG00000157827	Formin-like protein 2	FMNL2	non-motor actin binding protein(PC00165)
Downregulated	cellular process (GO:0009987)	ENSG00000085978	Autophagy-related protein 16-1	ATG16L1
Downregulated	cellular process (GO:0009987)	ENSG00000167191	G-protein coupled receptor family C group 5 member B	GPRC5B	G-protein coupled receptor(PC00021)
Downregulated	cellular process (GO:0009987)	ENSG00000100678	Sodium/calcium exchanger 3	SLC8A3
Downregulated	cellular process (GO:0009987)	ENSG00000174839	Protein DENND6A	DENND6A
Downregulated	cellular process (GO:0009987)	ENSG00000154305	Melanoma inhibitory activity protein 3	MIA3	growth factor(PC00112)
Downregulated	cellular process (GO:0009987)	ENSG00000137177	Kinesin-like protein KIF13A	KIF13A	microtubule binding motor protein(PC00156)
Downregulated	cellular process (GO:0009987)	ENSG00000100739	B1 bradykinin receptor	BDKRB1	G-protein coupled receptor(PC00021)
Downregulated	cellular process (GO:0009987)	ENSG00000103522	Interleukin-21 receptor	IL21R	type I cytokine receptor(PC00231)
Downregulated	cellular process (GO:0009987)	ENSG00000049759	E3 ubiquitin-protein ligase NEDD4-like	NEDD4L	ubiquitin-protein ligase(PC00234)
Downregulated	cellular process (GO:0009987)	ENSG00000011454	Rab GTPase-activating protein 1	RABGAP1	G-protein modulator(PC00022);hydrolase(PC00121)
Downregulated	cellular process (GO:0009987)	ENSG00000158796	Death effector domain-containing protein	DEDD
Downregulated	cellular process (GO:0009987)	ENSG00000196387	Zinc finger protein 140	ZNF140
Downregulated	cellular process (GO:0009987)	ENSG00000112715	Vascular endothelial growth factor A	VEGFA	growth factor(PC00112)
Downregulated	cellular process (GO:0009987)	ENSG00000116478	Histone deacetylase 1	HDAC1	deacetylase(PC00087);nucleic acid binding(PC00171);reductase(PC00198)
Downregulated	cellular process (GO:0009987)	ENSG00000101654	mRNA cap guanine-N7 methyltransferase	RNMT	RNA methyltransferase(PC00033)
Downregulated	cellular process (GO:0009987)	ENSG00000102316	Melanoma-associated antigen D2	MAGED2	cell adhesion molecule(PC00069)
Downregulated	cellular process (GO:0009987)	ENSG00000117020	RAC-gamma serine/threonine-protein kinase	AKT3	annexin(PC00050);calmodulin(PC00061);non-receptor serine/threonine protein kinase(PC00167);transfer/carrier protein(PC00219)
Downregulated	cellular process (GO:0009987)	ENSG00000125675	Glutamate receptor 3	GRIA3
Downregulated	cellular process (GO:0009987)	ENSG00000263002	Zinc finger protein 234	ZNF234
Downregulated	cellular process (GO:0009987)	ENSG00000139517	Ligand of Numb protein X 2	LNX2
Downregulated	cellular process (GO:0009987)	ENSG00000050344	Nuclear factor erythroid 2-related factor 3	NFE2L3	non-motor actin binding protein(PC00165);nucleic acid binding(PC00171);serine protease(PC00203);transcription factor(PC00218)
Downregulated	cellular process (GO:0009987)	ENSG00000198668	Calmodulin	CALM1	calmodulin(PC00061)
Downregulated	cellular process (GO:0009987)	ENSG00000079215	Excitatory amino acid transporter 1	SLC1A3	cation transporter(PC00068)
Downregulated	cellular process (GO:0009987)	ENSG00000215695	Regulatory solute carrier protein family 1 member 1	RSC1A1	carbohydrate transporter(PC00067);cation transporter(PC00068)
Downregulated	cellular process (GO:0009987)	ENSG00000135823	Syntaxin-6	STX6	SNARE protein(PC00034)
Downregulated	cellular process (GO:0009987)	ENSG00000160208	Ribosomal RNA processing protein 1 homolog B	RRP1B
Downregulated	cellular process (GO:0009987)	ENSG00000134324	Phosphatidate phosphatase LPIN1	LPIN1
Downregulated	cellular process (GO:0009987)	ENSG00000261609	Gigaxonin	GAN
Downregulated	cellular process (GO:0009987)	ENSG00000080493	Electrogenic sodium bicarbonate cotransporter 1	SLC4A4	cation transporter(PC00068)
Downregulated	cellular process (GO:0009987)	ENSG00000060982	Branched-chain-amino-acid aminotransferase, cytosolic	BCAT1	transaminase(PC00216)
Downregulated	cellular process (GO:0009987)	ENSG00000113231	High affinity cAMP-specific and IBMX-insensitive 3',5'-cyclic phosphodiesterase 8B	PDE8B
Downregulated	cellular process (GO:0009987)	ENSG00000115592	5'-AMP-activated protein kinase subunit gamma-3	PRKAG3	kinase modulator(PC00140)
Downregulated	cellular process (GO:0009987)	ENSG00000182263	Fidgetin	FIGN	non-motor microtubule binding protein(PC00166)
Downregulated	cellular process (GO:0009987)	ENSG00000160785	Solute carrier family 25 member 44	SLC25A44	amino acid transporter(PC00046);calmodulin(PC00061);mitochondrial carrier protein(PC00158);ribosomal protein(PC00202);transfer/carrier protein(PC00219)
Downregulated	cellular process (GO:0009987)	ENSG00000135535	Sialomucin core protein 24	CD164	receptor(PC00197)
Downregulated	cellular process (GO:0009987)	ENSG00000067182	Tumor necrosis factor receptor superfamily member 1A	TNFRSF1A	tumor necrosis factor receptor(PC00230)
Downregulated	cellular process (GO:0009987)	ENSG00000167377	Zinc finger protein 23	ZNF23
Downregulated	cellular process (GO:0009987)	ENSG00000116690	Proteoglycan 4	PRG4	growth factor(PC00112)
Downregulated	cellular process (GO:0009987)	ENSG00000141458	Niemann-Pick C1 protein	NPC1	receptor(PC00197)
Downregulated	cellular process (GO:0009987)	ENSG00000106537	Tetraspanin-13	TSPAN13	cell adhesion molecule(PC00069);membrane-bound signaling molecule(PC00152);receptor(PC00197)
Downregulated	cellular process (GO:0009987)	ENSG00000214402	Lipocalin-like 1 protein	LCNL1	isomerase(PC00135);transfer/carrier protein(PC00219)
Downregulated	cellular process (GO:0009987)	ENSG00000108671	26S proteasome non-ATPase regulatory subunit 11	PSMD11
Downregulated	cellular process (GO:0009987)	ENSG00000163092	Xin actin-binding repeat-containing protein 2	XIRP2	actin family cytoskeletal protein(PC00041)
Downregulated	cellular process (GO:0009987)	ENSG00000105516	D site-binding protein	DBP	nucleic acid binding(PC00171);transcription factor(PC00218)
Downregulated	cellular process (GO:0009987)	ENSG00000236287	Zinc finger BED domain-containing protein 5	ZBED5	transcription factor(PC00218)
Downregulated	cellular process (GO:0009987)	ENSG00000100697	Endoribonuclease Dicer	DICER1	endodeoxyribonuclease(PC00093)
Downregulated	cellular process (GO:0009987)	ENSG00000105176	Unconventional prefoldin RPB5 interactor 1	URI1	transcription factor(PC00218)
Downregulated	cellular process (GO:0009987)	ENSG00000173210	Actin-binding LIM protein 3	ABLIM3	actin family cytoskeletal protein(PC00041);structural protein(PC00211)
Downregulated	cellular process (GO:0009987)	ENSG00000136111	TBC1 domain family member 4	TBC1D4	G-protein modulator(PC00022);hydrolase(PC00121)
Downregulated	cellular process (GO:0009987)	ENSG00000115598	Interleukin-1 receptor-like 2	IL1RL2	type I cytokine receptor(PC00231)
Downregulated	cellular process (GO:0009987)	ENSG00000134086	Von Hippel-Lindau disease tumor suppressor	VHL	ligase(PC00142)
Downregulated	cellular process (GO:0009987)	ENSG00000141446	N-acetyltransferase ESCO1	ESCO1
Downregulated	cellular process (GO:0009987)	ENSG00000114166	Histone acetyltransferase KAT2B	KAT2B	acetyltransferase(PC00038);chromatin/chromatin-binding protein(PC00077)
Downregulated	cellular process (GO:0009987)	ENSG00000048649	Remodeling and spacing factor 1	RSF1	acetyltransferase(PC00038);chromatin/chromatin-binding protein(PC00077);zinc finger transcription factor(PC00244)
Downregulated	cellular process (GO:0009987)	ENSG00000010327	Stabilin-1	STAB1	extracellular matrix structural protein(PC00103)
Downregulated	cellular process (GO:0009987)	ENSG00000115594	Interleukin-1 receptor type 1	IL1R1	type I cytokine receptor(PC00231)
Downregulated	cellular process (GO:0009987)	ENSG00000258644	Protein SYNJ2BP-COX16 (Fragment)	SYNJ2BP-COX16
Downregulated	cellular process (GO:0009987)	ENSG00000111707	Sin3 histone deacetylase corepressor complex component SDS3	SUDS3
Downregulated	cellular process (GO:0009987)	ENSG00000112309	Galactosylgalactosylxylosylprotein 3-beta-glucuronosyltransferase 2	B3GAT2	glycosyltransferase(PC00111)
Downregulated	cellular process (GO:0009987)	ENSG00000115539	Phosducin-like protein 3	PDCL3	G-protein modulator(PC00022);chaperone(PC00072)
Downregulated	cellular process (GO:0009987)	ENSG00000127463	ER membrane protein complex subunit 1	EMC1
Downregulated	cellular process (GO:0009987)	ENSG00000189171	Protein S100-A13	S100A13	calmodulin(PC00061);signaling molecule(PC00207)
Downregulated	cellular process (GO:0009987)	ENSG00000204611	Zinc finger protein 616	ZNF616
Downregulated	cellular process (GO:0009987)	ENSG00000142920	Antizyme inhibitor 2	AZIN2	decarboxylase(PC00089)
Downregulated	cellular process (GO:0009987)	ENSG00000136982	Sister chromatid cohesion protein DCC1	DSCC1	replication origin binding protein(PC00199)
Downregulated	cellular process (GO:0009987)	ENSG00000078269	Synaptojanin-2	SYNJ2	phosphatase(PC00181)
Downregulated	cellular process (GO:0009987)	ENSG00000144677	CTD small phosphatase-like protein	CTDSPL
Downregulated	cellular process (GO:0009987)	ENSG00000152942	Cell cycle checkpoint protein RAD17	RAD17
Downregulated	cellular process (GO:0009987)	ENSG00000167554	Zinc finger protein 610	ZNF610
Downregulated	cellular process (GO:0009987)	ENSG00000092068	Large neutral amino acids transporter small subunit 2	SLC7A8	amino acid transporter(PC00046)
Downregulated	cellular process (GO:0009987)	ENSG00000189091	Splicing factor 3B subunit 3	SF3B3	damaged DNA-binding protein(PC00086);mRNA polyadenylation factor(PC00146);mRNA splicing factor(PC00148)
Downregulated	cellular process (GO:0009987)	ENSG00000136100	Vacuolar protein-sorting-associated protein 36	VPS36
Downregulated	cellular process (GO:0009987)	ENSG00000155886	Sodium/potassium/calcium exchanger 2	SLC24A2	transporter(PC00227)
Downregulated	cellular process (GO:0009987)	ENSG00000170374	Transcription factor Sp7	SP7	DNA binding protein(PC00009);transcription cofactor(PC00217);zinc finger transcription factor(PC00244)
Downregulated	cellular process (GO:0009987)	ENSG00000091844	Regulator of G-protein signaling 17	RGS17	G-protein modulator(PC00022)
Downregulated	cellular process (GO:0009987)	ENSG00000162889	MAP kinase-activated protein kinase 2	MAPKAPK2	non-motor microtubule binding protein(PC00166);non-receptor serine/threonine protein kinase(PC00167)
Downregulated	cellular process (GO:0009987)	ENSG00000123610	Tumor necrosis factor-inducible gene 6 protein	TNFAIP6	extracellular matrix structural protein(PC00103)
Downregulated	cellular process (GO:0009987)	ENSG00000180182	Mediator of RNA polymerase II transcription subunit 14	MED14	receptor(PC00197);transcription cofactor(PC00217)
Downregulated	cellular process (GO:0009987)	ENSG00000239474	Kelch-like protein 41	KLHL41
Downregulated	cellular process (GO:0009987)	ENSG00000197461	Platelet-derived growth factor subunit A	PDGFA	growth factor(PC00112)
Downregulated	cellular process (GO:0009987)	ENSG00000126368	Nuclear receptor subfamily 1 group D member 1	NR1D1	nuclear hormone receptor(PC00169);nucleic acid binding(PC00171)
Downregulated	cellular process (GO:0009987)	ENSG00000140992	3-phosphoinositide-dependent protein kinase 1	PDPK1	annexin(PC00050);calmodulin(PC00061);non-receptor serine/threonine protein kinase(PC00167);transfer/carrier protein(PC00219)
Downregulated	cellular process (GO:0009987)	ENSG00000115421	Poly(A) polymerase gamma	PAPOLG	mRNA polyadenylation factor(PC00146)
Downregulated	cellular process (GO:0009987)	ENSG00000163904	Sentrin-specific protease 2	SENP2	protease(PC00190)
Downregulated	cellular process (GO:0009987)	ENSG00000149582	Transmembrane protein 25	TMEM25	immunoglobulin receptor superfamily(PC00124);immunoglobulin superfamily cell adhesion molecule(PC00125);membrane-bound signaling molecule(PC00152);myelin protein(PC00161)
Downregulated	cellular process (GO:0009987)	ENSG00000137522	RING finger protein 121	RNF121	ubiquitin-protein ligase(PC00234)
Downregulated	cellular process (GO:0009987)	ENSG00000136738	Signal transducing adapter molecule 1	STAM	membrane traffic protein(PC00150);transporter(PC00227)
Downregulated	cellular process (GO:0009987)	ENSG00000148688	Ribonuclease P protein subunit p30	RPP30	endoribonuclease(PC00094);hydrolase(PC00121)
Downregulated	cellular process (GO:0009987)	ENSG00000019144	Pleckstrin homology-like domain family B member 1	PHLDB1	transmembrane receptor regulatory/adaptor protein(PC00226)
Downregulated	cellular process (GO:0009987)	ENSG00000070808	Calcium/calmodulin-dependent protein kinase type II subunit alpha	CAMK2A
Downregulated	cellular process (GO:0009987)	ENSG00000103342	Eukaryotic peptide chain release factor GTP-binding subunit ERF3A	GSPT1	G-protein(PC00020);hydrolase(PC00121);translation elongation factor(PC00222);translation initiation factor(PC00224);translation release factor(PC00225)
Downregulated	cellular process (GO:0009987)	ENSG00000145725	Inositol hexakisphosphate and diphosphoinositol-pentakisphosphate kinase 2	PPIP5K2
Downregulated	cellular process (GO:0009987)	ENSG00000154096	Thy-1 membrane glycoprotein	THY1
Downregulated	cellular process (GO:0009987)	ENSG00000186063	Axin interactor, dorsalization-associated protein	AIDA
Downregulated	cellular process (GO:0009987)	ENSG00000173269	Multimerin-2	MMRN2	extracellular matrix glycoprotein(PC00100)
Downregulated	cellular process (GO:0009987)	ENSG00000196296	Sarcoplasmic/endoplasmic reticulum calcium ATPase 1	ATP2A1	cation transporter(PC00068);hydrolase(PC00121);ion channel(PC00133)
Downregulated	cellular process (GO:0009987)	ENSG00000175899	Alpha-2-macroglobulin	A2M	complement component(PC00078);cytokine(PC00083);serine protease inhibitor(PC00204)
Downregulated	cellular process (GO:0009987)	ENSG00000198040	Zinc finger protein 84	ZNF84
Downregulated	cellular process (GO:0009987)	ENSG00000081277	Plakophilin-1	PKP1	intermediate filament binding protein(PC00130)
Downregulated	cellular process (GO:0009987)	ENSG00000182752	Pappalysin-1	PAPPA
Downregulated	cellular process (GO:0009987)	ENSG00000123213	Neurolysin, mitochondrial	NLN	metalloprotease(PC00153)
Downregulated	cellular process (GO:0009987)	ENSG00000020181	Adhesion G protein-coupled receptor A2	ADGRA2	G-protein coupled receptor(PC00021);antibacterial response protein(PC00051)
Downregulated	cellular process (GO:0009987)	ENSG00000171992	Synaptopodin	SYNPO	non-motor actin binding protein(PC00165)
Downregulated	cellular process (GO:0009987)	ENSG00000136205	Tensin-3	TNS3	protein phosphatase(PC00195)
Downregulated	cellular process (GO:0009987)	ENSG00000090097	Poly(rC)-binding protein 4	PCBP4	enzyme modulator(PC00095);mRNA splicing factor(PC00148);ribonucleoprotein(PC00201)
Downregulated	cellular process (GO:0009987)	ENSG00000074054	CLIP-associating protein 1	CLASP1	structural protein(PC00211)
Downregulated	cellular process (GO:0009987)	ENSG00000131459	Glutamine--fructose-6-phosphate aminotransferase [isomerizing] 2	GFPT2	transaminase(PC00216)
Downregulated	cellular process (GO:0009987)	ENSG00000061656	Sperm-associated antigen 4 protein	SPAG4	non-motor microtubule binding protein(PC00166);structural protein(PC00211)
Downregulated	cellular process (GO:0009987)	ENSG00000171490	Ribosomal L1 domain-containing protein 1	RSL1D1	ribosomal protein(PC00202)
Downregulated	cellular process (GO:0009987)	ENSG00000215788	Tumor necrosis factor receptor superfamily member 25	TNFRSF25	tumor necrosis factor receptor(PC00230)
Downregulated	cellular process (GO:0009987)	ENSG00000240682	Pre-mRNA-splicing factor ISY1 homolog	ISY1
Downregulated	cellular process (GO:0009987)	ENSG00000180638	Multidrug and toxin extrusion protein 2	SLC47A2	transporter(PC00227)
Downregulated	cellular process (GO:0009987)	ENSG00000100348	Thioredoxin, mitochondrial	TXN2	oxidoreductase(PC00176)
Downregulated	cellular process (GO:0009987)	ENSG00000172269	UDP-N-acetylglucosamine--dolichyl-phosphate N-acetylglucosaminephosphotransferase	DPAGT1	glycosyltransferase(PC00111)
Downregulated	cellular process (GO:0009987)	ENSG00000177082	WD repeat-containing protein 73	WDR73	receptor(PC00197)
Downregulated	cellular process (GO:0009987)	ENSG00000102572	Serine/threonine-protein kinase 24	STK24
Downregulated	cellular process (GO:0009987)	ENSG00000105711	Sodium channel subunit beta-1	SCN1B	voltage-gated sodium channel(PC00243)
Downregulated	cellular process (GO:0009987)	ENSG00000088298	ER degradation-enhancing alpha-mannosidase-like protein 2	EDEM2	chaperone(PC00072)
Downregulated	cellular process (GO:0009987)	ENSG00000156298	Tetraspanin-7	TSPAN7	cell adhesion molecule(PC00069);membrane-bound signaling molecule(PC00152);receptor(PC00197)
Downregulated	cellular process (GO:0009987)	ENSG00000115840	Calcium-binding mitochondrial carrier protein Aralar1	SLC25A12	amino acid transporter(PC00046);calmodulin(PC00061);mitochondrial carrier protein(PC00158);ribosomal protein(PC00202);transfer/carrier protein(PC00219)
Downregulated	cellular process (GO:0009987)	ENSG00000111641	Probable 28S rRNA (cytosine(4447)-C(5))-methyltransferase	NOP2
Downregulated	cellular process (GO:0009987)	ENSG00000179833	SERTA domain-containing protein 2	SERTAD2	transcription factor(PC00218)
Downregulated	cellular process (GO:0009987)	ENSG00000035403	Vinculin	VCL	cell adhesion molecule(PC00069);non-motor actin binding protein(PC00165)
Downregulated	cellular process (GO:0009987)	ENSG00000117632	Stathmin	STMN1
Downregulated	cellular process (GO:0009987)	ENSG00000110931	Calcium/calmodulin-dependent protein kinase kinase 2	CAMKK2
Downregulated	cellular process (GO:0009987)	ENSG00000257727	Protein canopy homolog 2	CNPY2
Downregulated	cellular process (GO:0009987)	ENSG00000146426	T-lymphoma invasion and metastasis-inducing protein 2	TIAM2	guanyl-nucleotide exchange factor(PC00113);signaling molecule(PC00207)
Downregulated	cellular process (GO:0009987)	ENSG00000075407	Zinc finger protein 37A	ZNF37A
Downregulated	cellular process (GO:0009987)	ENSG00000182986	Zinc finger protein 320	ZNF320
Downregulated	cellular process (GO:0009987)	ENSG00000092096	Solute carrier family 22 member 17	SLC22A17	carbohydrate transporter(PC00067);cation transporter(PC00068);transfer/carrier protein(PC00219)
Downregulated	cellular process (GO:0009987)	ENSG00000163093	Bardet-Biedl syndrome 5 protein	BBS5
Downregulated	cellular process (GO:0009987)	ENSG00000165494	Pre-mRNA cleavage complex 2 protein Pcf11	PCF11	mRNA processing factor(PC00147)
Downregulated	cellular process (GO:0009987)	ENSG00000109927	Alpha-tectorin	TECTA	cell adhesion molecule(PC00069);extracellular matrix glycoprotein(PC00100)
Downregulated	cellular process (GO:0009987)	ENSG00000171817	Zinc finger protein 540	ZNF540
Downregulated	cellular process (GO:0009987)	ENSG00000047315	DNA-directed RNA polymerase II subunit RPB2	POLR2B	DNA-directed RNA polymerase(PC00019);nucleotidyltransferase(PC00174)
Downregulated	cellular process (GO:0009987)	ENSG00000072134	Epsin-2	EPN2
Downregulated	cellular process (GO:0009987)	ENSG00000205436	Exocyst complex component 3-like protein 4	EXOC3L4	membrane traffic protein(PC00150)
Downregulated	cellular process (GO:0009987)	ENSG00000181195	Proenkephalin-A	PENK	neuropeptide(PC00162)
Downregulated	cellular process (GO:0009987)	ENSG00000111737	Ras-related protein Rab-35	RAB35
Downregulated	cellular process (GO:0009987)	ENSG00000170624	Delta-sarcoglycan	SGCD	cytoskeletal protein(PC00085)
Downregulated	cellular process (GO:0009987)	ENSG00000189241	Testis-specific Y-encoded-like protein 1	TSPYL1	chaperone(PC00072);phosphatase inhibitor(PC00183)
Downregulated	cellular process (GO:0009987)	ENSG00000156052	Guanine nucleotide-binding protein G(q) subunit alpha	GNAQ	heterotrimeric G-protein(PC00117)
Downregulated	cellular process (GO:0009987)	ENSG00000156735	BAG family molecular chaperone regulator 4	BAG4
Downregulated	cellular process (GO:0009987)	ENSG00000146072	Tumor necrosis factor receptor superfamily member 21	TNFRSF21	tumor necrosis factor receptor(PC00230)
Downregulated	cellular process (GO:0009987)	ENSG00000251569	Uncharacterized protein	unassigned
Downregulated	cellular process (GO:0009987)	ENSG00000115221	Integrin beta-6	ITGB6	cell adhesion molecule(PC00069);extracellular matrix glycoprotein(PC00100);receptor(PC00197)
Downregulated	cellular process (GO:0009987)	ENSG00000176533	Guanine nucleotide-binding protein G(I)/G(S)/G(O) subunit gamma-7	GNG7	heterotrimeric G-protein(PC00117)
Downregulated	cellular process (GO:0009987)	ENSG00000186469	Guanine nucleotide-binding protein G(I)/G(S)/G(O) subunit gamma-2	GNG2	heterotrimeric G-protein(PC00117)
Downregulated	cellular process (GO:0009987)	ENSG00000198346	Zinc finger protein 813	ZNF813
Downregulated	cellular process (GO:0009987)	ENSG00000197050	Zinc finger protein 420	ZNF420
Downregulated	cellular process (GO:0009987)	ENSG00000033178	Ubiquitin-like modifier-activating enzyme 6	UBA6	ligase(PC00142);transfer/carrier protein(PC00219)
Downregulated	cellular process (GO:0009987)	ENSG00000120889	Tumor necrosis factor receptor superfamily member 10B	TNFRSF10B	tumor necrosis factor receptor(PC00230)
Downregulated	cellular process (GO:0009987)	ENSG00000148606	DNA-directed RNA polymerase III subunit RPC1	POLR3A	DNA-directed RNA polymerase(PC00019);nucleotidyltransferase(PC00174)
Downregulated	cellular process (GO:0009987)	ENSG00000196628	Transcription factor 4	TCF4	basic helix-loop-helix transcription factor(PC00055);nucleic acid binding(PC00171)
Downregulated	cellular process (GO:0009987)	ENSG00000067177	Phosphorylase b kinase regulatory subunit alpha, skeletal muscle isoform	PHKA1	kinase activator(PC00138)
Downregulated	cellular process (GO:0009987)	ENSG00000148730	Eukaryotic translation initiation factor 4E-binding protein 2	EIF4EBP2	translation factor(PC00223)
Downregulated	cellular process (GO:0009987)	ENSG00000133895	Menin	MEN1
Downregulated	cellular process (GO:0009987)	ENSG00000083814	Zinc finger protein 671	ZNF671	KRAB box transcription factor(PC00029)
Downregulated	cellular process (GO:0009987)	ENSG00000197016	Zinc finger protein 470	ZNF470
Downregulated	cellular process (GO:0009987)	ENSG00000106069	Beta-chimaerin	CHN2	G-protein modulator(PC00022)
Downregulated	cellular process (GO:0009987)	ENSG00000197808	Zinc finger protein 461	ZNF461
Downregulated	cellular process (GO:0009987)	ENSG00000102265	Metalloproteinase inhibitor 1	TIMP1
Downregulated	cellular process (GO:0009987)	ENSG00000168487	Bone morphogenetic protein 1	BMP1
Downregulated	cellular process (GO:0009987)	ENSG00000139329	Lumican	LUM	extracellular matrix protein(PC00102);receptor(PC00197)
Downregulated	cellular process (GO:0009987)	ENSG00000196632	Serine/threonine-protein kinase WNK3	WNK3	non-receptor serine/threonine protein kinase(PC00167)
Downregulated	cellular process (GO:0009987)	ENSG00000185909	Kelch domain-containing protein 8B	KLHDC8B
Downregulated	cellular process (GO:0009987)	ENSG00000159086	PAX3- and PAX7-binding protein 1	PAXBP1	nucleic acid binding(PC00171);transcription factor(PC00218)
Downregulated	cellular process (GO:0009987)	ENSG00000125814	Beta-soluble NSF attachment protein	NAPB	membrane traffic protein(PC00150)
Downregulated	cellular process (GO:0009987)	ENSG00000116990	Protein L-Myc	MYCL	basic helix-loop-helix transcription factor(PC00055);nucleic acid binding(PC00171)
Downregulated	cellular process (GO:0009987)	ENSG00000160293	Guanine nucleotide exchange factor VAV2	VAV2	guanyl-nucleotide exchange factor(PC00113);signaling molecule(PC00207)
Downregulated	cellular process (GO:0009987)	ENSG00000134308	14-3-3 protein theta	YWHAQ	chaperone(PC00072)
Downregulated	cellular process (GO:0009987)	ENSG00000049247	Urotensin-2	UTS2	peptide hormone(PC00179)
Downregulated	cellular process (GO:0009987)	ENSG00000174579	E3 ubiquitin-protein ligase MSL2	MSL2
Downregulated	cellular process (GO:0009987)	ENSG00000117533	Vesicle-associated membrane protein 4	VAMP4	SNARE protein(PC00034)
Downregulated	cellular process (GO:0009987)	ENSG00000198440	Zinc finger protein 583	ZNF583
Downregulated	cellular process (GO:0009987)	ENSG00000179909	Zinc finger protein 154	ZNF154
Downregulated	cellular process (GO:0009987)	ENSG00000162231	Nuclear RNA export factor 1	NXF1	RNA binding protein(PC00031)
Downregulated	cellular process (GO:0009987)	ENSG00000146587	RB-associated KRAB zinc finger protein	RBAK
Downregulated	cellular process (GO:0009987)	ENSG00000105329	Transforming growth factor beta-1	TGFB1	growth factor(PC00112)
Downregulated	cellular process (GO:0009987)	ENSG00000122435	tRNA:m(4)X modification enzyme TRM13 homolog	TRMT13
Downregulated	cellular process (GO:0009987)	ENSG00000198176	Transcription factor Dp-1	TFDP1	nucleic acid binding(PC00171);transcription factor(PC00218)
Downregulated	cellular process (GO:0009987)	ENSG00000174227	GPI ethanolamine phosphate transferase 2	PIGG
Downregulated	cellular process (GO:0009987)	ENSG00000213020	Zinc finger protein 611	ZNF611
Downregulated	cellular process (GO:0009987)	ENSG00000108773	Histone acetyltransferase KAT2A	KAT2A	acetyltransferase(PC00038);chromatin/chromatin-binding protein(PC00077)
Downregulated	cellular process (GO:0009987)	ENSG00000162980	ADP-ribosylation factor-like protein 5A	ARL5A
Downregulated	cellular process (GO:0009987)	ENSG00000234284	Zinc finger protein 879	ZNF879
Downregulated	cellular process (GO:0009987)	ENSG00000198945	Lethal(3)malignant brain tumor-like protein 3	L3MBTL3	chromatin/chromatin-binding protein(PC00077);transcription factor(PC00218)
Downregulated	cellular process (GO:0009987)	ENSG00000204305	Advanced glycosylation end product-specific receptor	AGER	immunoglobulin superfamily cell adhesion molecule(PC00125);receptor(PC00197)
Downregulated	cellular process (GO:0009987)	ENSG00000221994	Zinc finger protein 630	ZNF630
Downregulated	cellular process (GO:0009987)	ENSG00000167291	TBC1 domain family member 16	TBC1D16	G-protein modulator(PC00022);hydrolase(PC00121)
Downregulated	cellular process (GO:0009987)	ENSG00000145391	Histone-lysine N-methyltransferase SETD7	SETD7	kinase(PC00137)
Downregulated	cellular process (GO:0009987)	ENSG00000156697	U3 small nucleolar RNA-associated protein 14 homolog A	UTP14A	nuclease(PC00170);ribosomal protein(PC00202)
Downregulated	cellular process (GO:0009987)	ENSG00000136869	Toll-like receptor 4	TLR4
Downregulated	cellular process (GO:0009987)	ENSG00000173848	Neuroepithelial cell-transforming gene 1 protein	NET1	guanyl-nucleotide exchange factor(PC00113)
Downregulated	cellular process (GO:0009987)	ENSG00000159346	Adiponectin receptor protein 1	ADIPOR1	receptor(PC00197)
Downregulated	cellular process (GO:0009987)	ENSG00000151789	Zinc finger protein 385D	ZNF385D	nuclease(PC00170);zinc finger transcription factor(PC00244)
Downregulated	cellular process (GO:0009987)	ENSG00000107566	Erlin-1	ERLIN1
Downregulated	cellular process (GO:0009987)	ENSG00000038427	Versican core protein	VCAN	extracellular matrix glycoprotein(PC00100)
Downregulated	cellular process (GO:0009987)	ENSG00000241978	A-kinase anchor protein 2	AKAP2
Downregulated	cellular process (GO:0009987)	ENSG00000104635	Zinc transporter ZIP14	SLC39A14	transporter(PC00227)
Downregulated	cellular process (GO:0009987)	ENSG00000130985	Ubiquitin-like modifier-activating enzyme 1	UBA1	ligase(PC00142);transfer/carrier protein(PC00219)
Downregulated	cellular process (GO:0009987)	ENSG00000101000	Endothelial protein C receptor	PROCR	enzyme modulator(PC00095);receptor(PC00197)
Downregulated	cellular process (GO:0009987)	ENSG00000176383	N-acetyllactosaminide beta-1,3-N-acetylglucosaminyltransferase 4	B3GNT4	glycosyltransferase(PC00111)
Downregulated	cellular process (GO:0009987)	ENSG00000112305	Stromal membrane-associated protein 1	SMAP1	G-protein modulator(PC00022);nucleic acid binding(PC00171)
Downregulated	cellular process (GO:0009987)	ENSG00000100600	Legumain	LGMN	cysteine protease(PC00081)
Downregulated	cellular process (GO:0009987)	ENSG00000172890	Glutamine-dependent NAD(+) synthetase	NADSYN1
Downregulated	cellular process (GO:0009987)	ENSG00000130177	Cell division cycle protein 16 homolog	CDC16
Downregulated	cellular process (GO:0009987)	ENSG00000168010	Autophagy-related protein 16-2	ATG16L2
Downregulated	cellular process (GO:0009987)	ENSG00000152683	Zinc transporter 6	SLC30A6	transporter(PC00227)
Downregulated	cellular process (GO:0009987)	ENSG00000135164	Cyclin-D-binding Myb-like transcription factor 1	DMTF1	DNA binding protein(PC00009);transcription factor(PC00218)
Downregulated	cellular process (GO:0009987)	ENSG00000089737	ATP-dependent RNA helicase DDX24	DDX24	RNA helicase(PC00032)
Downregulated	cellular process (GO:0009987)	ENSG00000115306	Spectrin beta chain, non-erythrocytic 1	SPTBN1	non-motor actin binding protein(PC00165)
Downregulated	cellular process (GO:0009987)	ENSG00000196458	Zinc finger protein 605	ZNF605
Downregulated	cellular process (GO:0009987)	ENSG00000049245	Vesicle-associated membrane protein 3	VAMP3	SNARE protein(PC00034)
Downregulated	cellular process (GO:0009987)	ENSG00000170860	U6 snRNA-associated Sm-like protein LSm3	LSM3	mRNA splicing factor(PC00148)
Downregulated	cellular process (GO:0009987)	ENSG00000164647	Metalloreductase STEAP1	STEAP1
Downregulated	cellular process (GO:0009987)	ENSG00000267855	NADH dehydrogenase [ubiquinone] 1 alpha subcomplex subunit 7	NDUFA7
Downregulated	cellular process (GO:0009987)	ENSG00000104375	Serine/threonine-protein kinase 3	STK3
Upregulated	muscle contraction (GO:0006936)	ENSG00000143549	Tropomyosin alpha-3 chain	TPM3	actin binding motor protein(PC00040)
Upregulated	muscle contraction (GO:0006936)	ENSG00000125414	Myosin-2	MYH2	G-protein modulator(PC00022);actin binding motor protein(PC00040);cell junction protein(PC00070)
Upregulated	muscle contraction (GO:0006936)	ENSG00000159173	Troponin I, slow skeletal muscle	TNNI1	non-motor actin binding protein(PC00165)
Upregulated	muscle contraction (GO:0006936)	ENSG00000170214	Alpha-1B adrenergic receptor	ADRA1B	G-protein coupled receptor(PC00021)
Upregulated	muscle contraction (GO:0006936)	ENSG00000107438	PDZ and LIM domain protein 1	PDLIM1	non-motor actin binding protein(PC00165);transcription factor(PC00218)
Upregulated	muscle contraction (GO:0006936)	ENSG00000138119	Myoferlin	MYOF	membrane traffic protein(PC00150)
Upregulated	muscle contraction (GO:0006936)	ENSG00000160808	Myosin light chain 3	MYL3	actin family cytoskeletal protein(PC00041);calmodulin(PC00061)
Upregulated	muscle contraction (GO:0006936)	ENSG00000117519	Calponin-3	CNN3	non-motor actin binding protein(PC00165)
Upregulated	muscle contraction (GO:0006936)	ENSG00000091482	Small muscular protein	SMPX
Upregulated	muscle contraction (GO:0006936)	ENSG00000169271	Heat shock protein beta-3	HSPB3	chaperone(PC00072)
Upregulated	muscle contraction (GO:0006936)	ENSG00000133055	Myosin-binding protein H	MYBPH
Upregulated	muscle contraction (GO:0006936)	ENSG00000169252	Beta-2 adrenergic receptor	ADRB2	G-protein coupled receptor(PC00021)
Upregulated	muscle contraction (GO:0006936)	ENSG00000111245	Myosin regulatory light chain 2, ventricular/cardiac muscle isoform	MYL2	actin family cytoskeletal protein(PC00041);calmodulin(PC00061)
Upregulated	muscle contraction (GO:0006936)	ENSG00000159792	Serine/threonine-protein kinase H1	PSKH1	non-receptor serine/threonine protein kinase(PC00167)
Upregulated	muscle contraction (GO:0006936)	ENSG00000170775	Prosaposin receptor GPR37	GPR37	G-protein coupled receptor(PC00021)
Upregulated	muscle contraction (GO:0006936)	ENSG00000101608	Myosin regulatory light chain 12A	MYL12A	actin family cytoskeletal protein(PC00041);calmodulin(PC00061)
Upregulated	muscle contraction (GO:0006936)	ENSG00000114854	Troponin C, slow skeletal and cardiac muscles	TNNC1	actin family cytoskeletal protein(PC00041);calmodulin(PC00061)
Upregulated	muscle contraction (GO:0006936)	ENSG00000109063	Myosin-3	MYH3	G-protein modulator(PC00022);actin binding motor protein(PC00040);cell junction protein(PC00070)
Upregulated	muscle contraction (GO:0006936)	ENSG00000180209	Myosin regulatory light chain 2, skeletal muscle isoform	MYLPF	actin family cytoskeletal protein(PC00041);calmodulin(PC00061)
Down- & upregulated	transcription, DNA-dependent (GO:0006351)	ENSG00000147180	Zinc finger protein 711	ZNF711
Down- & upregulated	transcription, DNA-dependent (GO:0006351)	ENSG00000147124	Zinc finger protein 41	ZNF41
Down- & upregulated	transcription, DNA-dependent (GO:0006351)	ENSG00000204304	Pre-B-cell leukemia transcription factor 2	PBX2	DNA-directed RNA polymerase(PC00019)
Down- & upregulated	transcription, DNA-dependent (GO:0006351)	ENSG00000147118	Zinc finger protein 182	ZNF182
Down- & upregulated	transcription, DNA-dependent (GO:0006351)	ENSG00000113356	DNA-directed RNA polymerase III subunit RPC7	POLR3G	DNA-directed RNA polymerase(PC00019)
Down- & upregulated	transcription, DNA-dependent (GO:0006351)	ENSG00000198464	Zinc finger protein 480	ZNF480
Down- & upregulated	transcription, DNA-dependent (GO:0006351)	ENSG00000073792	Insulin-like growth factor 2 mRNA-binding protein 2	IGF2BP2	enzyme modulator(PC00095);mRNA splicing factor(PC00148);ribonucleoprotein(PC00201)
Down- & upregulated	transcription, DNA-dependent (GO:0006351)	ENSG00000196417	Zinc finger protein 765	ZNF765
Down- & upregulated	transcription, DNA-dependent (GO:0006351)	ENSG00000180257	Zinc finger protein 816	ZNF816
Down- & upregulated	transcription, DNA-dependent (GO:0006351)	ENSG00000196110	Zinc finger protein 699	ZNF699
Down- & upregulated	transcription, DNA-dependent (GO:0006351)	ENSG00000170949	Zinc finger protein 160	ZNF160
Down- & upregulated	transcription, DNA-dependent (GO:0006351)	ENSG00000164631	Zinc finger protein 12	ZNF12
Down- & upregulated	transcription, DNA-dependent (GO:0006351)	ENSG00000135272	MyoD family inhibitor domain-containing protein	MDFIC	transcription factor(PC00218)
Down- & upregulated	transcription, DNA-dependent (GO:0006351)	ENSG00000172466	Zinc finger protein 24	ZNF24
Down- & upregulated	transcription, DNA-dependent (GO:0006351)	ENSG00000204604	Zinc finger protein 468	ZNF468
Down- & upregulated	transcription, DNA-dependent (GO:0006351)	ENSG00000198538	Zinc finger protein 28	ZNF28
Down- & upregulated	transcription, DNA-dependent (GO:0006351)	ENSG00000171843	Protein AF-9	MLLT3	chromatin/chromatin-binding protein(PC00077);transcription factor(PC00218)
Down- & upregulated	transcription, DNA-dependent (GO:0006351)	ENSG00000093167	Leucine-rich repeat flightless-interacting protein 2	LRRFIP2	RNA binding protein(PC00031);transcription cofactor(PC00217)
Down- & upregulated	transcription, DNA-dependent (GO:0006351)	ENSG00000196387	Zinc finger protein 140	ZNF140
Down- & upregulated	transcription, DNA-dependent (GO:0006351)	ENSG00000263002	Zinc finger protein 234	ZNF234
Down- & upregulated	transcription, DNA-dependent (GO:0006351)	ENSG00000167377	Zinc finger protein 23	ZNF23
Down- & upregulated	transcription, DNA-dependent (GO:0006351)	ENSG00000119414	Serine/threonine-protein phosphatase 6 catalytic subunit	PPP6C	calcium-binding protein(PC00060);protein phosphatase(PC00195)
Down- & upregulated	transcription, DNA-dependent (GO:0006351)	ENSG00000114166	Histone acetyltransferase KAT2B	KAT2B	acetyltransferase(PC00038);chromatin/chromatin-binding protein(PC00077)
Down- & upregulated	transcription, DNA-dependent (GO:0006351)	ENSG00000204611	Zinc finger protein 616	ZNF616
Down- & upregulated	transcription, DNA-dependent (GO:0006351)	ENSG00000167554	Zinc finger protein 610	ZNF610
Down- & upregulated	transcription, DNA-dependent (GO:0006351)	ENSG00000121022	COP9 signalosome complex subunit 5	COPS5	transcription factor(PC00218)
Down- & upregulated	transcription, DNA-dependent (GO:0006351)	ENSG00000198040	Zinc finger protein 84	ZNF84
Down- & upregulated	transcription, DNA-dependent (GO:0006351)	ENSG00000010318	PHD finger protein 7	PHF7	DNA binding protein(PC00009)
Down- & upregulated	transcription, DNA-dependent (GO:0006351)	ENSG00000090097	Poly(rC)-binding protein 4	PCBP4	enzyme modulator(PC00095);mRNA splicing factor(PC00148);ribonucleoprotein(PC00201)
Down- & upregulated	transcription, DNA-dependent (GO:0006351)	ENSG00000137075	E3 ubiquitin-protein ligase RNF38	RNF38
Down- & upregulated	transcription, DNA-dependent (GO:0006351)	ENSG00000075407	Zinc finger protein 37A	ZNF37A
Down- & upregulated	transcription, DNA-dependent (GO:0006351)	ENSG00000182986	Zinc finger protein 320	ZNF320
Down- & upregulated	transcription, DNA-dependent (GO:0006351)	ENSG00000165494	Pre-mRNA cleavage complex 2 protein Pcf11	PCF11	mRNA processing factor(PC00147)
Down- & upregulated	transcription, DNA-dependent (GO:0006351)	ENSG00000171817	Zinc finger protein 540	ZNF540
Down- & upregulated	transcription, DNA-dependent (GO:0006351)	ENSG00000096070	Bromodomain and PHD finger-containing protein 3	BRPF3	nucleic acid binding(PC00171);zinc finger transcription factor(PC00244)
Down- & upregulated	transcription, DNA-dependent (GO:0006351)	ENSG00000123091	RING finger protein 11	RNF11
Down- & upregulated	transcription, DNA-dependent (GO:0006351)	ENSG00000198346	Zinc finger protein 813	ZNF813
Down- & upregulated	transcription, DNA-dependent (GO:0006351)	ENSG00000147140	Non-POU domain-containing octamer-binding protein	NONO	mRNA splicing factor(PC00148)
Down- & upregulated	transcription, DNA-dependent (GO:0006351)	ENSG00000197050	Zinc finger protein 420	ZNF420
Down- & upregulated	transcription, DNA-dependent (GO:0006351)	ENSG00000197016	Zinc finger protein 470	ZNF470
Down- & upregulated	transcription, DNA-dependent (GO:0006351)	ENSG00000197808	Zinc finger protein 461	ZNF461
Down- & upregulated	transcription, DNA-dependent (GO:0006351)	ENSG00000198440	Zinc finger protein 583	ZNF583
Down- & upregulated	transcription, DNA-dependent (GO:0006351)	ENSG00000179909	Zinc finger protein 154	ZNF154
Down- & upregulated	transcription, DNA-dependent (GO:0006351)	ENSG00000146587	RB-associated KRAB zinc finger protein	RBAK
Down- & upregulated	transcription, DNA-dependent (GO:0006351)	ENSG00000213020	Zinc finger protein 611	ZNF611
Down- & upregulated	transcription, DNA-dependent (GO:0006351)	ENSG00000108773	Histone acetyltransferase KAT2A	KAT2A	acetyltransferase(PC00038);chromatin/chromatin-binding protein(PC00077)
Down- & upregulated	transcription, DNA-dependent (GO:0006351)	ENSG00000110768	General transcription factor IIH subunit 1	GTF2H1	transcription factor(PC00218)
Down- & upregulated	transcription, DNA-dependent (GO:0006351)	ENSG00000234284	Zinc finger protein 879	ZNF879
Down- & upregulated	transcription, DNA-dependent (GO:0006351)	ENSG00000221994	Zinc finger protein 630	ZNF630
Down- & upregulated	transcription, DNA-dependent (GO:0006351)	ENSG00000213246	Transcription elongation factor SPT4	SUPT4H1	chromatin/chromatin-binding protein(PC00077);transcription factor(PC00218)
Down- & upregulated	transcription, DNA-dependent (GO:0006351)	ENSG00000164938	Tumor protein p53-inducible nuclear protein 1	TP53INP1
Down- & upregulated	transcription, DNA-dependent (GO:0006351)	ENSG00000157514	TSC22 domain family protein 3	TSC22D3	transcription factor(PC00218)
Down- & upregulated	transcription, DNA-dependent (GO:0006351)	ENSG00000111670	N-acetylglucosamine-1-phosphotransferase subunits alpha/beta	GNPTAB	transcription factor(PC00218)
Down- & upregulated	transcription, DNA-dependent (GO:0006351)	ENSG00000196458	Zinc finger protein 605	ZNF605
Down- & upregulated	regulation of nucleobase-containing compound metabolic process (GO:0019219)	ENSG00000188559	Ral GTPase-activating protein subunit alpha-2	RALGAPA2	G-protein modulator(PC00022)
Down- & upregulated	regulation of nucleobase-containing compound metabolic process (GO:0019219)	ENSG00000135999	Enhancer of polycomb homolog 2	EPC2	chromatin/chromatin-binding protein(PC00077)
Down- & upregulated	regulation of nucleobase-containing compound metabolic process (GO:0019219)	ENSG00000147180	Zinc finger protein 711	ZNF711
Down- & upregulated	regulation of nucleobase-containing compound metabolic process (GO:0019219)	ENSG00000147124	Zinc finger protein 41	ZNF41
Down- & upregulated	regulation of nucleobase-containing compound metabolic process (GO:0019219)	ENSG00000147118	Zinc finger protein 182	ZNF182
Down- & upregulated	regulation of nucleobase-containing compound metabolic process (GO:0019219)	ENSG00000182742	Homeobox protein Hox-B4	HOXB4	DNA binding protein(PC00009);homeobox transcription factor(PC00119)
Down- & upregulated	regulation of nucleobase-containing compound metabolic process (GO:0019219)	ENSG00000174136	RGM domain family member B	RGMB
Down- & upregulated	regulation of nucleobase-containing compound metabolic process (GO:0019219)	ENSG00000198464	Zinc finger protein 480	ZNF480
Down- & upregulated	regulation of nucleobase-containing compound metabolic process (GO:0019219)	ENSG00000108468	Chromobox protein homolog 1	CBX1	chromatin/chromatin-binding protein(PC00077);transcription factor(PC00218)
Down- & upregulated	regulation of nucleobase-containing compound metabolic process (GO:0019219)	ENSG00000196417	Zinc finger protein 765	ZNF765
Down- & upregulated	regulation of nucleobase-containing compound metabolic process (GO:0019219)	ENSG00000022267	Four and a half LIM domains protein 1	FHL1	RNA binding protein(PC00031);actin family cytoskeletal protein(PC00041);homeobox transcription factor(PC00119)
Down- & upregulated	regulation of nucleobase-containing compound metabolic process (GO:0019219)	ENSG00000180257	Zinc finger protein 816	ZNF816
Down- & upregulated	regulation of nucleobase-containing compound metabolic process (GO:0019219)	ENSG00000261611	Uncharacterized protein	unassigned	KRAB box transcription factor(PC00029)
Down- & upregulated	regulation of nucleobase-containing compound metabolic process (GO:0019219)	ENSG00000099956	SWI/SNF-related matrix-associated actin-dependent regulator of chromatin subfamily B member 1	SMARCB1	DNA binding protein(PC00009)
Down- & upregulated	regulation of nucleobase-containing compound metabolic process (GO:0019219)	ENSG00000196110	Zinc finger protein 699	ZNF699
Down- & upregulated	regulation of nucleobase-containing compound metabolic process (GO:0019219)	ENSG00000049246	Period circadian protein homolog 3	PER3	transcription cofactor(PC00217)
Down- & upregulated	regulation of nucleobase-containing compound metabolic process (GO:0019219)	ENSG00000170949	Zinc finger protein 160	ZNF160
Down- & upregulated	regulation of nucleobase-containing compound metabolic process (GO:0019219)	ENSG00000170214	Alpha-1B adrenergic receptor	ADRA1B	G-protein coupled receptor(PC00021)
Down- & upregulated	regulation of nucleobase-containing compound metabolic process (GO:0019219)	ENSG00000164631	Zinc finger protein 12	ZNF12
Down- & upregulated	regulation of nucleobase-containing compound metabolic process (GO:0019219)	ENSG00000165821	Sal-like protein 2	SALL2	nucleic acid binding(PC00171);zinc finger transcription factor(PC00244)
Down- & upregulated	regulation of nucleobase-containing compound metabolic process (GO:0019219)	ENSG00000135272	MyoD family inhibitor domain-containing protein	MDFIC	transcription factor(PC00218)
Down- & upregulated	regulation of nucleobase-containing compound metabolic process (GO:0019219)	ENSG00000087206	BRCA1-A complex subunit RAP80	UIMC1
Down- & upregulated	regulation of nucleobase-containing compound metabolic process (GO:0019219)	ENSG00000189042	Zinc finger protein 567	ZNF567	KRAB box transcription factor(PC00029)
Down- & upregulated	regulation of nucleobase-containing compound metabolic process (GO:0019219)	ENSG00000074219	Transcriptional enhancer factor TEF-4	TEAD2	transcription factor(PC00218)
Down- & upregulated	regulation of nucleobase-containing compound metabolic process (GO:0019219)	ENSG00000172466	Zinc finger protein 24	ZNF24
Down- & upregulated	regulation of nucleobase-containing compound metabolic process (GO:0019219)	ENSG00000142556	Zinc finger protein 614	ZNF614	KRAB box transcription factor(PC00029)
Down- & upregulated	regulation of nucleobase-containing compound metabolic process (GO:0019219)	ENSG00000107021	TBC1 domain family member 13	TBC1D13	G-protein modulator(PC00022);hydrolase(PC00121)
Down- & upregulated	regulation of nucleobase-containing compound metabolic process (GO:0019219)	ENSG00000172687	Protein ZNF738	ZNF738	KRAB box transcription factor(PC00029);nucleic acid binding(PC00171)
Down- & upregulated	regulation of nucleobase-containing compound metabolic process (GO:0019219)	ENSG00000204604	Zinc finger protein 468	ZNF468
Down- & upregulated	regulation of nucleobase-containing compound metabolic process (GO:0019219)	ENSG00000108239	TBC1 domain family member 12	TBC1D12	G-protein modulator(PC00022);hydrolase(PC00121)
Down- & upregulated	regulation of nucleobase-containing compound metabolic process (GO:0019219)	ENSG00000198538	Zinc finger protein 28	ZNF28
Down- & upregulated	regulation of nucleobase-containing compound metabolic process (GO:0019219)	ENSG00000163602	RING1 and YY1-binding protein	RYBP	transcription cofactor(PC00217)
Down- & upregulated	regulation of nucleobase-containing compound metabolic process (GO:0019219)	ENSG00000168509	Hemojuvelin	HFE2
Down- & upregulated	regulation of nucleobase-containing compound metabolic process (GO:0019219)	ENSG00000107438	PDZ and LIM domain protein 1	PDLIM1	non-motor actin binding protein(PC00165);transcription factor(PC00218)
Down- & upregulated	regulation of nucleobase-containing compound metabolic process (GO:0019219)	ENSG00000174839	Protein DENND6A	DENND6A
Down- & upregulated	regulation of nucleobase-containing compound metabolic process (GO:0019219)	ENSG00000011454	Rab GTPase-activating protein 1	RABGAP1	G-protein modulator(PC00022);hydrolase(PC00121)
Down- & upregulated	regulation of nucleobase-containing compound metabolic process (GO:0019219)	ENSG00000196387	Zinc finger protein 140	ZNF140
Down- & upregulated	regulation of nucleobase-containing compound metabolic process (GO:0019219)	ENSG00000116478	Histone deacetylase 1	HDAC1	deacetylase(PC00087);nucleic acid binding(PC00171);reductase(PC00198)
Down- & upregulated	regulation of nucleobase-containing compound metabolic process (GO:0019219)	ENSG00000063438	Aryl hydrocarbon receptor repressor	AHRR	basic helix-loop-helix transcription factor(PC00055);receptor(PC00197)
Down- & upregulated	regulation of nucleobase-containing compound metabolic process (GO:0019219)	ENSG00000263002	Zinc finger protein 234	ZNF234
Down- & upregulated	regulation of nucleobase-containing compound metabolic process (GO:0019219)	ENSG00000185619	Polycomb group RING finger protein 3	PCGF3	ubiquitin-protein ligase(PC00234)
Down- & upregulated	regulation of nucleobase-containing compound metabolic process (GO:0019219)	ENSG00000050344	Nuclear factor erythroid 2-related factor 3	NFE2L3	non-motor actin binding protein(PC00165);nucleic acid binding(PC00171);serine protease(PC00203);transcription factor(PC00218)
Down- & upregulated	regulation of nucleobase-containing compound metabolic process (GO:0019219)	ENSG00000004848	Homeobox protein ARX	ARX	DNA binding protein(PC00009);homeobox transcription factor(PC00119)
Down- & upregulated	regulation of nucleobase-containing compound metabolic process (GO:0019219)	ENSG00000134324	Phosphatidate phosphatase LPIN1	LPIN1
Down- & upregulated	regulation of nucleobase-containing compound metabolic process (GO:0019219)	ENSG00000115548	Lysine-specific demethylase 3A	KDM3A	zinc finger transcription factor(PC00244)
Down- & upregulated	regulation of nucleobase-containing compound metabolic process (GO:0019219)	ENSG00000182263	Fidgetin	FIGN	non-motor microtubule binding protein(PC00166)
Down- & upregulated	regulation of nucleobase-containing compound metabolic process (GO:0019219)	ENSG00000167377	Zinc finger protein 23	ZNF23
Down- & upregulated	regulation of nucleobase-containing compound metabolic process (GO:0019219)	ENSG00000150051	Homeobox protein Mohawk	MKX	homeobox transcription factor(PC00119);nucleic acid binding(PC00171)
Down- & upregulated	regulation of nucleobase-containing compound metabolic process (GO:0019219)	ENSG00000183878	Histone demethylase UTY	UTY	transcription factor(PC00218)
Down- & upregulated	regulation of nucleobase-containing compound metabolic process (GO:0019219)	ENSG00000119414	Serine/threonine-protein phosphatase 6 catalytic subunit	PPP6C	calcium-binding protein(PC00060);protein phosphatase(PC00195)
Down- & upregulated	regulation of nucleobase-containing compound metabolic process (GO:0019219)	ENSG00000187079	Transcriptional enhancer factor TEF-1	TEAD1	transcription factor(PC00218)
Down- & upregulated	regulation of nucleobase-containing compound metabolic process (GO:0019219)	ENSG00000136111	TBC1 domain family member 4	TBC1D4	G-protein modulator(PC00022);hydrolase(PC00121)
Down- & upregulated	regulation of nucleobase-containing compound metabolic process (GO:0019219)	ENSG00000048649	Remodeling and spacing factor 1	RSF1	acetyltransferase(PC00038);chromatin/chromatin-binding protein(PC00077);zinc finger transcription factor(PC00244)
Down- & upregulated	regulation of nucleobase-containing compound metabolic process (GO:0019219)	ENSG00000172379	Aryl hydrocarbon receptor nuclear translocator 2	ARNT2	basic helix-loop-helix transcription factor(PC00055)
Down- & upregulated	regulation of nucleobase-containing compound metabolic process (GO:0019219)	ENSG00000111707	Sin3 histone deacetylase corepressor complex component SDS3	SUDS3
Down- & upregulated	regulation of nucleobase-containing compound metabolic process (GO:0019219)	ENSG00000188321	Zinc finger protein 559	ZNF559	KRAB box transcription factor(PC00029)
Down- & upregulated	regulation of nucleobase-containing compound metabolic process (GO:0019219)	ENSG00000011258	MBT domain-containing protein 1	MBTD1	chromatin/chromatin-binding protein(PC00077);transcription factor(PC00218)
Down- & upregulated	regulation of nucleobase-containing compound metabolic process (GO:0019219)	ENSG00000204611	Zinc finger protein 616	ZNF616
Down- & upregulated	regulation of nucleobase-containing compound metabolic process (GO:0019219)	ENSG00000136982	Sister chromatid cohesion protein DCC1	DSCC1	replication origin binding protein(PC00199)
Down- & upregulated	regulation of nucleobase-containing compound metabolic process (GO:0019219)	ENSG00000167554	Zinc finger protein 610	ZNF610
Down- & upregulated	regulation of nucleobase-containing compound metabolic process (GO:0019219)	ENSG00000091844	Regulator of G-protein signaling 17	RGS17	G-protein modulator(PC00022)
Down- & upregulated	regulation of nucleobase-containing compound metabolic process (GO:0019219)	ENSG00000106829	Transducin-like enhancer protein 4	TLE4	transcription cofactor(PC00217)
Down- & upregulated	regulation of nucleobase-containing compound metabolic process (GO:0019219)	ENSG00000129194	Protein SOX-15	SOX15	HMG box transcription factor(PC00024);nucleic acid binding(PC00171)
Down- & upregulated	regulation of nucleobase-containing compound metabolic process (GO:0019219)	ENSG00000169252	Beta-2 adrenergic receptor	ADRB2	G-protein coupled receptor(PC00021)
Down- & upregulated	regulation of nucleobase-containing compound metabolic process (GO:0019219)	ENSG00000154096	Thy-1 membrane glycoprotein	THY1
Down- & upregulated	regulation of nucleobase-containing compound metabolic process (GO:0019219)	ENSG00000174606	Protein angel homolog 2	ANGEL2	exoribonuclease(PC00099)
Down- & upregulated	regulation of nucleobase-containing compound metabolic process (GO:0019219)	ENSG00000198040	Zinc finger protein 84	ZNF84
Down- & upregulated	regulation of nucleobase-containing compound metabolic process (GO:0019219)	ENSG00000137075	E3 ubiquitin-protein ligase RNF38	RNF38
Down- & upregulated	regulation of nucleobase-containing compound metabolic process (GO:0019219)	ENSG00000167384	Zinc finger protein 180	ZNF180	KRAB box transcription factor(PC00029)
Down- & upregulated	regulation of nucleobase-containing compound metabolic process (GO:0019219)	ENSG00000135111	T-box transcription factor TBX3	TBX3	nucleic acid binding(PC00171);transcription factor(PC00218)
Down- & upregulated	regulation of nucleobase-containing compound metabolic process (GO:0019219)	ENSG00000140332	Transducin-like enhancer protein 3	TLE3	transcription cofactor(PC00217)
Down- & upregulated	regulation of nucleobase-containing compound metabolic process (GO:0019219)	ENSG00000075407	Zinc finger protein 37A	ZNF37A
Down- & upregulated	regulation of nucleobase-containing compound metabolic process (GO:0019219)	ENSG00000182986	Zinc finger protein 320	ZNF320
Down- & upregulated	regulation of nucleobase-containing compound metabolic process (GO:0019219)	ENSG00000115415	Signal transducer and activator of transcription 1-alpha/beta	STAT1	nucleic acid binding(PC00171);transcription factor(PC00218)
Down- & upregulated	regulation of nucleobase-containing compound metabolic process (GO:0019219)	ENSG00000139687	Retinoblastoma-associated protein	RB1	nucleic acid binding(PC00171);transcription factor(PC00218)
Down- & upregulated	regulation of nucleobase-containing compound metabolic process (GO:0019219)	ENSG00000124641	Mediator of RNA polymerase II transcription subunit 20	MED20	ubiquitin-protein ligase(PC00234)
Down- & upregulated	regulation of nucleobase-containing compound metabolic process (GO:0019219)	ENSG00000092969	Transforming growth factor beta-2	TGFB2	growth factor(PC00112)
Down- & upregulated	regulation of nucleobase-containing compound metabolic process (GO:0019219)	ENSG00000171817	Zinc finger protein 540	ZNF540
Down- & upregulated	regulation of nucleobase-containing compound metabolic process (GO:0019219)	ENSG00000102908	Nuclear factor of activated T-cells 5	NFAT5	transcription factor(PC00218)
Down- & upregulated	regulation of nucleobase-containing compound metabolic process (GO:0019219)	ENSG00000148229	DNA polymerase epsilon subunit 3	POLE3	DNA-directed DNA polymerase(PC00018);transcription factor(PC00218)
Down- & upregulated	regulation of nucleobase-containing compound metabolic process (GO:0019219)	ENSG00000163171	Cdc42 effector protein 3	CDC42EP3
Down- & upregulated	regulation of nucleobase-containing compound metabolic process (GO:0019219)	ENSG00000156052	Guanine nucleotide-binding protein G(q) subunit alpha	GNAQ	heterotrimeric G-protein(PC00117)
Down- & upregulated	regulation of nucleobase-containing compound metabolic process (GO:0019219)	ENSG00000123091	RING finger protein 11	RNF11
Down- & upregulated	regulation of nucleobase-containing compound metabolic process (GO:0019219)	ENSG00000198346	Zinc finger protein 813	ZNF813
Down- & upregulated	regulation of nucleobase-containing compound metabolic process (GO:0019219)	ENSG00000147140	Non-POU domain-containing octamer-binding protein	NONO	mRNA splicing factor(PC00148)
Down- & upregulated	regulation of nucleobase-containing compound metabolic process (GO:0019219)	ENSG00000154655	Lethal(3)malignant brain tumor-like protein 4	L3MBTL4	chromatin/chromatin-binding protein(PC00077);transcription factor(PC00218)
Down- & upregulated	regulation of nucleobase-containing compound metabolic process (GO:0019219)	ENSG00000197050	Zinc finger protein 420	ZNF420
Down- & upregulated	regulation of nucleobase-containing compound metabolic process (GO:0019219)	ENSG00000196628	Transcription factor 4	TCF4	basic helix-loop-helix transcription factor(PC00055);nucleic acid binding(PC00171)
Down- & upregulated	regulation of nucleobase-containing compound metabolic process (GO:0019219)	ENSG00000116793	Putative homeodomain transcription factor 1	PHTF1	homeobox transcription factor(PC00119);nucleic acid binding(PC00171)
Down- & upregulated	regulation of nucleobase-containing compound metabolic process (GO:0019219)	ENSG00000133895	Menin	MEN1
Down- & upregulated	regulation of nucleobase-containing compound metabolic process (GO:0019219)	ENSG00000083814	Zinc finger protein 671	ZNF671	KRAB box transcription factor(PC00029)
Down- & upregulated	regulation of nucleobase-containing compound metabolic process (GO:0019219)	ENSG00000197016	Zinc finger protein 470	ZNF470
Down- & upregulated	regulation of nucleobase-containing compound metabolic process (GO:0019219)	ENSG00000106069	Beta-chimaerin	CHN2	G-protein modulator(PC00022)
Down- & upregulated	regulation of nucleobase-containing compound metabolic process (GO:0019219)	ENSG00000197808	Zinc finger protein 461	ZNF461
Down- & upregulated	regulation of nucleobase-containing compound metabolic process (GO:0019219)	ENSG00000256825	Uncharacterized protein	unassigned	KRAB box transcription factor(PC00029)
Down- & upregulated	regulation of nucleobase-containing compound metabolic process (GO:0019219)	ENSG00000143248	Regulator of G-protein signaling 5	RGS5	G-protein modulator(PC00022)
Down- & upregulated	regulation of nucleobase-containing compound metabolic process (GO:0019219)	ENSG00000116990	Protein L-Myc	MYCL	basic helix-loop-helix transcription factor(PC00055);nucleic acid binding(PC00171)
Down- & upregulated	regulation of nucleobase-containing compound metabolic process (GO:0019219)	ENSG00000198440	Zinc finger protein 583	ZNF583
Down- & upregulated	regulation of nucleobase-containing compound metabolic process (GO:0019219)	ENSG00000179909	Zinc finger protein 154	ZNF154
Down- & upregulated	regulation of nucleobase-containing compound metabolic process (GO:0019219)	ENSG00000146587	RB-associated KRAB zinc finger protein	RBAK
Down- & upregulated	regulation of nucleobase-containing compound metabolic process (GO:0019219)	ENSG00000105329	Transforming growth factor beta-1	TGFB1	growth factor(PC00112)
Down- & upregulated	regulation of nucleobase-containing compound metabolic process (GO:0019219)	ENSG00000213020	Zinc finger protein 611	ZNF611
Down- & upregulated	regulation of nucleobase-containing compound metabolic process (GO:0019219)	ENSG00000125398	Transcription factor SOX-9	SOX9	HMG box transcription factor(PC00024);nucleic acid binding(PC00171)
Down- & upregulated	regulation of nucleobase-containing compound metabolic process (GO:0019219)	ENSG00000112186	Adenylyl cyclase-associated protein 2	CAP2	actin family cytoskeletal protein(PC00041)
Down- & upregulated	regulation of nucleobase-containing compound metabolic process (GO:0019219)	ENSG00000234284	Zinc finger protein 879	ZNF879
Down- & upregulated	regulation of nucleobase-containing compound metabolic process (GO:0019219)	ENSG00000198945	Lethal(3)malignant brain tumor-like protein 3	L3MBTL3	chromatin/chromatin-binding protein(PC00077);transcription factor(PC00218)
Down- & upregulated	regulation of nucleobase-containing compound metabolic process (GO:0019219)	ENSG00000221994	Zinc finger protein 630	ZNF630
Down- & upregulated	regulation of nucleobase-containing compound metabolic process (GO:0019219)	ENSG00000167291	TBC1 domain family member 16	TBC1D16	G-protein modulator(PC00022);hydrolase(PC00121)
Down- & upregulated	regulation of nucleobase-containing compound metabolic process (GO:0019219)	ENSG00000164938	Tumor protein p53-inducible nuclear protein 1	TP53INP1
Down- & upregulated	regulation of nucleobase-containing compound metabolic process (GO:0019219)	ENSG00000175395	Zinc finger protein 25	ZNF25	KRAB box transcription factor(PC00029)
Down- & upregulated	regulation of nucleobase-containing compound metabolic process (GO:0019219)	ENSG00000107566	Erlin-1	ERLIN1
Down- & upregulated	regulation of nucleobase-containing compound metabolic process (GO:0019219)	ENSG00000138767	CCR4-NOT transcription complex subunit 6-like	CNOT6L	exoribonuclease(PC00099)
Down- & upregulated	regulation of nucleobase-containing compound metabolic process (GO:0019219)	ENSG00000143321	Hepatoma-derived growth factor	HDGF	growth factor(PC00112);transcription cofactor(PC00217)
Down- & upregulated	regulation of nucleobase-containing compound metabolic process (GO:0019219)	ENSG00000157514	TSC22 domain family protein 3	TSC22D3	transcription factor(PC00218)
Down- & upregulated	regulation of nucleobase-containing compound metabolic process (GO:0019219)	ENSG00000251192	Zinc finger protein 674	ZNF674	KRAB box transcription factor(PC00029)
Down- & upregulated	regulation of nucleobase-containing compound metabolic process (GO:0019219)	ENSG00000196458	Zinc finger protein 605	ZNF605
Down- & upregulated	regulation of nucleobase-containing compound metabolic process (GO:0019219)	ENSG00000067369	Tumor suppressor p53-binding protein 1	TP53BP1
Down- & upregulated	regulation of nucleobase-containing compound metabolic process (GO:0019219)	ENSG00000134852	Circadian locomoter output cycles protein kaput	CLOCK	basic helix-loop-helix transcription factor(PC00055)
Down- & upregulated	regulation of nucleobase-containing compound metabolic process (GO:0019219)	ENSG00000102098	Sex comb on midleg-like protein 2	SCML2	chromatin/chromatin-binding protein(PC00077);transcription factor(PC00218)
Down- & upregulated	cellular process (GO:0009987)	ENSG00000169439	Syndecan-2	SDC2	cell adhesion molecule(PC00069);cytoskeletal protein(PC00085);defense/immunity protein(PC00090);extracellular matrix glycoprotein(PC00100);membrane-bound signaling molecule(PC00152)
Down- & upregulated	cellular process (GO:0009987)	ENSG00000188559	Ral GTPase-activating protein subunit alpha-2	RALGAPA2	G-protein modulator(PC00022)
Down- & upregulated	cellular process (GO:0009987)	ENSG00000137822	Gamma-tubulin complex component 4	TUBGCP4	non-motor microtubule binding protein(PC00166)
Down- & upregulated	cellular process (GO:0009987)	ENSG00000113569	Nuclear pore complex protein Nup155	NUP155
Down- & upregulated	cellular process (GO:0009987)	ENSG00000130943	Polycystic kidney disease and receptor for egg jelly-related protein	PKDREJ	G-protein modulator(PC00022);ion channel(PC00133);membrane-bound signaling molecule(PC00152)
Down- & upregulated	cellular process (GO:0009987)	ENSG00000143549	Tropomyosin alpha-3 chain	TPM3	actin binding motor protein(PC00040)
Down- & upregulated	cellular process (GO:0009987)	ENSG00000130222	Growth arrest and DNA damage-inducible protein GADD45 gamma	GADD45G
Down- & upregulated	cellular process (GO:0009987)	ENSG00000158445	Potassium voltage-gated channel subfamily B member 1	KCNB1
Down- & upregulated	cellular process (GO:0009987)	ENSG00000135999	Enhancer of polycomb homolog 2	EPC2	chromatin/chromatin-binding protein(PC00077)
Down- & upregulated	cellular process (GO:0009987)	ENSG00000067715	Synaptotagmin-1	SYT1	membrane trafficking regulatory protein(PC00151)
Down- & upregulated	cellular process (GO:0009987)	ENSG00000132388	Ubiquitin-conjugating enzyme E2 G1	UBE2G1
Down- & upregulated	cellular process (GO:0009987)	ENSG00000154114	Tubulin-specific chaperone cofactor E-like protein	TBCEL	chaperone(PC00072);non-motor microtubule binding protein(PC00166)
Down- & upregulated	cellular process (GO:0009987)	ENSG00000124422	Ubiquitin carboxyl-terminal hydrolase 22	USP22
Down- & upregulated	cellular process (GO:0009987)	ENSG00000147180	Zinc finger protein 711	ZNF711
Down- & upregulated	cellular process (GO:0009987)	ENSG00000165832	Probable tRNA pseudouridine synthase 1	TRUB1	isomerase(PC00135);lyase(PC00144);nucleic acid binding(PC00171)
Down- & upregulated	cellular process (GO:0009987)	ENSG00000113580	Glucocorticoid receptor	NR3C1	nuclear hormone receptor(PC00169);nucleic acid binding(PC00171)
Down- & upregulated	cellular process (GO:0009987)	ENSG00000125414	Myosin-2	MYH2	G-protein modulator(PC00022);actin binding motor protein(PC00040);cell junction protein(PC00070)
Down- & upregulated	cellular process (GO:0009987)	ENSG00000111540	Ras-related protein Rab-5B	RAB5B
Down- & upregulated	cellular process (GO:0009987)	ENSG00000132953	Exportin-4	XPO4	transfer/carrier protein(PC00219)
Down- & upregulated	cellular process (GO:0009987)	ENSG00000147124	Zinc finger protein 41	ZNF41
Down- & upregulated	cellular process (GO:0009987)	ENSG00000204138	Phosphatase and actin regulator 4	PHACTR4	phosphatase modulator(PC00184)
Down- & upregulated	cellular process (GO:0009987)	ENSG00000158169	Fanconi anemia group C protein	FANCC
Down- & upregulated	cellular process (GO:0009987)	ENSG00000147118	Zinc finger protein 182	ZNF182
Down- & upregulated	cellular process (GO:0009987)	ENSG00000167074	Thyrotroph embryonic factor	TEF	nucleic acid binding(PC00171);transcription factor(PC00218)
Down- & upregulated	cellular process (GO:0009987)	ENSG00000174136	RGM domain family member B	RGMB
Down- & upregulated	cellular process (GO:0009987)	ENSG00000151617	Endothelin-1 receptor	EDNRA	G-protein coupled receptor(PC00021)
Down- & upregulated	cellular process (GO:0009987)	ENSG00000188452	Ceramide kinase-like protein	CERKL
Down- & upregulated	cellular process (GO:0009987)	ENSG00000175130	MARCKS-related protein	MARCKSL1	non-motor actin binding protein(PC00165);signaling molecule(PC00207);structural protein(PC00211)
Down- & upregulated	cellular process (GO:0009987)	ENSG00000250349	Tetraspanin	unassigned	cell adhesion molecule(PC00069);membrane-bound signaling molecule(PC00152);receptor(PC00197)
Down- & upregulated	cellular process (GO:0009987)	ENSG00000159388	Protein BTG2	BTG2
Down- & upregulated	cellular process (GO:0009987)	ENSG00000113356	DNA-directed RNA polymerase III subunit RPC7	POLR3G	DNA-directed RNA polymerase(PC00019)
Down- & upregulated	cellular process (GO:0009987)	ENSG00000083312	Transportin-1	TNPO1	transfer/carrier protein(PC00219);transporter(PC00227)
Down- & upregulated	cellular process (GO:0009987)	ENSG00000135925	Protein Wnt-10a	WNT10A	signaling molecule(PC00207)
Down- & upregulated	cellular process (GO:0009987)	ENSG00000069956	Mitogen-activated protein kinase 6	MAPK6	non-receptor serine/threonine protein kinase(PC00167)
Down- & upregulated	cellular process (GO:0009987)	ENSG00000079335	Dual specificity protein phosphatase CDC14A	CDC14A
Down- & upregulated	cellular process (GO:0009987)	ENSG00000198464	Zinc finger protein 480	ZNF480
Down- & upregulated	cellular process (GO:0009987)	ENSG00000148110	Hippocampus abundant transcript-like protein 1	MFSD14B
Down- & upregulated	cellular process (GO:0009987)	ENSG00000115170	Activin receptor type-1	ACVR1	TGF-beta receptor(PC00035);serine/threonine protein kinase receptor(PC00205)
Down- & upregulated	cellular process (GO:0009987)	ENSG00000108468	Chromobox protein homolog 1	CBX1	chromatin/chromatin-binding protein(PC00077);transcription factor(PC00218)
Down- & upregulated	cellular process (GO:0009987)	ENSG00000174738	Nuclear receptor subfamily 1 group D member 2	NR1D2	nuclear hormone receptor(PC00169);nucleic acid binding(PC00171)
Down- & upregulated	cellular process (GO:0009987)	ENSG00000196821	Uncharacterized protein C6orf106	C6orf106
Down- & upregulated	cellular process (GO:0009987)	ENSG00000047056	WD repeat-containing protein 37	WDR37
Down- & upregulated	cellular process (GO:0009987)	ENSG00000073792	Insulin-like growth factor 2 mRNA-binding protein 2	IGF2BP2	enzyme modulator(PC00095);mRNA splicing factor(PC00148);ribonucleoprotein(PC00201)
Down- & upregulated	cellular process (GO:0009987)	ENSG00000183785	Tubulin alpha-8 chain	TUBA8	tubulin(PC00228)
Down- & upregulated	cellular process (GO:0009987)	ENSG00000134245	Protein Wnt-2b	WNT2B	signaling molecule(PC00207)
Down- & upregulated	cellular process (GO:0009987)	ENSG00000204619	Protein phosphatase 1 regulatory subunit 11	PPP1R11	phosphatase inhibitor(PC00183)
Down- & upregulated	cellular process (GO:0009987)	ENSG00000127946	Huntingtin-interacting protein 1	HIP1	non-motor actin binding protein(PC00165)
Down- & upregulated	cellular process (GO:0009987)	ENSG00000138080	EMILIN-1	EMILIN1	extracellular matrix glycoprotein(PC00100)
Down- & upregulated	cellular process (GO:0009987)	ENSG00000132323	Integrin-linked kinase-associated serine/threonine phosphatase 2C	ILKAP	kinase inhibitor(PC00139);protein phosphatase(PC00195)
Down- & upregulated	cellular process (GO:0009987)	ENSG00000175895	Pleckstrin homology domain-containing family F member 2	PLEKHF2
Down- & upregulated	cellular process (GO:0009987)	ENSG00000196417	Zinc finger protein 765	ZNF765
Down- & upregulated	cellular process (GO:0009987)	ENSG00000147606	Anion exchange transporter	SLC26A7
Down- & upregulated	cellular process (GO:0009987)	ENSG00000079308	Tensin-1	TNS1	protein phosphatase(PC00195)
Down- & upregulated	cellular process (GO:0009987)	ENSG00000157764	Serine/threonine-protein kinase B-raf	BRAF
Down- & upregulated	cellular process (GO:0009987)	ENSG00000180257	Zinc finger protein 816	ZNF816
Down- & upregulated	cellular process (GO:0009987)	ENSG00000135862	Laminin subunit gamma-1	LAMC1	extracellular matrix linker protein(PC00101);receptor(PC00197)
Down- & upregulated	cellular process (GO:0009987)	ENSG00000184900	Small ubiquitin-related modifier 3	SUMO3
Down- & upregulated	cellular process (GO:0009987)	ENSG00000099956	SWI/SNF-related matrix-associated actin-dependent regulator of chromatin subfamily B member 1	SMARCB1	DNA binding protein(PC00009)
Down- & upregulated	cellular process (GO:0009987)	ENSG00000155858	U7 snRNA-associated Sm-like protein LSm11	LSM11
Down- & upregulated	cellular process (GO:0009987)	ENSG00000196110	Zinc finger protein 699	ZNF699
Down- & upregulated	cellular process (GO:0009987)	ENSG00000117335	Membrane cofactor protein	CD46
Down- & upregulated	cellular process (GO:0009987)	ENSG00000049246	Period circadian protein homolog 3	PER3	transcription cofactor(PC00217)
Down- & upregulated	cellular process (GO:0009987)	ENSG00000170949	Zinc finger protein 160	ZNF160
Down- & upregulated	cellular process (GO:0009987)	ENSG00000122180	Myogenin	MYOG	basic helix-loop-helix transcription factor(PC00055);nucleic acid binding(PC00171)
Down- & upregulated	cellular process (GO:0009987)	ENSG00000126217	Guanine nucleotide exchange factor DBS	MCF2L	guanyl-nucleotide exchange factor(PC00113);signaling molecule(PC00207)
Down- & upregulated	cellular process (GO:0009987)	ENSG00000139998	Ras-related protein Rab-15	RAB15
Down- & upregulated	cellular process (GO:0009987)	ENSG00000164631	Zinc finger protein 12	ZNF12
Down- & upregulated	cellular process (GO:0009987)	ENSG00000170214	Alpha-1B adrenergic receptor	ADRA1B	G-protein coupled receptor(PC00021)
Down- & upregulated	cellular process (GO:0009987)	ENSG00000157654	Protein PALM2-AKAP2 (Fragment)	PALM2-AKAP2
Down- & upregulated	cellular process (GO:0009987)	ENSG00000136631	Vacuolar protein sorting-associated protein 45	VPS45	membrane trafficking regulatory protein(PC00151);transporter(PC00227)
Down- & upregulated	cellular process (GO:0009987)	ENSG00000170412	G-protein coupled receptor family C group 5 member C	GPRC5C	G-protein coupled receptor(PC00021)
Down- & upregulated	cellular process (GO:0009987)	ENSG00000196468	Fibroblast growth factor 16	FGF16	growth factor(PC00112)
Down- & upregulated	cellular process (GO:0009987)	ENSG00000165821	Sal-like protein 2	SALL2	nucleic acid binding(PC00171);zinc finger transcription factor(PC00244)
Down- & upregulated	cellular process (GO:0009987)	ENSG00000106404	Claudin-15	CLDN15	tight junction(PC00214)
Down- & upregulated	cellular process (GO:0009987)	ENSG00000087206	BRCA1-A complex subunit RAP80	UIMC1
Down- & upregulated	cellular process (GO:0009987)	ENSG00000135272	MyoD family inhibitor domain-containing protein	MDFIC	transcription factor(PC00218)
Down- & upregulated	cellular process (GO:0009987)	ENSG00000198648	STE20/SPS1-related proline-alanine-rich protein kinase	STK39
Down- & upregulated	cellular process (GO:0009987)	ENSG00000144893	Mediator of RNA polymerase II transcription subunit 12-like protein	MED12L	nucleic acid binding(PC00171);transcription cofactor(PC00217)
Down- & upregulated	cellular process (GO:0009987)	ENSG00000189042	Zinc finger protein 567	ZNF567	KRAB box transcription factor(PC00029)
Down- & upregulated	cellular process (GO:0009987)	ENSG00000172466	Zinc finger protein 24	ZNF24
Down- & upregulated	cellular process (GO:0009987)	ENSG00000062716	Vacuole membrane protein 1	VMP1	receptor(PC00197);signaling molecule(PC00207)
Down- & upregulated	cellular process (GO:0009987)	ENSG00000152223	Ectopic P granules protein 5 homolog	EPG5
Down- & upregulated	cellular process (GO:0009987)	ENSG00000142230	SUMO-activating enzyme subunit 1	SAE1	ligase(PC00142);transfer/carrier protein(PC00219)
Down- & upregulated	cellular process (GO:0009987)	ENSG00000148660	Calcium/calmodulin-dependent protein kinase type II subunit gamma	CAMK2G
Down- & upregulated	cellular process (GO:0009987)	ENSG00000168872	ATP-dependent RNA helicase DDX19A	DDX19A	RNA helicase(PC00032)
Down- & upregulated	cellular process (GO:0009987)	ENSG00000127804	Methyltransferase-like protein 16	METTL16	methyltransferase(PC00155)
Down- & upregulated	cellular process (GO:0009987)	ENSG00000073711	Serine/threonine-protein phosphatase 2A regulatory subunit B'' subunit alpha	PPP2R3A	protein phosphatase(PC00195)
Down- & upregulated	cellular process (GO:0009987)	ENSG00000068120	Bifunctional coenzyme A synthase	COASY
Down- & upregulated	cellular process (GO:0009987)	ENSG00000067048	ATP-dependent RNA helicase DDX3Y	DDX3Y	RNA helicase(PC00032)
Down- & upregulated	cellular process (GO:0009987)	ENSG00000198689	Sodium/hydrogen exchanger 6	SLC9A6
Down- & upregulated	cellular process (GO:0009987)	ENSG00000107021	TBC1 domain family member 13	TBC1D13	G-protein modulator(PC00022);hydrolase(PC00121)
Down- & upregulated	cellular process (GO:0009987)	ENSG00000101290	Phosphatidate cytidylyltransferase 2	CDS2
Down- & upregulated	cellular process (GO:0009987)	ENSG00000197321	Supervillin	SVIL	non-motor actin binding protein(PC00165)
Down- & upregulated	cellular process (GO:0009987)	ENSG00000204604	Zinc finger protein 468	ZNF468
Down- & upregulated	cellular process (GO:0009987)	ENSG00000148671	Adipogenesis regulatory factor	ADIRF
Down- & upregulated	cellular process (GO:0009987)	ENSG00000119630	Placenta growth factor	PGF	growth factor(PC00112)
Down- & upregulated	cellular process (GO:0009987)	ENSG00000101265	Ras association domain-containing protein 2	RASSF2	G-protein modulator(PC00022)
Down- & upregulated	cellular process (GO:0009987)	ENSG00000143507	Dual specificity protein phosphatase 10	DUSP10
Down- & upregulated	cellular process (GO:0009987)	ENSG00000014138	DNA polymerase alpha subunit B	POLA2	DNA-directed DNA polymerase(PC00018)
Down- & upregulated	cellular process (GO:0009987)	ENSG00000152661	Gap junction alpha-1 protein	GJA1	gap junction(PC00105)
Down- & upregulated	cellular process (GO:0009987)	ENSG00000106392	Glycoprotein-N-acetylgalactosamine 3-beta-galactosyltransferase 1	C1GALT1
Down- & upregulated	cellular process (GO:0009987)	ENSG00000108239	TBC1 domain family member 12	TBC1D12	G-protein modulator(PC00022);hydrolase(PC00121)
Down- & upregulated	cellular process (GO:0009987)	ENSG00000188554	Next to BRCA1 gene 1 protein	NBR1
Down- & upregulated	cellular process (GO:0009987)	ENSG00000101343	Crooked neck-like protein 1	CRNKL1	mRNA splicing factor(PC00148)
Down- & upregulated	cellular process (GO:0009987)	ENSG00000264364	Dynein light chain 2, cytoplasmic	DYNLL2	enzyme modulator(PC00095);microtubule family cytoskeletal protein(PC00157)
Down- & upregulated	cellular process (GO:0009987)	ENSG00000179598	Mitochondrial cardiolipin hydrolase	PLD6	endoribonuclease(PC00094);phospholipase(PC00186)
Down- & upregulated	cellular process (GO:0009987)	ENSG00000160710	Double-stranded RNA-specific adenosine deaminase	ADAR	DNA binding protein(PC00009);RNA binding protein(PC00031);deaminase(PC00088);defense/immunity protein(PC00090);kinase activator(PC00138)
Down- & upregulated	cellular process (GO:0009987)	ENSG00000171385	Potassium voltage-gated channel subfamily D member 3	KCND3
Down- & upregulated	cellular process (GO:0009987)	ENSG00000198538	Zinc finger protein 28	ZNF28
Down- & upregulated	cellular process (GO:0009987)	ENSG00000165917	43 kDa receptor-associated protein of the synapse	RAPSN	guanyl-nucleotide exchange factor(PC00113);transmembrane receptor regulatory/adaptor protein(PC00226)
Down- & upregulated	cellular process (GO:0009987)	ENSG00000151136	Ankyrin repeat and BTB/POZ domain-containing protein BTBD11	BTBD11	growth factor(PC00112);non-motor actin binding protein(PC00165);serine protease(PC00203);transcription cofactor(PC00217)
Down- & upregulated	cellular process (GO:0009987)	ENSG00000168334	Xin actin-binding repeat-containing protein 1	XIRP1	actin family cytoskeletal protein(PC00041)
Down- & upregulated	cellular process (GO:0009987)	ENSG00000168509	Hemojuvelin	HFE2
Down- & upregulated	cellular process (GO:0009987)	ENSG00000118965	WD repeat-containing protein 35	WDR35
Down- & upregulated	cellular process (GO:0009987)	ENSG00000146223	60S ribosomal protein L7-like 1	RPL7L1	ribosomal protein(PC00202)
Down- & upregulated	cellular process (GO:0009987)	ENSG00000101955	Sushi repeat-containing protein SRPX	SRPX
Down- & upregulated	cellular process (GO:0009987)	ENSG00000157827	Formin-like protein 2	FMNL2	non-motor actin binding protein(PC00165)
Down- & upregulated	cellular process (GO:0009987)	ENSG00000085978	Autophagy-related protein 16-1	ATG16L1
Down- & upregulated	cellular process (GO:0009987)	ENSG00000107438	PDZ and LIM domain protein 1	PDLIM1	non-motor actin binding protein(PC00165);transcription factor(PC00218)
Down- & upregulated	cellular process (GO:0009987)	ENSG00000165997	ADP-ribosylation factor-like protein 5B	ARL5B
Down- & upregulated	cellular process (GO:0009987)	ENSG00000167191	G-protein coupled receptor family C group 5 member B	GPRC5B	G-protein coupled receptor(PC00021)
Down- & upregulated	cellular process (GO:0009987)	ENSG00000100678	Sodium/calcium exchanger 3	SLC8A3
Down- & upregulated	cellular process (GO:0009987)	ENSG00000198771	CapZ-interacting protein	RCSD1	cytoskeletal protein(PC00085)
Down- & upregulated	cellular process (GO:0009987)	ENSG00000075415	Phosphate carrier protein, mitochondrial	SLC25A3	amino acid transporter(PC00046);calmodulin(PC00061);mitochondrial carrier protein(PC00158);ribosomal protein(PC00202);transfer/carrier protein(PC00219)
Down- & upregulated	cellular process (GO:0009987)	ENSG00000174839	Protein DENND6A	DENND6A
Down- & upregulated	cellular process (GO:0009987)	ENSG00000197506	Solute carrier family 28 member 3	SLC28A3	transporter(PC00227)
Down- & upregulated	cellular process (GO:0009987)	ENSG00000137177	Kinesin-like protein KIF13A	KIF13A	microtubule binding motor protein(PC00156)
Down- & upregulated	cellular process (GO:0009987)	ENSG00000154305	Melanoma inhibitory activity protein 3	MIA3	growth factor(PC00112)
Down- & upregulated	cellular process (GO:0009987)	ENSG00000100739	B1 bradykinin receptor	BDKRB1	G-protein coupled receptor(PC00021)
Down- & upregulated	cellular process (GO:0009987)	ENSG00000159248	Gap junction delta-2 protein	GJD2	gap junction(PC00105)
Down- & upregulated	cellular process (GO:0009987)	ENSG00000103522	Interleukin-21 receptor	IL21R	type I cytokine receptor(PC00231)
Down- & upregulated	cellular process (GO:0009987)	ENSG00000049759	E3 ubiquitin-protein ligase NEDD4-like	NEDD4L	ubiquitin-protein ligase(PC00234)
Down- & upregulated	cellular process (GO:0009987)	ENSG00000119682	Apoptosis-resistant E3 ubiquitin protein ligase 1	AREL1	ubiquitin-protein ligase(PC00234)
Down- & upregulated	cellular process (GO:0009987)	ENSG00000167986	DNA damage-binding protein 1	DDB1	damaged DNA-binding protein(PC00086);mRNA polyadenylation factor(PC00146)
Down- & upregulated	cellular process (GO:0009987)	ENSG00000011454	Rab GTPase-activating protein 1	RABGAP1	G-protein modulator(PC00022);hydrolase(PC00121)
Down- & upregulated	cellular process (GO:0009987)	ENSG00000158796	Death effector domain-containing protein	DEDD
Down- & upregulated	cellular process (GO:0009987)	ENSG00000092820	Ezrin	EZR	actin family cytoskeletal protein(PC00041)
Down- & upregulated	cellular process (GO:0009987)	ENSG00000129480	Probable D-tyrosyl-tRNA(Tyr) deacylase 2	DTD2	esterase(PC00097)
Down- & upregulated	cellular process (GO:0009987)	ENSG00000196387	Zinc finger protein 140	ZNF140
Down- & upregulated	cellular process (GO:0009987)	ENSG00000085788	Phospholipase DDHD2	DDHD2	membrane traffic protein(PC00150);phospholipase(PC00186)
Down- & upregulated	cellular process (GO:0009987)	ENSG00000112715	Vascular endothelial growth factor A	VEGFA	growth factor(PC00112)
Down- & upregulated	cellular process (GO:0009987)	ENSG00000116478	Histone deacetylase 1	HDAC1	deacetylase(PC00087);nucleic acid binding(PC00171);reductase(PC00198)
Down- & upregulated	cellular process (GO:0009987)	ENSG00000074590	NUAK family SNF1-like kinase 1	NUAK1	non-receptor serine/threonine protein kinase(PC00167)
Down- & upregulated	cellular process (GO:0009987)	ENSG00000101654	mRNA cap guanine-N7 methyltransferase	RNMT	RNA methyltransferase(PC00033)
Down- & upregulated	cellular process (GO:0009987)	ENSG00000063438	Aryl hydrocarbon receptor repressor	AHRR	basic helix-loop-helix transcription factor(PC00055);receptor(PC00197)
Down- & upregulated	cellular process (GO:0009987)	ENSG00000102316	Melanoma-associated antigen D2	MAGED2	cell adhesion molecule(PC00069)
Down- & upregulated	cellular process (GO:0009987)	ENSG00000138379	Growth/differentiation factor 8	MSTN	growth factor(PC00112)
Down- & upregulated	cellular process (GO:0009987)	ENSG00000060140	Tyrosine-protein kinase STYK1	STYK1	non-receptor tyrosine protein kinase(PC00168)
Down- & upregulated	cellular process (GO:0009987)	ENSG00000117707	Prospero homeobox protein 1	PROX1	homeobox transcription factor(PC00119);nucleic acid binding(PC00171)
Down- & upregulated	cellular process (GO:0009987)	ENSG00000117020	RAC-gamma serine/threonine-protein kinase	AKT3	annexin(PC00050);calmodulin(PC00061);non-receptor serine/threonine protein kinase(PC00167);transfer/carrier protein(PC00219)
Down- & upregulated	cellular process (GO:0009987)	ENSG00000125675	Glutamate receptor 3	GRIA3
Down- & upregulated	cellular process (GO:0009987)	ENSG00000160255	Integrin beta-2	ITGB2	cell adhesion molecule(PC00069);extracellular matrix glycoprotein(PC00100);receptor(PC00197)
Down- & upregulated	cellular process (GO:0009987)	ENSG00000263002	Zinc finger protein 234	ZNF234
Down- & upregulated	cellular process (GO:0009987)	ENSG00000175567	Mitochondrial uncoupling protein 2	UCP2	amino acid transporter(PC00046);calmodulin(PC00061);mitochondrial carrier protein(PC00158);ribosomal protein(PC00202);transfer/carrier protein(PC00219)
Down- & upregulated	cellular process (GO:0009987)	ENSG00000139517	Ligand of Numb protein X 2	LNX2
Down- & upregulated	cellular process (GO:0009987)	ENSG00000088833	NSFL1 cofactor p47	NSFL1C	membrane trafficking regulatory protein(PC00151)
Down- & upregulated	cellular process (GO:0009987)	ENSG00000249242	Transmembrane protein 150C	TMEM150C
Down- & upregulated	cellular process (GO:0009987)	ENSG00000050344	Nuclear factor erythroid 2-related factor 3	NFE2L3	non-motor actin binding protein(PC00165);nucleic acid binding(PC00171);serine protease(PC00203);transcription factor(PC00218)
Down- & upregulated	cellular process (GO:0009987)	ENSG00000198668	Calmodulin	CALM1	calmodulin(PC00061)
Down- & upregulated	cellular process (GO:0009987)	ENSG00000079215	Excitatory amino acid transporter 1	SLC1A3	cation transporter(PC00068)
Down- & upregulated	cellular process (GO:0009987)	ENSG00000156508	Elongation factor 1-alpha 1	EEF1A1	G-protein(PC00020);hydrolase(PC00121);translation elongation factor(PC00222);translation initiation factor(PC00224)
Down- & upregulated	cellular process (GO:0009987)	ENSG00000138771	Protein Shroom3	SHROOM3	ligand-gated ion channel(PC00141);non-motor actin binding protein(PC00165)
Down- & upregulated	cellular process (GO:0009987)	ENSG00000215695	Regulatory solute carrier protein family 1 member 1	RSC1A1	carbohydrate transporter(PC00067);cation transporter(PC00068)
Down- & upregulated	cellular process (GO:0009987)	ENSG00000143622	GTP-binding protein Rit1	RIT1	small GTPase(PC00208)
Down- & upregulated	cellular process (GO:0009987)	ENSG00000131389	Sodium- and chloride-dependent taurine transporter	SLC6A6	cation transporter(PC00068)
Down- & upregulated	cellular process (GO:0009987)	ENSG00000162521	Histone-binding protein RBBP4	RBBP4	receptor(PC00197)
Down- & upregulated	cellular process (GO:0009987)	ENSG00000124479	Norrin	NDP
Down- & upregulated	cellular process (GO:0009987)	ENSG00000135823	Syntaxin-6	STX6	SNARE protein(PC00034)
Down- & upregulated	cellular process (GO:0009987)	ENSG00000160208	Ribosomal RNA processing protein 1 homolog B	RRP1B
Down- & upregulated	cellular process (GO:0009987)	ENSG00000172901	Aminopeptidase Q	LVRN	metalloprotease(PC00153)
Down- & upregulated	cellular process (GO:0009987)	ENSG00000102900	Nuclear pore complex protein Nup93	NUP93	transporter(PC00227)
Down- & upregulated	cellular process (GO:0009987)	ENSG00000134324	Phosphatidate phosphatase LPIN1	LPIN1
Down- & upregulated	cellular process (GO:0009987)	ENSG00000172939	Serine/threonine-protein kinase OSR1	OXSR1
Down- & upregulated	cellular process (GO:0009987)	ENSG00000261609	Gigaxonin	GAN
Down- & upregulated	cellular process (GO:0009987)	ENSG00000080493	Electrogenic sodium bicarbonate cotransporter 1	SLC4A4	cation transporter(PC00068)
Down- & upregulated	cellular process (GO:0009987)	ENSG00000164951	[Pyruvate dehydrogenase [acetyl-transferring]]-phosphatase 1, mitochondrial	PDP1	kinase inhibitor(PC00139);protein phosphatase(PC00195)
Down- & upregulated	cellular process (GO:0009987)	ENSG00000060982	Branched-chain-amino-acid aminotransferase, cytosolic	BCAT1	transaminase(PC00216)
Down- & upregulated	cellular process (GO:0009987)	ENSG00000101695	E3 ubiquitin-protein ligase RNF125	RNF125	ubiquitin-protein ligase(PC00234)
Down- & upregulated	cellular process (GO:0009987)	ENSG00000113231	High affinity cAMP-specific and IBMX-insensitive 3',5'-cyclic phosphodiesterase 8B	PDE8B
Down- & upregulated	cellular process (GO:0009987)	ENSG00000167767	Keratin, type II cytoskeletal 80	KRT80	intermediate filament(PC00129);structural protein(PC00211)
Down- & upregulated	cellular process (GO:0009987)	ENSG00000105810	Cyclin-dependent kinase 6	CDK6	non-receptor serine/threonine protein kinase(PC00167);non-receptor tyrosine protein kinase(PC00168)
Down- & upregulated	cellular process (GO:0009987)	ENSG00000134533	Ras-related and estrogen-regulated growth inhibitor	RERG	small GTPase(PC00208)
Down- & upregulated	cellular process (GO:0009987)	ENSG00000115592	5'-AMP-activated protein kinase subunit gamma-3	PRKAG3	kinase modulator(PC00140)
Down- & upregulated	cellular process (GO:0009987)	ENSG00000147166	Integrin beta-1-binding protein 2	ITGB1BP2	signaling molecule(PC00207)
Down- & upregulated	cellular process (GO:0009987)	ENSG00000182263	Fidgetin	FIGN	non-motor microtubule binding protein(PC00166)
Down- & upregulated	cellular process (GO:0009987)	ENSG00000167220	Haloacid dehalogenase-like hydrolase domain-containing protein 2	HDHD2	phosphatase(PC00181)
Down- & upregulated	cellular process (GO:0009987)	ENSG00000170734	DNA polymerase eta	POLH
Down- & upregulated	cellular process (GO:0009987)	ENSG00000160785	Solute carrier family 25 member 44	SLC25A44	amino acid transporter(PC00046);calmodulin(PC00061);mitochondrial carrier protein(PC00158);ribosomal protein(PC00202);transfer/carrier protein(PC00219)
Down- & upregulated	cellular process (GO:0009987)	ENSG00000136237	Rap guanine nucleotide exchange factor 5	RAPGEF5	guanyl-nucleotide exchange factor(PC00113)
Down- & upregulated	cellular process (GO:0009987)	ENSG00000135535	Sialomucin core protein 24	CD164	receptor(PC00197)
Down- & upregulated	cellular process (GO:0009987)	ENSG00000167377	Zinc finger protein 23	ZNF23
Down- & upregulated	cellular process (GO:0009987)	ENSG00000067182	Tumor necrosis factor receptor superfamily member 1A	TNFRSF1A	tumor necrosis factor receptor(PC00230)
Down- & upregulated	cellular process (GO:0009987)	ENSG00000176105	Tyrosine-protein kinase Yes	YES1	non-receptor tyrosine protein kinase(PC00168)
Down- & upregulated	cellular process (GO:0009987)	ENSG00000116690	Proteoglycan 4	PRG4	growth factor(PC00112)
Down- & upregulated	cellular process (GO:0009987)	ENSG00000141458	Niemann-Pick C1 protein	NPC1	receptor(PC00197)
Down- & upregulated	cellular process (GO:0009987)	ENSG00000106537	Tetraspanin-13	TSPAN13	cell adhesion molecule(PC00069);membrane-bound signaling molecule(PC00152);receptor(PC00197)
Down- & upregulated	cellular process (GO:0009987)	ENSG00000214402	Lipocalin-like 1 protein	LCNL1	isomerase(PC00135);transfer/carrier protein(PC00219)
Down- & upregulated	cellular process (GO:0009987)	ENSG00000108671	26S proteasome non-ATPase regulatory subunit 11	PSMD11
Down- & upregulated	cellular process (GO:0009987)	ENSG00000163092	Xin actin-binding repeat-containing protein 2	XIRP2	actin family cytoskeletal protein(PC00041)
Down- & upregulated	cellular process (GO:0009987)	ENSG00000105516	D site-binding protein	DBP	nucleic acid binding(PC00171);transcription factor(PC00218)
Down- & upregulated	cellular process (GO:0009987)	ENSG00000119414	Serine/threonine-protein phosphatase 6 catalytic subunit	PPP6C	calcium-binding protein(PC00060);protein phosphatase(PC00195)
Down- & upregulated	cellular process (GO:0009987)	ENSG00000236287	Zinc finger BED domain-containing protein 5	ZBED5	transcription factor(PC00218)
Down- & upregulated	cellular process (GO:0009987)	ENSG00000100697	Endoribonuclease Dicer	DICER1	endodeoxyribonuclease(PC00093)
Down- & upregulated	cellular process (GO:0009987)	ENSG00000163719	Myotubularin-related protein 14	MTMR14
Down- & upregulated	cellular process (GO:0009987)	ENSG00000105176	Unconventional prefoldin RPB5 interactor 1	URI1	transcription factor(PC00218)
Down- & upregulated	cellular process (GO:0009987)	ENSG00000173210	Actin-binding LIM protein 3	ABLIM3	actin family cytoskeletal protein(PC00041);structural protein(PC00211)
Down- & upregulated	cellular process (GO:0009987)	ENSG00000136111	TBC1 domain family member 4	TBC1D4	G-protein modulator(PC00022);hydrolase(PC00121)
Down- & upregulated	cellular process (GO:0009987)	ENSG00000115598	Interleukin-1 receptor-like 2	IL1RL2	type I cytokine receptor(PC00231)
Down- & upregulated	cellular process (GO:0009987)	ENSG00000134086	Von Hippel-Lindau disease tumor suppressor	VHL	ligase(PC00142)
Down- & upregulated	cellular process (GO:0009987)	ENSG00000141446	N-acetyltransferase ESCO1	ESCO1
Down- & upregulated	cellular process (GO:0009987)	ENSG00000106617	5'-AMP-activated protein kinase subunit gamma-2	PRKAG2	kinase modulator(PC00140)
Down- & upregulated	cellular process (GO:0009987)	ENSG00000114166	Histone acetyltransferase KAT2B	KAT2B	acetyltransferase(PC00038);chromatin/chromatin-binding protein(PC00077)
Down- & upregulated	cellular process (GO:0009987)	ENSG00000048649	Remodeling and spacing factor 1	RSF1	acetyltransferase(PC00038);chromatin/chromatin-binding protein(PC00077);zinc finger transcription factor(PC00244)
Down- & upregulated	cellular process (GO:0009987)	ENSG00000010327	Stabilin-1	STAB1	extracellular matrix structural protein(PC00103)
Down- & upregulated	cellular process (GO:0009987)	ENSG00000115594	Interleukin-1 receptor type 1	IL1R1	type I cytokine receptor(PC00231)
Down- & upregulated	cellular process (GO:0009987)	ENSG00000258644	Protein SYNJ2BP-COX16 (Fragment)	SYNJ2BP-COX16
Down- & upregulated	cellular process (GO:0009987)	ENSG00000082146	STE20-related kinase adapter protein beta	STRADB
Down- & upregulated	cellular process (GO:0009987)	ENSG00000023697	Deoxyribose-phosphate aldolase	DERA	aldolase(PC00044)
Down- & upregulated	cellular process (GO:0009987)	ENSG00000154222	Coiled-coil and C2 domain-containing protein 1B	CC2D1B
Down- & upregulated	cellular process (GO:0009987)	ENSG00000111707	Sin3 histone deacetylase corepressor complex component SDS3	SUDS3
Down- & upregulated	cellular process (GO:0009987)	ENSG00000112309	Galactosylgalactosylxylosylprotein 3-beta-glucuronosyltransferase 2	B3GAT2	glycosyltransferase(PC00111)
Down- & upregulated	cellular process (GO:0009987)	ENSG00000115539	Phosducin-like protein 3	PDCL3	G-protein modulator(PC00022);chaperone(PC00072)
Down- & upregulated	cellular process (GO:0009987)	ENSG00000127463	ER membrane protein complex subunit 1	EMC1
Down- & upregulated	cellular process (GO:0009987)	ENSG00000189171	Protein S100-A13	S100A13	calmodulin(PC00061);signaling molecule(PC00207)
Down- & upregulated	cellular process (GO:0009987)	ENSG00000011258	MBT domain-containing protein 1	MBTD1	chromatin/chromatin-binding protein(PC00077);transcription factor(PC00218)
Down- & upregulated	cellular process (GO:0009987)	ENSG00000160752	Farnesyl pyrophosphate synthase	FDPS	acyltransferase(PC00042)
Down- & upregulated	cellular process (GO:0009987)	ENSG00000204611	Zinc finger protein 616	ZNF616
Down- & upregulated	cellular process (GO:0009987)	ENSG00000133055	Myosin-binding protein H	MYBPH
Down- & upregulated	cellular process (GO:0009987)	ENSG00000175416	Clathrin light chain B	CLTB	vesicle coat protein(PC00235)
Down- & upregulated	cellular process (GO:0009987)	ENSG00000142920	Antizyme inhibitor 2	AZIN2	decarboxylase(PC00089)
Down- & upregulated	cellular process (GO:0009987)	ENSG00000136982	Sister chromatid cohesion protein DCC1	DSCC1	replication origin binding protein(PC00199)
Down- & upregulated	cellular process (GO:0009987)	ENSG00000078269	Synaptojanin-2	SYNJ2	phosphatase(PC00181)
Down- & upregulated	cellular process (GO:0009987)	ENSG00000144677	CTD small phosphatase-like protein	CTDSPL
Down- & upregulated	cellular process (GO:0009987)	ENSG00000152942	Cell cycle checkpoint protein RAD17	RAD17
Down- & upregulated	cellular process (GO:0009987)	ENSG00000167554	Zinc finger protein 610	ZNF610
Down- & upregulated	cellular process (GO:0009987)	ENSG00000156675	Rab11 family-interacting protein 1	RAB11FIP1
Down- & upregulated	cellular process (GO:0009987)	ENSG00000092068	Large neutral amino acids transporter small subunit 2	SLC7A8	amino acid transporter(PC00046)
Down- & upregulated	cellular process (GO:0009987)	ENSG00000136100	Vacuolar protein-sorting-associated protein 36	VPS36
Down- & upregulated	cellular process (GO:0009987)	ENSG00000189091	Splicing factor 3B subunit 3	SF3B3	damaged DNA-binding protein(PC00086);mRNA polyadenylation factor(PC00146);mRNA splicing factor(PC00148)
Down- & upregulated	cellular process (GO:0009987)	ENSG00000155886	Sodium/potassium/calcium exchanger 2	SLC24A2	transporter(PC00227)
Down- & upregulated	cellular process (GO:0009987)	ENSG00000170374	Transcription factor Sp7	SP7	DNA binding protein(PC00009);transcription cofactor(PC00217);zinc finger transcription factor(PC00244)
Down- & upregulated	cellular process (GO:0009987)	ENSG00000114019	Angiomotin-like protein 2	AMOTL2
Down- & upregulated	cellular process (GO:0009987)	ENSG00000091844	Regulator of G-protein signaling 17	RGS17	G-protein modulator(PC00022)
Down- & upregulated	cellular process (GO:0009987)	ENSG00000162889	MAP kinase-activated protein kinase 2	MAPKAPK2	non-motor microtubule binding protein(PC00166);non-receptor serine/threonine protein kinase(PC00167)
Down- & upregulated	cellular process (GO:0009987)	ENSG00000123610	Tumor necrosis factor-inducible gene 6 protein	TNFAIP6	extracellular matrix structural protein(PC00103)
Down- & upregulated	cellular process (GO:0009987)	ENSG00000066032	Catenin alpha-2	CTNNA2	cell adhesion molecule(PC00069);non-motor actin binding protein(PC00165)
Down- & upregulated	cellular process (GO:0009987)	ENSG00000180182	Mediator of RNA polymerase II transcription subunit 14	MED14	receptor(PC00197);transcription cofactor(PC00217)
Down- & upregulated	cellular process (GO:0009987)	ENSG00000239474	Kelch-like protein 41	KLHL41
Down- & upregulated	cellular process (GO:0009987)	ENSG00000197461	Platelet-derived growth factor subunit A	PDGFA	growth factor(PC00112)
Down- & upregulated	cellular process (GO:0009987)	ENSG00000048140	Tetraspanin-17	TSPAN17	cell adhesion molecule(PC00069);membrane-bound signaling molecule(PC00152);receptor(PC00197)
Down- & upregulated	cellular process (GO:0009987)	ENSG00000116991	Signal-induced proliferation-associated 1-like protein 2	SIPA1L2	G-protein modulator(PC00022)
Down- & upregulated	cellular process (GO:0009987)	ENSG00000126368	Nuclear receptor subfamily 1 group D member 1	NR1D1	nuclear hormone receptor(PC00169);nucleic acid binding(PC00171)
Down- & upregulated	cellular process (GO:0009987)	ENSG00000143252	Succinate dehydrogenase cytochrome b560 subunit, mitochondrial	SDHC
Down- & upregulated	cellular process (GO:0009987)	ENSG00000140992	3-phosphoinositide-dependent protein kinase 1	PDPK1	annexin(PC00050);calmodulin(PC00061);non-receptor serine/threonine protein kinase(PC00167);transfer/carrier protein(PC00219)
Down- & upregulated	cellular process (GO:0009987)	ENSG00000189114	Biogenesis of lysosome-related organelles complex 1 subunit 3	BLOC1S3
Down- & upregulated	cellular process (GO:0009987)	ENSG00000115421	Poly(A) polymerase gamma	PAPOLG	mRNA polyadenylation factor(PC00146)
Down- & upregulated	cellular process (GO:0009987)	ENSG00000080815	Presenilin-1	PSEN1	aspartic protease(PC00053);calcium-binding protein(PC00060);membrane-bound signaling molecule(PC00152)
Down- & upregulated	cellular process (GO:0009987)	ENSG00000163904	Sentrin-specific protease 2	SENP2	protease(PC00190)
Down- & upregulated	cellular process (GO:0009987)	ENSG00000149582	Transmembrane protein 25	TMEM25	immunoglobulin receptor superfamily(PC00124);immunoglobulin superfamily cell adhesion molecule(PC00125);membrane-bound signaling molecule(PC00152);myelin protein(PC00161)
Down- & upregulated	cellular process (GO:0009987)	ENSG00000169252	Beta-2 adrenergic receptor	ADRB2	G-protein coupled receptor(PC00021)
Down- & upregulated	cellular process (GO:0009987)	ENSG00000166483	Wee1-like protein kinase	WEE1	non-receptor serine/threonine protein kinase(PC00167)
Down- & upregulated	cellular process (GO:0009987)	ENSG00000105576	Transportin-2	TNPO2	transfer/carrier protein(PC00219);transporter(PC00227)
Down- & upregulated	cellular process (GO:0009987)	ENSG00000197769	Microtubule-associated proteins 1A/1B light chain 3C	MAP1LC3C	non-motor microtubule binding protein(PC00166)
Down- & upregulated	cellular process (GO:0009987)	ENSG00000137522	RING finger protein 121	RNF121	ubiquitin-protein ligase(PC00234)
Down- & upregulated	cellular process (GO:0009987)	ENSG00000148688	Ribonuclease P protein subunit p30	RPP30	endoribonuclease(PC00094);hydrolase(PC00121)
Down- & upregulated	cellular process (GO:0009987)	ENSG00000136738	Signal transducing adapter molecule 1	STAM	membrane traffic protein(PC00150);transporter(PC00227)
Down- & upregulated	cellular process (GO:0009987)	ENSG00000019144	Pleckstrin homology-like domain family B member 1	PHLDB1	transmembrane receptor regulatory/adaptor protein(PC00226)
Down- & upregulated	cellular process (GO:0009987)	ENSG00000070808	Calcium/calmodulin-dependent protein kinase type II subunit alpha	CAMK2A
Down- & upregulated	cellular process (GO:0009987)	ENSG00000103342	Eukaryotic peptide chain release factor GTP-binding subunit ERF3A	GSPT1	G-protein(PC00020);hydrolase(PC00121);translation elongation factor(PC00222);translation initiation factor(PC00224);translation release factor(PC00225)
Down- & upregulated	cellular process (GO:0009987)	ENSG00000107551	Ras association domain-containing protein 4	RASSF4	G-protein modulator(PC00022)
Down- & upregulated	cellular process (GO:0009987)	ENSG00000145725	Inositol hexakisphosphate and diphosphoinositol-pentakisphosphate kinase 2	PPIP5K2
Down- & upregulated	cellular process (GO:0009987)	ENSG00000154096	Thy-1 membrane glycoprotein	THY1
Down- & upregulated	cellular process (GO:0009987)	ENSG00000185739	Sarcalumenin	SRL	G-protein modulator(PC00022);calcium-binding protein(PC00060);membrane traffic protein(PC00150)
Down- & upregulated	cellular process (GO:0009987)	ENSG00000159792	Serine/threonine-protein kinase H1	PSKH1	non-receptor serine/threonine protein kinase(PC00167)
Down- & upregulated	cellular process (GO:0009987)	ENSG00000186063	Axin interactor, dorsalization-associated protein	AIDA
Down- & upregulated	cellular process (GO:0009987)	ENSG00000172497	Acyl-coenzyme A thioesterase 12	ACOT12	esterase(PC00097)
Down- & upregulated	cellular process (GO:0009987)	ENSG00000173269	Multimerin-2	MMRN2	extracellular matrix glycoprotein(PC00100)
Down- & upregulated	cellular process (GO:0009987)	ENSG00000196296	Sarcoplasmic/endoplasmic reticulum calcium ATPase 1	ATP2A1	cation transporter(PC00068);hydrolase(PC00121);ion channel(PC00133)
Down- & upregulated	cellular process (GO:0009987)	ENSG00000118729	Calsequestrin-2	CASQ2
Down- & upregulated	cellular process (GO:0009987)	ENSG00000148154	Ceramide glucosyltransferase	UGCG	glycosyltransferase(PC00111)
Down- & upregulated	cellular process (GO:0009987)	ENSG00000175899	Alpha-2-macroglobulin	A2M	complement component(PC00078);cytokine(PC00083);serine protease inhibitor(PC00204)
Down- & upregulated	cellular process (GO:0009987)	ENSG00000198040	Zinc finger protein 84	ZNF84
Down- & upregulated	cellular process (GO:0009987)	ENSG00000151150	Ankyrin-3	ANK3
Down- & upregulated	cellular process (GO:0009987)	ENSG00000081277	Plakophilin-1	PKP1	intermediate filament binding protein(PC00130)
Down- & upregulated	cellular process (GO:0009987)	ENSG00000140391	Tetraspanin-3	TSPAN3	cell adhesion molecule(PC00069);membrane-bound signaling molecule(PC00152);receptor(PC00197)
Down- & upregulated	cellular process (GO:0009987)	ENSG00000183873	Sodium channel protein type 5 subunit alpha	SCN5A	voltage-gated calcium channel(PC00240);voltage-gated sodium channel(PC00243)
Down- & upregulated	cellular process (GO:0009987)	ENSG00000182752	Pappalysin-1	PAPPA
Down- & upregulated	cellular process (GO:0009987)	ENSG00000134758	E3 ubiquitin-protein ligase RNF138	RNF138	ubiquitin-protein ligase(PC00234)
Down- & upregulated	cellular process (GO:0009987)	ENSG00000123213	Neurolysin, mitochondrial	NLN	metalloprotease(PC00153)
Down- & upregulated	cellular process (GO:0009987)	ENSG00000020181	Adhesion G protein-coupled receptor A2	ADGRA2	G-protein coupled receptor(PC00021);antibacterial response protein(PC00051)
Down- & upregulated	cellular process (GO:0009987)	ENSG00000171992	Synaptopodin	SYNPO	non-motor actin binding protein(PC00165)
Down- & upregulated	cellular process (GO:0009987)	ENSG00000136205	Tensin-3	TNS3	protein phosphatase(PC00195)
Down- & upregulated	cellular process (GO:0009987)	ENSG00000090097	Poly(rC)-binding protein 4	PCBP4	enzyme modulator(PC00095);mRNA splicing factor(PC00148);ribonucleoprotein(PC00201)
Down- & upregulated	cellular process (GO:0009987)	ENSG00000074054	CLIP-associating protein 1	CLASP1	structural protein(PC00211)
Down- & upregulated	cellular process (GO:0009987)	ENSG00000108384	DNA repair protein RAD51 homolog 3	RAD51C	DNA strand-pairing protein(PC00016);hydrolase(PC00121)
Down- & upregulated	cellular process (GO:0009987)	ENSG00000131459	Glutamine--fructose-6-phosphate aminotransferase [isomerizing] 2	GFPT2	transaminase(PC00216)
Down- & upregulated	cellular process (GO:0009987)	ENSG00000003393	Alsin	ALS2	chromatin/chromatin-binding protein(PC00077);guanyl-nucleotide exchange factor(PC00113)
Down- & upregulated	cellular process (GO:0009987)	ENSG00000061656	Sperm-associated antigen 4 protein	SPAG4	non-motor microtubule binding protein(PC00166);structural protein(PC00211)
Down- & upregulated	cellular process (GO:0009987)	ENSG00000150938	Cysteine-rich motor neuron 1 protein	CRIM1	cell adhesion molecule(PC00069);extracellular matrix glycoprotein(PC00100)
Down- & upregulated	cellular process (GO:0009987)	ENSG00000171490	Ribosomal L1 domain-containing protein 1	RSL1D1	ribosomal protein(PC00202)
Down- & upregulated	cellular process (GO:0009987)	ENSG00000134265	Gamma-soluble NSF attachment protein	NAPG	membrane traffic protein(PC00150)
Down- & upregulated	cellular process (GO:0009987)	ENSG00000215788	Tumor necrosis factor receptor superfamily member 25	TNFRSF25	tumor necrosis factor receptor(PC00230)
Down- & upregulated	cellular process (GO:0009987)	ENSG00000240682	Pre-mRNA-splicing factor ISY1 homolog	ISY1
Down- & upregulated	cellular process (GO:0009987)	ENSG00000180638	Multidrug and toxin extrusion protein 2	SLC47A2	transporter(PC00227)
Down- & upregulated	cellular process (GO:0009987)	ENSG00000100348	Thioredoxin, mitochondrial	TXN2	oxidoreductase(PC00176)
Down- & upregulated	cellular process (GO:0009987)	ENSG00000106328	Fascin-3	FSCN3	non-motor actin binding protein(PC00165)
Down- & upregulated	cellular process (GO:0009987)	ENSG00000172269	UDP-N-acetylglucosamine--dolichyl-phosphate N-acetylglucosaminephosphotransferase	DPAGT1	glycosyltransferase(PC00111)
Down- & upregulated	cellular process (GO:0009987)	ENSG00000104765	BCL2/adenovirus E1B 19 kDa protein-interacting protein 3-like	BNIP3L
Down- & upregulated	cellular process (GO:0009987)	ENSG00000132692	Brevican core protein	BCAN	extracellular matrix glycoprotein(PC00100)
Down- & upregulated	cellular process (GO:0009987)	ENSG00000075711	Disks large homolog 1	DLG1	transmembrane receptor regulatory/adaptor protein(PC00226)
Down- & upregulated	cellular process (GO:0009987)	ENSG00000177082	WD repeat-containing protein 73	WDR73	receptor(PC00197)
Down- & upregulated	cellular process (GO:0009987)	ENSG00000099804	Ubiquitin-conjugating enzyme E2 R1	CDC34
Down- & upregulated	cellular process (GO:0009987)	ENSG00000073910	Protein furry homolog	FRY
Down- & upregulated	cellular process (GO:0009987)	ENSG00000137075	E3 ubiquitin-protein ligase RNF38	RNF38
Down- & upregulated	cellular process (GO:0009987)	ENSG00000102572	Serine/threonine-protein kinase 24	STK24
Down- & upregulated	cellular process (GO:0009987)	ENSG00000105711	Sodium channel subunit beta-1	SCN1B	voltage-gated sodium channel(PC00243)
Down- & upregulated	cellular process (GO:0009987)	ENSG00000171914	Talin-2	TLN2	actin family cytoskeletal protein(PC00041);cell adhesion molecule(PC00069)
Down- & upregulated	cellular process (GO:0009987)	ENSG00000088298	ER degradation-enhancing alpha-mannosidase-like protein 2	EDEM2	chaperone(PC00072)
Down- & upregulated	cellular process (GO:0009987)	ENSG00000136877	Folylpolyglutamate synthase, mitochondrial	FPGS	ligase(PC00142)
Down- & upregulated	cellular process (GO:0009987)	ENSG00000118640	Vesicle-associated membrane protein 8	VAMP8	SNARE protein(PC00034)
Down- & upregulated	cellular process (GO:0009987)	ENSG00000115840	Calcium-binding mitochondrial carrier protein Aralar1	SLC25A12	amino acid transporter(PC00046);calmodulin(PC00061);mitochondrial carrier protein(PC00158);ribosomal protein(PC00202);transfer/carrier protein(PC00219)
Down- & upregulated	cellular process (GO:0009987)	ENSG00000156298	Tetraspanin-7	TSPAN7	cell adhesion molecule(PC00069);membrane-bound signaling molecule(PC00152);receptor(PC00197)
Down- & upregulated	cellular process (GO:0009987)	ENSG00000144744	NEDD8-activating enzyme E1 catalytic subunit	UBA3	ligase(PC00142);transfer/carrier protein(PC00219)
Down- & upregulated	cellular process (GO:0009987)	ENSG00000111641	Probable 28S rRNA (cytosine(4447)-C(5))-methyltransferase	NOP2
Down- & upregulated	cellular process (GO:0009987)	ENSG00000198796	Alpha-protein kinase 2	ALPK2	Hsp70 family chaperone(PC00027);non-receptor serine/threonine protein kinase(PC00167)
Down- & upregulated	cellular process (GO:0009987)	ENSG00000132640	BTB/POZ domain-containing protein 3	BTBD3	non-motor actin binding protein(PC00165);serine protease(PC00203);transcription cofactor(PC00217)
Down- & upregulated	cellular process (GO:0009987)	ENSG00000100504	Glycogen phosphorylase, liver form	PYGL	phosphorylase(PC00187)
Down- & upregulated	cellular process (GO:0009987)	ENSG00000179833	SERTA domain-containing protein 2	SERTAD2	transcription factor(PC00218)
Down- & upregulated	cellular process (GO:0009987)	ENSG00000035403	Vinculin	VCL	cell adhesion molecule(PC00069);non-motor actin binding protein(PC00165)
Down- & upregulated	cellular process (GO:0009987)	ENSG00000117632	Stathmin	STMN1
Down- & upregulated	cellular process (GO:0009987)	ENSG00000110931	Calcium/calmodulin-dependent protein kinase kinase 2	CAMKK2
Down- & upregulated	cellular process (GO:0009987)	ENSG00000170775	Prosaposin receptor GPR37	GPR37	G-protein coupled receptor(PC00021)
Down- & upregulated	cellular process (GO:0009987)	ENSG00000257727	Protein canopy homolog 2	CNPY2
Down- & upregulated	cellular process (GO:0009987)	ENSG00000146426	T-lymphoma invasion and metastasis-inducing protein 2	TIAM2	guanyl-nucleotide exchange factor(PC00113);signaling molecule(PC00207)
Down- & upregulated	cellular process (GO:0009987)	ENSG00000075407	Zinc finger protein 37A	ZNF37A
Down- & upregulated	cellular process (GO:0009987)	ENSG00000182986	Zinc finger protein 320	ZNF320
Down- & upregulated	cellular process (GO:0009987)	ENSG00000092096	Solute carrier family 22 member 17	SLC22A17	carbohydrate transporter(PC00067);cation transporter(PC00068);transfer/carrier protein(PC00219)
Down- & upregulated	cellular process (GO:0009987)	ENSG00000094880	Cell division cycle protein 23 homolog	CDC23
Down- & upregulated	cellular process (GO:0009987)	ENSG00000163093	Bardet-Biedl syndrome 5 protein	BBS5
Down- & upregulated	cellular process (GO:0009987)	ENSG00000165494	Pre-mRNA cleavage complex 2 protein Pcf11	PCF11	mRNA processing factor(PC00147)
Down- & upregulated	cellular process (GO:0009987)	ENSG00000109927	Alpha-tectorin	TECTA	cell adhesion molecule(PC00069);extracellular matrix glycoprotein(PC00100)
Down- & upregulated	cellular process (GO:0009987)	ENSG00000115415	Signal transducer and activator of transcription 1-alpha/beta	STAT1	nucleic acid binding(PC00171);transcription factor(PC00218)
Down- & upregulated	cellular process (GO:0009987)	ENSG00000133059	Dual serine/threonine and tyrosine protein kinase	DSTYK	non-receptor serine/threonine protein kinase(PC00167)
Down- & upregulated	cellular process (GO:0009987)	ENSG00000124641	Mediator of RNA polymerase II transcription subunit 20	MED20	ubiquitin-protein ligase(PC00234)
Down- & upregulated	cellular process (GO:0009987)	ENSG00000139687	Retinoblastoma-associated protein	RB1	nucleic acid binding(PC00171);transcription factor(PC00218)
Down- & upregulated	cellular process (GO:0009987)	ENSG00000092969	Transforming growth factor beta-2	TGFB2	growth factor(PC00112)
Down- & upregulated	cellular process (GO:0009987)	ENSG00000158856	Dematin	DMTN	non-motor actin binding protein(PC00165);structural protein(PC00211)
Down- & upregulated	cellular process (GO:0009987)	ENSG00000171817	Zinc finger protein 540	ZNF540
Down- & upregulated	cellular process (GO:0009987)	ENSG00000047315	DNA-directed RNA polymerase II subunit RPB2	POLR2B	DNA-directed RNA polymerase(PC00019);nucleotidyltransferase(PC00174)
Down- & upregulated	cellular process (GO:0009987)	ENSG00000072134	Epsin-2	EPN2
Down- & upregulated	cellular process (GO:0009987)	ENSG00000176542	Basic helix-loop-helix domain-containing protein USF3	USF3	chaperone(PC00072)
Down- & upregulated	cellular process (GO:0009987)	ENSG00000102908	Nuclear factor of activated T-cells 5	NFAT5	transcription factor(PC00218)
Down- & upregulated	cellular process (GO:0009987)	ENSG00000156218	ADAMTS-like protein 3	ADAMTSL3	extracellular matrix glycoprotein(PC00100);metalloprotease(PC00153);serine protease inhibitor(PC00204)
Down- & upregulated	cellular process (GO:0009987)	ENSG00000205436	Exocyst complex component 3-like protein 4	EXOC3L4	membrane traffic protein(PC00150)
Down- & upregulated	cellular process (GO:0009987)	ENSG00000181195	Proenkephalin-A	PENK	neuropeptide(PC00162)
Down- & upregulated	cellular process (GO:0009987)	ENSG00000155465	Y+L amino acid transporter 1	SLC7A7	amino acid transporter(PC00046)
Down- & upregulated	cellular process (GO:0009987)	ENSG00000148229	DNA polymerase epsilon subunit 3	POLE3	DNA-directed DNA polymerase(PC00018);transcription factor(PC00218)
Down- & upregulated	cellular process (GO:0009987)	ENSG00000159713	Tubulin polymerization-promoting protein family member 3	TPPP3	non-motor microtubule binding protein(PC00166)
Down- & upregulated	cellular process (GO:0009987)	ENSG00000163171	Cdc42 effector protein 3	CDC42EP3
Down- & upregulated	cellular process (GO:0009987)	ENSG00000111737	Ras-related protein Rab-35	RAB35
Down- & upregulated	cellular process (GO:0009987)	ENSG00000170624	Delta-sarcoglycan	SGCD	cytoskeletal protein(PC00085)
Down- & upregulated	cellular process (GO:0009987)	ENSG00000189241	Testis-specific Y-encoded-like protein 1	TSPYL1	chaperone(PC00072);phosphatase inhibitor(PC00183)
Down- & upregulated	cellular process (GO:0009987)	ENSG00000156052	Guanine nucleotide-binding protein G(q) subunit alpha	GNAQ	heterotrimeric G-protein(PC00117)
Down- & upregulated	cellular process (GO:0009987)	ENSG00000096872	Intraflagellar transport protein 74 homolog	IFT74
Down- & upregulated	cellular process (GO:0009987)	ENSG00000146072	Tumor necrosis factor receptor superfamily member 21	TNFRSF21	tumor necrosis factor receptor(PC00230)
Down- & upregulated	cellular process (GO:0009987)	ENSG00000156735	BAG family molecular chaperone regulator 4	BAG4
Down- & upregulated	cellular process (GO:0009987)	ENSG00000123091	RING finger protein 11	RNF11
Down- & upregulated	cellular process (GO:0009987)	ENSG00000251569	Uncharacterized protein	unassigned
Down- & upregulated	cellular process (GO:0009987)	ENSG00000175203	Dynactin subunit 2	DCTN2	microtubule binding motor protein(PC00156)
Down- & upregulated	cellular process (GO:0009987)	ENSG00000170390	Serine/threonine-protein kinase DCLK2	DCLK2
Down- & upregulated	cellular process (GO:0009987)	ENSG00000149182	ADP-ribosylation factor GTPase-activating protein 2	ARFGAP2	G-protein modulator(PC00022);nucleic acid binding(PC00171)
Down- & upregulated	cellular process (GO:0009987)	ENSG00000115221	Integrin beta-6	ITGB6	cell adhesion molecule(PC00069);extracellular matrix glycoprotein(PC00100);receptor(PC00197)
Down- & upregulated	cellular process (GO:0009987)	ENSG00000177675	Scavenger receptor cysteine-rich type 1 protein M160	CD163L1	oxidase(PC00175);receptor(PC00197);serine protease(PC00203)
Down- & upregulated	cellular process (GO:0009987)	ENSG00000176533	Guanine nucleotide-binding protein G(I)/G(S)/G(O) subunit gamma-7	GNG7	heterotrimeric G-protein(PC00117)
Down- & upregulated	cellular process (GO:0009987)	ENSG00000186469	Guanine nucleotide-binding protein G(I)/G(S)/G(O) subunit gamma-2	GNG2	heterotrimeric G-protein(PC00117)
Down- & upregulated	cellular process (GO:0009987)	ENSG00000198346	Zinc finger protein 813	ZNF813
Down- & upregulated	cellular process (GO:0009987)	ENSG00000104823	Delta(3,5)-Delta(2,4)-dienoyl-CoA isomerase, mitochondrial	ECH1	acetyltransferase(PC00038);acyltransferase(PC00042);dehydrogenase(PC00092);epimerase/racemase(PC00096);hydratase(PC00120);ligase(PC00142)
Down- & upregulated	cellular process (GO:0009987)	ENSG00000147140	Non-POU domain-containing octamer-binding protein	NONO	mRNA splicing factor(PC00148)
Down- & upregulated	cellular process (GO:0009987)	ENSG00000162434	Tyrosine-protein kinase JAK1	JAK1	non-receptor tyrosine protein kinase(PC00168)
Down- & upregulated	cellular process (GO:0009987)	ENSG00000154655	Lethal(3)malignant brain tumor-like protein 4	L3MBTL4	chromatin/chromatin-binding protein(PC00077);transcription factor(PC00218)
Down- & upregulated	cellular process (GO:0009987)	ENSG00000152465	Glycylpeptide N-tetradecanoyltransferase 2	NMT2	transferase(PC00220)
Down- & upregulated	cellular process (GO:0009987)	ENSG00000198216	Voltage-dependent R-type calcium channel subunit alpha-1E	CACNA1E	voltage-gated calcium channel(PC00240);voltage-gated sodium channel(PC00243)
Down- & upregulated	cellular process (GO:0009987)	ENSG00000035499	DEP domain-containing protein 1B	DEPDC1B	nucleic acid binding(PC00171)
Down- & upregulated	cellular process (GO:0009987)	ENSG00000197050	Zinc finger protein 420	ZNF420
Down- & upregulated	cellular process (GO:0009987)	ENSG00000091073	Probable E3 ubiquitin-protein ligase DTX2	DTX2	ubiquitin-protein ligase(PC00234)
Down- & upregulated	cellular process (GO:0009987)	ENSG00000033178	Ubiquitin-like modifier-activating enzyme 6	UBA6	ligase(PC00142);transfer/carrier protein(PC00219)
Down- & upregulated	cellular process (GO:0009987)	ENSG00000120889	Tumor necrosis factor receptor superfamily member 10B	TNFRSF10B	tumor necrosis factor receptor(PC00230)
Down- & upregulated	cellular process (GO:0009987)	ENSG00000148606	DNA-directed RNA polymerase III subunit RPC1	POLR3A	DNA-directed RNA polymerase(PC00019);nucleotidyltransferase(PC00174)
Down- & upregulated	cellular process (GO:0009987)	ENSG00000203668	Rab proteins geranylgeranyltransferase component A 2	CHML	G-protein modulator(PC00022);acyltransferase(PC00042)
Down- & upregulated	cellular process (GO:0009987)	ENSG00000196628	Transcription factor 4	TCF4	basic helix-loop-helix transcription factor(PC00055);nucleic acid binding(PC00171)
Down- & upregulated	cellular process (GO:0009987)	ENSG00000144283	Plakophilin-4	PKP4	intermediate filament binding protein(PC00130)
Down- & upregulated	cellular process (GO:0009987)	ENSG00000067177	Phosphorylase b kinase regulatory subunit alpha, skeletal muscle isoform	PHKA1	kinase activator(PC00138)
Down- & upregulated	cellular process (GO:0009987)	ENSG00000148730	Eukaryotic translation initiation factor 4E-binding protein 2	EIF4EBP2	translation factor(PC00223)
Down- & upregulated	cellular process (GO:0009987)	ENSG00000154240	Centrosomal protein of 112 kDa	CEP112
Down- & upregulated	cellular process (GO:0009987)	ENSG00000133895	Menin	MEN1
Down- & upregulated	cellular process (GO:0009987)	ENSG00000083814	Zinc finger protein 671	ZNF671	KRAB box transcription factor(PC00029)
Down- & upregulated	cellular process (GO:0009987)	ENSG00000122786	Caldesmon	CALD1	non-motor actin binding protein(PC00165)
Down- & upregulated	cellular process (GO:0009987)	ENSG00000006453	Brain-specific angiogenesis inhibitor 1-associated protein 2-like protein 1	BAIAP2L1	receptor(PC00197)
Down- & upregulated	cellular process (GO:0009987)	ENSG00000197016	Zinc finger protein 470	ZNF470
Down- & upregulated	cellular process (GO:0009987)	ENSG00000106069	Beta-chimaerin	CHN2	G-protein modulator(PC00022)
Down- & upregulated	cellular process (GO:0009987)	ENSG00000197808	Zinc finger protein 461	ZNF461
Down- & upregulated	cellular process (GO:0009987)	ENSG00000102265	Metalloproteinase inhibitor 1	TIMP1
Down- & upregulated	cellular process (GO:0009987)	ENSG00000168487	Bone morphogenetic protein 1	BMP1
Down- & upregulated	cellular process (GO:0009987)	ENSG00000139329	Lumican	LUM	extracellular matrix protein(PC00102);receptor(PC00197)
Down- & upregulated	cellular process (GO:0009987)	ENSG00000196632	Serine/threonine-protein kinase WNK3	WNK3	non-receptor serine/threonine protein kinase(PC00167)
Down- & upregulated	cellular process (GO:0009987)	ENSG00000185909	Kelch domain-containing protein 8B	KLHDC8B
Down- & upregulated	cellular process (GO:0009987)	ENSG00000159086	PAX3- and PAX7-binding protein 1	PAXBP1	nucleic acid binding(PC00171);transcription factor(PC00218)
Down- & upregulated	cellular process (GO:0009987)	ENSG00000143248	Regulator of G-protein signaling 5	RGS5	G-protein modulator(PC00022)
Down- & upregulated	cellular process (GO:0009987)	ENSG00000125814	Beta-soluble NSF attachment protein	NAPB	membrane traffic protein(PC00150)
Down- & upregulated	cellular process (GO:0009987)	ENSG00000116990	Protein L-Myc	MYCL	basic helix-loop-helix transcription factor(PC00055);nucleic acid binding(PC00171)
Down- & upregulated	cellular process (GO:0009987)	ENSG00000109063	Myosin-3	MYH3	G-protein modulator(PC00022);actin binding motor protein(PC00040);cell junction protein(PC00070)
Down- & upregulated	cellular process (GO:0009987)	ENSG00000084693	Cytosolic carboxypeptidase-like protein 5	AGBL5	G-protein(PC00020)
Down- & upregulated	cellular process (GO:0009987)	ENSG00000134308	14-3-3 protein theta	YWHAQ	chaperone(PC00072)
Down- & upregulated	cellular process (GO:0009987)	ENSG00000160293	Guanine nucleotide exchange factor VAV2	VAV2	guanyl-nucleotide exchange factor(PC00113);signaling molecule(PC00207)
Down- & upregulated	cellular process (GO:0009987)	ENSG00000123191	Copper-transporting ATPase 2	ATP7B	cation transporter(PC00068);hydrolase(PC00121);ion channel(PC00133)
Down- & upregulated	cellular process (GO:0009987)	ENSG00000176076	Potassium voltage-gated channel subfamily E regulatory beta subunit 5	KCNE5	voltage-gated potassium channel(PC00242)
Down- & upregulated	cellular process (GO:0009987)	ENSG00000049247	Urotensin-2	UTS2	peptide hormone(PC00179)
Down- & upregulated	cellular process (GO:0009987)	ENSG00000174579	E3 ubiquitin-protein ligase MSL2	MSL2
Down- & upregulated	cellular process (GO:0009987)	ENSG00000117533	Vesicle-associated membrane protein 4	VAMP4	SNARE protein(PC00034)
Down- & upregulated	cellular process (GO:0009987)	ENSG00000138162	Transforming acidic coiled-coil-containing protein 2	TACC2
Down- & upregulated	cellular process (GO:0009987)	ENSG00000094841	Uracil phosphoribosyltransferase homolog	UPRT	glycosyltransferase(PC00111);nucleotide kinase(PC00172)
Down- & upregulated	cellular process (GO:0009987)	ENSG00000198440	Zinc finger protein 583	ZNF583
Down- & upregulated	cellular process (GO:0009987)	ENSG00000183287	Collagen and calcium-binding EGF domain-containing protein 1	CCBE1	annexin(PC00050);calmodulin(PC00061);cell adhesion molecule(PC00069);extracellular matrix glycoprotein(PC00100);extracellular matrix structural protein(PC00103);signaling molecule(PC00207)
Down- & upregulated	cellular process (GO:0009987)	ENSG00000179909	Zinc finger protein 154	ZNF154
Down- & upregulated	cellular process (GO:0009987)	ENSG00000116670	Mitotic spindle assembly checkpoint protein MAD2B	MAD2L2
Down- & upregulated	cellular process (GO:0009987)	ENSG00000148655	Leucine-rich repeat-containing protein C10orf11	C10orf11	mRNA splicing factor(PC00148)
Down- & upregulated	cellular process (GO:0009987)	ENSG00000115461	Insulin-like growth factor-binding protein 5	IGFBP5
Down- & upregulated	cellular process (GO:0009987)	ENSG00000137563	Gamma-glutamyl hydrolase	GGH	cysteine protease(PC00081)
Down- & upregulated	cellular process (GO:0009987)	ENSG00000174059	Hematopoietic progenitor cell antigen CD34	CD34
Down- & upregulated	cellular process (GO:0009987)	ENSG00000162231	Nuclear RNA export factor 1	NXF1	RNA binding protein(PC00031)
Down- & upregulated	cellular process (GO:0009987)	ENSG00000108861	Dual specificity protein phosphatase 3	DUSP3
Down- & upregulated	cellular process (GO:0009987)	ENSG00000146587	RB-associated KRAB zinc finger protein	RBAK
Down- & upregulated	cellular process (GO:0009987)	ENSG00000105329	Transforming growth factor beta-1	TGFB1	growth factor(PC00112)
Down- & upregulated	cellular process (GO:0009987)	ENSG00000122435	tRNA:m(4)X modification enzyme TRM13 homolog	TRMT13
Down- & upregulated	cellular process (GO:0009987)	ENSG00000110315	RING finger protein 141	RNF141
Down- & upregulated	cellular process (GO:0009987)	ENSG00000137960	PDZ domain-containing protein GIPC2	GIPC2	acetyltransferase(PC00038)
Down- & upregulated	cellular process (GO:0009987)	ENSG00000198176	Transcription factor Dp-1	TFDP1	nucleic acid binding(PC00171);transcription factor(PC00218)
Down- & upregulated	cellular process (GO:0009987)	ENSG00000174227	GPI ethanolamine phosphate transferase 2	PIGG
Down- & upregulated	cellular process (GO:0009987)	ENSG00000164754	Double-strand-break repair protein rad21 homolog	RAD21
Down- & upregulated	cellular process (GO:0009987)	ENSG00000150764	Dixin	DIXDC1	enzyme modulator(PC00095);signaling molecule(PC00207)
Down- & upregulated	cellular process (GO:0009987)	ENSG00000213020	Zinc finger protein 611	ZNF611
Down- & upregulated	cellular process (GO:0009987)	ENSG00000108773	Histone acetyltransferase KAT2A	KAT2A	acetyltransferase(PC00038);chromatin/chromatin-binding protein(PC00077)
Down- & upregulated	cellular process (GO:0009987)	ENSG00000112186	Adenylyl cyclase-associated protein 2	CAP2	actin family cytoskeletal protein(PC00041)
Down- & upregulated	cellular process (GO:0009987)	ENSG00000162980	ADP-ribosylation factor-like protein 5A	ARL5A
Down- & upregulated	cellular process (GO:0009987)	ENSG00000185585	Olfactomedin-like protein 2A	OLFML2A	receptor(PC00197);structural protein(PC00211)
Down- & upregulated	cellular process (GO:0009987)	ENSG00000234284	Zinc finger protein 879	ZNF879
Down- & upregulated	cellular process (GO:0009987)	ENSG00000198945	Lethal(3)malignant brain tumor-like protein 3	L3MBTL3	chromatin/chromatin-binding protein(PC00077);transcription factor(PC00218)
Down- & upregulated	cellular process (GO:0009987)	ENSG00000077097	DNA topoisomerase 2-beta	TOP2B	DNA topoisomerase(PC00017);enzyme modulator(PC00095);isomerase(PC00135)
Down- & upregulated	cellular process (GO:0009987)	ENSG00000198948	Microfibrillar-associated protein 3-like	MFAP3L	extracellular matrix glycoprotein(PC00100);extracellular matrix structural protein(PC00103)
Down- & upregulated	cellular process (GO:0009987)	ENSG00000130294	Kinesin-like protein KIF1A	KIF1A	microtubule binding motor protein(PC00156)
Down- & upregulated	cellular process (GO:0009987)	ENSG00000204305	Advanced glycosylation end product-specific receptor	AGER	immunoglobulin superfamily cell adhesion molecule(PC00125);receptor(PC00197)
Down- & upregulated	cellular process (GO:0009987)	ENSG00000221994	Zinc finger protein 630	ZNF630
Down- & upregulated	cellular process (GO:0009987)	ENSG00000151806	Translation factor GUF1, mitochondrial	GUF1	G-protein(PC00020);hydrolase(PC00121);translation elongation factor(PC00222);translation initiation factor(PC00224)
Down- & upregulated	cellular process (GO:0009987)	ENSG00000169914	OTU domain-containing protein 3	OTUD3	nucleic acid binding(PC00171);protease(PC00190)
Down- & upregulated	cellular process (GO:0009987)	ENSG00000213246	Transcription elongation factor SPT4	SUPT4H1	chromatin/chromatin-binding protein(PC00077);transcription factor(PC00218)
Down- & upregulated	cellular process (GO:0009987)	ENSG00000171552	Bcl-2-like protein 1	BCL2L1	signaling molecule(PC00207)
Down- & upregulated	cellular process (GO:0009987)	ENSG00000167291	TBC1 domain family member 16	TBC1D16	G-protein modulator(PC00022);hydrolase(PC00121)
Down- & upregulated	cellular process (GO:0009987)	ENSG00000184203	Protein phosphatase inhibitor 2	PPP1R2	phosphatase inhibitor(PC00183)
Down- & upregulated	cellular process (GO:0009987)	ENSG00000145391	Histone-lysine N-methyltransferase SETD7	SETD7	kinase(PC00137)
Down- & upregulated	cellular process (GO:0009987)	ENSG00000119900	Opioid growth factor receptor-like protein 1	OGFRL1	receptor(PC00197)
Down- & upregulated	cellular process (GO:0009987)	ENSG00000156697	U3 small nucleolar RNA-associated protein 14 homolog A	UTP14A	nuclease(PC00170);ribosomal protein(PC00202)
Down- & upregulated	cellular process (GO:0009987)	ENSG00000136869	Toll-like receptor 4	TLR4
Down- & upregulated	cellular process (GO:0009987)	ENSG00000115216	Nuclear receptor-binding protein	NRBP1	non-receptor serine/threonine protein kinase(PC00167)
Down- & upregulated	cellular process (GO:0009987)	ENSG00000173848	Neuroepithelial cell-transforming gene 1 protein	NET1	guanyl-nucleotide exchange factor(PC00113)
Down- & upregulated	cellular process (GO:0009987)	ENSG00000159346	Adiponectin receptor protein 1	ADIPOR1	receptor(PC00197)
Down- & upregulated	cellular process (GO:0009987)	ENSG00000164938	Tumor protein p53-inducible nuclear protein 1	TP53INP1
Down- & upregulated	cellular process (GO:0009987)	ENSG00000151789	Zinc finger protein 385D	ZNF385D	nuclease(PC00170);zinc finger transcription factor(PC00244)
Down- & upregulated	cellular process (GO:0009987)	ENSG00000107566	Erlin-1	ERLIN1
Down- & upregulated	cellular process (GO:0009987)	ENSG00000038427	Versican core protein	VCAN	extracellular matrix glycoprotein(PC00100)
Down- & upregulated	cellular process (GO:0009987)	ENSG00000241978	A-kinase anchor protein 2	AKAP2
Down- & upregulated	cellular process (GO:0009987)	ENSG00000104635	Zinc transporter ZIP14	SLC39A14	transporter(PC00227)
Down- & upregulated	cellular process (GO:0009987)	ENSG00000138758	Septin-11	2011-09-01	cytoskeletal protein(PC00085);small GTPase(PC00208)
Down- & upregulated	cellular process (GO:0009987)	ENSG00000130985	Ubiquitin-like modifier-activating enzyme 1	UBA1	ligase(PC00142);transfer/carrier protein(PC00219)
Down- & upregulated	cellular process (GO:0009987)	ENSG00000143321	Hepatoma-derived growth factor	HDGF	growth factor(PC00112);transcription cofactor(PC00217)
Down- & upregulated	cellular process (GO:0009987)	ENSG00000101000	Endothelial protein C receptor	PROCR	enzyme modulator(PC00095);receptor(PC00197)
Down- & upregulated	cellular process (GO:0009987)	ENSG00000013561	E3 ubiquitin-protein ligase RNF14	RNF14	ubiquitin-protein ligase(PC00234)
Down- & upregulated	cellular process (GO:0009987)	ENSG00000109743	ADP-ribosyl cyclase/cyclic ADP-ribose hydrolase 2	BST1	cyclase(PC00079);glycosidase(PC00110)
Down- & upregulated	cellular process (GO:0009987)	ENSG00000178184	Partitioning defective 6 homolog gamma	PARD6G	tight junction(PC00214)
Down- & upregulated	cellular process (GO:0009987)	ENSG00000204899	Mitotic-spindle organizing protein 1	MZT1
Down- & upregulated	cellular process (GO:0009987)	ENSG00000176383	N-acetyllactosaminide beta-1,3-N-acetylglucosaminyltransferase 4	B3GNT4	glycosyltransferase(PC00111)
Down- & upregulated	cellular process (GO:0009987)	ENSG00000154330	Phosphoglucomutase-like protein 5	PGM5	glycosyltransferase(PC00111);mutase(PC00160)
Down- & upregulated	cellular process (GO:0009987)	ENSG00000185652	Neurotrophin-3	NTF3	neurotrophic factor(PC00163)
Down- & upregulated	cellular process (GO:0009987)	ENSG00000112305	Stromal membrane-associated protein 1	SMAP1	G-protein modulator(PC00022);nucleic acid binding(PC00171)
Down- & upregulated	cellular process (GO:0009987)	ENSG00000100600	Legumain	LGMN	cysteine protease(PC00081)
Down- & upregulated	cellular process (GO:0009987)	ENSG00000171365	H(+)/Cl(-) exchange transporter 5	CLCN5	anion channel(PC00049)
Down- & upregulated	cellular process (GO:0009987)	ENSG00000172890	Glutamine-dependent NAD(+) synthetase	NADSYN1
Down- & upregulated	cellular process (GO:0009987)	ENSG00000157514	TSC22 domain family protein 3	TSC22D3	transcription factor(PC00218)
Down- & upregulated	cellular process (GO:0009987)	ENSG00000187908	Deleted in malignant brain tumors 1 protein	DMBT1	oxidase(PC00175);receptor(PC00197);serine protease(PC00203)
Down- & upregulated	cellular process (GO:0009987)	ENSG00000182533	Caveolin-3	CAV3	G-protein modulator(PC00022);membrane traffic protein(PC00150);structural protein(PC00211);transmembrane receptor regulatory/adaptor protein(PC00226)
Down- & upregulated	cellular process (GO:0009987)	ENSG00000130177	Cell division cycle protein 16 homolog	CDC16
Down- & upregulated	cellular process (GO:0009987)	ENSG00000168010	Autophagy-related protein 16-2	ATG16L2
Down- & upregulated	cellular process (GO:0009987)	ENSG00000152683	Zinc transporter 6	SLC30A6	transporter(PC00227)
Down- & upregulated	cellular process (GO:0009987)	ENSG00000011295	Tetratricopeptide repeat protein 19, mitochondrial	TTC19
Down- & upregulated	cellular process (GO:0009987)	ENSG00000165312	OTU domain-containing protein 1	OTUD1	nucleic acid binding(PC00171);protease(PC00190)
Down- & upregulated	cellular process (GO:0009987)	ENSG00000135164	Cyclin-D-binding Myb-like transcription factor 1	DMTF1	DNA binding protein(PC00009);transcription factor(PC00218)
Down- & upregulated	cellular process (GO:0009987)	ENSG00000089737	ATP-dependent RNA helicase DDX24	DDX24	RNA helicase(PC00032)
Down- & upregulated	cellular process (GO:0009987)	ENSG00000165912	Protein kinase C and casein kinase substrate in neurons protein 3	PACSIN3	actin family cytoskeletal protein(PC00041);membrane trafficking regulatory protein(PC00151)
Down- & upregulated	cellular process (GO:0009987)	ENSG00000115306	Spectrin beta chain, non-erythrocytic 1	SPTBN1	non-motor actin binding protein(PC00165)
Down- & upregulated	cellular process (GO:0009987)	ENSG00000196458	Zinc finger protein 605	ZNF605
Down- & upregulated	cellular process (GO:0009987)	ENSG00000185697	Myb-related protein A	MYBL1	DNA binding protein(PC00009);transcription factor(PC00218)
Down- & upregulated	cellular process (GO:0009987)	ENSG00000049245	Vesicle-associated membrane protein 3	VAMP3	SNARE protein(PC00034)
Down- & upregulated	cellular process (GO:0009987)	ENSG00000166908	Phosphatidylinositol 5-phosphate 4-kinase type-2 gamma	PIP4K2C	kinase(PC00137)
Down- & upregulated	cellular process (GO:0009987)	ENSG00000170860	U6 snRNA-associated Sm-like protein LSm3	LSM3	mRNA splicing factor(PC00148)
Down- & upregulated	cellular process (GO:0009987)	ENSG00000186575	Merlin	NF2	actin family cytoskeletal protein(PC00041)
Down- & upregulated	cellular process (GO:0009987)	ENSG00000111110	Protein phosphatase 1H	PPM1H	kinase inhibitor(PC00139);protein phosphatase(PC00195)
Down- & upregulated	cellular process (GO:0009987)	ENSG00000164647	Metalloreductase STEAP1	STEAP1
Down- & upregulated	cellular process (GO:0009987)	ENSG00000135218	Platelet glycoprotein 4	CD36	receptor(PC00197)
Down- & upregulated	cellular process (GO:0009987)	ENSG00000267855	NADH dehydrogenase [ubiquinone] 1 alpha subcomplex subunit 7	NDUFA7
Down- & upregulated	cellular process (GO:0009987)	ENSG00000104375	Serine/threonine-protein kinase 3	STK3
Down- & upregulated	cellular process (GO:0009987)	ENSG00000205531	Nucleosome assembly protein 1-like 4	NAP1L4	phosphatase inhibitor(PC00183)
Down- & upregulated	cellular process (GO:0009987)	ENSG00000102098	Sex comb on midleg-like protein 2	SCML2	chromatin/chromatin-binding protein(PC00077);transcription factor(PC00218)
Down- & upregulated	cellular process (GO:0009987)	ENSG00000138193	1-phosphatidylinositol 4,5-bisphosphate phosphodiesterase epsilon-1	PLCE1	calcium-binding protein(PC00060);guanyl-nucleotide exchange factor(PC00113);phospholipase(PC00186);signaling molecule(PC00207)
Down- & upregulated	cellular process (GO:0009987)	ENSG00000143105	Potassium voltage-gated channel subfamily A member 10	KCNA10
