# Supplementary material for: Transcriptomic analyses reveal rhythmic and CLOCK-driven pathways in human skeletal muscle
Source: eLife. 2018 Apr 16;7:e34114. doi: 10.7554/eLife.34114 (PMC5902165; doi:10.7554/eLife.34114)
Supplement: Figure 2—source data 3. — Related to Supplementary file 1-table S5. [file elife-34114-fig2-data3.xlsx]

## Sheet: Figure 2-source data 3
Category	Reactome pathways	ENSEMBL gene ID	Full name	Name	Function
Downregulated	Gene Expression (R-HSA-74160)	ENSG00000147180	Zinc finger protein 711	ZNF711
Downregulated	Gene Expression (R-HSA-74160)	ENSG00000028277	POU domain, class 2, transcription factor 2	POU2F2
Downregulated	Gene Expression (R-HSA-74160)	ENSG00000147124	Zinc finger protein 41	ZNF41
Downregulated	Gene Expression (R-HSA-74160)	ENSG00000159388	Protein BTG2	BTG2
Downregulated	Gene Expression (R-HSA-74160)	ENSG00000113356	DNA-directed RNA polymerase III subunit RPC7	POLR3G	DNA-directed RNA polymerase(PC00019)
Downregulated	Gene Expression (R-HSA-74160)	ENSG00000083312	Transportin-1	TNPO1	transfer/carrier protein(PC00219);transporter(PC00227)
Downregulated	Gene Expression (R-HSA-74160)	ENSG00000198464	Zinc finger protein 480	ZNF480
Downregulated	Gene Expression (R-HSA-74160)	ENSG00000256771	Zinc finger protein 253	ZNF253
Downregulated	Gene Expression (R-HSA-74160)	ENSG00000136870	Zinc finger protein 189	ZNF189
Downregulated	Gene Expression (R-HSA-74160)	ENSG00000174738	Nuclear receptor subfamily 1 group D member 2	NR1D2	nuclear hormone receptor(PC00169);nucleic acid binding(PC00171)
Downregulated	Gene Expression (R-HSA-74160)	ENSG00000058262	Protein transport protein Sec61 subunit alpha isoform 1	SEC61A1	membrane traffic protein(PC00150);transporter(PC00227)
Downregulated	Gene Expression (R-HSA-74160)	ENSG00000221914	Serine/threonine-protein phosphatase 2A 55 kDa regulatory subunit B alpha isoform	PPP2R2A	protein phosphatase(PC00195)
Downregulated	Gene Expression (R-HSA-74160)	ENSG00000170949	Zinc finger protein 160	ZNF160
Downregulated	Gene Expression (R-HSA-74160)	ENSG00000164631	Zinc finger protein 12	ZNF12
Downregulated	Gene Expression (R-HSA-74160)	ENSG00000189042	Zinc finger protein 567	ZNF567	KRAB box transcription factor(PC00029)
Downregulated	Gene Expression (R-HSA-74160)	ENSG00000108064	Transcription factor A, mitochondrial	TFAM	HMG box transcription factor(PC00024);chromatin/chromatin-binding protein(PC00077);signaling molecule(PC00207)
Downregulated	Gene Expression (R-HSA-74160)	ENSG00000142556	Zinc finger protein 614	ZNF614	KRAB box transcription factor(PC00029)
Downregulated	Gene Expression (R-HSA-74160)	ENSG00000204604	Zinc finger protein 468	ZNF468
Downregulated	Gene Expression (R-HSA-74160)	ENSG00000101343	Crooked neck-like protein 1	CRNKL1	mRNA splicing factor(PC00148)
Downregulated	Gene Expression (R-HSA-74160)	ENSG00000160352	Zinc finger protein 714	ZNF714
Downregulated	Gene Expression (R-HSA-74160)	ENSG00000160710	Double-stranded RNA-specific adenosine deaminase	ADAR	DNA binding protein(PC00009);RNA binding protein(PC00031);deaminase(PC00088);defense/immunity protein(PC00090);kinase activator(PC00138)
Downregulated	Gene Expression (R-HSA-74160)	ENSG00000198538	Zinc finger protein 28	ZNF28
Downregulated	Gene Expression (R-HSA-74160)	ENSG00000090612	Zinc finger protein 268	ZNF268
Downregulated	Gene Expression (R-HSA-74160)	ENSG00000049759	E3 ubiquitin-protein ligase NEDD4-like	NEDD4L	ubiquitin-protein ligase(PC00234)
Downregulated	Gene Expression (R-HSA-74160)	ENSG00000196387	Zinc finger protein 140	ZNF140
Downregulated	Gene Expression (R-HSA-74160)	ENSG00000112715	Vascular endothelial growth factor A	VEGFA	growth factor(PC00112)
Downregulated	Gene Expression (R-HSA-74160)	ENSG00000116478	Histone deacetylase 1	HDAC1	deacetylase(PC00087);nucleic acid binding(PC00171);reductase(PC00198)
Downregulated	Gene Expression (R-HSA-74160)	ENSG00000101654	mRNA cap guanine-N7 methyltransferase	RNMT	RNA methyltransferase(PC00033)
Downregulated	Gene Expression (R-HSA-74160)	ENSG00000117020	RAC-gamma serine/threonine-protein kinase	AKT3	annexin(PC00050);calmodulin(PC00061);non-receptor serine/threonine protein kinase(PC00167);transfer/carrier protein(PC00219)
Downregulated	Gene Expression (R-HSA-74160)	ENSG00000263002	Zinc finger protein 234	ZNF234
Downregulated	Gene Expression (R-HSA-74160)	ENSG00000085872	Calcium homeostasis endoplasmic reticulum protein	CHERP	RNA binding protein(PC00031)
Downregulated	Gene Expression (R-HSA-74160)	ENSG00000078687	Trinucleotide repeat-containing gene 6C protein	TNRC6C
Downregulated	Gene Expression (R-HSA-74160)	ENSG00000196967	Zinc finger protein 585A	ZNF585A
Downregulated	Gene Expression (R-HSA-74160)	ENSG00000115592	5'-AMP-activated protein kinase subunit gamma-3	PRKAG3	kinase modulator(PC00140)
Downregulated	Gene Expression (R-HSA-74160)	ENSG00000129084	Proteasome subunit alpha type-1	PSMA1
Downregulated	Gene Expression (R-HSA-74160)	ENSG00000126883	Nuclear pore complex protein Nup214	NUP214	structural protein(PC00211)
Downregulated	Gene Expression (R-HSA-74160)	ENSG00000167377	Zinc finger protein 23	ZNF23
Downregulated	Gene Expression (R-HSA-74160)	ENSG00000108671	26S proteasome non-ATPase regulatory subunit 11	PSMD11
Downregulated	Gene Expression (R-HSA-74160)	ENSG00000134371	Parafibromin	CDC73
Downregulated	Gene Expression (R-HSA-74160)	ENSG00000187079	Transcriptional enhancer factor TEF-1	TEAD1	transcription factor(PC00218)
Downregulated	Gene Expression (R-HSA-74160)	ENSG00000100697	Endoribonuclease Dicer	DICER1	endodeoxyribonuclease(PC00093)
Downregulated	Gene Expression (R-HSA-74160)	ENSG00000127081	Zinc finger protein 484	ZNF484
Downregulated	Gene Expression (R-HSA-74160)	ENSG00000114166	Histone acetyltransferase KAT2B	KAT2B	acetyltransferase(PC00038);chromatin/chromatin-binding protein(PC00077)
Downregulated	Gene Expression (R-HSA-74160)	ENSG00000198939	Zinc finger protein 2 homolog	ZFP2
Downregulated	Gene Expression (R-HSA-74160)	ENSG00000111707	Sin3 histone deacetylase corepressor complex component SDS3	SUDS3
Downregulated	Gene Expression (R-HSA-74160)	ENSG00000188321	Zinc finger protein 559	ZNF559	KRAB box transcription factor(PC00029)
Downregulated	Gene Expression (R-HSA-74160)	ENSG00000204611	Zinc finger protein 616	ZNF616
Downregulated	Gene Expression (R-HSA-74160)	ENSG00000152942	Cell cycle checkpoint protein RAD17	RAD17
Downregulated	Gene Expression (R-HSA-74160)	ENSG00000167554	Zinc finger protein 610	ZNF610
Downregulated	Gene Expression (R-HSA-74160)	ENSG00000189091	Splicing factor 3B subunit 3	SF3B3	damaged DNA-binding protein(PC00086);mRNA polyadenylation factor(PC00146);mRNA splicing factor(PC00148)
Downregulated	Gene Expression (R-HSA-74160)	ENSG00000162889	MAP kinase-activated protein kinase 2	MAPKAPK2	non-motor microtubule binding protein(PC00166);non-receptor serine/threonine protein kinase(PC00167)
Downregulated	Gene Expression (R-HSA-74160)	ENSG00000227124	Zinc finger protein 717	ZNF717
Downregulated	Gene Expression (R-HSA-74160)	ENSG00000124783	Translocon-associated protein subunit alpha	SSR1	calcium-binding protein(PC00060);membrane traffic protein(PC00150)
Downregulated	Gene Expression (R-HSA-74160)	ENSG00000180182	Mediator of RNA polymerase II transcription subunit 14	MED14	receptor(PC00197);transcription cofactor(PC00217)
Downregulated	Gene Expression (R-HSA-74160)	ENSG00000070770	Casein kinase II subunit alpha'	CSNK2A2
Downregulated	Gene Expression (R-HSA-74160)	ENSG00000126368	Nuclear receptor subfamily 1 group D member 1	NR1D1	nuclear hormone receptor(PC00169);nucleic acid binding(PC00171)
Downregulated	Gene Expression (R-HSA-74160)	ENSG00000140992	3-phosphoinositide-dependent protein kinase 1	PDPK1	annexin(PC00050);calmodulin(PC00061);non-receptor serine/threonine protein kinase(PC00167);transfer/carrier protein(PC00219)
Downregulated	Gene Expression (R-HSA-74160)	ENSG00000062370	Zinc finger protein 112	ZNF112	KRAB box transcription factor(PC00029)
Downregulated	Gene Expression (R-HSA-74160)	ENSG00000148688	Ribonuclease P protein subunit p30	RPP30	endoribonuclease(PC00094);hydrolase(PC00121)
Downregulated	Gene Expression (R-HSA-74160)	ENSG00000103342	Eukaryotic peptide chain release factor GTP-binding subunit ERF3A	GSPT1	G-protein(PC00020);hydrolase(PC00121);translation elongation factor(PC00222);translation initiation factor(PC00224);translation release factor(PC00225)
Downregulated	Gene Expression (R-HSA-74160)	ENSG00000090097	Poly(rC)-binding protein 4	PCBP4	enzyme modulator(PC00095);mRNA splicing factor(PC00148);ribonucleoprotein(PC00201)
Downregulated	Gene Expression (R-HSA-74160)	ENSG00000240682	Pre-mRNA-splicing factor ISY1 homolog	ISY1
Downregulated	Gene Expression (R-HSA-74160)	ENSG00000126070	Protein argonaute-3	AGO3
Downregulated	Gene Expression (R-HSA-74160)	ENSG00000182903	Zinc finger protein 721	ZNF721
Downregulated	Gene Expression (R-HSA-74160)	ENSG00000111641	Probable 28S rRNA (cytosine(4447)-C(5))-methyltransferase	NOP2
Downregulated	Gene Expression (R-HSA-74160)	ENSG00000167384	Zinc finger protein 180	ZNF180	KRAB box transcription factor(PC00029)
Downregulated	Gene Expression (R-HSA-74160)	ENSG00000197619	Zinc finger protein 615	ZNF615
Downregulated	Gene Expression (R-HSA-74160)	ENSG00000172795	m7GpppN-mRNA hydrolase	DCP2
Downregulated	Gene Expression (R-HSA-74160)	ENSG00000095261	26S proteasome non-ATPase regulatory subunit 5	PSMD5
Downregulated	Gene Expression (R-HSA-74160)	ENSG00000189190	Zinc finger protein 600	ZNF600
Downregulated	Gene Expression (R-HSA-74160)	ENSG00000186448	Zinc finger protein 197	ZNF197
Downregulated	Gene Expression (R-HSA-74160)	ENSG00000075407	Zinc finger protein 37A	ZNF37A
Downregulated	Gene Expression (R-HSA-74160)	ENSG00000182986	Zinc finger protein 320	ZNF320
Downregulated	Gene Expression (R-HSA-74160)	ENSG00000165494	Pre-mRNA cleavage complex 2 protein Pcf11	PCF11	mRNA processing factor(PC00147)
Downregulated	Gene Expression (R-HSA-74160)	ENSG00000171817	Zinc finger protein 540	ZNF540
Downregulated	Gene Expression (R-HSA-74160)	ENSG00000047315	DNA-directed RNA polymerase II subunit RPB2	POLR2B	DNA-directed RNA polymerase(PC00019);nucleotidyltransferase(PC00174)
Downregulated	Gene Expression (R-HSA-74160)	ENSG00000197008	Zinc finger protein 138	ZNF138
Downregulated	Gene Expression (R-HSA-74160)	ENSG00000072401	Ubiquitin-conjugating enzyme E2 D1	UBE2D1	ligase(PC00142)
Downregulated	Gene Expression (R-HSA-74160)	ENSG00000245680	Zinc finger protein 585B	ZNF585B
Downregulated	Gene Expression (R-HSA-74160)	ENSG00000197050	Zinc finger protein 420	ZNF420
Downregulated	Gene Expression (R-HSA-74160)	ENSG00000120889	Tumor necrosis factor receptor superfamily member 10B	TNFRSF10B	tumor necrosis factor receptor(PC00230)
Downregulated	Gene Expression (R-HSA-74160)	ENSG00000148606	DNA-directed RNA polymerase III subunit RPC1	POLR3A	DNA-directed RNA polymerase(PC00019);nucleotidyltransferase(PC00174)
Downregulated	Gene Expression (R-HSA-74160)	ENSG00000133895	Menin	MEN1
Downregulated	Gene Expression (R-HSA-74160)	ENSG00000083814	Zinc finger protein 671	ZNF671	KRAB box transcription factor(PC00029)
Downregulated	Gene Expression (R-HSA-74160)	ENSG00000181817	U7 snRNA-associated Sm-like protein LSm10	LSM10
Downregulated	Gene Expression (R-HSA-74160)	ENSG00000197016	Zinc finger protein 470	ZNF470
Downregulated	Gene Expression (R-HSA-74160)	ENSG00000197808	Zinc finger protein 461	ZNF461
Downregulated	Gene Expression (R-HSA-74160)	ENSG00000135486	Heterogeneous nuclear ribonucleoprotein A1	HNRNPA1
Downregulated	Gene Expression (R-HSA-74160)	ENSG00000134308	14-3-3 protein theta	YWHAQ	chaperone(PC00072)
Downregulated	Gene Expression (R-HSA-74160)	ENSG00000198440	Zinc finger protein 583	ZNF583
Downregulated	Gene Expression (R-HSA-74160)	ENSG00000179909	Zinc finger protein 154	ZNF154
Downregulated	Gene Expression (R-HSA-74160)	ENSG00000182934	Signal recognition particle receptor subunit alpha	SRPRA	G-protein(PC00020);RNA binding protein(PC00031);receptor(PC00197)
Downregulated	Gene Expression (R-HSA-74160)	ENSG00000162231	Nuclear RNA export factor 1	NXF1	RNA binding protein(PC00031)
Downregulated	Gene Expression (R-HSA-74160)	ENSG00000122435	tRNA:m(4)X modification enzyme TRM13 homolog	TRMT13
Downregulated	Gene Expression (R-HSA-74160)	ENSG00000198176	Transcription factor Dp-1	TFDP1	nucleic acid binding(PC00171);transcription factor(PC00218)
Downregulated	Gene Expression (R-HSA-74160)	ENSG00000213020	Zinc finger protein 611	ZNF611
Downregulated	Gene Expression (R-HSA-74160)	ENSG00000196705	Zinc finger protein 431	ZNF431
Downregulated	Gene Expression (R-HSA-74160)	ENSG00000108773	Histone acetyltransferase KAT2A	KAT2A	acetyltransferase(PC00038);chromatin/chromatin-binding protein(PC00077)
Downregulated	Gene Expression (R-HSA-74160)	ENSG00000133983	Cytochrome c oxidase assembly protein COX16 homolog, mitochondrial	COX16
Downregulated	Gene Expression (R-HSA-74160)	ENSG00000179195	Zinc finger protein 664	ZNF664
Downregulated	Gene Expression (R-HSA-74160)	ENSG00000130203	Apolipoprotein E	APOE
Downregulated	Gene Expression (R-HSA-74160)	ENSG00000156697	U3 small nucleolar RNA-associated protein 14 homolog A	UTP14A	nuclease(PC00170);ribosomal protein(PC00202)
Downregulated	Gene Expression (R-HSA-74160)	ENSG00000175395	Zinc finger protein 25	ZNF25	KRAB box transcription factor(PC00029)
Downregulated	Gene Expression (R-HSA-74160)	ENSG00000138767	CCR4-NOT transcription complex subunit 6-like	CNOT6L	exoribonuclease(PC00099)
Downregulated	Gene Expression (R-HSA-74160)	ENSG00000167005	Cleavage and polyadenylation specificity factor subunit 5	NUDT21	mRNA splicing factor(PC00148)
Downregulated	Gene Expression (R-HSA-74160)	ENSG00000120868	Apoptotic protease-activating factor 1	APAF1
Downregulated	Gene Expression (R-HSA-74160)	ENSG00000196458	Zinc finger protein 605	ZNF605
Downregulated	Gene Expression (R-HSA-74160)	ENSG00000170860	U6 snRNA-associated Sm-like protein LSm3	LSM3	mRNA splicing factor(PC00148)
Downregulated	Gene Expression (R-HSA-74160)	ENSG00000171163	Zinc finger protein 692	ZNF692
Upregulated	Muscle contraction (R-HSA-397014)	ENSG00000143549	Tropomyosin alpha-3 chain	TPM3	actin binding motor protein(PC00040)
Upregulated	Muscle contraction (R-HSA-397014)	ENSG00000153956	Voltage-dependent calcium channel subunit alpha-2/delta-1	CACNA2D1
Upregulated	Muscle contraction (R-HSA-397014)	ENSG00000159173	Troponin I, slow skeletal muscle	TNNI1	non-motor actin binding protein(PC00165)
Upregulated	Muscle contraction (R-HSA-397014)	ENSG00000065534	Myosin light chain kinase, smooth muscle	MYLK
Upregulated	Muscle contraction (R-HSA-397014)	ENSG00000171385	Potassium voltage-gated channel subfamily D member 3	KCND3
Upregulated	Muscle contraction (R-HSA-397014)	ENSG00000160808	Myosin light chain 3	MYL3	actin family cytoskeletal protein(PC00041);calmodulin(PC00061)
Upregulated	Muscle contraction (R-HSA-397014)	ENSG00000101470	Troponin C, skeletal muscle	TNNC2	actin family cytoskeletal protein(PC00041);calmodulin(PC00061)
Upregulated	Muscle contraction (R-HSA-397014)	ENSG00000101335	Myosin regulatory light polypeptide 9	MYL9
Upregulated	Muscle contraction (R-HSA-397014)	ENSG00000111245	Myosin regulatory light chain 2, ventricular/cardiac muscle isoform	MYL2	actin family cytoskeletal protein(PC00041);calmodulin(PC00061)
Upregulated	Muscle contraction (R-HSA-397014)	ENSG00000118729	Calsequestrin-2	CASQ2
Upregulated	Muscle contraction (R-HSA-397014)	ENSG00000183873	Sodium channel protein type 5 subunit alpha	SCN5A	voltage-gated calcium channel(PC00240);voltage-gated sodium channel(PC00243)
Upregulated	Muscle contraction (R-HSA-397014)	ENSG00000101608	Myosin regulatory light chain 12A	MYL12A	actin family cytoskeletal protein(PC00041);calmodulin(PC00061)
Upregulated	Muscle contraction (R-HSA-397014)	ENSG00000114854	Troponin C, slow skeletal and cardiac muscles	TNNC1	actin family cytoskeletal protein(PC00041);calmodulin(PC00061)
Upregulated	Muscle contraction (R-HSA-397014)	ENSG00000108878	Voltage-dependent calcium channel gamma-1 subunit	CACNG1
Upregulated	Muscle contraction (R-HSA-397014)	ENSG00000122786	Caldesmon	CALD1	non-motor actin binding protein(PC00165)
Upregulated	Muscle contraction (R-HSA-397014)	ENSG00000109063	Myosin-3	MYH3	G-protein modulator(PC00022);actin binding motor protein(PC00040);cell junction protein(PC00070)
Upregulated	Muscle contraction (R-HSA-397014)	ENSG00000176076	Potassium voltage-gated channel subfamily E regulatory beta subunit 5	KCNE5	voltage-gated potassium channel(PC00242)
Upregulated	Muscle contraction (R-HSA-397014)	ENSG00000180209	Myosin regulatory light chain 2, skeletal muscle isoform	MYLPF	actin family cytoskeletal protein(PC00041);calmodulin(PC00061)
Upregulated	Muscle contraction (R-HSA-397014)	ENSG00000182533	Caveolin-3	CAV3	G-protein modulator(PC00022);membrane traffic protein(PC00150);structural protein(PC00211);transmembrane receptor regulatory/adaptor protein(PC00226)
Down- & upregulated	Gene Expression (R-HSA-74160)	ENSG00000113569	Nuclear pore complex protein Nup155	NUP155
Down- & upregulated	Gene Expression (R-HSA-74160)	ENSG00000147180	Zinc finger protein 711	ZNF711
Down- & upregulated	Gene Expression (R-HSA-74160)	ENSG00000028277	POU domain, class 2, transcription factor 2	POU2F2
Down- & upregulated	Gene Expression (R-HSA-74160)	ENSG00000147124	Zinc finger protein 41	ZNF41
Down- & upregulated	Gene Expression (R-HSA-74160)	ENSG00000158169	Fanconi anemia group C protein	FANCC
Down- & upregulated	Gene Expression (R-HSA-74160)	ENSG00000092847	Protein argonaute-1	AGO1
Down- & upregulated	Gene Expression (R-HSA-74160)	ENSG00000137815	RNA polymerase-associated protein RTF1 homolog	RTF1
Down- & upregulated	Gene Expression (R-HSA-74160)	ENSG00000159388	Protein BTG2	BTG2
Down- & upregulated	Gene Expression (R-HSA-74160)	ENSG00000113356	DNA-directed RNA polymerase III subunit RPC7	POLR3G	DNA-directed RNA polymerase(PC00019)
Down- & upregulated	Gene Expression (R-HSA-74160)	ENSG00000083312	Transportin-1	TNPO1	transfer/carrier protein(PC00219);transporter(PC00227)
Down- & upregulated	Gene Expression (R-HSA-74160)	ENSG00000158435	CCR4-NOT transcription complex subunit 11	CNOT11
Down- & upregulated	Gene Expression (R-HSA-74160)	ENSG00000198464	Zinc finger protein 480	ZNF480
Down- & upregulated	Gene Expression (R-HSA-74160)	ENSG00000256771	Zinc finger protein 253	ZNF253
Down- & upregulated	Gene Expression (R-HSA-74160)	ENSG00000136870	Zinc finger protein 189	ZNF189
Down- & upregulated	Gene Expression (R-HSA-74160)	ENSG00000174738	Nuclear receptor subfamily 1 group D member 2	NR1D2	nuclear hormone receptor(PC00169);nucleic acid binding(PC00171)
Down- & upregulated	Gene Expression (R-HSA-74160)	ENSG00000068394	G patch domain and KOW motifs-containing protein	GPKOW	nucleic acid binding(PC00171)
Down- & upregulated	Gene Expression (R-HSA-74160)	ENSG00000073792	Insulin-like growth factor 2 mRNA-binding protein 2	IGF2BP2	enzyme modulator(PC00095);mRNA splicing factor(PC00148);ribonucleoprotein(PC00201)
Down- & upregulated	Gene Expression (R-HSA-74160)	ENSG00000058262	Protein transport protein Sec61 subunit alpha isoform 1	SEC61A1	membrane traffic protein(PC00150);transporter(PC00227)
Down- & upregulated	Gene Expression (R-HSA-74160)	ENSG00000155858	U7 snRNA-associated Sm-like protein LSm11	LSM11
Down- & upregulated	Gene Expression (R-HSA-74160)	ENSG00000196110	Zinc finger protein 699	ZNF699
Down- & upregulated	Gene Expression (R-HSA-74160)	ENSG00000221914	Serine/threonine-protein phosphatase 2A 55 kDa regulatory subunit B alpha isoform	PPP2R2A	protein phosphatase(PC00195)
Down- & upregulated	Gene Expression (R-HSA-74160)	ENSG00000170949	Zinc finger protein 160	ZNF160
Down- & upregulated	Gene Expression (R-HSA-74160)	ENSG00000164631	Zinc finger protein 12	ZNF12
Down- & upregulated	Gene Expression (R-HSA-74160)	ENSG00000189042	Zinc finger protein 567	ZNF567	KRAB box transcription factor(PC00029)
Down- & upregulated	Gene Expression (R-HSA-74160)	ENSG00000074219	Transcriptional enhancer factor TEF-4	TEAD2	transcription factor(PC00218)
Down- & upregulated	Gene Expression (R-HSA-74160)	ENSG00000108064	Transcription factor A, mitochondrial	TFAM	HMG box transcription factor(PC00024);chromatin/chromatin-binding protein(PC00077);signaling molecule(PC00207)
Down- & upregulated	Gene Expression (R-HSA-74160)	ENSG00000142556	Zinc finger protein 614	ZNF614	KRAB box transcription factor(PC00029)
Down- & upregulated	Gene Expression (R-HSA-74160)	ENSG00000172687	Protein ZNF738	ZNF738	KRAB box transcription factor(PC00029);nucleic acid binding(PC00171)
Down- & upregulated	Gene Expression (R-HSA-74160)	ENSG00000204604	Zinc finger protein 468	ZNF468
Down- & upregulated	Gene Expression (R-HSA-74160)	ENSG00000101343	Crooked neck-like protein 1	CRNKL1	mRNA splicing factor(PC00148)
Down- & upregulated	Gene Expression (R-HSA-74160)	ENSG00000160352	Zinc finger protein 714	ZNF714
Down- & upregulated	Gene Expression (R-HSA-74160)	ENSG00000179598	Mitochondrial cardiolipin hydrolase	PLD6	endoribonuclease(PC00094);phospholipase(PC00186)
Down- & upregulated	Gene Expression (R-HSA-74160)	ENSG00000160710	Double-stranded RNA-specific adenosine deaminase	ADAR	DNA binding protein(PC00009);RNA binding protein(PC00031);deaminase(PC00088);defense/immunity protein(PC00090);kinase activator(PC00138)
Down- & upregulated	Gene Expression (R-HSA-74160)	ENSG00000198538	Zinc finger protein 28	ZNF28
Down- & upregulated	Gene Expression (R-HSA-74160)	ENSG00000090612	Zinc finger protein 268	ZNF268
Down- & upregulated	Gene Expression (R-HSA-74160)	ENSG00000049759	E3 ubiquitin-protein ligase NEDD4-like	NEDD4L	ubiquitin-protein ligase(PC00234)
Down- & upregulated	Gene Expression (R-HSA-74160)	ENSG00000196387	Zinc finger protein 140	ZNF140
Down- & upregulated	Gene Expression (R-HSA-74160)	ENSG00000112715	Vascular endothelial growth factor A	VEGFA	growth factor(PC00112)
Down- & upregulated	Gene Expression (R-HSA-74160)	ENSG00000116478	Histone deacetylase 1	HDAC1	deacetylase(PC00087);nucleic acid binding(PC00171);reductase(PC00198)
Down- & upregulated	Gene Expression (R-HSA-74160)	ENSG00000074590	NUAK family SNF1-like kinase 1	NUAK1	non-receptor serine/threonine protein kinase(PC00167)
Down- & upregulated	Gene Expression (R-HSA-74160)	ENSG00000101654	mRNA cap guanine-N7 methyltransferase	RNMT	RNA methyltransferase(PC00033)
Down- & upregulated	Gene Expression (R-HSA-74160)	ENSG00000117020	RAC-gamma serine/threonine-protein kinase	AKT3	annexin(PC00050);calmodulin(PC00061);non-receptor serine/threonine protein kinase(PC00167);transfer/carrier protein(PC00219)
Down- & upregulated	Gene Expression (R-HSA-74160)	ENSG00000263002	Zinc finger protein 234	ZNF234
Down- & upregulated	Gene Expression (R-HSA-74160)	ENSG00000085872	Calcium homeostasis endoplasmic reticulum protein	CHERP	RNA binding protein(PC00031)
Down- & upregulated	Gene Expression (R-HSA-74160)	ENSG00000156508	Elongation factor 1-alpha 1	EEF1A1	G-protein(PC00020);hydrolase(PC00121);translation elongation factor(PC00222);translation initiation factor(PC00224)
Down- & upregulated	Gene Expression (R-HSA-74160)	ENSG00000162521	Histone-binding protein RBBP4	RBBP4	receptor(PC00197)
Down- & upregulated	Gene Expression (R-HSA-74160)	ENSG00000102900	Nuclear pore complex protein Nup93	NUP93	transporter(PC00227)
Down- & upregulated	Gene Expression (R-HSA-74160)	ENSG00000078687	Trinucleotide repeat-containing gene 6C protein	TNRC6C
Down- & upregulated	Gene Expression (R-HSA-74160)	ENSG00000196967	Zinc finger protein 585A	ZNF585A
Down- & upregulated	Gene Expression (R-HSA-74160)	ENSG00000115592	5'-AMP-activated protein kinase subunit gamma-3	PRKAG3	kinase modulator(PC00140)
Down- & upregulated	Gene Expression (R-HSA-74160)	ENSG00000129084	Proteasome subunit alpha type-1	PSMA1
Down- & upregulated	Gene Expression (R-HSA-74160)	ENSG00000126883	Nuclear pore complex protein Nup214	NUP214	structural protein(PC00211)
Down- & upregulated	Gene Expression (R-HSA-74160)	ENSG00000167377	Zinc finger protein 23	ZNF23
Down- & upregulated	Gene Expression (R-HSA-74160)	ENSG00000205323	SAP domain-containing ribonucleoprotein	SARNP
Down- & upregulated	Gene Expression (R-HSA-74160)	ENSG00000108671	26S proteasome non-ATPase regulatory subunit 11	PSMD11
Down- & upregulated	Gene Expression (R-HSA-74160)	ENSG00000120688	WW domain-binding protein 4	WBP4
Down- & upregulated	Gene Expression (R-HSA-74160)	ENSG00000153187	Heterogeneous nuclear ribonucleoprotein U	HNRNPU
Down- & upregulated	Gene Expression (R-HSA-74160)	ENSG00000134371	Parafibromin	CDC73
Down- & upregulated	Gene Expression (R-HSA-74160)	ENSG00000187079	Transcriptional enhancer factor TEF-1	TEAD1	transcription factor(PC00218)
Down- & upregulated	Gene Expression (R-HSA-74160)	ENSG00000188186	Ragulator complex protein LAMTOR4	LAMTOR4
Down- & upregulated	Gene Expression (R-HSA-74160)	ENSG00000100697	Endoribonuclease Dicer	DICER1	endodeoxyribonuclease(PC00093)
Down- & upregulated	Gene Expression (R-HSA-74160)	ENSG00000127081	Zinc finger protein 484	ZNF484
Down- & upregulated	Gene Expression (R-HSA-74160)	ENSG00000106617	5'-AMP-activated protein kinase subunit gamma-2	PRKAG2	kinase modulator(PC00140)
Down- & upregulated	Gene Expression (R-HSA-74160)	ENSG00000114166	Histone acetyltransferase KAT2B	KAT2B	acetyltransferase(PC00038);chromatin/chromatin-binding protein(PC00077)
Down- & upregulated	Gene Expression (R-HSA-74160)	ENSG00000198939	Zinc finger protein 2 homolog	ZFP2
Down- & upregulated	Gene Expression (R-HSA-74160)	ENSG00000111707	Sin3 histone deacetylase corepressor complex component SDS3	SUDS3
Down- & upregulated	Gene Expression (R-HSA-74160)	ENSG00000188321	Zinc finger protein 559	ZNF559	KRAB box transcription factor(PC00029)
Down- & upregulated	Gene Expression (R-HSA-74160)	ENSG00000204611	Zinc finger protein 616	ZNF616
Down- & upregulated	Gene Expression (R-HSA-74160)	ENSG00000152942	Cell cycle checkpoint protein RAD17	RAD17
Down- & upregulated	Gene Expression (R-HSA-74160)	ENSG00000167554	Zinc finger protein 610	ZNF610
Down- & upregulated	Gene Expression (R-HSA-74160)	ENSG00000189091	Splicing factor 3B subunit 3	SF3B3	damaged DNA-binding protein(PC00086);mRNA polyadenylation factor(PC00146);mRNA splicing factor(PC00148)
Down- & upregulated	Gene Expression (R-HSA-74160)	ENSG00000162889	MAP kinase-activated protein kinase 2	MAPKAPK2	non-motor microtubule binding protein(PC00166);non-receptor serine/threonine protein kinase(PC00167)
Down- & upregulated	Gene Expression (R-HSA-74160)	ENSG00000227124	Zinc finger protein 717	ZNF717
Down- & upregulated	Gene Expression (R-HSA-74160)	ENSG00000124783	Translocon-associated protein subunit alpha	SSR1	calcium-binding protein(PC00060);membrane traffic protein(PC00150)
Down- & upregulated	Gene Expression (R-HSA-74160)	ENSG00000180182	Mediator of RNA polymerase II transcription subunit 14	MED14	receptor(PC00197);transcription cofactor(PC00217)
Down- & upregulated	Gene Expression (R-HSA-74160)	ENSG00000070770	Casein kinase II subunit alpha'	CSNK2A2
Down- & upregulated	Gene Expression (R-HSA-74160)	ENSG00000126368	Nuclear receptor subfamily 1 group D member 1	NR1D1	nuclear hormone receptor(PC00169);nucleic acid binding(PC00171)
Down- & upregulated	Gene Expression (R-HSA-74160)	ENSG00000140992	3-phosphoinositide-dependent protein kinase 1	PDPK1	annexin(PC00050);calmodulin(PC00061);non-receptor serine/threonine protein kinase(PC00167);transfer/carrier protein(PC00219)
Down- & upregulated	Gene Expression (R-HSA-74160)	ENSG00000182134	Tudor and KH domain-containing protein	TDRKH	nuclease(PC00170)
Down- & upregulated	Gene Expression (R-HSA-74160)	ENSG00000062370	Zinc finger protein 112	ZNF112	KRAB box transcription factor(PC00029)
Down- & upregulated	Gene Expression (R-HSA-74160)	ENSG00000148688	Ribonuclease P protein subunit p30	RPP30	endoribonuclease(PC00094);hydrolase(PC00121)
Down- & upregulated	Gene Expression (R-HSA-74160)	ENSG00000103342	Eukaryotic peptide chain release factor GTP-binding subunit ERF3A	GSPT1	G-protein(PC00020);hydrolase(PC00121);translation elongation factor(PC00222);translation initiation factor(PC00224);translation release factor(PC00225)
Down- & upregulated	Gene Expression (R-HSA-74160)	ENSG00000090097	Poly(rC)-binding protein 4	PCBP4	enzyme modulator(PC00095);mRNA splicing factor(PC00148);ribonucleoprotein(PC00201)
Down- & upregulated	Gene Expression (R-HSA-74160)	ENSG00000101892	Protein ATP1B4	ATP1B4	cation transporter(PC00068)
Down- & upregulated	Gene Expression (R-HSA-74160)	ENSG00000240682	Pre-mRNA-splicing factor ISY1 homolog	ISY1
Down- & upregulated	Gene Expression (R-HSA-74160)	ENSG00000104765	BCL2/adenovirus E1B 19 kDa protein-interacting protein 3-like	BNIP3L
Down- & upregulated	Gene Expression (R-HSA-74160)	ENSG00000126070	Protein argonaute-3	AGO3
Down- & upregulated	Gene Expression (R-HSA-74160)	ENSG00000134698	Protein argonaute-4	AGO4
Down- & upregulated	Gene Expression (R-HSA-74160)	ENSG00000182903	Zinc finger protein 721	ZNF721
Down- & upregulated	Gene Expression (R-HSA-74160)	ENSG00000111641	Probable 28S rRNA (cytosine(4447)-C(5))-methyltransferase	NOP2
Down- & upregulated	Gene Expression (R-HSA-74160)	ENSG00000167384	Zinc finger protein 180	ZNF180	KRAB box transcription factor(PC00029)
Down- & upregulated	Gene Expression (R-HSA-74160)	ENSG00000042286	Apoptosis-inducing factor 2	AIFM2	dehydrogenase(PC00092);oxidase(PC00175);reductase(PC00198)
Down- & upregulated	Gene Expression (R-HSA-74160)	ENSG00000197619	Zinc finger protein 615	ZNF615
Down- & upregulated	Gene Expression (R-HSA-74160)	ENSG00000172795	m7GpppN-mRNA hydrolase	DCP2
Down- & upregulated	Gene Expression (R-HSA-74160)	ENSG00000101945	Histone-lysine N-methyltransferase SUV39H1	SUV39H1	DNA binding protein(PC00009);methyltransferase(PC00155)
Down- & upregulated	Gene Expression (R-HSA-74160)	ENSG00000095261	26S proteasome non-ATPase regulatory subunit 5	PSMD5
Down- & upregulated	Gene Expression (R-HSA-74160)	ENSG00000189190	Zinc finger protein 600	ZNF600
Down- & upregulated	Gene Expression (R-HSA-74160)	ENSG00000186448	Zinc finger protein 197	ZNF197
Down- & upregulated	Gene Expression (R-HSA-74160)	ENSG00000119487	Target of rapamycin complex 2 subunit MAPKAP1	MAPKAP1
Down- & upregulated	Gene Expression (R-HSA-74160)	ENSG00000075407	Zinc finger protein 37A	ZNF37A
Down- & upregulated	Gene Expression (R-HSA-74160)	ENSG00000182986	Zinc finger protein 320	ZNF320
Down- & upregulated	Gene Expression (R-HSA-74160)	ENSG00000165494	Pre-mRNA cleavage complex 2 protein Pcf11	PCF11	mRNA processing factor(PC00147)
Down- & upregulated	Gene Expression (R-HSA-74160)	ENSG00000124641	Mediator of RNA polymerase II transcription subunit 20	MED20	ubiquitin-protein ligase(PC00234)
Down- & upregulated	Gene Expression (R-HSA-74160)	ENSG00000171817	Zinc finger protein 540	ZNF540
Down- & upregulated	Gene Expression (R-HSA-74160)	ENSG00000047315	DNA-directed RNA polymerase II subunit RPB2	POLR2B	DNA-directed RNA polymerase(PC00019);nucleotidyltransferase(PC00174)
Down- & upregulated	Gene Expression (R-HSA-74160)	ENSG00000197008	Zinc finger protein 138	ZNF138
Down- & upregulated	Gene Expression (R-HSA-74160)	ENSG00000143190	POU domain, class 2, transcription factor 1	POU2F1
Down- & upregulated	Gene Expression (R-HSA-74160)	ENSG00000096070	Bromodomain and PHD finger-containing protein 3	BRPF3	nucleic acid binding(PC00171);zinc finger transcription factor(PC00244)
Down- & upregulated	Gene Expression (R-HSA-74160)	ENSG00000072401	Ubiquitin-conjugating enzyme E2 D1	UBE2D1	ligase(PC00142)
Down- & upregulated	Gene Expression (R-HSA-74160)	ENSG00000245680	Zinc finger protein 585B	ZNF585B
Down- & upregulated	Gene Expression (R-HSA-74160)	ENSG00000197050	Zinc finger protein 420	ZNF420
Down- & upregulated	Gene Expression (R-HSA-74160)	ENSG00000120889	Tumor necrosis factor receptor superfamily member 10B	TNFRSF10B	tumor necrosis factor receptor(PC00230)
Down- & upregulated	Gene Expression (R-HSA-74160)	ENSG00000148606	DNA-directed RNA polymerase III subunit RPC1	POLR3A	DNA-directed RNA polymerase(PC00019);nucleotidyltransferase(PC00174)
Down- & upregulated	Gene Expression (R-HSA-74160)	ENSG00000133895	Menin	MEN1
Down- & upregulated	Gene Expression (R-HSA-74160)	ENSG00000083814	Zinc finger protein 671	ZNF671	KRAB box transcription factor(PC00029)
Down- & upregulated	Gene Expression (R-HSA-74160)	ENSG00000181817	U7 snRNA-associated Sm-like protein LSm10	LSM10
Down- & upregulated	Gene Expression (R-HSA-74160)	ENSG00000197016	Zinc finger protein 470	ZNF470
Down- & upregulated	Gene Expression (R-HSA-74160)	ENSG00000197808	Zinc finger protein 461	ZNF461
Down- & upregulated	Gene Expression (R-HSA-74160)	ENSG00000135486	Heterogeneous nuclear ribonucleoprotein A1	HNRNPA1
Down- & upregulated	Gene Expression (R-HSA-74160)	ENSG00000134308	14-3-3 protein theta	YWHAQ	chaperone(PC00072)
Down- & upregulated	Gene Expression (R-HSA-74160)	ENSG00000198440	Zinc finger protein 583	ZNF583
Down- & upregulated	Gene Expression (R-HSA-74160)	ENSG00000179909	Zinc finger protein 154	ZNF154
Down- & upregulated	Gene Expression (R-HSA-74160)	ENSG00000182934	Signal recognition particle receptor subunit alpha	SRPRA	G-protein(PC00020);RNA binding protein(PC00031);receptor(PC00197)
Down- & upregulated	Gene Expression (R-HSA-74160)	ENSG00000162231	Nuclear RNA export factor 1	NXF1	RNA binding protein(PC00031)
Down- & upregulated	Gene Expression (R-HSA-74160)	ENSG00000122435	tRNA:m(4)X modification enzyme TRM13 homolog	TRMT13
Down- & upregulated	Gene Expression (R-HSA-74160)	ENSG00000198176	Transcription factor Dp-1	TFDP1	nucleic acid binding(PC00171);transcription factor(PC00218)
Down- & upregulated	Gene Expression (R-HSA-74160)	ENSG00000213020	Zinc finger protein 611	ZNF611
Down- & upregulated	Gene Expression (R-HSA-74160)	ENSG00000196705	Zinc finger protein 431	ZNF431
Down- & upregulated	Gene Expression (R-HSA-74160)	ENSG00000108773	Histone acetyltransferase KAT2A	KAT2A	acetyltransferase(PC00038);chromatin/chromatin-binding protein(PC00077)
Down- & upregulated	Gene Expression (R-HSA-74160)	ENSG00000110768	General transcription factor IIH subunit 1	GTF2H1	transcription factor(PC00218)
Down- & upregulated	Gene Expression (R-HSA-74160)	ENSG00000133983	Cytochrome c oxidase assembly protein COX16 homolog, mitochondrial	COX16
Down- & upregulated	Gene Expression (R-HSA-74160)	ENSG00000179195	Zinc finger protein 664	ZNF664
Down- & upregulated	Gene Expression (R-HSA-74160)	ENSG00000130203	Apolipoprotein E	APOE
Down- & upregulated	Gene Expression (R-HSA-74160)	ENSG00000213246	Transcription elongation factor SPT4	SUPT4H1	chromatin/chromatin-binding protein(PC00077);transcription factor(PC00218)
Down- & upregulated	Gene Expression (R-HSA-74160)	ENSG00000156697	U3 small nucleolar RNA-associated protein 14 homolog A	UTP14A	nuclease(PC00170);ribosomal protein(PC00202)
Down- & upregulated	Gene Expression (R-HSA-74160)	ENSG00000115216	Nuclear receptor-binding protein	NRBP1	non-receptor serine/threonine protein kinase(PC00167)
Down- & upregulated	Gene Expression (R-HSA-74160)	ENSG00000164938	Tumor protein p53-inducible nuclear protein 1	TP53INP1
Down- & upregulated	Gene Expression (R-HSA-74160)	ENSG00000175395	Zinc finger protein 25	ZNF25	KRAB box transcription factor(PC00029)
Down- & upregulated	Gene Expression (R-HSA-74160)	ENSG00000162639	Small RNA 2'-O-methyltransferase	HENMT1
Down- & upregulated	Gene Expression (R-HSA-74160)	ENSG00000138767	CCR4-NOT transcription complex subunit 6-like	CNOT6L	exoribonuclease(PC00099)
Down- & upregulated	Gene Expression (R-HSA-74160)	ENSG00000167005	Cleavage and polyadenylation specificity factor subunit 5	NUDT21	mRNA splicing factor(PC00148)
Down- & upregulated	Gene Expression (R-HSA-74160)	ENSG00000120868	Apoptotic protease-activating factor 1	APAF1
Down- & upregulated	Gene Expression (R-HSA-74160)	ENSG00000196458	Zinc finger protein 605	ZNF605
Down- & upregulated	Gene Expression (R-HSA-74160)	ENSG00000185697	Myb-related protein A	MYBL1	DNA binding protein(PC00009);transcription factor(PC00218)
Down- & upregulated	Gene Expression (R-HSA-74160)	ENSG00000170860	U6 snRNA-associated Sm-like protein LSm3	LSM3	mRNA splicing factor(PC00148)
Down- & upregulated	Gene Expression (R-HSA-74160)	ENSG00000169372	Death domain-containing protein CRADD	CRADD
Down- & upregulated	Gene Expression (R-HSA-74160)	ENSG00000171163	Zinc finger protein 692	ZNF692
Down- & upregulated	Gene Expression (R-HSA-74160)	ENSG00000105568	Serine/threonine-protein phosphatase 2A 65 kDa regulatory subunit A alpha isoform	PPP2R1A	protein phosphatase(PC00195)
Down- & upregulated	Cellular responses to stress (R-HSA-2262752)	ENSG00000113569	Nuclear pore complex protein Nup155	NUP155
Down- & upregulated	Cellular responses to stress (R-HSA-2262752)	ENSG00000166848	Telomeric repeat-binding factor 2-interacting protein 1	TERF2IP
Down- & upregulated	Cellular responses to stress (R-HSA-2262752)	ENSG00000149196	Protein Hikeshi	C11orf73
Down- & upregulated	Cellular responses to stress (R-HSA-2262752)	ENSG00000092847	Protein argonaute-1	AGO1
Down- & upregulated	Cellular responses to stress (R-HSA-2262752)	ENSG00000168259	DnaJ homolog subfamily C member 7	DNAJC7
Down- & upregulated	Cellular responses to stress (R-HSA-2262752)	ENSG00000148660	Calcium/calmodulin-dependent protein kinase type II subunit gamma	CAMK2G
Down- & upregulated	Cellular responses to stress (R-HSA-2262752)	ENSG00000264364	Dynein light chain 2, cytoplasmic	DYNLL2	enzyme modulator(PC00095);microtubule family cytoskeletal protein(PC00157)
Down- & upregulated	Cellular responses to stress (R-HSA-2262752)	ENSG00000085978	Autophagy-related protein 16-1	ATG16L1
Down- & upregulated	Cellular responses to stress (R-HSA-2262752)	ENSG00000112715	Vascular endothelial growth factor A	VEGFA	growth factor(PC00112)
Down- & upregulated	Cellular responses to stress (R-HSA-2262752)	ENSG00000126803	Heat shock-related 70 kDa protein 2	HSPA2
Down- & upregulated	Cellular responses to stress (R-HSA-2262752)	ENSG00000156508	Elongation factor 1-alpha 1	EEF1A1	G-protein(PC00020);hydrolase(PC00121);translation elongation factor(PC00222);translation initiation factor(PC00224)
Down- & upregulated	Cellular responses to stress (R-HSA-2262752)	ENSG00000162521	Histone-binding protein RBBP4	RBBP4	receptor(PC00197)
Down- & upregulated	Cellular responses to stress (R-HSA-2262752)	ENSG00000110200	Anaphase-promoting complex subunit 15	ANAPC15
Down- & upregulated	Cellular responses to stress (R-HSA-2262752)	ENSG00000102900	Nuclear pore complex protein Nup93	NUP93	transporter(PC00227)
Down- & upregulated	Cellular responses to stress (R-HSA-2262752)	ENSG00000078687	Trinucleotide repeat-containing gene 6C protein	TNRC6C
Down- & upregulated	Cellular responses to stress (R-HSA-2262752)	ENSG00000164070	Heat shock 70 kDa protein 4L	HSPA4L
Down- & upregulated	Cellular responses to stress (R-HSA-2262752)	ENSG00000105810	Cyclin-dependent kinase 6	CDK6	non-receptor serine/threonine protein kinase(PC00167);non-receptor tyrosine protein kinase(PC00168)
Down- & upregulated	Cellular responses to stress (R-HSA-2262752)	ENSG00000115592	5'-AMP-activated protein kinase subunit gamma-3	PRKAG3	kinase modulator(PC00140)
Down- & upregulated	Cellular responses to stress (R-HSA-2262752)	ENSG00000126883	Nuclear pore complex protein Nup214	NUP214	structural protein(PC00211)
Down- & upregulated	Cellular responses to stress (R-HSA-2262752)	ENSG00000135766	Egl nine homolog 1	EGLN1
Down- & upregulated	Cellular responses to stress (R-HSA-2262752)	ENSG00000188186	Ragulator complex protein LAMTOR4	LAMTOR4
Down- & upregulated	Cellular responses to stress (R-HSA-2262752)	ENSG00000163719	Myotubularin-related protein 14	MTMR14
Down- & upregulated	Cellular responses to stress (R-HSA-2262752)	ENSG00000134086	Von Hippel-Lindau disease tumor suppressor	VHL	ligase(PC00142)
Down- & upregulated	Cellular responses to stress (R-HSA-2262752)	ENSG00000106617	5'-AMP-activated protein kinase subunit gamma-2	PRKAG2	kinase modulator(PC00140)
Down- & upregulated	Cellular responses to stress (R-HSA-2262752)	ENSG00000162889	MAP kinase-activated protein kinase 2	MAPKAPK2	non-motor microtubule binding protein(PC00166);non-receptor serine/threonine protein kinase(PC00167)
Down- & upregulated	Cellular responses to stress (R-HSA-2262752)	ENSG00000197769	Microtubule-associated proteins 1A/1B light chain 3C	MAP1LC3C	non-motor microtubule binding protein(PC00166)
Down- & upregulated	Cellular responses to stress (R-HSA-2262752)	ENSG00000070808	Calcium/calmodulin-dependent protein kinase type II subunit alpha	CAMK2A
Down- & upregulated	Cellular responses to stress (R-HSA-2262752)	ENSG00000100348	Thioredoxin, mitochondrial	TXN2	oxidoreductase(PC00176)
Down- & upregulated	Cellular responses to stress (R-HSA-2262752)	ENSG00000126070	Protein argonaute-3	AGO3
Down- & upregulated	Cellular responses to stress (R-HSA-2262752)	ENSG00000134698	Protein argonaute-4	AGO4
Down- & upregulated	Cellular responses to stress (R-HSA-2262752)	ENSG00000094880	Cell division cycle protein 23 homolog	CDC23
Down- & upregulated	Cellular responses to stress (R-HSA-2262752)	ENSG00000139687	Retinoblastoma-associated protein	RB1	nucleic acid binding(PC00171);transcription factor(PC00218)
Down- & upregulated	Cellular responses to stress (R-HSA-2262752)	ENSG00000072401	Ubiquitin-conjugating enzyme E2 D1	UBE2D1	ligase(PC00142)
Down- & upregulated	Cellular responses to stress (R-HSA-2262752)	ENSG00000156735	BAG family molecular chaperone regulator 4	BAG4
Down- & upregulated	Cellular responses to stress (R-HSA-2262752)	ENSG00000165672	Thioredoxin-dependent peroxide reductase, mitochondrial	PRDX3	peroxidase(PC00180)
Down- & upregulated	Cellular responses to stress (R-HSA-2262752)	ENSG00000166135	Hypoxia-inducible factor 1-alpha inhibitor	HIF1AN
Down- & upregulated	Cellular responses to stress (R-HSA-2262752)	ENSG00000115561	Charged multivesicular body protein 3	CHMP3	enzyme modulator(PC00095)
Down- & upregulated	Cellular responses to stress (R-HSA-2262752)	ENSG00000198176	Transcription factor Dp-1	TFDP1	nucleic acid binding(PC00171);transcription factor(PC00218)
Down- & upregulated	Cellular responses to stress (R-HSA-2262752)	ENSG00000118900	Ubinuclein-1	UBN1
Down- & upregulated	Cellular responses to stress (R-HSA-2262752)	ENSG00000197930	ERO1-like protein alpha	ERO1A	oxidoreductase(PC00176)
Down- & upregulated	Cellular responses to stress (R-HSA-2262752)	ENSG00000130177	Cell division cycle protein 16 homolog	CDC16
Down- & upregulated	Membrane Trafficking (R-HSA-199991)	ENSG00000188559	Ral GTPase-activating protein subunit alpha-2	RALGAPA2	G-protein modulator(PC00022)
Down- & upregulated	Membrane Trafficking (R-HSA-199991)	ENSG00000095139	Coatomer subunit delta	ARCN1	vesicle coat protein(PC00235)
Down- & upregulated	Membrane Trafficking (R-HSA-199991)	ENSG00000067715	Synaptotagmin-1	SYT1	membrane trafficking regulatory protein(PC00151)
Down- & upregulated	Membrane Trafficking (R-HSA-199991)	ENSG00000125414	Myosin-2	MYH2	G-protein modulator(PC00022);actin binding motor protein(PC00040);cell junction protein(PC00070)
Down- & upregulated	Membrane Trafficking (R-HSA-199991)	ENSG00000111540	Ras-related protein Rab-5B	RAB5B
Down- & upregulated	Membrane Trafficking (R-HSA-199991)	ENSG00000183785	Tubulin alpha-8 chain	TUBA8	tubulin(PC00228)
Down- & upregulated	Membrane Trafficking (R-HSA-199991)	ENSG00000127946	Huntingtin-interacting protein 1	HIP1	non-motor actin binding protein(PC00165)
Down- & upregulated	Membrane Trafficking (R-HSA-199991)	ENSG00000136631	Vacuolar protein sorting-associated protein 45	VPS45	membrane trafficking regulatory protein(PC00151);transporter(PC00227)
Down- & upregulated	Membrane Trafficking (R-HSA-199991)	ENSG00000152661	Gap junction alpha-1 protein	GJA1	gap junction(PC00105)
Down- & upregulated	Membrane Trafficking (R-HSA-199991)	ENSG00000264364	Dynein light chain 2, cytoplasmic	DYNLL2	enzyme modulator(PC00095);microtubule family cytoskeletal protein(PC00157)
Down- & upregulated	Membrane Trafficking (R-HSA-199991)	ENSG00000187239	Formin-binding protein 1	FNBP1
Down- & upregulated	Membrane Trafficking (R-HSA-199991)	ENSG00000154305	Melanoma inhibitory activity protein 3	MIA3	growth factor(PC00112)
Down- & upregulated	Membrane Trafficking (R-HSA-199991)	ENSG00000159248	Gap junction delta-2 protein	GJD2	gap junction(PC00105)
Down- & upregulated	Membrane Trafficking (R-HSA-199991)	ENSG00000111907	Tumor protein D53	TPD52L1
Down- & upregulated	Membrane Trafficking (R-HSA-199991)	ENSG00000135823	Syntaxin-6	STX6	SNARE protein(PC00034)
Down- & upregulated	Membrane Trafficking (R-HSA-199991)	ENSG00000114270	Collagen alpha-1(VII) chain	COL7A1
Down- & upregulated	Membrane Trafficking (R-HSA-199991)	ENSG00000115592	5'-AMP-activated protein kinase subunit gamma-3	PRKAG3	kinase modulator(PC00140)
Down- & upregulated	Membrane Trafficking (R-HSA-199991)	ENSG00000119414	Serine/threonine-protein phosphatase 6 catalytic subunit	PPP6C	calcium-binding protein(PC00060);protein phosphatase(PC00195)
Down- & upregulated	Membrane Trafficking (R-HSA-199991)	ENSG00000136111	TBC1 domain family member 4	TBC1D4	G-protein modulator(PC00022);hydrolase(PC00121)
Down- & upregulated	Membrane Trafficking (R-HSA-199991)	ENSG00000106617	5'-AMP-activated protein kinase subunit gamma-2	PRKAG2	kinase modulator(PC00140)
Down- & upregulated	Membrane Trafficking (R-HSA-199991)	ENSG00000175416	Clathrin light chain B	CLTB	vesicle coat protein(PC00235)
Down- & upregulated	Membrane Trafficking (R-HSA-199991)	ENSG00000110075	Serine/threonine-protein phosphatase 6 regulatory subunit 3	PPP6R3	phosphatase modulator(PC00184)
Down- & upregulated	Membrane Trafficking (R-HSA-199991)	ENSG00000078269	Synaptojanin-2	SYNJ2	phosphatase(PC00181)
Down- & upregulated	Membrane Trafficking (R-HSA-199991)	ENSG00000136100	Vacuolar protein-sorting-associated protein 36	VPS36
Down- & upregulated	Membrane Trafficking (R-HSA-199991)	ENSG00000189114	Biogenesis of lysosome-related organelles complex 1 subunit 3	BLOC1S3
Down- & upregulated	Membrane Trafficking (R-HSA-199991)	ENSG00000169252	Beta-2 adrenergic receptor	ADRB2	G-protein coupled receptor(PC00021)
Down- & upregulated	Membrane Trafficking (R-HSA-199991)	ENSG00000121022	COP9 signalosome complex subunit 5	COPS5	transcription factor(PC00218)
Down- & upregulated	Membrane Trafficking (R-HSA-199991)	ENSG00000136738	Signal transducing adapter molecule 1	STAM	membrane traffic protein(PC00150);transporter(PC00227)
Down- & upregulated	Membrane Trafficking (R-HSA-199991)	ENSG00000073969	Vesicle-fusing ATPase	NSF	hydrolase(PC00121)
Down- & upregulated	Membrane Trafficking (R-HSA-199991)	ENSG00000151150	Ankyrin-3	ANK3
Down- & upregulated	Membrane Trafficking (R-HSA-199991)	ENSG00000107862	Golgi-specific brefeldin A-resistance guanine nucleotide exchange factor 1	GBF1
Down- & upregulated	Membrane Trafficking (R-HSA-199991)	ENSG00000168092	Platelet-activating factor acetylhydrolase IB subunit beta	PAFAH1B2
Down- & upregulated	Membrane Trafficking (R-HSA-199991)	ENSG00000134265	Gamma-soluble NSF attachment protein	NAPG	membrane traffic protein(PC00150)
Down- & upregulated	Membrane Trafficking (R-HSA-199991)	ENSG00000134243	Sortilin	SORT1	receptor(PC00197);transporter(PC00227)
Down- & upregulated	Membrane Trafficking (R-HSA-199991)	ENSG00000118640	Vesicle-associated membrane protein 8	VAMP8	SNARE protein(PC00034)
Down- & upregulated	Membrane Trafficking (R-HSA-199991)	ENSG00000167987	Vacuolar protein sorting-associated protein 37C	VPS37C
Down- & upregulated	Membrane Trafficking (R-HSA-199991)	ENSG00000072958	AP-1 complex subunit mu-1	AP1M1	extracellular matrix glycoprotein(PC00100);receptor(PC00197)
Down- & upregulated	Membrane Trafficking (R-HSA-199991)	ENSG00000100478	AP-4 complex subunit sigma-1	AP4S1	vesicle coat protein(PC00235)
Down- & upregulated	Membrane Trafficking (R-HSA-199991)	ENSG00000072134	Epsin-2	EPN2
Down- & upregulated	Membrane Trafficking (R-HSA-199991)	ENSG00000197694	Spectrin alpha chain, non-erythrocytic 1	SPTAN1
Down- & upregulated	Membrane Trafficking (R-HSA-199991)	ENSG00000175203	Dynactin subunit 2	DCTN2	microtubule binding motor protein(PC00156)
Down- & upregulated	Membrane Trafficking (R-HSA-199991)	ENSG00000149182	ADP-ribosylation factor GTPase-activating protein 2	ARFGAP2	G-protein modulator(PC00022);nucleic acid binding(PC00171)
Down- & upregulated	Membrane Trafficking (R-HSA-199991)	ENSG00000007168	Platelet-activating factor acetylhydrolase IB subunit alpha	PAFAH1B1
Down- & upregulated	Membrane Trafficking (R-HSA-199991)	ENSG00000115561	Charged multivesicular body protein 3	CHMP3	enzyme modulator(PC00095)
Down- & upregulated	Membrane Trafficking (R-HSA-199991)	ENSG00000125814	Beta-soluble NSF attachment protein	NAPB	membrane traffic protein(PC00150)
Down- & upregulated	Membrane Trafficking (R-HSA-199991)	ENSG00000109063	Myosin-3	MYH3	G-protein modulator(PC00022);actin binding motor protein(PC00040);cell junction protein(PC00070)
Down- & upregulated	Membrane Trafficking (R-HSA-199991)	ENSG00000134308	14-3-3 protein theta	YWHAQ	chaperone(PC00072)
Down- & upregulated	Membrane Trafficking (R-HSA-199991)	ENSG00000117533	Vesicle-associated membrane protein 4	VAMP4	SNARE protein(PC00034)
Down- & upregulated	Membrane Trafficking (R-HSA-199991)	ENSG00000130294	Kinesin-like protein KIF1A	KIF1A	microtubule binding motor protein(PC00156)
Down- & upregulated	Membrane Trafficking (R-HSA-199991)	ENSG00000165912	Protein kinase C and casein kinase substrate in neurons protein 3	PACSIN3	actin family cytoskeletal protein(PC00041);membrane trafficking regulatory protein(PC00151)
Down- & upregulated	Membrane Trafficking (R-HSA-199991)	ENSG00000115306	Spectrin beta chain, non-erythrocytic 1	SPTBN1	non-motor actin binding protein(PC00165)
Down- & upregulated	Membrane Trafficking (R-HSA-199991)	ENSG00000049245	Vesicle-associated membrane protein 3	VAMP3	SNARE protein(PC00034)
Down- & upregulated	Membrane Trafficking (R-HSA-199991)	ENSG00000174804	Frizzled-4	FZD4	G-protein coupled receptor(PC00021);signaling molecule(PC00207)
Down- & upregulated	Membrane Trafficking (R-HSA-199991)	ENSG00000110195	Folate receptor alpha	FOLR1
