# Supplementary material for: Transcriptomic analyses reveal rhythmic and CLOCK-driven pathways in human skeletal muscle
Source: eLife. 2018 Apr 16;7:e34114. doi: 10.7554/eLife.34114 (PMC5902165; doi:10.7554/eLife.34114)
Supplement: Figure 4—source data 1. — A gene was classified into one category if the probability was >0.5. If the probability was <0.5, transcripts were grouped into model 16 (non-rhythmic). Related to Figure 4—figure supplement 1, Supplementary file 1-tables S4-S6. [file elife-34114-fig4-data1.xlsx]

## Sheet: Model 1
ENSEMBL gene ID	Name	Replicate	Condition	Circadian (CIRCA)	Linear (LIN)	Cloud (CLOUD)	One peak (ONE)	Category
ENSG00000157766	ACAN	Donor 1	siCtrl	1	0	0	0	CIRCA
ENSG00000157766	ACAN	Donor 1	siClock	1	0	0	0	CIRCA
ENSG00000157766	ACAN	Donor 2	siClock	1	0	0	0	CIRCA
ENSG00000157766	ACAN	Donor 2	siCtrl	0.66	0	0.04	0.3	CIRCA
ENSG00000184254	ALDH1A3	Donor 1	siCtrl	0.626	0	0.032	0.342	CIRCA
ENSG00000184254	ALDH1A3	Donor 1	siClock	0.566	0.252	0.094	0.088	CIRCA
ENSG00000184254	ALDH1A3	Donor 2	siClock	0.51	0.002	0.08	0.408	CIRCA
ENSG00000184254	ALDH1A3	Donor 2	siCtrl	1	0	0	0	CIRCA
ENSG00000136859	ANGPTL2	Donor 1	siCtrl	1	0	0	0	CIRCA
ENSG00000136859	ANGPTL2	Donor 1	siClock	0.798	0.004	0.054	0.144	CIRCA
ENSG00000136859	ANGPTL2	Donor 2	siClock	1	0	0	0	CIRCA
ENSG00000136859	ANGPTL2	Donor 2	siCtrl	1	0	0	0	CIRCA
ENSG00000243627	AP000322.53	Donor 1	siCtrl	1	0	0	0	CIRCA
ENSG00000243627	AP000322.53	Donor 1	siClock	0.84	0	0.008	0.152	CIRCA
ENSG00000243627	AP000322.53	Donor 2	siClock	1	0	0	0	CIRCA
ENSG00000243627	AP000322.53	Donor 2	siCtrl	0.486	0	0.054	0.46	CIRCA
ENSG00000120318	ARAP3	Donor 1	siCtrl	0.998	0	0	0.002	CIRCA
ENSG00000120318	ARAP3	Donor 1	siClock	0.704	0.062	0.224	0.01	CIRCA
ENSG00000120318	ARAP3	Donor 2	siClock	0.854	0	0.066	0.08	CIRCA
ENSG00000120318	ARAP3	Donor 2	siCtrl	0.578	0	0.064	0.358	CIRCA
ENSG00000133794	ARNTL	Donor 1	siCtrl	1	0	0	0	CIRCA
ENSG00000133794	ARNTL	Donor 1	siClock	1	0	0	0	CIRCA
ENSG00000133794	ARNTL	Donor 2	siClock	1	0	0	0	CIRCA
ENSG00000133794	ARNTL	Donor 2	siCtrl	0.998	0	0	0.002	CIRCA
ENSG00000070669	ASNS	Donor 1	siCtrl	1	0	0	0	CIRCA
ENSG00000070669	ASNS	Donor 1	siClock	0.476	0.008	0.092	0.424	CIRCA
ENSG00000070669	ASNS	Donor 2	siClock	0.474	0.002	0.07	0.454	CIRCA
ENSG00000070669	ASNS	Donor 2	siCtrl	0.892	0	0.054	0.054	CIRCA
ENSG00000066279	ASPM	Donor 1	siCtrl	0.876	0	0.09	0.034	CIRCA
ENSG00000066279	ASPM	Donor 1	siClock	0.936	0	0.032	0.032	CIRCA
ENSG00000066279	ASPM	Donor 2	siClock	1	0	0	0	CIRCA
ENSG00000066279	ASPM	Donor 2	siCtrl	1	0	0	0	CIRCA
ENSG00000087586	AURKA	Donor 1	siCtrl	1	0	0	0	CIRCA
ENSG00000087586	AURKA	Donor 1	siClock	1	0	0	0	CIRCA
ENSG00000087586	AURKA	Donor 2	siClock	1	0	0	0	CIRCA
ENSG00000087586	AURKA	Donor 2	siCtrl	0.99	0	0.004	0.006	CIRCA
ENSG00000123095	BHLHE41	Donor 1	siCtrl	0.994	0	0.004	0.002	CIRCA
ENSG00000123095	BHLHE41	Donor 1	siClock	0.636	0	0.002	0.362	CIRCA
ENSG00000123095	BHLHE41	Donor 2	siClock	0.892	0	0.028	0.08	CIRCA
ENSG00000123095	BHLHE41	Donor 2	siCtrl	1	0	0	0	CIRCA
ENSG00000157693	C9orf91	Donor 1	siCtrl	0.924	0	0.026	0.05	CIRCA
ENSG00000157693	C9orf91	Donor 1	siClock	0.792	0.002	0.034	0.172	CIRCA
ENSG00000157693	C9orf91	Donor 2	siClock	0.782	0	0.036	0.182	CIRCA
ENSG00000157693	C9orf91	Donor 2	siCtrl	0.504	0.002	0.064	0.43	CIRCA
ENSG00000004660	CAMKK1	Donor 1	siCtrl	1	0	0	0	CIRCA
ENSG00000004660	CAMKK1	Donor 1	siClock	0.754	0.002	0.244	0	CIRCA
ENSG00000004660	CAMKK1	Donor 2	siClock	1	0	0	0	CIRCA
ENSG00000004660	CAMKK1	Donor 2	siCtrl	0.998	0	0	0.002	CIRCA
ENSG00000128596	CCDC136	Donor 1	siCtrl	0.872	0	0.058	0.07	CIRCA
ENSG00000128596	CCDC136	Donor 1	siClock	0.5	0.002	0.094	0.404	CIRCA
ENSG00000128596	CCDC136	Donor 2	siClock	0.75	0	0.048	0.202	CIRCA
ENSG00000128596	CCDC136	Donor 2	siCtrl	0.656	0	0.054	0.29	CIRCA
ENSG00000134057	CCNB1	Donor 1	siCtrl	1	0	0	0	CIRCA
ENSG00000134057	CCNB1	Donor 1	siClock	0.646	0	0.024	0.33	CIRCA
ENSG00000134057	CCNB1	Donor 2	siClock	1	0	0	0	CIRCA
ENSG00000134057	CCNB1	Donor 2	siCtrl	0.978	0	0.006	0.016	CIRCA
ENSG00000117399	CDC20	Donor 1	siCtrl	1	0	0	0	CIRCA
ENSG00000117399	CDC20	Donor 1	siClock	1	0	0	0	CIRCA
ENSG00000117399	CDC20	Donor 2	siClock	1	0	0	0	CIRCA
ENSG00000117399	CDC20	Donor 2	siCtrl	1	0	0	0	CIRCA
ENSG00000094804	CDC6	Donor 1	siCtrl	0.658	0	0.074	0.268	CIRCA
ENSG00000094804	CDC6	Donor 1	siClock	1	0	0	0	CIRCA
ENSG00000094804	CDC6	Donor 2	siClock	1	0	0	0	CIRCA
ENSG00000094804	CDC6	Donor 2	siCtrl	0.452	0.002	0.108	0.438	CIRCA
ENSG00000097046	CDC7	Donor 1	siCtrl	1	0	0	0	CIRCA
ENSG00000097046	CDC7	Donor 1	siClock	0.724	0	0.054	0.222	CIRCA
ENSG00000097046	CDC7	Donor 2	siClock	0.764	0	0.16	0.076	CIRCA
ENSG00000097046	CDC7	Donor 2	siCtrl	1	0	0	0	CIRCA
ENSG00000134690	CDCA8	Donor 1	siCtrl	1	0	0	0	CIRCA
ENSG00000134690	CDCA8	Donor 1	siClock	0.432	0.002	0.186	0.38	CIRCA
ENSG00000134690	CDCA8	Donor 2	siClock	0.998	0	0.002	0	CIRCA
ENSG00000134690	CDCA8	Donor 2	siCtrl	1	0	0	0	CIRCA
ENSG00000170312	CDK1	Donor 1	siCtrl	1	0	0	0	CIRCA
ENSG00000170312	CDK1	Donor 1	siClock	1	0	0	0	CIRCA
ENSG00000170312	CDK1	Donor 2	siClock	0.99	0	0.008	0.002	CIRCA
ENSG00000170312	CDK1	Donor 2	siCtrl	0.422	0.002	0.19	0.386	CIRCA
ENSG00000117724	CENPF	Donor 1	siCtrl	0.99	0	0.008	0.002	CIRCA
ENSG00000117724	CENPF	Donor 1	siClock	0.702	0	0.08	0.218	CIRCA
ENSG00000117724	CENPF	Donor 2	siClock	1	0	0	0	CIRCA
ENSG00000117724	CENPF	Donor 2	siCtrl	0.674	0	0.042	0.284	CIRCA
ENSG00000138135	CH25H	Donor 1	siCtrl	0.998	0	0.002	0	CIRCA
ENSG00000138135	CH25H	Donor 1	siClock	0.996	0	0.002	0.002	CIRCA
ENSG00000138135	CH25H	Donor 2	siClock	0.996	0	0	0.004	CIRCA
ENSG00000138135	CH25H	Donor 2	siCtrl	0.878	0	0.028	0.094	CIRCA
ENSG00000167670	CHAF1A	Donor 1	siCtrl	0.704	0.002	0.048	0.246	CIRCA
ENSG00000167670	CHAF1A	Donor 1	siClock	0.478	0.002	0.07	0.45	CIRCA
ENSG00000167670	CHAF1A	Donor 2	siClock	1	0	0	0	CIRCA
ENSG00000167670	CHAF1A	Donor 2	siCtrl	1	0	0	0	CIRCA
ENSG00000008405	CRY1	Donor 1	siCtrl	1	0	0	0	CIRCA
ENSG00000008405	CRY1	Donor 1	siClock	0.812	0	0.028	0.16	CIRCA
ENSG00000008405	CRY1	Donor 2	siClock	1	0	0	0	CIRCA
ENSG00000008405	CRY1	Donor 2	siCtrl	1	0	0	0	CIRCA
ENSG00000121671	CRY2	Donor 1	siCtrl	1	0	0	0	CIRCA
ENSG00000121671	CRY2	Donor 1	siClock	0.998	0	0	0.002	CIRCA
ENSG00000121671	CRY2	Donor 2	siClock	0.994	0.002	0	0.004	CIRCA
ENSG00000121671	CRY2	Donor 2	siCtrl	1	0	0	0	CIRCA
ENSG00000126787	DLGAP5	Donor 1	siCtrl	1	0	0	0	CIRCA
ENSG00000126787	DLGAP5	Donor 1	siClock	0.976	0	0	0.024	CIRCA
ENSG00000126787	DLGAP5	Donor 2	siClock	1	0	0	0	CIRCA
ENSG00000126787	DLGAP5	Donor 2	siCtrl	1	0	0	0	CIRCA
ENSG00000165891	E2F7	Donor 1	siCtrl	1	0	0	0	CIRCA
ENSG00000165891	E2F7	Donor 1	siClock	0.82	0.002	0.178	0	CIRCA
ENSG00000165891	E2F7	Donor 2	siClock	1	0	0	0	CIRCA
ENSG00000165891	E2F7	Donor 2	siCtrl	1	0	0	0	CIRCA
ENSG00000112773	FAM46A	Donor 1	siCtrl	0.448	0	0.106	0.446	CIRCA
ENSG00000112773	FAM46A	Donor 1	siClock	0.998	0	0.002	0	CIRCA
ENSG00000112773	FAM46A	Donor 2	siClock	0.476	0.002	0.068	0.454	CIRCA
ENSG00000112773	FAM46A	Donor 2	siCtrl	0.998	0	0.002	0	CIRCA
ENSG00000272695	GAS6-AS2	Donor 1	siCtrl	1	0	0	0	CIRCA
ENSG00000272695	GAS6-AS2	Donor 1	siClock	0.53	0.002	0.06	0.408	CIRCA
ENSG00000272695	GAS6-AS2	Donor 2	siClock	0.476	0.002	0.13	0.392	CIRCA
ENSG00000272695	GAS6-AS2	Donor 2	siCtrl	0.544	0	0.06	0.396	CIRCA
ENSG00000138411	HECW2	Donor 1	siCtrl	0.478	0.012	0.104	0.406	CIRCA
ENSG00000138411	HECW2	Donor 1	siClock	0.46	0	0.15	0.39	CIRCA
ENSG00000138411	HECW2	Donor 2	siClock	0.846	0	0.052	0.102	CIRCA
ENSG00000138411	HECW2	Donor 2	siCtrl	0.654	0	0.032	0.314	CIRCA
ENSG00000095951	HIVEP1	Donor 1	siCtrl	0.99	0	0.004	0.006	CIRCA
ENSG00000095951	HIVEP1	Donor 1	siClock	0.958	0.002	0.004	0.036	CIRCA
ENSG00000095951	HIVEP1	Donor 2	siClock	0.926	0	0.014	0.06	CIRCA
ENSG00000095951	HIVEP1	Donor 2	siCtrl	1	0	0	0	CIRCA
ENSG00000174564	IL20RB	Donor 1	siCtrl	1	0	0	0	CIRCA
ENSG00000174564	IL20RB	Donor 1	siClock	0.464	0.002	0.088	0.446	CIRCA
ENSG00000174564	IL20RB	Donor 2	siClock	0.45	0.002	0.1	0.448	CIRCA
ENSG00000174564	IL20RB	Donor 2	siCtrl	0.482	0	0.16	0.358	CIRCA
ENSG00000139269	INHBE	Donor 1	siCtrl	1	0	0	0	CIRCA
ENSG00000139269	INHBE	Donor 1	siClock	0.76	0	0.016	0.224	CIRCA
ENSG00000139269	INHBE	Donor 2	siClock	0.898	0	0.022	0.08	CIRCA
ENSG00000139269	INHBE	Donor 2	siCtrl	0.464	0	0.09	0.446	CIRCA
ENSG00000112984	KIF20A	Donor 1	siCtrl	1	0	0	0	CIRCA
ENSG00000112984	KIF20A	Donor 1	siClock	0.874	0	0.01	0.116	CIRCA
ENSG00000112984	KIF20A	Donor 2	siClock	1	0	0	0	CIRCA
ENSG00000112984	KIF20A	Donor 2	siCtrl	1	0	0	0	CIRCA
ENSG00000142945	KIF2C	Donor 1	siCtrl	0.658	0	0.16	0.182	CIRCA
ENSG00000142945	KIF2C	Donor 1	siClock	0.768	0.002	0.218	0.012	CIRCA
ENSG00000142945	KIF2C	Donor 2	siClock	1	0	0	0	CIRCA
ENSG00000142945	KIF2C	Donor 2	siCtrl	1	0	0	0	CIRCA
ENSG00000237649	KIFC1	Donor 1	siCtrl	0.998	0	0.002	0	CIRCA
ENSG00000237649	KIFC1	Donor 1	siClock	0.992	0	0.008	0	CIRCA
ENSG00000237649	KIFC1	Donor 2	siClock	1	0	0	0	CIRCA
ENSG00000237649	KIFC1	Donor 2	siCtrl	0.662	0	0.204	0.134	CIRCA
ENSG00000130487	KLHDC7B	Donor 1	siCtrl	0.562	0	0.066	0.372	CIRCA
ENSG00000130487	KLHDC7B	Donor 1	siClock	0.658	0	0.006	0.336	CIRCA
ENSG00000130487	KLHDC7B	Donor 2	siClock	0.998	0	0	0.002	CIRCA
ENSG00000130487	KLHDC7B	Donor 2	siCtrl	0.818	0	0	0.182	CIRCA
ENSG00000117600	LPPR4	Donor 1	siCtrl	1	0	0	0	CIRCA
ENSG00000117600	LPPR4	Donor 1	siClock	1	0	0	0	CIRCA
ENSG00000117600	LPPR4	Donor 2	siClock	0.51	0.002	0.054	0.434	CIRCA
ENSG00000117600	LPPR4	Donor 2	siCtrl	1	0	0	0	CIRCA
ENSG00000073111	MCM2	Donor 1	siCtrl	1	0	0	0	CIRCA
ENSG00000073111	MCM2	Donor 1	siClock	1	0	0	0	CIRCA
ENSG00000073111	MCM2	Donor 2	siClock	0.46	0.002	0.08	0.458	CIRCA
ENSG00000073111	MCM2	Donor 2	siCtrl	1	0	0	0	CIRCA
ENSG00000166508	MCM7	Donor 1	siCtrl	0.498	0.002	0.058	0.442	CIRCA
ENSG00000166508	MCM7	Donor 1	siClock	0.47	0.01	0.066	0.454	CIRCA
ENSG00000166508	MCM7	Donor 2	siClock	1	0	0	0	CIRCA
ENSG00000166508	MCM7	Donor 2	siCtrl	0.726	0	0.054	0.22	CIRCA
ENSG00000148773	MKI67	Donor 1	siCtrl	1	0	0	0	CIRCA
ENSG00000148773	MKI67	Donor 1	siClock	1	0	0	0	CIRCA
ENSG00000148773	MKI67	Donor 2	siClock	1	0	0	0	CIRCA
ENSG00000148773	MKI67	Donor 2	siCtrl	0.998	0	0.002	0	CIRCA
ENSG00000065911	MTHFD2	Donor 1	siCtrl	1	0	0	0	CIRCA
ENSG00000065911	MTHFD2	Donor 1	siClock	0.628	0.002	0.052	0.318	CIRCA
ENSG00000065911	MTHFD2	Donor 2	siClock	1	0	0	0	CIRCA
ENSG00000065911	MTHFD2	Donor 2	siCtrl	0.464	0	0.088	0.448	CIRCA
ENSG00000105835	NAMPT	Donor 1	siCtrl	1	0	0	0	CIRCA
ENSG00000105835	NAMPT	Donor 1	siClock	0.998	0	0	0.002	CIRCA
ENSG00000105835	NAMPT	Donor 2	siClock	0.48	0.002	0.106	0.412	CIRCA
ENSG00000105835	NAMPT	Donor 2	siCtrl	1	0	0	0	CIRCA
ENSG00000170485	NPAS2	Donor 1	siCtrl	1	0	0	0	CIRCA
ENSG00000170485	NPAS2	Donor 1	siClock	1	0	0	0	CIRCA
ENSG00000170485	NPAS2	Donor 2	siClock	1	0	0	0	CIRCA
ENSG00000170485	NPAS2	Donor 2	siCtrl	1	0	0	0	CIRCA
ENSG00000126368	NR1D1	Donor 1	siCtrl	1	0	0	0	CIRCA
ENSG00000126368	NR1D1	Donor 1	siClock	0.974	0	0.002	0.024	CIRCA
ENSG00000126368	NR1D1	Donor 2	siClock	1	0	0	0	CIRCA
ENSG00000126368	NR1D1	Donor 2	siCtrl	0.97	0	0	0.03	CIRCA
ENSG00000174738	NR1D2	Donor 1	siCtrl	0.92	0	0.01	0.07	CIRCA
ENSG00000174738	NR1D2	Donor 1	siClock	0.998	0	0.002	0	CIRCA
ENSG00000174738	NR1D2	Donor 2	siClock	1	0	0	0	CIRCA
ENSG00000174738	NR1D2	Donor 2	siCtrl	1	0	0	0	CIRCA
ENSG00000183570	PCBP3	Donor 1	siCtrl	0.996	0	0	0.004	CIRCA
ENSG00000183570	PCBP3	Donor 1	siClock	0.702	0	0.072	0.226	CIRCA
ENSG00000183570	PCBP3	Donor 2	siClock	1	0	0	0	CIRCA
ENSG00000183570	PCBP3	Donor 2	siCtrl	1	0	0	0	CIRCA
ENSG00000100889	PCK2	Donor 1	siCtrl	0.998	0	0	0.002	CIRCA
ENSG00000100889	PCK2	Donor 1	siClock	0.774	0.004	0.11	0.112	CIRCA
ENSG00000100889	PCK2	Donor 2	siClock	1	0	0	0	CIRCA
ENSG00000100889	PCK2	Donor 2	siCtrl	1	0	0	0	CIRCA
ENSG00000179094	PER1	Donor 1	siCtrl	1	0	0	0	CIRCA
ENSG00000179094	PER1	Donor 1	siClock	1	0	0	0	CIRCA
ENSG00000179094	PER1	Donor 2	siClock	1	0	0	0	CIRCA
ENSG00000179094	PER1	Donor 2	siCtrl	1	0	0	0	CIRCA
ENSG00000132326	PER2	Donor 1	siCtrl	0.91	0	0.012	0.078	CIRCA
ENSG00000132326	PER2	Donor 1	siClock	0.998	0	0.002	0	CIRCA
ENSG00000132326	PER2	Donor 2	siClock	1	0	0	0	CIRCA
ENSG00000132326	PER2	Donor 2	siCtrl	1	0	0	0	CIRCA
ENSG00000049246	PER3	Donor 1	siCtrl	0.948	0	0.006	0.046	CIRCA
ENSG00000049246	PER3	Donor 1	siClock	1	0	0	0	CIRCA
ENSG00000049246	PER3	Donor 2	siClock	1	0	0	0	CIRCA
ENSG00000049246	PER3	Donor 2	siCtrl	0.998	0	0	0.002	CIRCA
ENSG00000166851	PLK1	Donor 1	siCtrl	0.978	0	0	0.022	CIRCA
ENSG00000166851	PLK1	Donor 1	siClock	0.828	0	0.006	0.166	CIRCA
ENSG00000166851	PLK1	Donor 2	siClock	1	0	0	0	CIRCA
ENSG00000166851	PLK1	Donor 2	siCtrl	1	0	0	0	CIRCA
ENSG00000118898	PPL	Donor 1	siCtrl	0.998	0	0	0.002	CIRCA
ENSG00000118898	PPL	Donor 2	siCtrl	0.994	0	0	0.006	CIRCA
ENSG00000118898	PPL	Donor 1	siClock	1	0	0	0	CIRCA
ENSG00000118898	PPL	Donor 2	siClock	0.998	0	0	0.002	CIRCA
ENSG00000198901	PRC1	Donor 1	siCtrl	1	0	0	0	CIRCA
ENSG00000198901	PRC1	Donor 2	siCtrl	0.848	0	0.084	0.068	CIRCA
ENSG00000198901	PRC1	Donor 1	siClock	1	0	0	0	CIRCA
ENSG00000198901	PRC1	Donor 2	siClock	1	0	0	0	CIRCA
ENSG00000146733	PSPH	Donor 1	siCtrl	0.998	0	0	0.002	CIRCA
ENSG00000146733	PSPH	Donor 2	siCtrl	1	0	0	0	CIRCA
ENSG00000146733	PSPH	Donor 1	siClock	1	0	0	0	CIRCA
ENSG00000146733	PSPH	Donor 2	siClock	1	0	0	0	CIRCA
ENSG00000108551	RASD1	Donor 1	siCtrl	0.856	0	0.004	0.14	CIRCA
ENSG00000108551	RASD1	Donor 2	siCtrl	0.738	0	0.026	0.236	CIRCA
ENSG00000108551	RASD1	Donor 1	siClock	0.7	0.004	0.268	0.028	CIRCA
ENSG00000108551	RASD1	Donor 2	siClock	1	0	0	0	CIRCA
ENSG00000080839	RBL1	Donor 1	siCtrl	1	0	0	0	CIRCA
ENSG00000080839	RBL1	Donor 2	siCtrl	1	0	0	0	CIRCA
ENSG00000080839	RBL1	Donor 1	siClock	0.756	0	0.126	0.118	CIRCA
ENSG00000080839	RBL1	Donor 2	siClock	0.472	0.002	0.074	0.452	CIRCA
ENSG00000258232	RP11-161H23.5	Donor 1	siCtrl	0.486	0.018	0.092	0.404	CIRCA
ENSG00000258232	RP11-161H23.5	Donor 2	siCtrl	0.83	0	0.048	0.122	CIRCA
ENSG00000258232	RP11-161H23.5	Donor 1	siClock	0.862	0	0.036	0.102	CIRCA
ENSG00000258232	RP11-161H23.5	Donor 2	siClock	0.856	0.002	0.03	0.112	CIRCA
ENSG00000106366	SERPINE1	Donor 1	siCtrl	0.604	0	0.032	0.364	CIRCA
ENSG00000106366	SERPINE1	Donor 2	siCtrl	1	0	0	0	CIRCA
ENSG00000106366	SERPINE1	Donor 1	siClock	0.572	0	0.044	0.384	CIRCA
ENSG00000106366	SERPINE1	Donor 2	siClock	1	0	0	0	CIRCA
ENSG00000072041	SLC6A15	Donor 1	siCtrl	0.732	0.06	0.208	0	CIRCA
ENSG00000072041	SLC6A15	Donor 2	siCtrl	1	0	0	0	CIRCA
ENSG00000072041	SLC6A15	Donor 1	siClock	0.762	0	0.12	0.118	CIRCA
ENSG00000072041	SLC6A15	Donor 2	siClock	0.652	0	0.046	0.302	CIRCA
ENSG00000151012	SLC7A11	Donor 1	siCtrl	0.63	0.004	0.076	0.29	CIRCA
ENSG00000151012	SLC7A11	Donor 2	siCtrl	0.604	0	0.048	0.348	CIRCA
ENSG00000151012	SLC7A11	Donor 1	siClock	0.544	0	0.032	0.424	CIRCA
ENSG00000151012	SLC7A11	Donor 2	siClock	0.658	0	0.134	0.208	CIRCA
ENSG00000088826	SMOX	Donor 1	siCtrl	1	0	0	0	CIRCA
ENSG00000088826	SMOX	Donor 2	siCtrl	0.758	0	0	0.242	CIRCA
ENSG00000088826	SMOX	Donor 1	siClock	0.788	0	0.028	0.184	CIRCA
ENSG00000088826	SMOX	Donor 2	siClock	0.988	0	0	0.012	CIRCA
ENSG00000076382	SPAG5	Donor 1	siCtrl	0.998	0	0.002	0	CIRCA
ENSG00000076382	SPAG5	Donor 2	siCtrl	0.424	0.002	0.184	0.39	CIRCA
ENSG00000076382	SPAG5	Donor 1	siClock	0.486	0.002	0.084	0.428	CIRCA
ENSG00000076382	SPAG5	Donor 2	siClock	0.988	0	0.01	0.002	CIRCA
ENSG00000167074	TEF	Donor 1	siCtrl	0.94	0	0	0.06	CIRCA
ENSG00000167074	TEF	Donor 2	siCtrl	0.994	0	0	0.006	CIRCA
ENSG00000167074	TEF	Donor 1	siClock	1	0	0	0	CIRCA
ENSG00000167074	TEF	Donor 2	siClock	1	0	0	0	CIRCA
ENSG00000164342	TLR3	Donor 1	siCtrl	0.996	0	0.004	0	CIRCA
ENSG00000164342	TLR3	Donor 2	siCtrl	0.996	0	0.004	0	CIRCA
ENSG00000164342	TLR3	Donor 1	siClock	0.768	0.004	0.052	0.176	CIRCA
ENSG00000164342	TLR3	Donor 2	siClock	1	0	0	0	CIRCA
ENSG00000123610	TNFAIP6	Donor 1	siCtrl	1	0	0	0	CIRCA
ENSG00000123610	TNFAIP6	Donor 2	siCtrl	1	0	0	0	CIRCA
ENSG00000123610	TNFAIP6	Donor 1	siClock	0.508	0.006	0.052	0.434	CIRCA
ENSG00000123610	TNFAIP6	Donor 2	siClock	1	0	0	0	CIRCA
ENSG00000131747	TOP2A	Donor 1	siCtrl	1	0	0	0	CIRCA
ENSG00000131747	TOP2A	Donor 2	siCtrl	0.998	0	0	0.002	CIRCA
ENSG00000131747	TOP2A	Donor 1	siClock	0.482	0.002	0.14	0.376	CIRCA
ENSG00000131747	TOP2A	Donor 2	siClock	1	0	0	0	CIRCA
ENSG00000088325	TPX2	Donor 1	siCtrl	0.998	0	0.002	0	CIRCA
ENSG00000088325	TPX2	Donor 2	siCtrl	0.976	0	0.016	0.008	CIRCA
ENSG00000088325	TPX2	Donor 1	siClock	0.502	0.002	0.084	0.412	CIRCA
ENSG00000088325	TPX2	Donor 2	siClock	1	0	0	0	CIRCA
ENSG00000101255	TRIB3	Donor 1	siCtrl	1	0	0	0	CIRCA
ENSG00000101255	TRIB3	Donor 2	siCtrl	0.552	0	0.062	0.386	CIRCA
ENSG00000101255	TRIB3	Donor 1	siClock	0.996	0	0.004	0	CIRCA
ENSG00000101255	TRIB3	Donor 2	siClock	0.68	0	0.01	0.31	CIRCA
ENSG00000132481	TRIM47	Donor 1	siCtrl	1	0	0	0	CIRCA
ENSG00000132481	TRIM47	Donor 2	siCtrl	0.692	0	0.012	0.296	CIRCA
ENSG00000132481	TRIM47	Donor 1	siClock	0.676	0	0.144	0.18	CIRCA
ENSG00000132481	TRIM47	Donor 2	siClock	0.524	0	0.036	0.44	CIRCA
ENSG00000145777	TSLP	Donor 1	siCtrl	1	0	0	0	CIRCA
ENSG00000145777	TSLP	Donor 2	siCtrl	0.798	0	0.074	0.128	CIRCA
ENSG00000145777	TSLP	Donor 1	siClock	1	0	0	0	CIRCA
ENSG00000145777	TSLP	Donor 2	siClock	0.996	0	0	0.004	CIRCA
ENSG00000167553	TUBA1C	Donor 1	siCtrl	0.338	0.32	0.052	0.29	CIRCA
ENSG00000167553	TUBA1C	Donor 2	siCtrl	0.876	0	0.044	0.08	CIRCA
ENSG00000167553	TUBA1C	Donor 1	siClock	0.61	0.002	0.058	0.33	CIRCA
ENSG00000167553	TUBA1C	Donor 2	siClock	0.528	0.002	0.056	0.414	CIRCA
ENSG00000034063	UHRF1	Donor 1	siCtrl	0.814	0.048	0.138	0	CIRCA
ENSG00000034063	UHRF1	Donor 2	siCtrl	1	0	0	0	CIRCA
ENSG00000034063	UHRF1	Donor 1	siClock	1	0	0	0	CIRCA
ENSG00000034063	UHRF1	Donor 2	siClock	0.998	0	0	0.002	CIRCA
ENSG00000198554	WDHD1	Donor 1	siCtrl	1	0	0	0	CIRCA
ENSG00000198554	WDHD1	Donor 2	siCtrl	1	0	0	0	CIRCA
ENSG00000198554	WDHD1	Donor 1	siClock	0.758	0	0.046	0.196	CIRCA
ENSG00000198554	WDHD1	Donor 2	siClock	1	0	0	0	CIRCA

## Sheet: Model 2
ENSEMBL gene ID	Name	Replicate	Condition	Circadian (CIRCA)	Linear (LIN)	Cloud (CLOUD)	One peak (ONE)	Category
ENSG00000268310	AC087645.1	Donor 1	siClock	0.226	0.008	0.52	0.246	CLOUD
ENSG00000268310	AC087645.1	Donor 2	siClock	1	0	0	0	CIRCA
ENSG00000268310	AC087645.1	Donor 1	siCtrl	0.446	0.002	0.318	0.234	CIRCA
ENSG00000268310	AC087645.1	Donor 2	siCtrl	0.998	0	0.002	0	CIRCA
ENSG00000112297	AIM1	Donor 1	siClock	0.4	0.008	0.096	0.496	ONE
ENSG00000112297	AIM1	Donor 2	siClock	0.472	0.002	0.072	0.454	CIRCA
ENSG00000112297	AIM1	Donor 1	siCtrl	0.474	0.002	0.104	0.42	CIRCA
ENSG00000112297	AIM1	Donor 2	siCtrl	0.994	0	0	0.006	CIRCA
ENSG00000183876	ARSI	Donor 1	siClock	0	0	1	0	CLOUD
ENSG00000183876	ARSI	Donor 2	siClock	1	0	0	0	CIRCA
ENSG00000183876	ARSI	Donor 1	siCtrl	0.584	0	0.166	0.25	CIRCA
ENSG00000183876	ARSI	Donor 2	siCtrl	1	0	0	0	CIRCA
ENSG00000180801	ARSJ	Donor 1	siClock	0.332	0	0.238	0.43	ONE
ENSG00000180801	ARSJ	Donor 2	siClock	0.686	0	0.12	0.194	CIRCA
ENSG00000180801	ARSJ	Donor 1	siCtrl	0.938	0	0.032	0.03	CIRCA
ENSG00000180801	ARSJ	Donor 2	siCtrl	1	0	0	0	CIRCA
ENSG00000175866	BAIAP2	Donor 1	siClock	0.076	0.09	0.73	0.104	CLOUD
ENSG00000175866	BAIAP2	Donor 2	siClock	1	0	0	0	CIRCA
ENSG00000175866	BAIAP2	Donor 1	siCtrl	0.674	0.004	0.074	0.248	CIRCA
ENSG00000175866	BAIAP2	Donor 2	siCtrl	1	0	0	0	CIRCA
ENSG00000134107	BHLHE40	Donor 1	siClock	0.178	0	0.018	0.804	ONE
ENSG00000134107	BHLHE40	Donor 2	siClock	0.64	0.004	0.088	0.268	CIRCA
ENSG00000134107	BHLHE40	Donor 1	siCtrl	0.576	0	0.044	0.38	CIRCA
ENSG00000134107	BHLHE40	Donor 2	siCtrl	1	0	0	0	CIRCA
ENSG00000174749	C4orf32	Donor 1	siClock	0.408	0.006	0.092	0.494	ONE
ENSG00000174749	C4orf32	Donor 2	siClock	0.89	0	0.07	0.04	CIRCA
ENSG00000174749	C4orf32	Donor 1	siCtrl	0.536	0.002	0.072	0.39	CIRCA
ENSG00000174749	C4orf32	Donor 2	siCtrl	0.754	0	0.072	0.174	CIRCA
ENSG00000132906	CASP9	Donor 1	siClock	0.092	0.086	0.738	0.084	CLOUD
ENSG00000132906	CASP9	Donor 2	siClock	0.448	0.002	0.134	0.416	CIRCA
ENSG00000132906	CASP9	Donor 1	siCtrl	0.626	0	0.148	0.226	CIRCA
ENSG00000132906	CASP9	Donor 2	siCtrl	0.838	0.006	0.036	0.12	CIRCA
ENSG00000160200	CBS	Donor 1	siClock	0.254	0.304	0.054	0.388	ONE
ENSG00000160200	CBS	Donor 2	siClock	0.746	0	0.048	0.206	CIRCA
ENSG00000160200	CBS	Donor 1	siCtrl	0.666	0.02	0.054	0.26	CIRCA
ENSG00000160200	CBS	Donor 2	siCtrl	0.492	0.002	0.068	0.438	CIRCA
ENSG00000138778	CENPE	Donor 1	siClock	0.42	0.002	0.142	0.436	ONE
ENSG00000138778	CENPE	Donor 2	siClock	1	0	0	0	CIRCA
ENSG00000138778	CENPE	Donor 1	siCtrl	0.91	0	0.05	0.04	CIRCA
ENSG00000138778	CENPE	Donor 2	siCtrl	1	0	0	0	CIRCA
ENSG00000168405	CMAHP	Donor 1	siClock	0.004	0.036	0.926	0.034	CLOUD
ENSG00000168405	CMAHP	Donor 2	siClock	1	0	0	0	CIRCA
ENSG00000168405	CMAHP	Donor 1	siCtrl	0.998	0	0	0.002	CIRCA
ENSG00000168405	CMAHP	Donor 2	siCtrl	1	0	0	0	CIRCA
ENSG00000120658	ENOX1	Donor 1	siClock	0.438	0	0.066	0.496	ONE
ENSG00000120658	ENOX1	Donor 2	siClock	0.802	0	0.046	0.152	CIRCA
ENSG00000120658	ENOX1	Donor 1	siCtrl	1	0	0	0	CIRCA
ENSG00000120658	ENOX1	Donor 2	siCtrl	1	0	0	0	CIRCA
ENSG00000134824	FADS2	Donor 1	siClock	0.44	0.002	0.096	0.462	ONE
ENSG00000134824	FADS2	Donor 2	siClock	0.564	0	0.038	0.398	CIRCA
ENSG00000134824	FADS2	Donor 1	siCtrl	0.49	0.014	0.108	0.388	CIRCA
ENSG00000134824	FADS2	Donor 2	siCtrl	0.474	0	0.142	0.384	CIRCA
ENSG00000156427	FGF18	Donor 1	siClock	0.132	0	0.848	0.02	CLOUD
ENSG00000156427	FGF18	Donor 2	siClock	1	0	0	0	CIRCA
ENSG00000156427	FGF18	Donor 1	siCtrl	1	0	0	0	CIRCA
ENSG00000156427	FGF18	Donor 2	siCtrl	0.702	0.002	0.252	0.044	CIRCA
ENSG00000175592	FOSL1	Donor 1	siClock	0	0	0.992	0.008	CLOUD
ENSG00000175592	FOSL1	Donor 2	siClock	1	0	0	0	CIRCA
ENSG00000175592	FOSL1	Donor 1	siCtrl	0.988	0	0.012	0	CIRCA
ENSG00000175592	FOSL1	Donor 2	siCtrl	1	0	0	0	CIRCA
ENSG00000141448	GATA6	Donor 1	siClock	0.154	0.084	0.708	0.054	CLOUD
ENSG00000141448	GATA6	Donor 2	siClock	1	0	0	0	CIRCA
ENSG00000141448	GATA6	Donor 1	siCtrl	0.892	0	0.07	0.038	CIRCA
ENSG00000141448	GATA6	Donor 2	siCtrl	0.844	0	0.048	0.108	CIRCA
ENSG00000131459	GFPT2	Donor 1	siClock	0.004	0.13	0.588	0.278	CLOUD
ENSG00000131459	GFPT2	Donor 2	siClock	0.768	0	0.062	0.17	CIRCA
ENSG00000131459	GFPT2	Donor 1	siCtrl	0.608	0	0.036	0.356	CIRCA
ENSG00000131459	GFPT2	Donor 2	siCtrl	0.494	0	0.11	0.396	CIRCA
ENSG00000119714	GPR68	Donor 1	siClock	0.06	0	0.044	0.896	ONE
ENSG00000119714	GPR68	Donor 2	siClock	0.65	0	0.02	0.33	CIRCA
ENSG00000119714	GPR68	Donor 1	siCtrl	0.566	0	0.156	0.278	CIRCA
ENSG00000119714	GPR68	Donor 2	siCtrl	0.99	0	0.002	0.008	CIRCA
ENSG00000204389	HSPA1A	Donor 1	siClock	0.054	0.128	0.648	0.17	CLOUD
ENSG00000204389	HSPA1A	Donor 2	siClock	0.496	0.002	0.06	0.442	CIRCA
ENSG00000204389	HSPA1A	Donor 1	siCtrl	0.364	0.048	0.232	0.356	CIRCA
ENSG00000204389	HSPA1A	Donor 2	siCtrl	1	0	0	0	CIRCA
ENSG00000125968	ID1	Donor 1	siClock	0	0	1	0	CLOUD
ENSG00000125968	ID1	Donor 2	siClock	0.86	0	0	0.14	CIRCA
ENSG00000125968	ID1	Donor 1	siCtrl	0.552	0	0.19	0.258	CIRCA
ENSG00000125968	ID1	Donor 2	siCtrl	0.894	0	0	0.106	CIRCA
ENSG00000117318	ID3	Donor 1	siClock	0.072	0.088	0.76	0.08	CLOUD
ENSG00000117318	ID3	Donor 2	siClock	0.952	0	0	0.048	CIRCA
ENSG00000117318	ID3	Donor 1	siCtrl	0.998	0	0	0.002	CIRCA
ENSG00000117318	ID3	Donor 2	siCtrl	0.948	0	0	0.052	CIRCA
ENSG00000138160	KIF11	Donor 1	siClock	0.412	0.002	0.138	0.448	ONE
ENSG00000138160	KIF11	Donor 2	siClock	1	0	0	0	CIRCA
ENSG00000138160	KIF11	Donor 1	siCtrl	0.45	0.002	0.174	0.374	CIRCA
ENSG00000138160	KIF11	Donor 2	siCtrl	0.532	0.006	0.434	0.028	CIRCA
ENSG00000111057	KRT18	Donor 1	siClock	0.394	0.002	0.188	0.416	ONE
ENSG00000111057	KRT18	Donor 2	siClock	0.998	0	0	0.002	CIRCA
ENSG00000111057	KRT18	Donor 1	siCtrl	0.436	0.002	0.174	0.388	CIRCA
ENSG00000111057	KRT18	Donor 2	siCtrl	0.712	0	0.2	0.088	CIRCA
ENSG00000237523	LINC00857	Donor 1	siClock	0.058	0.088	0.75	0.104	CLOUD
ENSG00000237523	LINC00857	Donor 2	siClock	0.472	0.072	0.328	0.128	CIRCA
ENSG00000237523	LINC00857	Donor 1	siCtrl	0.91	0.004	0.032	0.054	CIRCA
ENSG00000237523	LINC00857	Donor 2	siCtrl	0.474	0	0.162	0.364	CIRCA
ENSG00000138131	LOXL4	Donor 1	siClock	0.264	0.338	0.06	0.338	ONE
ENSG00000138131	LOXL4	Donor 2	siClock	0.452	0	0.114	0.434	CIRCA
ENSG00000138131	LOXL4	Donor 1	siCtrl	1	0	0	0	CIRCA
ENSG00000138131	LOXL4	Donor 2	siCtrl	0.456	0.002	0.098	0.444	CIRCA
ENSG00000172260	NEGR1	Donor 1	siClock	0.166	0.65	0.004	0.18	LIN
ENSG00000172260	NEGR1	Donor 2	siClock	0.492	0.002	0.064	0.442	CIRCA
ENSG00000172260	NEGR1	Donor 1	siCtrl	0.436	0.02	0.122	0.422	CIRCA
ENSG00000172260	NEGR1	Donor 2	siCtrl	0.998	0	0.002	0	CIRCA
ENSG00000113389	NPR3	Donor 1	siClock	0.446	0.002	0.076	0.476	ONE
ENSG00000113389	NPR3	Donor 2	siClock	0.488	0.002	0.064	0.446	CIRCA
ENSG00000113389	NPR3	Donor 1	siCtrl	0.48	0.292	0.048	0.18	CIRCA
ENSG00000113389	NPR3	Donor 2	siCtrl	0.536	0.004	0.054	0.406	CIRCA
ENSG00000140961	OSGIN1	Donor 1	siClock	0.22	0	0.78	0	CLOUD
ENSG00000140961	OSGIN1	Donor 2	siClock	0.744	0.004	0.252	0	CIRCA
ENSG00000140961	OSGIN1	Donor 1	siCtrl	1	0	0	0	CIRCA
ENSG00000140961	OSGIN1	Donor 2	siCtrl	1	0	0	0	CIRCA
ENSG00000117152	RGS4	Donor 1	siClock	0.252	0.294	0.116	0.338	ONE
ENSG00000117152	RGS4	Donor 2	siClock	0.656	0	0.018	0.326	CIRCA
ENSG00000117152	RGS4	Donor 1	siCtrl	1	0	0	0	CIRCA
ENSG00000117152	RGS4	Donor 2	siCtrl	0.72	0	0.012	0.268	CIRCA
ENSG00000171241	SHCBP1	Donor 1	siClock	0.084	0	0.154	0.762	ONE
ENSG00000171241	SHCBP1	Donor 2	siClock	1	0	0	0	CIRCA
ENSG00000171241	SHCBP1	Donor 1	siCtrl	0.426	0.002	0.196	0.376	CIRCA
ENSG00000171241	SHCBP1	Donor 2	siCtrl	0.524	0	0.2	0.276	CIRCA
ENSG00000017483	SLC38A5	Donor 1	siClock	0.088	0	0.014	0.898	ONE
ENSG00000017483	SLC38A5	Donor 2	siClock	0.996	0	0	0.004	CIRCA
ENSG00000017483	SLC38A5	Donor 1	siCtrl	1	0	0	0	CIRCA
ENSG00000017483	SLC38A5	Donor 2	siCtrl	0.458	0.002	0.096	0.444	CIRCA
ENSG00000137834	SMAD6	Donor 1	siClock	0	0	1	0	CLOUD
ENSG00000137834	SMAD6	Donor 2	siClock	0.784	0	0.016	0.2	CIRCA
ENSG00000137834	SMAD6	Donor 1	siCtrl	1	0	0	0	CIRCA
ENSG00000137834	SMAD6	Donor 2	siCtrl	0.742	0.002	0.254	0.002	CIRCA
ENSG00000138134	STAMBPL1	Donor 1	siClock	0.002	0	0	0.998	ONE
ENSG00000138134	STAMBPL1	Donor 2	siClock	0.524	0	0.038	0.438	CIRCA
ENSG00000138134	STAMBPL1	Donor 1	siCtrl	0.48	0.004	0.058	0.458	CIRCA
ENSG00000138134	STAMBPL1	Donor 2	siCtrl	0.404	0.002	0.192	0.402	CIRCA
ENSG00000229867	STEAP3-AS1	Donor 1	siClock	0.138	0.656	0.006	0.2	LIN
ENSG00000229867	STEAP3-AS1	Donor 2	siClock	1	0	0	0	CIRCA
ENSG00000229867	STEAP3-AS1	Donor 1	siCtrl	0.34	0.084	0.328	0.248	CIRCA
ENSG00000229867	STEAP3-AS1	Donor 2	siCtrl	0.488	0.002	0.07	0.44	CIRCA
ENSG00000188229	TUBB4B	Donor 1	siClock	0.01	0	0	0.99	ONE
ENSG00000188229	TUBB4B	Donor 2	siClock	0.85	0	0.042	0.108	CIRCA
ENSG00000188229	TUBB4B	Donor 1	siCtrl	0.344	0.328	0.052	0.276	CIRCA
ENSG00000188229	TUBB4B	Donor 2	siCtrl	0.542	0.002	0.062	0.394	CIRCA
ENSG00000154127	UBASH3B	Donor 1	siClock	0.386	0.01	0.09	0.514	ONE
ENSG00000154127	UBASH3B	Donor 2	siClock	0.738	0	0.146	0.116	CIRCA
ENSG00000154127	UBASH3B	Donor 1	siCtrl	0.75	0.01	0.094	0.146	CIRCA
ENSG00000154127	UBASH3B	Donor 2	siCtrl	0.642	0	0.064	0.294	CIRCA
ENSG00000055483	USP36	Donor 1	siClock	0.39	0.006	0.086	0.518	ONE
ENSG00000055483	USP36	Donor 2	siClock	0.514	0.286	0.042	0.158	CIRCA
ENSG00000055483	USP36	Donor 1	siCtrl	0.492	0.01	0.098	0.4	CIRCA
ENSG00000055483	USP36	Donor 2	siCtrl	0.708	0.002	0.114	0.176	CIRCA
ENSG00000049247	UTS2	Donor 1	siClock	0.082	0	0.858	0.06	CLOUD
ENSG00000049247	UTS2	Donor 2	siClock	0.718	0	0.044	0.238	CIRCA
ENSG00000049247	UTS2	Donor 1	siCtrl	0.976	0	0.002	0.022	CIRCA
ENSG00000049247	UTS2	Donor 2	siCtrl	1	0	0	0	CIRCA
ENSG00000183531	Z98256.1	Donor 1	siClock	0.328	0.014	0.11	0.548	ONE
ENSG00000183531	Z98256.1	Donor 2	siClock	0.476	0.002	0.072	0.45	CIRCA
ENSG00000183531	Z98256.1	Donor 1	siCtrl	0.602	0.002	0.082	0.314	CIRCA
ENSG00000183531	Z98256.1	Donor 2	siCtrl	0.42	0.002	0.164	0.414	CIRCA

## Sheet: Model 3
ENSEMBL gene ID	Name	Replicate	Condition	Circadian (CIRCA)	Linear (LIN)	Cloud (CLOUD)	One peak (ONE)	Category
ENSG00000105011	ASF1B	Donor 2	siClock	0.364	0	0.146	0.49	ONE
ENSG00000105011	ASF1B	Donor 1	siClock	1	0	0	0	CIRCA
ENSG00000105011	ASF1B	Donor 1	siCtrl	0.536	0	0.158	0.306	CIRCA
ENSG00000105011	ASF1B	Donor 2	siCtrl	0.876	0	0.078	0.046	CIRCA
ENSG00000182389	CACNB4	Donor 2	siClock	0.01	0	0.006	0.984	ONE
ENSG00000182389	CACNB4	Donor 1	siClock	0.68	0	0.116	0.204	CIRCA
ENSG00000182389	CACNB4	Donor 1	siCtrl	1	0	0	0	CIRCA
ENSG00000182389	CACNB4	Donor 2	siCtrl	0.998	0	0	0.002	CIRCA
ENSG00000174600	CMKLR1	Donor 2	siClock	0.374	0.002	0.118	0.506	ONE
ENSG00000174600	CMKLR1	Donor 1	siClock	0.452	0.002	0.096	0.45	CIRCA
ENSG00000174600	CMKLR1	Donor 1	siCtrl	0.998	0	0.002	0	CIRCA
ENSG00000174600	CMKLR1	Donor 2	siCtrl	0.93	0	0.028	0.042	CIRCA
ENSG00000003137	CYP26B1	Donor 2	siClock	0	0	0.98	0.02	CLOUD
ENSG00000003137	CYP26B1	Donor 1	siClock	0.994	0	0	0.006	CIRCA
ENSG00000003137	CYP26B1	Donor 1	siCtrl	0.72	0	0.022	0.258	CIRCA
ENSG00000003137	CYP26B1	Donor 2	siCtrl	0.744	0.002	0.254	0	CIRCA
ENSG00000101412	E2F1	Donor 2	siClock	0.424	0.002	0.146	0.428	ONE
ENSG00000101412	E2F1	Donor 1	siClock	1	0	0	0	CIRCA
ENSG00000101412	E2F1	Donor 1	siCtrl	1	0	0	0	CIRCA
ENSG00000101412	E2F1	Donor 2	siCtrl	0.45	0.002	0.12	0.428	CIRCA
ENSG00000221818	EBF2	Donor 2	siClock	0.37	0	0.064	0.566	ONE
ENSG00000221818	EBF2	Donor 1	siClock	0.584	0.008	0.04	0.368	CIRCA
ENSG00000221818	EBF2	Donor 1	siCtrl	0.952	0	0.006	0.042	CIRCA
ENSG00000221818	EBF2	Donor 2	siCtrl	0.96	0	0.006	0.034	CIRCA
ENSG00000164283	ESM1	Donor 2	siClock	0.212	0	0.046	0.742	ONE
ENSG00000164283	ESM1	Donor 1	siClock	0.676	0	0.064	0.26	CIRCA
ENSG00000164283	ESM1	Donor 1	siCtrl	0.604	0.004	0.336	0.056	CIRCA
ENSG00000164283	ESM1	Donor 2	siCtrl	0.82	0	0	0.18	CIRCA
ENSG00000138685	FGF2	Donor 2	siClock	0.028	0	0.024	0.948	ONE
ENSG00000138685	FGF2	Donor 1	siClock	0.55	0	0.04	0.41	CIRCA
ENSG00000138685	FGF2	Donor 1	siCtrl	0.63	0	0.026	0.344	CIRCA
ENSG00000138685	FGF2	Donor 2	siCtrl	0.682	0	0.02	0.298	CIRCA
ENSG00000167363	FN3K	Donor 2	siClock	0.454	0.006	0.488	0.052	CLOUD
ENSG00000167363	FN3K	Donor 1	siClock	0.998	0.002	0	0	CIRCA
ENSG00000167363	FN3K	Donor 1	siCtrl	0.998	0	0	0.002	CIRCA
ENSG00000167363	FN3K	Donor 2	siCtrl	0.996	0	0.004	0	CIRCA
ENSG00000001084	GCLC	Donor 2	siClock	0.004	0	0	0.996	ONE
ENSG00000001084	GCLC	Donor 1	siClock	0.826	0	0.032	0.142	CIRCA
ENSG00000001084	GCLC	Donor 1	siCtrl	1	0	0	0	CIRCA
ENSG00000001084	GCLC	Donor 2	siCtrl	0.632	0	0.054	0.314	CIRCA
ENSG00000125965	GDF5	Donor 2	siClock	0.006	0	0	0.994	ONE
ENSG00000125965	GDF5	Donor 1	siClock	0.66	0	0.028	0.312	CIRCA
ENSG00000125965	GDF5	Donor 1	siCtrl	0.914	0	0.012	0.074	CIRCA
ENSG00000125965	GDF5	Donor 2	siCtrl	0.592	0	0.01	0.398	CIRCA
ENSG00000164850	GPER1	Donor 2	siClock	0	0	0	1	ONE
ENSG00000164850	GPER1	Donor 1	siClock	0.484	0.002	0.086	0.428	CIRCA
ENSG00000164850	GPER1	Donor 1	siCtrl	0.878	0	0.092	0.03	CIRCA
ENSG00000164850	GPER1	Donor 2	siCtrl	0.836	0	0.056	0.108	CIRCA
ENSG00000188486	H2AFX	Donor 2	siClock	0.334	0.012	0.106	0.548	ONE
ENSG00000188486	H2AFX	Donor 1	siClock	0.752	0.006	0.114	0.128	CIRCA
ENSG00000188486	H2AFX	Donor 1	siCtrl	0.73	0	0.066	0.204	CIRCA
ENSG00000188486	H2AFX	Donor 2	siCtrl	0.466	0.014	0.12	0.4	CIRCA
ENSG00000185745	IFIT1	Donor 2	siClock	0.078	0.07	0.778	0.074	CLOUD
ENSG00000185745	IFIT1	Donor 1	siClock	0.754	0	0.118	0.128	CIRCA
ENSG00000185745	IFIT1	Donor 1	siCtrl	1	0	0	0	CIRCA
ENSG00000185745	IFIT1	Donor 2	siCtrl	0.482	0.002	0.076	0.44	CIRCA
ENSG00000172059	KLF11	Donor 2	siClock	0	0	0.996	0.004	CLOUD
ENSG00000172059	KLF11	Donor 1	siClock	0.996	0	0	0.004	CIRCA
ENSG00000172059	KLF11	Donor 1	siCtrl	0.694	0	0.058	0.248	CIRCA
ENSG00000172059	KLF11	Donor 2	siCtrl	1	0	0	0	CIRCA
ENSG00000100297	MCM5	Donor 2	siClock	0.418	0.002	0.124	0.456	ONE
ENSG00000100297	MCM5	Donor 1	siClock	1	0	0	0	CIRCA
ENSG00000100297	MCM5	Donor 1	siCtrl	1	0	0	0	CIRCA
ENSG00000100297	MCM5	Donor 2	siCtrl	0.456	0.002	0.094	0.448	CIRCA
ENSG00000075643	MOCOS	Donor 2	siClock	0.144	0	0	0.856	ONE
ENSG00000075643	MOCOS	Donor 1	siClock	0.476	0	0.064	0.46	CIRCA
ENSG00000075643	MOCOS	Donor 1	siCtrl	0.64	0	0.05	0.31	CIRCA
ENSG00000075643	MOCOS	Donor 2	siCtrl	0.612	0	0.02	0.368	CIRCA
ENSG00000170917	NUDT6	Donor 2	siClock	0.014	0	0.012	0.974	ONE
ENSG00000170917	NUDT6	Donor 1	siClock	0.508	0	0.034	0.458	CIRCA
ENSG00000170917	NUDT6	Donor 1	siCtrl	0.606	0	0.03	0.364	CIRCA
ENSG00000170917	NUDT6	Donor 2	siCtrl	0.796	0	0.01	0.194	CIRCA
ENSG00000089127	OAS1	Donor 2	siClock	0.324	0	0.068	0.608	ONE
ENSG00000089127	OAS1	Donor 1	siClock	1	0	0	0	CIRCA
ENSG00000089127	OAS1	Donor 1	siCtrl	1	0	0	0	CIRCA
ENSG00000089127	OAS1	Donor 2	siCtrl	1	0	0	0	CIRCA
ENSG00000138735	PDE5A	Donor 2	siClock	0	0	0.004	0.996	ONE
ENSG00000138735	PDE5A	Donor 1	siClock	0.802	0	0.058	0.14	CIRCA
ENSG00000138735	PDE5A	Donor 1	siCtrl	0.464	0.002	0.086	0.448	CIRCA
ENSG00000138735	PDE5A	Donor 2	siCtrl	0.95	0	0.016	0.034	CIRCA
ENSG00000075651	PLD1	Donor 2	siClock	0.476	0	0.048	0.476	ONE
ENSG00000075651	PLD1	Donor 1	siClock	0.722	0	0.126	0.152	CIRCA
ENSG00000075651	PLD1	Donor 1	siCtrl	0.996	0	0.002	0.002	CIRCA
ENSG00000075651	PLD1	Donor 2	siCtrl	0.994	0	0	0.006	CIRCA
ENSG00000168297	PXK	Donor 2	siClock	0.376	0	0.022	0.602	ONE
ENSG00000168297	PXK	Donor 1	siClock	0.848	0	0.034	0.118	CIRCA
ENSG00000168297	PXK	Donor 1	siCtrl	1	0	0	0	CIRCA
ENSG00000168297	PXK	Donor 2	siCtrl	0.67	0	0.088	0.242	CIRCA
ENSG00000167994	RAB3IL1	Donor 2	siClock	0.142	0	0.056	0.802	ONE
ENSG00000167994	RAB3IL1	Donor 1	siClock	0.832	0	0.04	0.128	CIRCA
ENSG00000167994	RAB3IL1	Donor 1	siCtrl	0.998	0	0	0.002	CIRCA
ENSG00000167994	RAB3IL1	Donor 2	siCtrl	0.698	0	0.012	0.29	CIRCA
ENSG00000178966	RMI1	Donor 2	siClock	0.392	0	0.062	0.546	ONE
ENSG00000178966	RMI1	Donor 1	siClock	0.516	0.064	0.31	0.11	CIRCA
ENSG00000178966	RMI1	Donor 1	siCtrl	0.504	0.002	0.062	0.432	CIRCA
ENSG00000178966	RMI1	Donor 2	siCtrl	1	0	0	0	CIRCA
ENSG00000254979	RP11-872D17.8	Donor 2	siClock	0.378	0.004	0.068	0.55	ONE
ENSG00000254979	RP11-872D17.8	Donor 1	siClock	0.644	0.002	0.074	0.28	CIRCA
ENSG00000254979	RP11-872D17.8	Donor 1	siCtrl	0.592	0	0.05	0.358	CIRCA
ENSG00000254979	RP11-872D17.8	Donor 2	siCtrl	0.996	0	0.002	0.002	CIRCA
ENSG00000254154	RP4-798P15.3	Donor 2	siClock	0	0	0	1	ONE
ENSG00000254154	RP4-798P15.3	Donor 1	siClock	0.814	0	0.04	0.146	CIRCA
ENSG00000254154	RP4-798P15.3	Donor 1	siCtrl	0.738	0.004	0.256	0.002	CIRCA
ENSG00000254154	RP4-798P15.3	Donor 2	siCtrl	0.522	0.062	0.346	0.07	CIRCA
ENSG00000243742	RPLP0P2	Donor 2	siClock	0.004	0	0.002	0.994	ONE
ENSG00000243742	RPLP0P2	Donor 1	siClock	0.598	0.062	0.316	0.024	CIRCA
ENSG00000243742	RPLP0P2	Donor 1	siCtrl	0.472	0	0.154	0.374	CIRCA
ENSG00000243742	RPLP0P2	Donor 2	siCtrl	0.978	0	0.008	0.014	CIRCA
ENSG00000120341	SEC16B	Donor 2	siClock	0.008	0	0	0.992	ONE
ENSG00000120341	SEC16B	Donor 1	siClock	0.988	0.002	0	0.01	CIRCA
ENSG00000120341	SEC16B	Donor 1	siCtrl	0.996	0	0.002	0.002	CIRCA
ENSG00000120341	SEC16B	Donor 2	siCtrl	0.992	0	0.008	0	CIRCA
ENSG00000134802	SLC43A3	Donor 2	siClock	0.226	0.006	0.064	0.704	ONE
ENSG00000134802	SLC43A3	Donor 1	siClock	0.714	0.004	0.068	0.214	CIRCA
ENSG00000134802	SLC43A3	Donor 1	siCtrl	0.61	0	0.04	0.35	CIRCA
ENSG00000134802	SLC43A3	Donor 2	siCtrl	1	0	0	0	CIRCA
ENSG00000147642	SYBU	Donor 2	siClock	0.262	0	0.028	0.71	ONE
ENSG00000147642	SYBU	Donor 1	siClock	0.962	0	0.026	0.012	CIRCA
ENSG00000147642	SYBU	Donor 1	siCtrl	1	0	0	0	CIRCA
ENSG00000147642	SYBU	Donor 2	siCtrl	0.512	0	0.052	0.436	CIRCA
ENSG00000137310	TCF19	Donor 2	siClock	0.076	0	0.008	0.916	ONE
ENSG00000137310	TCF19	Donor 1	siClock	0.97	0	0.01	0.02	CIRCA
ENSG00000137310	TCF19	Donor 1	siCtrl	1	0	0	0	CIRCA
ENSG00000137310	TCF19	Donor 2	siCtrl	0.53	0	0.138	0.332	CIRCA
ENSG00000173451	THAP2	Donor 2	siClock	0.334	0.004	0.182	0.48	ONE
ENSG00000173451	THAP2	Donor 1	siClock	0.81	0.048	0.138	0.004	CIRCA
ENSG00000173451	THAP2	Donor 1	siCtrl	0.69	0.002	0.108	0.2	CIRCA
ENSG00000173451	THAP2	Donor 2	siCtrl	0.674	0	0.062	0.264	CIRCA
ENSG00000111602	TIMELESS	Donor 2	siClock	0.392	0	0.066	0.542	ONE
ENSG00000111602	TIMELESS	Donor 1	siClock	0.722	0	0.126	0.152	CIRCA
ENSG00000111602	TIMELESS	Donor 1	siCtrl	0.618	0.012	0.114	0.256	CIRCA
ENSG00000111602	TIMELESS	Donor 2	siCtrl	0.512	0.002	0.08	0.406	CIRCA
ENSG00000137267	TUBB2A	Donor 2	siClock	0.18	0	0.02	0.8	ONE
ENSG00000137267	TUBB2A	Donor 1	siClock	1	0	0	0	CIRCA
ENSG00000137267	TUBB2A	Donor 1	siCtrl	0.998	0	0.002	0	CIRCA
ENSG00000137267	TUBB2A	Donor 2	siCtrl	0.646	0	0.016	0.338	CIRCA

## Sheet: Model 4
ENSEMBL gene ID	Name	Replicate	Condition	Circadian (CIRCA)	Linear (LIN)	Cloud (CLOUD)	One peak (ONE)	Category
ENSG00000273212	AC000068.10	Donor 1	siCtrl	0.44	0.002	0.168	0.39	CIRCA
ENSG00000273212	AC000068.10	Donor 2	siCtrl	0.744	0.004	0.252	0	CIRCA
ENSG00000273212	AC000068.10	Donor 1	siClock	0.096	0	0.89	0.014	CLOUD
ENSG00000273212	AC000068.10	Donor 2	siClock	0.176	0	0.824	0	CLOUD
ENSG00000129048	ACKR4	Donor 1	siCtrl	0.434	0.002	0.14	0.424	CIRCA
ENSG00000129048	ACKR4	Donor 2	siCtrl	1	0	0	0	CIRCA
ENSG00000129048	ACKR4	Donor 1	siClock	0.246	0.004	0.466	0.284	CLOUD
ENSG00000129048	ACKR4	Donor 2	siClock	0.03	0	0.122	0.848	ONE
ENSG00000166106	ADAMTS15	Donor 1	siCtrl	0.744	0.004	0.252	0	CIRCA
ENSG00000166106	ADAMTS15	Donor 2	siCtrl	1	0	0	0	CIRCA
ENSG00000166106	ADAMTS15	Donor 1	siClock	0.15	0	0.85	0	CLOUD
ENSG00000166106	ADAMTS15	Donor 2	siClock	0.13	0	0.868	0.002	CLOUD
ENSG00000128165	ADM2	Donor 1	siCtrl	0.798	0	0.046	0.156	CIRCA
ENSG00000128165	ADM2	Donor 2	siCtrl	0.996	0	0	0.004	CIRCA
ENSG00000128165	ADM2	Donor 1	siClock	0.348	0	0.126	0.526	ONE
ENSG00000128165	ADM2	Donor 2	siClock	0.378	0	0.114	0.508	ONE
ENSG00000106948	AKNA	Donor 1	siCtrl	0.608	0.002	0.368	0.022	CIRCA
ENSG00000106948	AKNA	Donor 2	siCtrl	1	0	0	0	CIRCA
ENSG00000106948	AKNA	Donor 1	siClock	0.208	0.072	0.72	0	CLOUD
ENSG00000106948	AKNA	Donor 2	siClock	0.35	0	0.056	0.594	ONE
ENSG00000163697	APBB2	Donor 1	siCtrl	0.742	0.002	0.13	0.126	CIRCA
ENSG00000163697	APBB2	Donor 2	siCtrl	0.41	0.306	0.05	0.234	CIRCA
ENSG00000163697	APBB2	Donor 1	siClock	0.246	0.308	0.044	0.402	ONE
ENSG00000163697	APBB2	Donor 2	siClock	0.224	0.318	0.054	0.404	ONE
ENSG00000137727	ARHGAP20	Donor 1	siCtrl	1	0	0	0	CIRCA
ENSG00000137727	ARHGAP20	Donor 2	siCtrl	1	0	0	0	CIRCA
ENSG00000137727	ARHGAP20	Donor 1	siClock	0.022	0	0.978	0	CLOUD
ENSG00000137727	ARHGAP20	Donor 2	siClock	0.066	0	0.094	0.84	ONE
ENSG00000134909	ARHGAP32	Donor 1	siCtrl	0.78	0	0.074	0.146	CIRCA
ENSG00000134909	ARHGAP32	Donor 2	siCtrl	0.916	0	0.002	0.082	CIRCA
ENSG00000134909	ARHGAP32	Donor 1	siClock	0.252	0.306	0.05	0.392	ONE
ENSG00000134909	ARHGAP32	Donor 2	siClock	0	0.106	0.654	0.24	CLOUD
ENSG00000137936	BCAR3	Donor 1	siCtrl	0.33	0.302	0.068	0.3	CIRCA
ENSG00000137936	BCAR3	Donor 2	siCtrl	0.738	0.002	0.098	0.162	CIRCA
ENSG00000137936	BCAR3	Donor 1	siClock	0.236	0.314	0.048	0.402	ONE
ENSG00000137936	BCAR3	Donor 2	siClock	0.234	0.308	0.042	0.416	ONE
ENSG00000186897	C1QL4	Donor 1	siCtrl	0.524	0.006	0.428	0.042	CIRCA
ENSG00000186897	C1QL4	Donor 2	siCtrl	1	0	0	0	CIRCA
ENSG00000186897	C1QL4	Donor 1	siClock	0.052	0.14	0.698	0.11	CLOUD
ENSG00000186897	C1QL4	Donor 2	siClock	0	0.416	0.584	0	CLOUD
ENSG00000151881	C5orf28	Donor 1	siCtrl	0.472	0.008	0.098	0.422	CIRCA
ENSG00000151881	C5orf28	Donor 2	siCtrl	0.764	0.002	0.088	0.146	CIRCA
ENSG00000151881	C5orf28	Donor 1	siClock	0.186	0.126	0.34	0.348	ONE
ENSG00000151881	C5orf28	Donor 2	siClock	0.216	0.31	0.054	0.42	ONE
ENSG00000100065	CARD10	Donor 1	siCtrl	0.854	0.006	0.07	0.07	CIRCA
ENSG00000100065	CARD10	Donor 2	siCtrl	0.514	0.002	0.06	0.424	CIRCA
ENSG00000100065	CARD10	Donor 1	siClock	0.164	0.438	0.152	0.246	LIN
ENSG00000100065	CARD10	Donor 2	siClock	0.048	0	0.012	0.94	ONE
ENSG00000170458	CD14	Donor 1	siCtrl	0.434	0.002	0.152	0.412	CIRCA
ENSG00000170458	CD14	Donor 2	siCtrl	1	0	0	0	CIRCA
ENSG00000170458	CD14	Donor 1	siClock	0.108	0.084	0.716	0.092	CLOUD
ENSG00000170458	CD14	Donor 2	siClock	0	0	0.996	0.004	CLOUD
ENSG00000147155	EBP	Donor 1	siCtrl	0.856	0	0.108	0.036	CIRCA
ENSG00000147155	EBP	Donor 2	siCtrl	0.632	0	0.082	0.286	CIRCA
ENSG00000147155	EBP	Donor 1	siClock	0	0.008	0.888	0.104	CLOUD
ENSG00000147155	EBP	Donor 2	siClock	0	0.298	0	0.702	ONE
ENSG00000184349	EFNA5	Donor 1	siCtrl	1	0	0	0	CIRCA
ENSG00000184349	EFNA5	Donor 2	siCtrl	0.996	0	0	0.004	CIRCA
ENSG00000184349	EFNA5	Donor 1	siClock	0	0	0	1	ONE
ENSG00000184349	EFNA5	Donor 2	siClock	0	0	0.998	0.002	CLOUD
ENSG00000120699	EXOSC8	Donor 1	siCtrl	0.998	0	0	0.002	CIRCA
ENSG00000120699	EXOSC8	Donor 2	siCtrl	0.774	0	0.042	0.184	CIRCA
ENSG00000120699	EXOSC8	Donor 1	siClock	0.028	0.552	0.338	0.082	LIN
ENSG00000120699	EXOSC8	Donor 2	siClock	0.328	0	0.058	0.614	ONE
ENSG00000117525	F3	Donor 1	siCtrl	0.852	0	0.096	0.052	CIRCA
ENSG00000117525	F3	Donor 2	siCtrl	0.854	0	0.01	0.136	CIRCA
ENSG00000117525	F3	Donor 1	siClock	0.13	0	0.134	0.736	ONE
ENSG00000117525	F3	Donor 2	siClock	0.146	0	0.066	0.788	ONE
ENSG00000144369	FAM171B	Donor 1	siCtrl	0.64	0.276	0.02	0.064	CIRCA
ENSG00000144369	FAM171B	Donor 2	siCtrl	1	0	0	0	CIRCA
ENSG00000144369	FAM171B	Donor 1	siClock	0.236	0.298	0.046	0.42	ONE
ENSG00000144369	FAM171B	Donor 2	siClock	0.404	0.006	0.066	0.524	ONE
ENSG00000064763	FAR2	Donor 1	siCtrl	0.474	0.286	0.042	0.198	CIRCA
ENSG00000064763	FAR2	Donor 2	siCtrl	0.904	0	0.028	0.068	CIRCA
ENSG00000064763	FAR2	Donor 1	siClock	0.088	0.52	0.172	0.22	LIN
ENSG00000064763	FAR2	Donor 2	siClock	0.136	0.302	0.042	0.52	ONE
ENSG00000176826	FKBP9L	Donor 1	siCtrl	0.456	0.002	0.098	0.444	CIRCA
ENSG00000176826	FKBP9L	Donor 2	siCtrl	0.914	0	0.028	0.058	CIRCA
ENSG00000176826	FKBP9L	Donor 1	siClock	0	0	0.002	0.998	ONE
ENSG00000176826	FKBP9L	Donor 2	siClock	0.006	0	0.002	0.992	ONE
ENSG00000054598	FOXC1	Donor 1	siCtrl	0.502	0.002	0.16	0.336	CIRCA
ENSG00000054598	FOXC1	Donor 2	siCtrl	0.73	0.004	0.266	0	CIRCA
ENSG00000054598	FOXC1	Donor 1	siClock	0.004	0.006	0.926	0.064	CLOUD
ENSG00000054598	FOXC1	Donor 2	siClock	0.134	0.086	0.718	0.062	CLOUD
ENSG00000075618	FSCN1	Donor 1	siCtrl	0.57	0.002	0.054	0.374	CIRCA
ENSG00000075618	FSCN1	Donor 2	siCtrl	0.998	0	0	0.002	CIRCA
ENSG00000075618	FSCN1	Donor 1	siClock	0.444	0.004	0.042	0.51	ONE
ENSG00000075618	FSCN1	Donor 2	siClock	0.368	0	0.056	0.576	ONE
ENSG00000183671	GPR1	Donor 1	siCtrl	0.794	0	0.038	0.168	CIRCA
ENSG00000183671	GPR1	Donor 2	siCtrl	0.526	0	0.084	0.39	CIRCA
ENSG00000183671	GPR1	Donor 1	siClock	0.36	0.012	0.078	0.55	ONE
ENSG00000183671	GPR1	Donor 2	siClock	0.036	0	0.03	0.934	ONE
ENSG00000166123	GPT2	Donor 1	siCtrl	0.584	0.05	0.228	0.138	CIRCA
ENSG00000166123	GPT2	Donor 2	siCtrl	0.466	0.012	0.072	0.45	CIRCA
ENSG00000166123	GPT2	Donor 1	siClock	0.346	0.016	0.084	0.554	ONE
ENSG00000166123	GPT2	Donor 2	siClock	0.388	0.01	0.076	0.526	ONE
ENSG00000137033	IL33	Donor 1	siCtrl	1	0	0	0	CIRCA
ENSG00000137033	IL33	Donor 2	siCtrl	0.594	0	0.002	0.404	CIRCA
ENSG00000137033	IL33	Donor 1	siClock	0.294	0	0.064	0.642	ONE
ENSG00000137033	IL33	Donor 2	siClock	0.272	0	0.012	0.716	ONE
ENSG00000229645	LINC00341	Donor 1	siCtrl	0.628	0	0.064	0.308	CIRCA
ENSG00000229645	LINC00341	Donor 2	siCtrl	1	0	0	0	CIRCA
ENSG00000229645	LINC00341	Donor 1	siClock	0.056	0.078	0.792	0.074	CLOUD
ENSG00000229645	LINC00341	Donor 2	siClock	0.064	0	0.094	0.842	ONE
ENSG00000079691	LRRC16A	Donor 1	siCtrl	0.322	0.3	0.058	0.32	CIRCA
ENSG00000079691	LRRC16A	Donor 2	siCtrl	0.756	0	0.04	0.204	CIRCA
ENSG00000079691	LRRC16A	Donor 1	siClock	0	1	0	0	LIN
ENSG00000079691	LRRC16A	Donor 2	siClock	0.274	0.014	0.068	0.644	ONE
ENSG00000069020	MAST4	Donor 1	siCtrl	0.738	0.002	0.142	0.118	CIRCA
ENSG00000069020	MAST4	Donor 2	siCtrl	0.34	0.294	0.056	0.31	CIRCA
ENSG00000069020	MAST4	Donor 1	siClock	0.222	0.31	0.048	0.42	ONE
ENSG00000069020	MAST4	Donor 2	siClock	0.02	0	0.002	0.978	ONE
ENSG00000163491	NEK10	Donor 1	siCtrl	0.83	0	0.098	0.072	CIRCA
ENSG00000163491	NEK10	Donor 2	siCtrl	0.656	0	0.046	0.298	CIRCA
ENSG00000163491	NEK10	Donor 1	siClock	0.024	0.458	0.118	0.4	LIN
ENSG00000163491	NEK10	Donor 2	siClock	0.362	0	0.232	0.406	ONE
ENSG00000145431	PDGFC	Donor 1	siCtrl	0.468	0.002	0.074	0.456	CIRCA
ENSG00000145431	PDGFC	Donor 2	siCtrl	0.506	0.002	0.062	0.43	CIRCA
ENSG00000145431	PDGFC	Donor 1	siClock	0.36	0.01	0.082	0.548	ONE
ENSG00000145431	PDGFC	Donor 2	siClock	0.256	0.298	0.058	0.388	ONE
ENSG00000137193	PIM1	Donor 1	siCtrl	0.522	0	0.046	0.432	CIRCA
ENSG00000137193	PIM1	Donor 2	siCtrl	0.53	0.002	0.264	0.204	CIRCA
ENSG00000137193	PIM1	Donor 1	siClock	0.004	0	0.994	0.002	CLOUD
ENSG00000137193	PIM1	Donor 2	siClock	0.01	0.064	0.24	0.686	ONE
ENSG00000122861	PLAU	Donor 1	siCtrl	0.998	0	0	0.002	CIRCA
ENSG00000122861	PLAU	Donor 2	siCtrl	0.784	0	0.046	0.17	CIRCA
ENSG00000122861	PLAU	Donor 1	siClock	0.008	0.124	0.542	0.326	CLOUD
ENSG00000122861	PLAU	Donor 2	siClock	0	0	0	1	ONE
ENSG00000164985	PSIP1	Donor 1	siCtrl	0.514	0.002	0.068	0.416	CIRCA
ENSG00000164985	PSIP1	Donor 2	siCtrl	0.464	0.002	0.08	0.454	CIRCA
ENSG00000164985	PSIP1	Donor 1	siClock	0.29	0.282	0.054	0.374	ONE
ENSG00000164985	PSIP1	Donor 2	siClock	0.002	0	0	0.998	ONE
ENSG00000165983	PTER	Donor 1	siCtrl	0.832	0	0.05	0.118	CIRCA
ENSG00000165983	PTER	Donor 2	siCtrl	0.878	0	0.054	0.068	CIRCA
ENSG00000165983	PTER	Donor 1	siClock	0.02	0	0	0.98	ONE
ENSG00000165983	PTER	Donor 2	siClock	0.412	0	0.068	0.52	ONE
ENSG00000104889	RNASEH2A	Donor 1	siCtrl	0.776	0	0.158	0.066	CIRCA
ENSG00000104889	RNASEH2A	Donor 2	siCtrl	0.422	0.002	0.168	0.408	CIRCA
ENSG00000104889	RNASEH2A	Donor 1	siClock	0	1	0	0	LIN
ENSG00000104889	RNASEH2A	Donor 2	siClock	0.082	0	0.1	0.818	ONE
ENSG00000257576	RP11-153M3.1	Donor 1	siCtrl	0.738	0	0.138	0.124	CIRCA
ENSG00000257576	RP11-153M3.1	Donor 2	siCtrl	1	0	0	0	CIRCA
ENSG00000257576	RP11-153M3.1	Donor 1	siClock	0.014	0.098	0.66	0.228	CLOUD
ENSG00000257576	RP11-153M3.1	Donor 2	siClock	0	0	0.996	0.004	CLOUD
ENSG00000240809	RP11-550F7.1	Donor 1	siCtrl	0.756	0.002	0.234	0.008	CIRCA
ENSG00000240809	RP11-550F7.1	Donor 2	siCtrl	0.438	0.002	0.16	0.4	CIRCA
ENSG00000240809	RP11-550F7.1	Donor 1	siClock	0	0	1	0	CLOUD
ENSG00000240809	RP11-550F7.1	Donor 2	siClock	0	0	1	0	CLOUD
ENSG00000261705	RP11-61A14.2	Donor 1	siCtrl	0.746	0.002	0.252	0	CIRCA
ENSG00000261705	RP11-61A14.2	Donor 2	siCtrl	0.73	0.004	0.264	0.002	CIRCA
ENSG00000261705	RP11-61A14.2	Donor 1	siClock	0.008	0	0.992	0	CLOUD
ENSG00000261705	RP11-61A14.2	Donor 2	siClock	0.002	0	0.998	0	CLOUD
ENSG00000122335	SERAC1	Donor 1	siCtrl	0.502	0.006	0.052	0.44	CIRCA
ENSG00000122335	SERAC1	Donor 2	siCtrl	0.748	0	0.134	0.118	CIRCA
ENSG00000122335	SERAC1	Donor 1	siClock	0.026	0	0.008	0.966	ONE
ENSG00000122335	SERAC1	Donor 2	siClock	0.104	0	0.16	0.736	ONE
ENSG00000156299	TIAM1	Donor 1	siCtrl	0.48	0.006	0.082	0.432	CIRCA
ENSG00000156299	TIAM1	Donor 2	siCtrl	0.996	0	0.002	0.002	CIRCA
ENSG00000156299	TIAM1	Donor 1	siClock	0.028	0.144	0.626	0.202	CLOUD
ENSG00000156299	TIAM1	Donor 2	siClock	0.372	0.008	0.08	0.54	ONE
ENSG00000131634	TMEM204	Donor 1	siCtrl	0.452	0.002	0.134	0.412	CIRCA
ENSG00000131634	TMEM204	Donor 2	siCtrl	0.66	0	0.052	0.288	CIRCA
ENSG00000131634	TMEM204	Donor 1	siClock	0.012	0	0.044	0.944	ONE
ENSG00000131634	TMEM204	Donor 2	siClock	0.152	0	0.004	0.844	ONE
ENSG00000213689	TREX1	Donor 1	siCtrl	0.678	0.012	0.112	0.198	CIRCA
ENSG00000213689	TREX1	Donor 2	siCtrl	0.988	0	0.008	0.004	CIRCA
ENSG00000213689	TREX1	Donor 1	siClock	0	0.99	0.01	0	LIN
ENSG00000213689	TREX1	Donor 2	siClock	0.088	0	0.018	0.894	ONE
ENSG00000270132	WISP1-UT1	Donor 1	siCtrl	0.42	0.002	0.162	0.416	CIRCA
ENSG00000270132	WISP1-UT1	Donor 2	siCtrl	0.99	0	0.004	0.006	CIRCA
ENSG00000270132	WISP1-UT1	Donor 1	siClock	0.006	0	0.986	0.008	CLOUD
ENSG00000270132	WISP1-UT1	Donor 2	siClock	0	0.006	0.992	0.002	CLOUD
ENSG00000128016	ZFP36	Donor 1	siCtrl	0.518	0.004	0.08	0.398	CIRCA
ENSG00000128016	ZFP36	Donor 2	siCtrl	1	0	0	0	CIRCA
ENSG00000128016	ZFP36	Donor 1	siClock	0.01	0.562	0.118	0.31	LIN
ENSG00000128016	ZFP36	Donor 2	siClock	0.002	0	0.998	0	CLOUD

## Sheet: Model 5
ENSEMBL gene ID	Name	Replicate	Condition	Circadian (CIRCA)	Linear (LIN)	Cloud (CLOUD)	One peak (ONE)	Category
ENSG00000011426	ANLN	Donor 1	siClock	0.452	0.002	0.126	0.42	CIRCA
ENSG00000011426	ANLN	Donor 2	siClock	1	0	0	0	CIRCA
ENSG00000011426	ANLN	Donor 1	siCtrl	0.418	0.018	0.128	0.436	ONE
ENSG00000011426	ANLN	Donor 2	siCtrl	0.188	0.082	0.686	0.044	CLOUD
ENSG00000089685	BIRC5	Donor 1	siClock	0.444	0.002	0.164	0.39	CIRCA
ENSG00000089685	BIRC5	Donor 2	siClock	1	0	0	0	CIRCA
ENSG00000089685	BIRC5	Donor 1	siCtrl	0.07	0	0.126	0.804	ONE
ENSG00000089685	BIRC5	Donor 2	siCtrl	0.2	0	0.8	0	CLOUD
ENSG00000139618	BRCA2	Donor 1	siClock	0.758	0	0.054	0.188	CIRCA
ENSG00000139618	BRCA2	Donor 2	siClock	0.62	0	0.02	0.36	CIRCA
ENSG00000139618	BRCA2	Donor 1	siCtrl	0.408	0.002	0.164	0.426	ONE
ENSG00000139618	BRCA2	Donor 2	siCtrl	0.42	0.002	0.12	0.458	ONE
ENSG00000128510	CPA4	Donor 1	siClock	0.498	0	0.058	0.444	CIRCA
ENSG00000128510	CPA4	Donor 2	siClock	0.544	0	0.042	0.414	CIRCA
ENSG00000128510	CPA4	Donor 1	siCtrl	0	0	1	0	CLOUD
ENSG00000128510	CPA4	Donor 2	siCtrl	0.096	0	0.018	0.886	ONE
ENSG00000113070	HBEGF	Donor 1	siClock	0.862	0	0.062	0.076	CIRCA
ENSG00000113070	HBEGF	Donor 2	siClock	0.51	0	0.07	0.42	CIRCA
ENSG00000113070	HBEGF	Donor 1	siCtrl	0.042	0.004	0.424	0.53	ONE
ENSG00000113070	HBEGF	Donor 2	siCtrl	0.452	0	0.084	0.464	ONE
ENSG00000138182	KIF20B	Donor 1	siClock	0.462	0.002	0.094	0.442	CIRCA
ENSG00000138182	KIF20B	Donor 2	siClock	1	0	0	0	CIRCA
ENSG00000138182	KIF20B	Donor 1	siCtrl	0	0	1	0	CLOUD
ENSG00000138182	KIF20B	Donor 2	siCtrl	0.004	0.004	0.988	0.004	CLOUD
ENSG00000165304	MELK	Donor 1	siClock	0.474	0.002	0.096	0.428	CIRCA
ENSG00000165304	MELK	Donor 2	siClock	0.894	0	0.082	0.024	CIRCA
ENSG00000165304	MELK	Donor 1	siCtrl	0.38	0.002	0.198	0.42	ONE
ENSG00000165304	MELK	Donor 2	siCtrl	0.07	0	0.134	0.796	ONE
ENSG00000067798	NAV3	Donor 1	siClock	0.53	0.004	0.056	0.41	CIRCA
ENSG00000067798	NAV3	Donor 2	siClock	0.538	0	0.224	0.238	CIRCA
ENSG00000067798	NAV3	Donor 1	siCtrl	0	1	0	0	LIN
ENSG00000067798	NAV3	Donor 2	siCtrl	0.006	0	0	0.994	ONE
ENSG00000144959	NCEH1	Donor 1	siClock	0.52	0.002	0.052	0.426	CIRCA
ENSG00000144959	NCEH1	Donor 2	siClock	0.988	0	0.01	0.002	CIRCA
ENSG00000144959	NCEH1	Donor 1	siCtrl	0.012	0	0	0.988	ONE
ENSG00000144959	NCEH1	Donor 2	siCtrl	0	0	0.006	0.994	ONE
ENSG00000164611	PTTG1	Donor 1	siClock	0.75	0	0.124	0.126	CIRCA
ENSG00000164611	PTTG1	Donor 2	siClock	1	0	0	0	CIRCA
ENSG00000164611	PTTG1	Donor 1	siCtrl	0	0	1	0	CLOUD
ENSG00000164611	PTTG1	Donor 2	siCtrl	0	0	1	0	CLOUD
ENSG00000260490	RP11-265N6.3	Donor 1	siClock	1	0	0	0	CIRCA
ENSG00000260490	RP11-265N6.3	Donor 2	siClock	1	0	0	0	CIRCA
ENSG00000260490	RP11-265N6.3	Donor 1	siCtrl	0	0	1	0	CLOUD
ENSG00000260490	RP11-265N6.3	Donor 2	siCtrl	0.114	0.06	0.814	0.012	CLOUD
ENSG00000260454	RP11-367F23.2	Donor 1	siClock	0.812	0	0.044	0.144	CIRCA
ENSG00000260454	RP11-367F23.2	Donor 2	siClock	0.792	0	0.002	0.206	CIRCA
ENSG00000260454	RP11-367F23.2	Donor 1	siCtrl	0.264	0.004	0.688	0.044	CLOUD
ENSG00000260454	RP11-367F23.2	Donor 2	siCtrl	0.29	0	0.042	0.668	ONE
ENSG00000178146	RP1-232L22__B.1	Donor 1	siClock	0.834	0	0.082	0.084	CIRCA
ENSG00000178146	RP1-232L22__B.1	Donor 2	siClock	0.932	0	0.004	0.064	CIRCA
ENSG00000178146	RP1-232L22__B.1	Donor 1	siCtrl	0.274	0	0.05	0.676	ONE
ENSG00000178146	RP1-232L22__B.1	Donor 2	siCtrl	0.33	0	0.03	0.64	ONE
ENSG00000189001	SBSN	Donor 1	siClock	0.522	0.018	0.112	0.348	CIRCA
ENSG00000189001	SBSN	Donor 2	siClock	1	0	0	0	CIRCA
ENSG00000189001	SBSN	Donor 1	siCtrl	0.042	0.536	0.376	0.046	LIN
ENSG00000189001	SBSN	Donor 2	siCtrl	0.404	0.004	0.096	0.496	ONE
ENSG00000135740	SLC9A5	Donor 1	siClock	0.998	0	0.002	0	CIRCA
ENSG00000135740	SLC9A5	Donor 2	siClock	0.954	0	0.022	0.024	CIRCA
ENSG00000135740	SLC9A5	Donor 1	siCtrl	0.028	0.578	0.348	0.046	LIN
ENSG00000135740	SLC9A5	Donor 2	siCtrl	0.002	0.004	0.006	0.988	ONE
ENSG00000164674	SYTL3	Donor 1	siClock	1	0	0	0	CIRCA
ENSG00000164674	SYTL3	Donor 2	siClock	0.994	0	0.004	0.002	CIRCA
ENSG00000164674	SYTL3	Donor 1	siCtrl	0.044	0.008	0.926	0.022	CLOUD
ENSG00000164674	SYTL3	Donor 2	siCtrl	0.044	0.526	0.368	0.062	LIN
ENSG00000109066	TMEM104	Donor 1	siClock	0.606	0.006	0.072	0.316	CIRCA
ENSG00000109066	TMEM104	Donor 2	siClock	0.776	0	0.104	0.12	CIRCA
ENSG00000109066	TMEM104	Donor 1	siCtrl	0.268	0.288	0.052	0.392	ONE
ENSG00000109066	TMEM104	Donor 2	siCtrl	0.018	0	0.002	0.98	ONE
ENSG00000232748	ZNF668	Donor 1	siClock	0.704	0.01	0.098	0.188	CIRCA
ENSG00000232748	ZNF668	Donor 2	siClock	0.988	0	0.008	0.004	CIRCA
ENSG00000232748	ZNF668	Donor 1	siCtrl	0	0	1	0	CLOUD
ENSG00000232748	ZNF668	Donor 2	siCtrl	0	0	1	0	CLOUD

## Sheet: Model 6
ENSEMBL gene ID	Name	Replicate	Condition	Circadian (CIRCA)	Linear (LIN)	Cloud (CLOUD)	One peak (ONE)	Category
ENSG00000090861	AARS	Donor 1	siCtrl	0.662	0.006	0.058	0.274	CIRCA
ENSG00000090861	AARS	Donor 1	siClock	1	0	0	0	CIRCA
ENSG00000090861	AARS	Donor 2	siClock	0	0	0	1	ONE
ENSG00000090861	AARS	Donor 2	siCtrl	0.326	0	0.05	0.624	ONE
ENSG00000143632	ACTA1	Donor 1	siCtrl	0.588	0	0.21	0.202	CIRCA
ENSG00000143632	ACTA1	Donor 1	siClock	0.588	0.014	0.1	0.298	CIRCA
ENSG00000143632	ACTA1	Donor 2	siClock	0.272	0.328	0.072	0.328	LIN
ENSG00000143632	ACTA1	Donor 2	siCtrl	0.412	0.016	0.114	0.458	ONE
ENSG00000144891	AGTR1	Donor 1	siCtrl	0.866	0	0.044	0.09	CIRCA
ENSG00000144891	AGTR1	Donor 1	siClock	1	0	0	0	CIRCA
ENSG00000144891	AGTR1	Donor 2	siClock	0.166	0.078	0.342	0.414	ONE
ENSG00000144891	AGTR1	Donor 2	siCtrl	0.004	0	0.002	0.994	ONE
ENSG00000214274	ANG	Donor 1	siCtrl	0.698	0.002	0.046	0.254	CIRCA
ENSG00000214274	ANG	Donor 1	siClock	0.576	0.006	0.07	0.348	CIRCA
ENSG00000214274	ANG	Donor 2	siClock	0.05	0.136	0.718	0.096	CLOUD
ENSG00000214274	ANG	Donor 2	siCtrl	0.438	0.002	0.086	0.474	ONE
ENSG00000167772	ANGPTL4	Donor 1	siCtrl	1	0	0	0	CIRCA
ENSG00000167772	ANGPTL4	Donor 1	siClock	0.68	0	0.012	0.308	CIRCA
ENSG00000167772	ANGPTL4	Donor 2	siClock	0.252	0	0.02	0.728	ONE
ENSG00000167772	ANGPTL4	Donor 2	siCtrl	0.35	0	0.002	0.648	ONE
ENSG00000109511	ANXA10	Donor 1	siCtrl	0.52	0	0.066	0.414	CIRCA
ENSG00000109511	ANXA10	Donor 1	siClock	1	0	0	0	CIRCA
ENSG00000109511	ANXA10	Donor 2	siClock	0.426	0	0.006	0.568	ONE
ENSG00000109511	ANXA10	Donor 2	siCtrl	0.042	0	0.018	0.94	ONE
ENSG00000156802	ATAD2	Donor 1	siCtrl	0.488	0.002	0.068	0.442	CIRCA
ENSG00000156802	ATAD2	Donor 1	siClock	0.688	0	0.058	0.254	CIRCA
ENSG00000156802	ATAD2	Donor 2	siClock	0.446	0.002	0.076	0.476	ONE
ENSG00000156802	ATAD2	Donor 2	siCtrl	0.416	0.002	0.154	0.428	ONE
ENSG00000012048	BRCA1	Donor 1	siCtrl	0.544	0	0.05	0.406	CIRCA
ENSG00000012048	BRCA1	Donor 1	siClock	0.998	0	0	0.002	CIRCA
ENSG00000012048	BRCA1	Donor 2	siClock	0.45	0.002	0.082	0.466	ONE
ENSG00000012048	BRCA1	Donor 2	siCtrl	0.412	0.002	0.158	0.428	ONE
ENSG00000163814	CDCP1	Donor 1	siCtrl	0.998	0	0	0.002	CIRCA
ENSG00000163814	CDCP1	Donor 1	siClock	0.732	0.002	0.076	0.19	CIRCA
ENSG00000163814	CDCP1	Donor 2	siClock	0.362	0.002	0.196	0.44	ONE
ENSG00000163814	CDCP1	Donor 2	siCtrl	0.022	0	0.054	0.924	ONE
ENSG00000166451	CENPN	Donor 1	siCtrl	0.474	0	0.088	0.438	CIRCA
ENSG00000166451	CENPN	Donor 1	siClock	0.796	0	0.034	0.17	CIRCA
ENSG00000166451	CENPN	Donor 2	siClock	0.07	0.094	0.732	0.104	CLOUD
ENSG00000166451	CENPN	Donor 2	siCtrl	0	0	0	1	ONE
ENSG00000142871	CYR61	Donor 1	siCtrl	0.446	0.002	0.156	0.396	CIRCA
ENSG00000142871	CYR61	Donor 1	siClock	0.694	0	0.054	0.252	CIRCA
ENSG00000142871	CYR61	Donor 2	siClock	0.136	0.002	0.802	0.06	CLOUD
ENSG00000142871	CYR61	Donor 2	siCtrl	0.2	0	0.8	0	CLOUD
ENSG00000170891	CYTL1	Donor 1	siCtrl	0.476	0.002	0.186	0.336	CIRCA
ENSG00000170891	CYTL1	Donor 1	siClock	0.754	0.058	0.188	0	CIRCA
ENSG00000170891	CYTL1	Donor 2	siClock	0.074	0	0.132	0.794	ONE
ENSG00000170891	CYTL1	Donor 2	siCtrl	0	0	0.996	0.004	CLOUD
ENSG00000175197	DDIT3	Donor 1	siCtrl	0.802	0	0.058	0.14	CIRCA
ENSG00000175197	DDIT3	Donor 1	siClock	0.738	0	0.04	0.222	CIRCA
ENSG00000175197	DDIT3	Donor 2	siClock	0.248	0	0.038	0.714	ONE
ENSG00000175197	DDIT3	Donor 2	siCtrl	0.152	0	0.084	0.764	ONE
ENSG00000181418	DDN	Donor 1	siCtrl	1	0	0	0	CIRCA
ENSG00000181418	DDN	Donor 1	siClock	0.69	0	0.042	0.268	CIRCA
ENSG00000181418	DDN	Donor 2	siClock	0.022	0	0.154	0.824	ONE
ENSG00000181418	DDN	Donor 2	siCtrl	0	0.284	0	0.716	ONE
ENSG00000139734	DIAPH3	Donor 1	siCtrl	0.688	0.008	0.084	0.22	CIRCA
ENSG00000139734	DIAPH3	Donor 1	siClock	0.464	0.002	0.092	0.442	CIRCA
ENSG00000139734	DIAPH3	Donor 2	siClock	0.052	0	0.036	0.912	ONE
ENSG00000139734	DIAPH3	Donor 2	siCtrl	0.148	0.408	0.308	0.136	LIN
ENSG00000013016	EHD3	Donor 1	siCtrl	0.482	0	0.046	0.472	CIRCA
ENSG00000013016	EHD3	Donor 1	siClock	0.876	0	0.044	0.08	CIRCA
ENSG00000013016	EHD3	Donor 2	siClock	0.008	0	0.004	0.988	ONE
ENSG00000013016	EHD3	Donor 2	siCtrl	0.002	0	0	0.998	ONE
ENSG00000157557	ETS2	Donor 1	siCtrl	1	0	0	0	CIRCA
ENSG00000157557	ETS2	Donor 1	siClock	0.648	0	0.078	0.274	CIRCA
ENSG00000157557	ETS2	Donor 2	siClock	0.134	0.086	0.708	0.072	CLOUD
ENSG00000157557	ETS2	Donor 2	siCtrl	0.228	0	0.772	0	CLOUD
ENSG00000244026	FAM86DP	Donor 1	siCtrl	0.73	0.002	0.072	0.196	CIRCA
ENSG00000244026	FAM86DP	Donor 1	siClock	0.39	0.292	0.068	0.25	CIRCA
ENSG00000244026	FAM86DP	Donor 2	siClock	0.03	0	0.006	0.964	ONE
ENSG00000244026	FAM86DP	Donor 2	siCtrl	0	0	0	1	ONE
ENSG00000123689	G0S2	Donor 1	siCtrl	1	0	0	0	CIRCA
ENSG00000123689	G0S2	Donor 1	siClock	1	0	0	0	CIRCA
ENSG00000123689	G0S2	Donor 2	siClock	0.2	0	0.04	0.76	ONE
ENSG00000123689	G0S2	Donor 2	siCtrl	0.07	0	0.062	0.868	ONE
ENSG00000130513	GDF15	Donor 1	siCtrl	0.502	0	0.036	0.462	CIRCA
ENSG00000130513	GDF15	Donor 1	siClock	0.996	0	0.002	0.002	CIRCA
ENSG00000130513	GDF15	Donor 2	siClock	0.008	0	0.004	0.988	ONE
ENSG00000130513	GDF15	Donor 2	siCtrl	0.016	0	0.1	0.884	ONE
ENSG00000172432	GTPBP2	Donor 1	siCtrl	0.466	0.012	0.07	0.452	CIRCA
ENSG00000172432	GTPBP2	Donor 1	siClock	0.548	0.006	0.048	0.398	CIRCA
ENSG00000172432	GTPBP2	Donor 2	siClock	0.004	0	0	0.996	ONE
ENSG00000172432	GTPBP2	Donor 2	siCtrl	0.372	0	0.056	0.572	ONE
ENSG00000131373	HACL1	Donor 1	siCtrl	0.348	0.298	0.054	0.3	CIRCA
ENSG00000131373	HACL1	Donor 1	siClock	0.518	0.002	0.068	0.412	CIRCA
ENSG00000131373	HACL1	Donor 2	siClock	0.01	0	0.004	0.986	ONE
ENSG00000131373	HACL1	Donor 2	siCtrl	0	0	0	1	ONE
ENSG00000261824	LINC00662	Donor 1	siCtrl	0.692	0	0.044	0.264	CIRCA
ENSG00000261824	LINC00662	Donor 1	siClock	0.482	0.004	0.106	0.408	CIRCA
ENSG00000261824	LINC00662	Donor 2	siClock	0.284	0.008	0.102	0.606	ONE
ENSG00000261824	LINC00662	Donor 2	siCtrl	0	0	0.002	0.998	ONE
ENSG00000072071	LPHN1	Donor 1	siCtrl	1	0	0	0	CIRCA
ENSG00000072071	LPHN1	Donor 1	siClock	0.482	0.012	0.11	0.396	CIRCA
ENSG00000072071	LPHN1	Donor 2	siClock	0.028	0.538	0.356	0.078	LIN
ENSG00000072071	LPHN1	Donor 2	siCtrl	0.104	0.096	0.696	0.104	CLOUD
ENSG00000079257	LXN	Donor 1	siCtrl	1	0	0	0	CIRCA
ENSG00000079257	LXN	Donor 1	siClock	0.998	0	0	0.002	CIRCA
ENSG00000079257	LXN	Donor 2	siClock	0.14	0	0.14	0.72	ONE
ENSG00000079257	LXN	Donor 2	siCtrl	0.02	0	0.008	0.972	ONE
ENSG00000168404	MLKL	Donor 1	siCtrl	0.998	0	0.002	0	CIRCA
ENSG00000168404	MLKL	Donor 1	siClock	0.69	0	0.066	0.244	CIRCA
ENSG00000168404	MLKL	Donor 2	siClock	0.026	0	0.034	0.94	ONE
ENSG00000168404	MLKL	Donor 2	siCtrl	0.074	0	0.062	0.864	ONE
ENSG00000125148	MT2A	Donor 1	siCtrl	0.658	0	0.036	0.306	CIRCA
ENSG00000125148	MT2A	Donor 1	siClock	0.576	0	0.132	0.292	CIRCA
ENSG00000125148	MT2A	Donor 2	siClock	0.456	0	0.048	0.496	ONE
ENSG00000125148	MT2A	Donor 2	siCtrl	0.004	0	0	0.996	ONE
ENSG00000101057	MYBL2	Donor 1	siCtrl	1	0	0	0	CIRCA
ENSG00000101057	MYBL2	Donor 1	siClock	1	0	0	0	CIRCA
ENSG00000101057	MYBL2	Donor 2	siClock	0.116	0	0.128	0.756	ONE
ENSG00000101057	MYBL2	Donor 2	siCtrl	0.384	0	0.168	0.448	ONE
ENSG00000111049	MYF5	Donor 1	siCtrl	0.584	0	0.062	0.354	CIRCA
ENSG00000111049	MYF5	Donor 1	siClock	0.724	0.004	0.272	0	CIRCA
ENSG00000111049	MYF5	Donor 2	siClock	0.038	0	0.952	0.01	CLOUD
ENSG00000111049	MYF5	Donor 2	siCtrl	0.154	0	0.826	0.02	CLOUD
ENSG00000104490	NCALD	Donor 1	siCtrl	0.998	0	0.002	0	CIRCA
ENSG00000104490	NCALD	Donor 1	siClock	0.988	0	0	0.012	CIRCA
ENSG00000104490	NCALD	Donor 2	siClock	0	0.298	0	0.702	ONE
ENSG00000104490	NCALD	Donor 2	siCtrl	0.316	0.002	0.094	0.588	ONE
ENSG00000205978	NYNRIN	Donor 1	siCtrl	1	0	0	0	CIRCA
ENSG00000205978	NYNRIN	Donor 1	siClock	0.93	0	0.044	0.026	CIRCA
ENSG00000205978	NYNRIN	Donor 2	siClock	0.082	0.104	0.71	0.104	CLOUD
ENSG00000205978	NYNRIN	Donor 2	siCtrl	0	0.42	0.58	0	CLOUD
ENSG00000248869	RP11-138I17.1	Donor 1	siCtrl	0.468	0.002	0.12	0.41	CIRCA
ENSG00000248869	RP11-138I17.1	Donor 1	siClock	1	0	0	0	CIRCA
ENSG00000248869	RP11-138I17.1	Donor 2	siClock	0	0	0	1	ONE
ENSG00000248869	RP11-138I17.1	Donor 2	siCtrl	0	0	0	1	ONE
ENSG00000248187	RP11-184M15.1	Donor 1	siCtrl	0.928	0	0.048	0.024	CIRCA
ENSG00000248187	RP11-184M15.1	Donor 1	siClock	0.906	0	0.06	0.034	CIRCA
ENSG00000248187	RP11-184M15.1	Donor 2	siClock	0.446	0.002	0.094	0.458	ONE
ENSG00000248187	RP11-184M15.1	Donor 2	siCtrl	0.368	0.002	0.2	0.43	ONE
ENSG00000261625	RP11-554A11.4	Donor 1	siCtrl	1	0	0	0	CIRCA
ENSG00000261625	RP11-554A11.4	Donor 1	siClock	1	0	0	0	CIRCA
ENSG00000261625	RP11-554A11.4	Donor 2	siClock	0.002	0	0.998	0	CLOUD
ENSG00000261625	RP11-554A11.4	Donor 2	siCtrl	0.004	0	0.996	0	CLOUD
ENSG00000141574	SECTM1	Donor 1	siCtrl	0.64	0	0.012	0.348	CIRCA
ENSG00000141574	SECTM1	Donor 1	siClock	0.56	0	0.038	0.402	CIRCA
ENSG00000141574	SECTM1	Donor 2	siClock	0.024	0	0.012	0.964	ONE
ENSG00000141574	SECTM1	Donor 2	siCtrl	0.004	0	0.002	0.994	ONE
ENSG00000059804	SLC2A3	Donor 1	siCtrl	0.742	0	0.056	0.202	CIRCA
ENSG00000059804	SLC2A3	Donor 1	siClock	0.646	0.046	0.228	0.08	CIRCA
ENSG00000059804	SLC2A3	Donor 2	siClock	0.024	0.008	0.964	0.004	CLOUD
ENSG00000059804	SLC2A3	Donor 2	siCtrl	0.006	0	0.986	0.008	CLOUD
ENSG00000120833	SOCS2	Donor 1	siCtrl	0.622	0	0.03	0.348	CIRCA
ENSG00000120833	SOCS2	Donor 1	siClock	0.97	0	0.014	0.016	CIRCA
ENSG00000120833	SOCS2	Donor 2	siClock	0.318	0	0.01	0.672	ONE
ENSG00000120833	SOCS2	Donor 2	siCtrl	0.002	0	0	0.998	ONE
ENSG00000186767	SPIN4	Donor 1	siCtrl	0.552	0.014	0.112	0.322	CIRCA
ENSG00000186767	SPIN4	Donor 1	siClock	0.52	0.004	0.142	0.334	CIRCA
ENSG00000186767	SPIN4	Donor 2	siClock	0.272	0.31	0.054	0.364	ONE
ENSG00000186767	SPIN4	Donor 2	siCtrl	0.002	0	0.998	0	CLOUD
ENSG00000139874	SSTR1	Donor 1	siCtrl	0.86	0	0.11	0.03	CIRCA
ENSG00000139874	SSTR1	Donor 1	siClock	0.45	0.002	0.188	0.36	CIRCA
ENSG00000139874	SSTR1	Donor 2	siClock	0.002	0	0.998	0	CLOUD
ENSG00000139874	SSTR1	Donor 2	siCtrl	0	0	1	0	CLOUD
ENSG00000167900	TK1	Donor 1	siCtrl	1	0	0	0	CIRCA
ENSG00000167900	TK1	Donor 1	siClock	1	0	0	0	CIRCA
ENSG00000167900	TK1	Donor 2	siClock	0.096	0	0.012	0.892	ONE
ENSG00000167900	TK1	Donor 2	siCtrl	0.376	0	0.142	0.482	ONE
ENSG00000147027	TMEM47	Donor 1	siCtrl	0.694	0.026	0.1	0.18	CIRCA
ENSG00000147027	TMEM47	Donor 1	siClock	0.572	0.27	0.05	0.108	CIRCA
ENSG00000147027	TMEM47	Donor 2	siClock	0	1	0	0	LIN
ENSG00000147027	TMEM47	Donor 2	siCtrl	0.228	0.336	0.078	0.358	ONE
ENSG00000164761	TNFRSF11B	Donor 1	siCtrl	0.764	0	0.11	0.126	CIRCA
ENSG00000164761	TNFRSF11B	Donor 1	siClock	0.714	0	0.084	0.202	CIRCA
ENSG00000164761	TNFRSF11B	Donor 2	siClock	0.388	0.006	0.494	0.112	CLOUD
ENSG00000164761	TNFRSF11B	Donor 2	siCtrl	0.152	0.074	0.748	0.026	CLOUD
ENSG00000156521	TYSND1	Donor 1	siCtrl	0.588	0.002	0.084	0.326	CIRCA
ENSG00000156521	TYSND1	Donor 1	siClock	0.51	0.004	0.058	0.428	CIRCA
ENSG00000156521	TYSND1	Donor 2	siClock	0.032	0	0.006	0.962	ONE
ENSG00000156521	TYSND1	Donor 2	siCtrl	0.002	0	0	0.998	ONE

## Sheet: Model 7
ENSEMBL gene ID	Name	Replicate	Condition	Circadian (CIRCA)	Linear (LIN)	Cloud (CLOUD)	One peak (ONE)	Category
ENSG00000229647	AC007879.7	Donor 1	siClock	0.026	0.556	0.302	0.116	LIN
ENSG00000229647	AC007879.7	Donor 1	siCtrl	0	0	1	0	CLOUD
ENSG00000229647	AC007879.7	Donor 2	siClock	1	0	0	0	CIRCA
ENSG00000229647	AC007879.7	Donor 2	siCtrl	0.548	0.002	0.414	0.036	CIRCA
ENSG00000181495	AC026703.1	Donor 1	siClock	0.002	0.29	0.004	0.704	ONE
ENSG00000181495	AC026703.1	Donor 1	siCtrl	0.268	0.302	0.048	0.382	ONE
ENSG00000181495	AC026703.1	Donor 2	siClock	0.496	0.002	0.064	0.438	CIRCA
ENSG00000181495	AC026703.1	Donor 2	siCtrl	0.998	0	0.002	0	CIRCA
ENSG00000121989	ACVR2A	Donor 1	siClock	0.036	0.13	0.614	0.22	CLOUD
ENSG00000121989	ACVR2A	Donor 1	siCtrl	0.36	0.01	0.078	0.552	ONE
ENSG00000121989	ACVR2A	Donor 2	siClock	0.512	0.07	0.34	0.078	CIRCA
ENSG00000121989	ACVR2A	Donor 2	siCtrl	0.56	0.012	0.104	0.324	CIRCA
ENSG00000234703	AF015262.2	Donor 1	siClock	0	0	1	0	CLOUD
ENSG00000234703	AF015262.2	Donor 1	siCtrl	0	0	1	0	CLOUD
ENSG00000234703	AF015262.2	Donor 2	siClock	0.754	0	0.074	0.172	CIRCA
ENSG00000234703	AF015262.2	Donor 2	siCtrl	1	0	0	0	CIRCA
ENSG00000196139	AKR1C3	Donor 1	siClock	0.052	0	0.012	0.936	ONE
ENSG00000196139	AKR1C3	Donor 1	siCtrl	0.422	0.002	0.118	0.458	ONE
ENSG00000196139	AKR1C3	Donor 2	siClock	0.924	0	0.034	0.042	CIRCA
ENSG00000196139	AKR1C3	Donor 2	siCtrl	0.494	0	0.056	0.45	CIRCA
ENSG00000154188	ANGPT1	Donor 1	siClock	0.006	0.948	0.042	0.004	LIN
ENSG00000154188	ANGPT1	Donor 1	siCtrl	0	0.996	0.004	0	LIN
ENSG00000154188	ANGPT1	Donor 2	siClock	0.722	0	0.016	0.262	CIRCA
ENSG00000154188	ANGPT1	Donor 2	siCtrl	0.936	0	0.006	0.058	CIRCA
ENSG00000029534	ANK1	Donor 1	siClock	0.246	0.002	0.11	0.642	ONE
ENSG00000029534	ANK1	Donor 1	siCtrl	0.026	0.534	0.31	0.13	LIN
ENSG00000029534	ANK1	Donor 2	siClock	0.476	0.002	0.076	0.446	CIRCA
ENSG00000029534	ANK1	Donor 2	siCtrl	0.874	0	0.082	0.044	CIRCA
ENSG00000245571	AP001258.4	Donor 1	siClock	0.092	0.084	0.768	0.056	CLOUD
ENSG00000245571	AP001258.4	Donor 1	siCtrl	0	0	1	0	CLOUD
ENSG00000245571	AP001258.4	Donor 2	siClock	1	0	0	0	CIRCA
ENSG00000245571	AP001258.4	Donor 2	siCtrl	0.866	0	0.094	0.04	CIRCA
ENSG00000137962	ARHGAP29	Donor 1	siClock	0.148	0.116	0.64	0.096	CLOUD
ENSG00000137962	ARHGAP29	Donor 1	siCtrl	0.314	0.072	0.614	0	CLOUD
ENSG00000137962	ARHGAP29	Donor 2	siClock	1	0	0	0	CIRCA
ENSG00000137962	ARHGAP29	Donor 2	siCtrl	1	0	0	0	CIRCA
ENSG00000168874	ATOH8	Donor 1	siClock	0.052	0.124	0.7	0.124	CLOUD
ENSG00000168874	ATOH8	Donor 1	siCtrl	0	0	1	0	CLOUD
ENSG00000168874	ATOH8	Donor 2	siClock	1	0	0	0	CIRCA
ENSG00000168874	ATOH8	Donor 2	siCtrl	1	0	0	0	CIRCA
ENSG00000169594	BNC1	Donor 1	siClock	0.174	0.086	0.696	0.044	CLOUD
ENSG00000169594	BNC1	Donor 1	siCtrl	0.122	0.086	0.712	0.08	CLOUD
ENSG00000169594	BNC1	Donor 2	siClock	0.574	0.062	0.282	0.082	CIRCA
ENSG00000169594	BNC1	Donor 2	siCtrl	0.962	0	0.022	0.016	CIRCA
ENSG00000145386	CCNA2	Donor 1	siClock	0.364	0.002	0.186	0.448	ONE
ENSG00000145386	CCNA2	Donor 1	siCtrl	0.438	0.002	0.09	0.47	ONE
ENSG00000145386	CCNA2	Donor 2	siClock	1	0	0	0	CIRCA
ENSG00000145386	CCNA2	Donor 2	siCtrl	0.65	0	0.08	0.27	CIRCA
ENSG00000031691	CENPQ	Donor 1	siClock	0.114	0.08	0.686	0.12	CLOUD
ENSG00000031691	CENPQ	Donor 1	siCtrl	0.098	0.08	0.738	0.084	CLOUD
ENSG00000031691	CENPQ	Donor 2	siClock	0.502	0.002	0.078	0.418	CIRCA
ENSG00000031691	CENPQ	Donor 2	siCtrl	1	0	0	0	CIRCA
ENSG00000128965	CHAC1	Donor 1	siClock	0.188	0	0.812	0	CLOUD
ENSG00000128965	CHAC1	Donor 1	siCtrl	0.252	0	0.748	0	CLOUD
ENSG00000128965	CHAC1	Donor 2	siClock	0.67	0.002	0.26	0.068	CIRCA
ENSG00000128965	CHAC1	Donor 2	siCtrl	0.894	0	0.03	0.076	CIRCA
ENSG00000122966	CIT	Donor 1	siClock	0	0.306	0.002	0.692	ONE
ENSG00000122966	CIT	Donor 1	siCtrl	0	0.366	0.632	0.002	CLOUD
ENSG00000122966	CIT	Donor 2	siClock	0.664	0	0.022	0.314	CIRCA
ENSG00000122966	CIT	Donor 2	siCtrl	0.522	0	0.134	0.344	CIRCA
ENSG00000198924	DCLRE1A	Donor 1	siClock	0.032	0.536	0.374	0.058	LIN
ENSG00000198924	DCLRE1A	Donor 1	siCtrl	0.042	0.002	0.356	0.6	ONE
ENSG00000198924	DCLRE1A	Donor 2	siClock	0.676	0	0.068	0.256	CIRCA
ENSG00000198924	DCLRE1A	Donor 2	siCtrl	0.992	0	0.002	0.006	CIRCA
ENSG00000168209	DDIT4	Donor 1	siClock	0.134	0	0.862	0.004	CLOUD
ENSG00000168209	DDIT4	Donor 1	siCtrl	0.142	0.084	0.736	0.038	CLOUD
ENSG00000168209	DDIT4	Donor 2	siClock	1	0	0	0	CIRCA
ENSG00000168209	DDIT4	Donor 2	siCtrl	0.742	0.002	0.254	0.002	CIRCA
ENSG00000176490	DIRAS1	Donor 1	siClock	0.438	0	0.052	0.51	ONE
ENSG00000176490	DIRAS1	Donor 1	siCtrl	0.462	0	0.06	0.478	ONE
ENSG00000176490	DIRAS1	Donor 2	siClock	0.72	0	0.108	0.172	CIRCA
ENSG00000176490	DIRAS1	Donor 2	siCtrl	0.726	0	0.058	0.216	CIRCA
ENSG00000136048	DRAM1	Donor 1	siClock	0.09	0.638	0	0.272	LIN
ENSG00000136048	DRAM1	Donor 1	siCtrl	0.274	0.296	0.048	0.382	ONE
ENSG00000136048	DRAM1	Donor 2	siClock	0.522	0.288	0.04	0.15	CIRCA
ENSG00000136048	DRAM1	Donor 2	siCtrl	0.8	0	0.102	0.098	CIRCA
ENSG00000138166	DUSP5	Donor 1	siClock	0.012	0	0.954	0.034	CLOUD
ENSG00000138166	DUSP5	Donor 1	siCtrl	0.006	0	0.984	0.01	CLOUD
ENSG00000138166	DUSP5	Donor 2	siClock	0.68	0.064	0.254	0.002	CIRCA
ENSG00000138166	DUSP5	Donor 2	siCtrl	0.602	0	0.012	0.386	CIRCA
ENSG00000179388	EGR3	Donor 1	siClock	0.002	0	0.938	0.06	CLOUD
ENSG00000179388	EGR3	Donor 1	siCtrl	0.032	0	0.896	0.072	CLOUD
ENSG00000179388	EGR3	Donor 2	siClock	0.668	0	0.036	0.296	CIRCA
ENSG00000179388	EGR3	Donor 2	siCtrl	1	0	0	0	CIRCA
ENSG00000113790	EHHADH	Donor 1	siClock	0.006	0.048	0.88	0.066	CLOUD
ENSG00000113790	EHHADH	Donor 1	siCtrl	0.024	0.546	0.332	0.098	LIN
ENSG00000113790	EHHADH	Donor 2	siClock	0.64	0	0.084	0.276	CIRCA
ENSG00000113790	EHHADH	Donor 2	siCtrl	0.524	0.002	0.11	0.364	CIRCA
ENSG00000166801	FAM111A	Donor 1	siClock	0.002	0.094	0.61	0.294	CLOUD
ENSG00000166801	FAM111A	Donor 1	siCtrl	0.026	0.584	0.002	0.388	LIN
ENSG00000166801	FAM111A	Donor 2	siClock	0.766	0	0.114	0.12	CIRCA
ENSG00000166801	FAM111A	Donor 2	siCtrl	0.47	0.002	0.082	0.446	CIRCA
ENSG00000132436	FIGNL1	Donor 1	siClock	0.096	0.13	0.646	0.128	CLOUD
ENSG00000132436	FIGNL1	Donor 1	siCtrl	0.048	0.002	0.93	0.02	CLOUD
ENSG00000132436	FIGNL1	Donor 2	siClock	0.718	0.008	0.136	0.138	CIRCA
ENSG00000132436	FIGNL1	Donor 2	siCtrl	0.494	0.002	0.078	0.426	CIRCA
ENSG00000111432	FZD10	Donor 1	siClock	0	0	1	0	CLOUD
ENSG00000111432	FZD10	Donor 1	siCtrl	0.06	0.132	0.65	0.158	CLOUD
ENSG00000111432	FZD10	Donor 2	siClock	0.92	0	0.048	0.032	CIRCA
ENSG00000111432	FZD10	Donor 2	siCtrl	0.508	0.002	0.33	0.16	CIRCA
ENSG00000019991	HGF	Donor 1	siClock	0.208	0.34	0.07	0.382	ONE
ENSG00000019991	HGF	Donor 1	siCtrl	0.066	0.068	0.794	0.072	CLOUD
ENSG00000019991	HGF	Donor 2	siClock	0.76	0	0.128	0.112	CIRCA
ENSG00000019991	HGF	Donor 2	siCtrl	0.684	0.002	0.068	0.246	CIRCA
ENSG00000177374	HIC1	Donor 1	siClock	0	0	1	0	CLOUD
ENSG00000177374	HIC1	Donor 1	siCtrl	0.008	0.11	0.622	0.26	CLOUD
ENSG00000177374	HIC1	Donor 2	siClock	1	0	0	0	CIRCA
ENSG00000177374	HIC1	Donor 2	siCtrl	1	0	0	0	CIRCA
ENSG00000159399	HK2	Donor 1	siClock	0.428	0.004	0.104	0.464	ONE
ENSG00000159399	HK2	Donor 1	siCtrl	0.006	0.298	0.002	0.694	ONE
ENSG00000159399	HK2	Donor 2	siClock	0.538	0.002	0.058	0.402	CIRCA
ENSG00000159399	HK2	Donor 2	siCtrl	0.81	0	0.036	0.154	CIRCA
ENSG00000100292	HMOX1	Donor 1	siClock	0.262	0.004	0.734	0	CLOUD
ENSG00000100292	HMOX1	Donor 1	siCtrl	0.26	0	0.74	0	CLOUD
ENSG00000100292	HMOX1	Donor 2	siClock	1	0	0	0	CIRCA
ENSG00000100292	HMOX1	Donor 2	siCtrl	0.706	0	0.018	0.276	CIRCA
ENSG00000137965	IFI44	Donor 1	siClock	0.004	0.006	0.97	0.02	CLOUD
ENSG00000137965	IFI44	Donor 1	siCtrl	0.024	0	0.122	0.854	ONE
ENSG00000137965	IFI44	Donor 2	siClock	0.998	0	0.002	0	CIRCA
ENSG00000137965	IFI44	Donor 2	siCtrl	0.488	0.002	0.084	0.426	CIRCA
ENSG00000115461	IGFBP5	Donor 1	siClock	0.396	0.002	0.082	0.52	ONE
ENSG00000115461	IGFBP5	Donor 1	siCtrl	0.064	0.562	0.18	0.194	LIN
ENSG00000115461	IGFBP5	Donor 2	siClock	1	0	0	0	CIRCA
ENSG00000115461	IGFBP5	Donor 2	siCtrl	0.42	0.004	0.17	0.406	CIRCA
ENSG00000115594	IL1R1	Donor 1	siClock	0.102	0	0.014	0.884	ONE
ENSG00000115594	IL1R1	Donor 1	siCtrl	0.004	0	0.002	0.994	ONE
ENSG00000115594	IL1R1	Donor 2	siClock	0.5	0.002	0.074	0.424	CIRCA
ENSG00000115594	IL1R1	Donor 2	siCtrl	1	0	0	0	CIRCA
ENSG00000103522	IL21R	Donor 1	siClock	0.068	0.524	0.332	0.076	LIN
ENSG00000103522	IL21R	Donor 1	siCtrl	0.032	0.538	0.374	0.056	LIN
ENSG00000103522	IL21R	Donor 2	siClock	1	0	0	0	CIRCA
ENSG00000103522	IL21R	Donor 2	siCtrl	0.996	0	0	0.004	CIRCA
ENSG00000189067	LITAF	Donor 1	siClock	0.23	0.332	0.078	0.36	ONE
ENSG00000189067	LITAF	Donor 1	siCtrl	0.27	0.304	0.06	0.366	ONE
ENSG00000189067	LITAF	Donor 2	siClock	0.772	0	0.032	0.196	CIRCA
ENSG00000189067	LITAF	Donor 2	siCtrl	1	0	0	0	CIRCA
ENSG00000071282	LMCD1	Donor 1	siClock	0.352	0.01	0.094	0.544	ONE
ENSG00000071282	LMCD1	Donor 1	siCtrl	0.014	0.006	0.356	0.624	ONE
ENSG00000071282	LMCD1	Donor 2	siClock	0.826	0	0.098	0.076	CIRCA
ENSG00000071282	LMCD1	Donor 2	siCtrl	0.996	0	0.004	0	CIRCA
ENSG00000113368	LMNB1	Donor 1	siClock	0.428	0.004	0.084	0.484	ONE
ENSG00000113368	LMNB1	Donor 1	siCtrl	0.428	0.002	0.08	0.49	ONE
ENSG00000113368	LMNB1	Donor 2	siClock	1	0	0	0	CIRCA
ENSG00000113368	LMNB1	Donor 2	siCtrl	0.784	0	0.052	0.164	CIRCA
ENSG00000112118	MCM3	Donor 1	siClock	0.4	0	0.096	0.504	ONE
ENSG00000112118	MCM3	Donor 1	siCtrl	0.418	0	0.092	0.49	ONE
ENSG00000112118	MCM3	Donor 2	siClock	1	0	0	0	CIRCA
ENSG00000112118	MCM3	Donor 2	siCtrl	0.998	0	0.002	0	CIRCA
ENSG00000112139	MDGA1	Donor 1	siClock	0.14	0.31	0.04	0.51	ONE
ENSG00000112139	MDGA1	Donor 1	siCtrl	0	0.52	0.106	0.374	LIN
ENSG00000112139	MDGA1	Donor 2	siClock	0.562	0.282	0.034	0.122	CIRCA
ENSG00000112139	MDGA1	Donor 2	siCtrl	0.458	0.012	0.102	0.428	CIRCA
ENSG00000145555	MYO10	Donor 1	siClock	0.328	0.008	0.084	0.58	ONE
ENSG00000145555	MYO10	Donor 1	siCtrl	0.422	0.002	0.07	0.506	ONE
ENSG00000145555	MYO10	Donor 2	siClock	0.464	0.002	0.076	0.458	CIRCA
ENSG00000145555	MYO10	Donor 2	siCtrl	1	0	0	0	CIRCA
ENSG00000188211	NCR3LG1	Donor 1	siClock	0.002	0	0.99	0.008	CLOUD
ENSG00000188211	NCR3LG1	Donor 1	siCtrl	0	0	1	0	CLOUD
ENSG00000188211	NCR3LG1	Donor 2	siClock	1	0	0	0	CIRCA
ENSG00000188211	NCR3LG1	Donor 2	siCtrl	0.998	0	0	0.002	CIRCA
ENSG00000130751	NPAS1	Donor 1	siClock	0	0.29	0	0.71	ONE
ENSG00000130751	NPAS1	Donor 1	siCtrl	0.044	0.522	0.4	0.034	LIN
ENSG00000130751	NPAS1	Donor 2	siClock	0.724	0	0.18	0.096	CIRCA
ENSG00000130751	NPAS1	Donor 2	siCtrl	0.614	0.004	0.358	0.024	CIRCA
ENSG00000111696	NT5DC3	Donor 1	siClock	0.01	0.09	0.63	0.27	CLOUD
ENSG00000111696	NT5DC3	Donor 1	siCtrl	0.058	0.082	0.71	0.15	CLOUD
ENSG00000111696	NT5DC3	Donor 2	siClock	0.574	0	0.202	0.224	CIRCA
ENSG00000111696	NT5DC3	Donor 2	siCtrl	0.43	0.002	0.176	0.392	CIRCA
ENSG00000137819	PAQR5	Donor 1	siClock	0.128	0.006	0.522	0.344	CLOUD
ENSG00000137819	PAQR5	Donor 1	siCtrl	0.34	0	0.036	0.624	ONE
ENSG00000137819	PAQR5	Donor 2	siClock	0.998	0	0	0.002	CIRCA
ENSG00000137819	PAQR5	Donor 2	siCtrl	0.552	0	0.056	0.392	CIRCA
ENSG00000132646	PCNA	Donor 1	siClock	0.228	0.344	0.07	0.358	ONE
ENSG00000132646	PCNA	Donor 1	siCtrl	0.268	0.304	0.06	0.368	ONE
ENSG00000132646	PCNA	Donor 2	siClock	1	0	0	0	CIRCA
ENSG00000132646	PCNA	Donor 2	siCtrl	0.468	0.002	0.086	0.444	CIRCA
ENSG00000197461	PDGFA	Donor 1	siClock	0	0.126	0.6	0.274	CLOUD
ENSG00000197461	PDGFA	Donor 1	siCtrl	0.054	0.168	0.618	0.16	CLOUD
ENSG00000197461	PDGFA	Donor 2	siClock	0.736	0	0.072	0.192	CIRCA
ENSG00000197461	PDGFA	Donor 2	siCtrl	1	0	0	0	CIRCA
ENSG00000090975	PITPNM2	Donor 1	siClock	0	1	0	0	LIN
ENSG00000090975	PITPNM2	Donor 1	siCtrl	0.01	0.494	0.268	0.228	LIN
ENSG00000090975	PITPNM2	Donor 2	siClock	0.752	0	0.114	0.134	CIRCA
ENSG00000090975	PITPNM2	Donor 2	siCtrl	0.45	0.284	0.05	0.216	CIRCA
ENSG00000122420	PTGFR	Donor 1	siClock	0	0	0	1	ONE
ENSG00000122420	PTGFR	Donor 1	siCtrl	0.208	0	0.018	0.774	ONE
ENSG00000122420	PTGFR	Donor 2	siCtrl	0.592	0	0.012	0.396	CIRCA
ENSG00000122420	PTGFR	Donor 2	siClock	0.516	0	0.032	0.452	CIRCA
ENSG00000160013	PTGIR	Donor 1	siClock	0	0.428	0.572	0	CLOUD
ENSG00000160013	PTGIR	Donor 1	siCtrl	0.216	0.004	0.78	0	CLOUD
ENSG00000160013	PTGIR	Donor 2	siCtrl	0.998	0	0	0.002	CIRCA
ENSG00000160013	PTGIR	Donor 2	siClock	1	0	0	0	CIRCA
ENSG00000236404	RP11-125B21.2	Donor 1	siClock	0	0.434	0.566	0	CLOUD
ENSG00000236404	RP11-125B21.2	Donor 1	siCtrl	0	0	1	0	CLOUD
ENSG00000236404	RP11-125B21.2	Donor 2	siCtrl	1	0	0	0	CIRCA
ENSG00000236404	RP11-125B21.2	Donor 2	siClock	0.47	0.002	0.156	0.372	CIRCA
ENSG00000244459	RP11-1398P2.1	Donor 1	siClock	0	0	1	0	CLOUD
ENSG00000244459	RP11-1398P2.1	Donor 1	siCtrl	0	0	1	0	CLOUD
ENSG00000244459	RP11-1398P2.1	Donor 2	siCtrl	0.896	0	0.036	0.068	CIRCA
ENSG00000244459	RP11-1398P2.1	Donor 2	siClock	1	0	0	0	CIRCA
ENSG00000228794	RP11-206L10.11	Donor 1	siClock	0	0.088	0.512	0.4	CLOUD
ENSG00000228794	RP11-206L10.11	Donor 1	siCtrl	0.002	0	0	0.998	ONE
ENSG00000228794	RP11-206L10.11	Donor 2	siCtrl	0.85	0	0.046	0.104	CIRCA
ENSG00000228794	RP11-206L10.11	Donor 2	siClock	0.7	0	0.106	0.194	CIRCA
ENSG00000260977	RP11-333I13.1	Donor 1	siClock	0.002	0.414	0.584	0	CLOUD
ENSG00000260977	RP11-333I13.1	Donor 1	siCtrl	0.208	0.004	0.506	0.282	CLOUD
ENSG00000260977	RP11-333I13.1	Donor 2	siCtrl	0.512	0	0.06	0.428	CIRCA
ENSG00000260977	RP11-333I13.1	Donor 2	siClock	0.412	0.002	0.366	0.22	CIRCA
ENSG00000256663	RP11-424C20.2	Donor 1	siClock	0.146	0	0.854	0	CLOUD
ENSG00000256663	RP11-424C20.2	Donor 1	siCtrl	0.248	0	0.752	0	CLOUD
ENSG00000256663	RP11-424C20.2	Donor 2	siCtrl	1	0	0	0	CIRCA
ENSG00000256663	RP11-424C20.2	Donor 2	siClock	0.952	0	0.03	0.018	CIRCA
ENSG00000231196	RP11-495P10.8	Donor 1	siClock	0.338	0.002	0.45	0.21	CLOUD
ENSG00000231196	RP11-495P10.8	Donor 1	siCtrl	0.188	0	0.812	0	CLOUD
ENSG00000231196	RP11-495P10.8	Donor 2	siCtrl	0.744	0.004	0.252	0	CIRCA
ENSG00000231196	RP11-495P10.8	Donor 2	siClock	1	0	0	0	CIRCA
ENSG00000261295	RP11-524D16__A.3	Donor 1	siClock	0.146	0.314	0.05	0.49	ONE
ENSG00000261295	RP11-524D16__A.3	Donor 1	siCtrl	0.002	0.55	0.112	0.336	LIN
ENSG00000261295	RP11-524D16__A.3	Donor 2	siCtrl	0.742	0	0.066	0.192	CIRCA
ENSG00000261295	RP11-524D16__A.3	Donor 2	siClock	0.726	0	0.144	0.13	CIRCA
ENSG00000223764	RP11-54O7.3	Donor 1	siClock	0.376	0.002	0.194	0.428	ONE
ENSG00000223764	RP11-54O7.3	Donor 1	siCtrl	0.354	0.002	0.198	0.446	ONE
ENSG00000223764	RP11-54O7.3	Donor 2	siCtrl	0.998	0	0	0.002	CIRCA
ENSG00000223764	RP11-54O7.3	Donor 2	siClock	0.528	0	0.078	0.394	CIRCA
ENSG00000262179	RP1-302G2.5	Donor 1	siClock	0.002	0	0.996	0.002	CLOUD
ENSG00000262179	RP1-302G2.5	Donor 1	siCtrl	0.15	0	0.812	0.038	CLOUD
ENSG00000262179	RP1-302G2.5	Donor 2	siCtrl	0.772	0	0.156	0.072	CIRCA
ENSG00000262179	RP1-302G2.5	Donor 2	siClock	0.84	0	0.094	0.066	CIRCA
ENSG00000079102	RUNX1T1	Donor 1	siClock	0	0.128	0.558	0.314	CLOUD
ENSG00000079102	RUNX1T1	Donor 1	siCtrl	0.01	0	0.002	0.988	ONE
ENSG00000079102	RUNX1T1	Donor 2	siCtrl	0.44	0.096	0.272	0.192	CIRCA
ENSG00000079102	RUNX1T1	Donor 2	siClock	0.92	0	0.024	0.056	CIRCA
ENSG00000170989	S1PR1	Donor 1	siClock	0.166	0.004	0.468	0.362	CLOUD
ENSG00000170989	S1PR1	Donor 1	siCtrl	0	0	0.996	0.004	CLOUD
ENSG00000170989	S1PR1	Donor 2	siCtrl	1	0	0	0	CIRCA
ENSG00000170989	S1PR1	Donor 2	siClock	1	0	0	0	CIRCA
ENSG00000118515	SGK1	Donor 1	siClock	0.002	0.004	0.904	0.09	CLOUD
ENSG00000118515	SGK1	Donor 1	siCtrl	0.108	0.12	0.638	0.134	CLOUD
ENSG00000118515	SGK1	Donor 2	siCtrl	1	0	0	0	CIRCA
ENSG00000118515	SGK1	Donor 2	siClock	1	0	0	0	CIRCA
ENSG00000170577	SIX2	Donor 1	siClock	0.066	0.064	0.784	0.086	CLOUD
ENSG00000170577	SIX2	Donor 1	siCtrl	0.104	0.018	0.05	0.828	ONE
ENSG00000170577	SIX2	Donor 2	siCtrl	1	0	0	0	CIRCA
ENSG00000170577	SIX2	Donor 2	siClock	0.982	0	0.012	0.006	CIRCA
ENSG00000113504	SLC12A7	Donor 1	siClock	0	0.124	0.59	0.286	CLOUD
ENSG00000113504	SLC12A7	Donor 1	siCtrl	0.054	0.132	0.666	0.148	CLOUD
ENSG00000113504	SLC12A7	Donor 2	siCtrl	0.712	0.002	0.086	0.2	CIRCA
ENSG00000113504	SLC12A7	Donor 2	siClock	0.772	0	0.056	0.172	CIRCA
ENSG00000138821	SLC39A8	Donor 1	siClock	0.366	0.002	0.152	0.48	ONE
ENSG00000138821	SLC39A8	Donor 1	siCtrl	0.394	0.018	0.122	0.466	ONE
ENSG00000138821	SLC39A8	Donor 2	siCtrl	0.9	0	0.072	0.028	CIRCA
ENSG00000138821	SLC39A8	Donor 2	siClock	0.352	0.292	0.05	0.306	CIRCA
ENSG00000033867	SLC4A7	Donor 1	siClock	0.242	0.28	0.056	0.422	ONE
ENSG00000033867	SLC4A7	Donor 1	siCtrl	0.004	0.062	0.242	0.692	ONE
ENSG00000033867	SLC4A7	Donor 2	siCtrl	1	0	0	0	CIRCA
ENSG00000033867	SLC4A7	Donor 2	siClock	0.566	0.002	0.056	0.376	CIRCA
ENSG00000128602	SMO	Donor 1	siClock	0	1	0	0	LIN
ENSG00000128602	SMO	Donor 1	siCtrl	0.332	0.01	0.078	0.58	ONE
ENSG00000128602	SMO	Donor 2	siCtrl	0.478	0	0.104	0.418	CIRCA
ENSG00000128602	SMO	Donor 2	siClock	0.536	0.018	0.132	0.314	CIRCA
ENSG00000124766	SOX4	Donor 1	siClock	0	0.564	0.282	0.154	LIN
ENSG00000124766	SOX4	Donor 1	siCtrl	0.028	0.54	0.378	0.054	LIN
ENSG00000124766	SOX4	Donor 2	siCtrl	0.666	0	0.056	0.278	CIRCA
ENSG00000124766	SOX4	Donor 2	siClock	0.496	0.002	0.088	0.414	CIRCA
ENSG00000113739	STC2	Donor 1	siClock	0.356	0.012	0.086	0.546	ONE
ENSG00000113739	STC2	Donor 1	siCtrl	0.366	0.014	0.078	0.542	ONE
ENSG00000113739	STC2	Donor 2	siCtrl	1	0	0	0	CIRCA
ENSG00000113739	STC2	Donor 2	siClock	0.998	0	0	0.002	CIRCA
ENSG00000115107	STEAP3	Donor 1	siClock	0.192	0.342	0.066	0.4	ONE
ENSG00000115107	STEAP3	Donor 1	siCtrl	0	0.004	0.996	0	CLOUD
ENSG00000115107	STEAP3	Donor 2	siCtrl	1	0	0	0	CIRCA
ENSG00000115107	STEAP3	Donor 2	siClock	1	0	0	0	CIRCA
ENSG00000168952	STXBP6	Donor 1	siClock	0	0	0.002	0.998	ONE
ENSG00000168952	STXBP6	Donor 1	siCtrl	0.4	0	0.044	0.556	ONE
ENSG00000168952	STXBP6	Donor 2	siCtrl	1	0	0	0	CIRCA
ENSG00000168952	STXBP6	Donor 2	siClock	0.504	0.004	0.088	0.404	CIRCA
ENSG00000013810	TACC3	Donor 1	siClock	0.426	0.002	0.09	0.482	ONE
ENSG00000013810	TACC3	Donor 1	siCtrl	0.426	0.002	0.082	0.49	ONE
ENSG00000013810	TACC3	Donor 2	siCtrl	0.48	0.002	0.07	0.448	CIRCA
ENSG00000013810	TACC3	Donor 2	siClock	1	0	0	0	CIRCA
ENSG00000119699	TGFB3	Donor 1	siClock	0.256	0.302	0.052	0.39	ONE
ENSG00000119699	TGFB3	Donor 1	siCtrl	0.096	0.088	0.688	0.128	CLOUD
ENSG00000119699	TGFB3	Donor 2	siCtrl	0.998	0	0.002	0	CIRCA
ENSG00000119699	TGFB3	Donor 2	siClock	0.618	0.002	0.046	0.334	CIRCA
ENSG00000166881	TMEM194A	Donor 1	siClock	0.284	0.294	0.056	0.366	ONE
ENSG00000166881	TMEM194A	Donor 1	siCtrl	0.054	0.118	0.732	0.096	CLOUD
ENSG00000166881	TMEM194A	Donor 2	siCtrl	0.438	0.002	0.158	0.402	CIRCA
ENSG00000166881	TMEM194A	Donor 2	siClock	0.766	0	0.058	0.176	CIRCA
ENSG00000124191	TOX2	Donor 1	siClock	0.01	0	0.988	0.002	CLOUD
ENSG00000124191	TOX2	Donor 1	siCtrl	0.008	0	0.924	0.068	CLOUD
ENSG00000124191	TOX2	Donor 2	siCtrl	0.686	0	0.124	0.19	CIRCA
ENSG00000124191	TOX2	Donor 2	siClock	0.764	0	0.008	0.228	CIRCA
ENSG00000169871	TRIM56	Donor 1	siClock	0.068	0.15	0.62	0.162	CLOUD
ENSG00000169871	TRIM56	Donor 1	siCtrl	0.214	0.312	0.048	0.426	ONE
ENSG00000169871	TRIM56	Donor 2	siCtrl	0.482	0	0.054	0.464	CIRCA
ENSG00000169871	TRIM56	Donor 2	siClock	0.588	0.006	0.084	0.322	CIRCA
ENSG00000121236	TRIM6	Donor 1	siClock	0.056	0.174	0.664	0.106	CLOUD
ENSG00000121236	TRIM6	Donor 1	siCtrl	0	0	0.998	0.002	CLOUD
ENSG00000121236	TRIM6	Donor 2	siCtrl	0.742	0	0.11	0.148	CIRCA
ENSG00000121236	TRIM6	Donor 2	siClock	0.954	0	0.02	0.026	CIRCA
ENSG00000123416	TUBA1B	Donor 1	siClock	0.008	0.342	0.022	0.628	ONE
ENSG00000123416	TUBA1B	Donor 1	siCtrl	0.096	0.02	0.048	0.836	ONE
ENSG00000123416	TUBA1B	Donor 2	siCtrl	0.48	0	0.06	0.46	CIRCA
ENSG00000123416	TUBA1B	Donor 2	siClock	0.562	0.002	0.058	0.378	CIRCA
ENSG00000147852	VLDLR	Donor 1	siClock	0.224	0.318	0.054	0.404	ONE
ENSG00000147852	VLDLR	Donor 1	siCtrl	0.278	0.336	0.062	0.324	LIN
ENSG00000147852	VLDLR	Donor 2	siCtrl	0.996	0	0.002	0.002	CIRCA
ENSG00000147852	VLDLR	Donor 2	siClock	0.764	0	0.038	0.198	CIRCA

## Sheet: Model 8
ENSEMBL gene ID	Name	Replicate	Condition	Circadian (CIRCA)	Linear (LIN)	Cloud (CLOUD)	One peak (ONE)	Category
ENSG00000232220	AC008440.5	Donor 1	siClock	0.434	0.002	0.198	0.366	CIRCA
ENSG00000232220	AC008440.5	Donor 1	siCtrl	0	0	1	0	CLOUD
ENSG00000232220	AC008440.5	Donor 2	siClock	0.326	0	0.064	0.61	ONE
ENSG00000232220	AC008440.5	Donor 2	siCtrl	0.69	0	0.054	0.256	CIRCA
ENSG00000119986	AVPI1	Donor 1	siClock	0.996	0	0	0.004	CIRCA
ENSG00000119986	AVPI1	Donor 1	siCtrl	0.252	0.076	0.672	0	CLOUD
ENSG00000119986	AVPI1	Donor 2	siClock	0.384	0.002	0.466	0.148	CLOUD
ENSG00000119986	AVPI1	Donor 2	siCtrl	0.726	0	0.016	0.258	CIRCA
ENSG00000124508	BTN2A2	Donor 1	siClock	0.484	0.01	0.108	0.398	CIRCA
ENSG00000124508	BTN2A2	Donor 1	siCtrl	0.002	0.552	0.28	0.166	LIN
ENSG00000124508	BTN2A2	Donor 2	siClock	0.072	0.332	0.026	0.57	ONE
ENSG00000124508	BTN2A2	Donor 2	siCtrl	0.63	0.002	0.054	0.314	CIRCA
ENSG00000079335	CDC14A	Donor 1	siClock	0.746	0.004	0.128	0.122	CIRCA
ENSG00000079335	CDC14A	Donor 1	siCtrl	0.142	0.082	0.752	0.024	CLOUD
ENSG00000079335	CDC14A	Donor 2	siClock	0	0.442	0.558	0	CLOUD
ENSG00000079335	CDC14A	Donor 2	siCtrl	0.352	0.072	0.294	0.282	CIRCA
ENSG00000173546	CSPG4	Donor 1	siClock	1	0	0	0	CIRCA
ENSG00000173546	CSPG4	Donor 1	siCtrl	0.348	0	0.018	0.634	ONE
ENSG00000173546	CSPG4	Donor 2	siClock	0.414	0	0.072	0.514	ONE
ENSG00000173546	CSPG4	Donor 2	siCtrl	0.702	0	0.06	0.238	CIRCA
ENSG00000135047	CTSL	Donor 1	siClock	0.472	0.002	0.078	0.448	CIRCA
ENSG00000135047	CTSL	Donor 1	siCtrl	0.382	0.002	0.1	0.516	ONE
ENSG00000135047	CTSL	Donor 2	siClock	0.372	0.004	0.092	0.532	ONE
ENSG00000135047	CTSL	Donor 2	siCtrl	0.996	0	0.002	0.002	CIRCA
ENSG00000168496	FEN1	Donor 1	siClock	0.53	0.052	0.256	0.162	CIRCA
ENSG00000168496	FEN1	Donor 1	siCtrl	0.012	0.34	0.022	0.626	ONE
ENSG00000168496	FEN1	Donor 2	siClock	0	0	1	0	CLOUD
ENSG00000168496	FEN1	Donor 2	siCtrl	0.574	0	0.162	0.264	CIRCA
ENSG00000180447	GAS1	Donor 1	siClock	0.488	0	0.08	0.432	CIRCA
ENSG00000180447	GAS1	Donor 1	siCtrl	0.222	0	0.05	0.728	ONE
ENSG00000180447	GAS1	Donor 2	siClock	0	0.3	0	0.7	ONE
ENSG00000180447	GAS1	Donor 2	siCtrl	0.796	0	0.048	0.156	CIRCA
ENSG00000111536	IL26	Donor 1	siClock	0.572	0	0.082	0.346	CIRCA
ENSG00000111536	IL26	Donor 1	siCtrl	0.03	0.004	0.402	0.564	ONE
ENSG00000111536	IL26	Donor 2	siClock	0.112	0	0.024	0.864	ONE
ENSG00000111536	IL26	Donor 2	siCtrl	0.544	0	0.004	0.452	CIRCA
ENSG00000135750	KCNK1	Donor 1	siClock	0.492	0.002	0.074	0.432	CIRCA
ENSG00000135750	KCNK1	Donor 1	siCtrl	0	0	0	1	ONE
ENSG00000135750	KCNK1	Donor 2	siClock	0.028	0	0.01	0.962	ONE
ENSG00000135750	KCNK1	Donor 2	siCtrl	0.726	0.064	0.21	0	CIRCA
ENSG00000099337	KCNK6	Donor 1	siClock	0.958	0	0.002	0.04	CIRCA
ENSG00000099337	KCNK6	Donor 1	siCtrl	0.102	0	0.03	0.868	ONE
ENSG00000099337	KCNK6	Donor 2	siClock	0.14	0	0.018	0.842	ONE
ENSG00000099337	KCNK6	Donor 2	siCtrl	0.638	0	0.016	0.346	CIRCA
ENSG00000169744	LDB2	Donor 1	siClock	0.664	0	0.024	0.312	CIRCA
ENSG00000169744	LDB2	Donor 1	siCtrl	0.374	0	0.078	0.548	ONE
ENSG00000169744	LDB2	Donor 2	siClock	0.014	0	0.024	0.962	ONE
ENSG00000169744	LDB2	Donor 2	siCtrl	0.996	0	0	0.004	CIRCA
ENSG00000151725	MLF1IP	Donor 1	siClock	0.886	0	0.086	0.028	CIRCA
ENSG00000151725	MLF1IP	Donor 1	siCtrl	0.432	0.002	0.096	0.47	ONE
ENSG00000151725	MLF1IP	Donor 2	siClock	0.006	0	0	0.994	ONE
ENSG00000151725	MLF1IP	Donor 2	siCtrl	1	0	0	0	CIRCA
ENSG00000229644	NAMPTL	Donor 1	siClock	1	0	0	0	CIRCA
ENSG00000229644	NAMPTL	Donor 1	siCtrl	0.33	0.004	0.666	0	CLOUD
ENSG00000229644	NAMPTL	Donor 2	siClock	0.33	0.004	0.35	0.316	CLOUD
ENSG00000229644	NAMPTL	Donor 2	siCtrl	0.754	0.002	0.244	0	CIRCA
ENSG00000077009	NMRK2	Donor 1	siClock	0.722	0.004	0.272	0.002	CIRCA
ENSG00000077009	NMRK2	Donor 1	siCtrl	0.006	0	0.99	0.004	CLOUD
ENSG00000077009	NMRK2	Donor 2	siClock	0	0	0.994	0.006	CLOUD
ENSG00000077009	NMRK2	Donor 2	siCtrl	0.382	0	0.252	0.366	CIRCA
ENSG00000184226	PCDH9	Donor 1	siClock	0.728	0.002	0.128	0.142	CIRCA
ENSG00000184226	PCDH9	Donor 1	siCtrl	0	0	1	0	CLOUD
ENSG00000184226	PCDH9	Donor 2	siClock	0.242	0.08	0.36	0.318	CLOUD
ENSG00000184226	PCDH9	Donor 2	siCtrl	0.996	0	0.002	0.002	CIRCA
ENSG00000152527	PLEKHH2	Donor 1	siClock	0.428	0.002	0.164	0.406	CIRCA
ENSG00000152527	PLEKHH2	Donor 1	siCtrl	0.004	0	0.002	0.994	ONE
ENSG00000152527	PLEKHH2	Donor 2	siClock	0.374	0.002	0.208	0.416	ONE
ENSG00000152527	PLEKHH2	Donor 2	siCtrl	0.554	0.002	0.07	0.374	CIRCA
ENSG00000273294	RP11-1084J3.4	Donor 1	siClock	0.832	0	0.064	0.104	CIRCA
ENSG00000273294	RP11-1084J3.4	Donor 1	siCtrl	0.362	0.012	0.084	0.542	ONE
ENSG00000273294	RP11-1084J3.4	Donor 2	siClock	0.002	0.128	0.582	0.288	CLOUD
ENSG00000273294	RP11-1084J3.4	Donor 2	siCtrl	0.402	0.002	0.198	0.398	CIRCA
ENSG00000255364	RP11-94A24.1	Donor 1	siClock	0.42	0.002	0.196	0.382	CIRCA
ENSG00000255364	RP11-94A24.1	Donor 1	siCtrl	0	0	1	0	CLOUD
ENSG00000255364	RP11-94A24.1	Donor 2	siClock	0.262	0	0.054	0.684	ONE
ENSG00000255364	RP11-94A24.1	Donor 2	siCtrl	0.642	0	0.016	0.342	CIRCA
ENSG00000237596	RP13-143G15.4	Donor 1	siClock	0.86	0	0.078	0.062	CIRCA
ENSG00000237596	RP13-143G15.4	Donor 1	siCtrl	0.002	0.002	0.986	0.01	CLOUD
ENSG00000237596	RP13-143G15.4	Donor 2	siClock	0.086	0	0.156	0.758	ONE
ENSG00000237596	RP13-143G15.4	Donor 2	siCtrl	0.99	0	0.01	0	CIRCA
ENSG00000134668	SPOCD1	Donor 1	siClock	0.482	0.006	0.068	0.444	CIRCA
ENSG00000134668	SPOCD1	Donor 1	siCtrl	0.004	0	0.996	0	CLOUD
ENSG00000134668	SPOCD1	Donor 2	siClock	0.016	0	0.018	0.966	ONE
ENSG00000134668	SPOCD1	Donor 2	siCtrl	1	0	0	0	CIRCA

## Sheet: Model 9
ENSEMBL gene ID	Name	Replicate	Condition	Circadian (CIRCA)	Linear (LIN)	Cloud (CLOUD)	One peak (ONE)	Category
ENSG00000128274	A4GALT	Donor 1	siCtrl	0.732	0	0.12	0.148	CIRCA
ENSG00000128274	A4GALT	Donor 1	siClock	0.054	0.126	0.666	0.154	NUA
ENSG00000128274	A4GALT	Donor 2	siClock	0.434	0.286	0.04	0.24	CIRCA
ENSG00000128274	A4GALT	Donor 2	siCtrl	0.004	0	0.002	0.994	ONE
ENSG00000151632	AKR1C2	Donor 1	siCtrl	0.998	0	0.002	0	CIRCA
ENSG00000151632	AKR1C2	Donor 1	siClock	0.43	0	0.056	0.514	ONE
ENSG00000151632	AKR1C2	Donor 2	siClock	0.494	0.002	0.066	0.438	CIRCA
ENSG00000151632	AKR1C2	Donor 2	siCtrl	0.096	0	0.148	0.756	ONE
ENSG00000198796	ALPK2	Donor 1	siCtrl	0.528	0.004	0.072	0.396	CIRCA
ENSG00000198796	ALPK2	Donor 1	siClock	0	0	0	1	ONE
ENSG00000198796	ALPK2	Donor 2	siClock	0.55	0	0.214	0.236	CIRCA
ENSG00000198796	ALPK2	Donor 2	siCtrl	0.332	0	0.192	0.476	ONE
ENSG00000240583	AQP1	Donor 1	siCtrl	0.684	0	0.228	0.088	CIRCA
ENSG00000240583	AQP1	Donor 1	siClock	0.348	0	0.232	0.42	ONE
ENSG00000240583	AQP1	Donor 2	siClock	0.686	0.004	0.036	0.274	CIRCA
ENSG00000240583	AQP1	Donor 2	siCtrl	0.258	0.326	0.082	0.334	ONE
ENSG00000123080	CDKN2C	Donor 1	siCtrl	0.738	0.002	0.258	0.002	CIRCA
ENSG00000123080	CDKN2C	Donor 1	siClock	0.03	0.006	0.956	0.008	NUA
ENSG00000123080	CDKN2C	Donor 2	siClock	0.984	0	0.008	0.008	CIRCA
ENSG00000123080	CDKN2C	Donor 2	siCtrl	0.002	0.002	0.994	0.002	NUA
ENSG00000100526	CDKN3	Donor 1	siCtrl	0.432	0.002	0.146	0.42	CIRCA
ENSG00000100526	CDKN3	Donor 1	siClock	0.192	0	0.808	0	NUA
ENSG00000100526	CDKN3	Donor 2	siClock	0.99	0	0	0.01	CIRCA
ENSG00000100526	CDKN3	Donor 2	siCtrl	0.15	0	0.85	0	NUA
ENSG00000120885	CLU	Donor 1	siCtrl	0.354	0.3	0.048	0.298	CIRCA
ENSG00000120885	CLU	Donor 1	siClock	0	0.68	0	0.32	LIN
ENSG00000120885	CLU	Donor 2	siClock	0.54	0.286	0.03	0.144	CIRCA
ENSG00000120885	CLU	Donor 2	siCtrl	0	1	0	0	LIN
ENSG00000158270	COLEC12	Donor 1	siCtrl	0.528	0.004	0.094	0.374	CIRCA
ENSG00000158270	COLEC12	Donor 1	siClock	0.304	0.272	0.094	0.33	ONE
ENSG00000158270	COLEC12	Donor 2	siClock	0.494	0.002	0.08	0.424	CIRCA
ENSG00000158270	COLEC12	Donor 2	siCtrl	0.268	0.312	0.038	0.382	ONE
ENSG00000178773	CPNE7	Donor 1	siCtrl	0.75	0.056	0.192	0.002	CIRCA
ENSG00000178773	CPNE7	Donor 1	siClock	0.002	0.024	0.842	0.132	NUA
ENSG00000178773	CPNE7	Donor 2	siClock	0.986	0	0.01	0.004	CIRCA
ENSG00000178773	CPNE7	Donor 2	siCtrl	0	0	0.992	0.008	NUA
ENSG00000118523	CTGF	Donor 1	siCtrl	0.432	0	0.21	0.358	CIRCA
ENSG00000118523	CTGF	Donor 1	siClock	0.106	0	0.186	0.708	ONE
ENSG00000118523	CTGF	Donor 2	siClock	0.526	0.002	0.08	0.392	CIRCA
ENSG00000118523	CTGF	Donor 2	siCtrl	0	0	1	0	NUA
ENSG00000107984	DKK1	Donor 1	siCtrl	0.78	0	0.106	0.114	CIRCA
ENSG00000107984	DKK1	Donor 1	siClock	0.184	0	0.064	0.752	ONE
ENSG00000107984	DKK1	Donor 2	siClock	0.502	0	0.024	0.474	CIRCA
ENSG00000107984	DKK1	Donor 2	siCtrl	0.392	0	0.068	0.54	ONE
ENSG00000128590	DNAJB9	Donor 1	siCtrl	0.834	0	0.04	0.126	CIRCA
ENSG00000128590	DNAJB9	Donor 1	siClock	0	0	0	1	ONE
ENSG00000128590	DNAJB9	Donor 2	siClock	0.5	0.006	0.044	0.45	CIRCA
ENSG00000128590	DNAJB9	Donor 2	siCtrl	0.334	0	0.014	0.652	ONE
ENSG00000189320	FAM180A	Donor 1	siCtrl	1	0	0	0	CIRCA
ENSG00000189320	FAM180A	Donor 1	siClock	0.008	0	0	0.992	ONE
ENSG00000189320	FAM180A	Donor 2	siClock	0.62	0	0.016	0.364	CIRCA
ENSG00000189320	FAM180A	Donor 2	siCtrl	0.306	0	0.024	0.67	ONE
ENSG00000221829	FANCG	Donor 1	siCtrl	0.494	0.072	0.306	0.128	CIRCA
ENSG00000221829	FANCG	Donor 1	siClock	0.378	0.008	0.104	0.51	ONE
ENSG00000221829	FANCG	Donor 2	siClock	0.658	0	0.23	0.112	CIRCA
ENSG00000221829	FANCG	Donor 2	siCtrl	0.01	0.01	0.97	0.01	NUA
ENSG00000140525	FANCI	Donor 1	siCtrl	0.754	0	0.118	0.128	CIRCA
ENSG00000140525	FANCI	Donor 1	siClock	0.422	0.002	0.076	0.5	ONE
ENSG00000140525	FANCI	Donor 2	siClock	0.48	0.002	0.074	0.444	CIRCA
ENSG00000140525	FANCI	Donor 2	siCtrl	0.352	0.002	0.192	0.454	ONE
ENSG00000156466	GDF6	Donor 1	siCtrl	0.336	0.292	0.07	0.302	CIRCA
ENSG00000156466	GDF6	Donor 1	siClock	0	1	0	0	LIN
ENSG00000156466	GDF6	Donor 2	siClock	0.988	0.004	0.008	0	CIRCA
ENSG00000156466	GDF6	Donor 2	siCtrl	0.294	0.334	0.09	0.282	LIN
ENSG00000115419	GLS	Donor 1	siCtrl	1	0	0	0	CIRCA
ENSG00000115419	GLS	Donor 1	siClock	0.324	0.004	0.082	0.59	ONE
ENSG00000115419	GLS	Donor 2	siClock	0.458	0.004	0.08	0.458	CIRCA
ENSG00000115419	GLS	Donor 2	siCtrl	0.034	0	0.006	0.96	ONE
ENSG00000180875	GREM2	Donor 1	siCtrl	0.426	0.002	0.174	0.398	CIRCA
ENSG00000180875	GREM2	Donor 1	siClock	0.238	0.298	0.084	0.38	ONE
ENSG00000180875	GREM2	Donor 2	siClock	0.548	0	0.05	0.402	CIRCA
ENSG00000180875	GREM2	Donor 2	siCtrl	0.088	0	0.042	0.87	ONE
ENSG00000149503	INCENP	Donor 1	siCtrl	0.748	0	0.13	0.122	CIRCA
ENSG00000149503	INCENP	Donor 1	siClock	0.022	0.558	0.32	0.1	LIN
ENSG00000149503	INCENP	Donor 2	siClock	0.76	0	0.126	0.114	CIRCA
ENSG00000149503	INCENP	Donor 2	siCtrl	0.056	0.134	0.668	0.142	NUA
ENSG00000169715	MT1E	Donor 1	siCtrl	1	0	0	0	CIRCA
ENSG00000169715	MT1E	Donor 1	siClock	0.064	0	0.014	0.922	ONE
ENSG00000169715	MT1E	Donor 2	siClock	0.542	0	0.042	0.416	CIRCA
ENSG00000169715	MT1E	Donor 2	siCtrl	0.002	0	0.004	0.994	ONE
ENSG00000198496	NBR2	Donor 1	siCtrl	0.882	0	0.062	0.056	CIRCA
ENSG00000198496	NBR2	Donor 1	siClock	0.002	0.008	0.94	0.05	NUA
ENSG00000198496	NBR2	Donor 2	siClock	0.376	0.082	0.332	0.21	CIRCA
ENSG00000198496	NBR2	Donor 2	siCtrl	0.016	0	0.896	0.088	NUA
ENSG00000165030	NFIL3	Donor 1	siCtrl	0.976	0	0.014	0.01	CIRCA
ENSG00000165030	NFIL3	Donor 1	siClock	0.282	0.002	0.008	0.708	ONE
ENSG00000165030	NFIL3	Donor 2	siClock	0.502	0.002	0.062	0.434	CIRCA
ENSG00000165030	NFIL3	Donor 2	siCtrl	0.37	0	0.016	0.614	ONE
ENSG00000134259	NGF	Donor 1	siCtrl	0.998	0	0	0.002	CIRCA
ENSG00000134259	NGF	Donor 1	siClock	0.014	0	0.974	0.012	NUA
ENSG00000134259	NGF	Donor 2	siClock	0.996	0	0.004	0	CIRCA
ENSG00000134259	NGF	Donor 2	siCtrl	0.366	0.004	0.63	0	NUA
ENSG00000235636	NUS1P1	Donor 1	siCtrl	0.77	0	0.104	0.126	CIRCA
ENSG00000235636	NUS1P1	Donor 1	siClock	0.002	0	0.998	0	NUA
ENSG00000235636	NUS1P1	Donor 2	siClock	1	0	0	0	CIRCA
ENSG00000235636	NUS1P1	Donor 2	siCtrl	0.002	0.068	0.858	0.072	NUA
ENSG00000124507	PACSIN1	Donor 1	siCtrl	1	0	0	0	CIRCA
ENSG00000124507	PACSIN1	Donor 1	siClock	0.264	0.302	0.05	0.384	ONE
ENSG00000124507	PACSIN1	Donor 2	siClock	0.322	0.316	0.076	0.286	CIRCA
ENSG00000124507	PACSIN1	Donor 2	siCtrl	0.004	0.35	0.022	0.624	ONE
ENSG00000169116	PARM1	Donor 1	siCtrl	0.424	0.336	0.052	0.188	CIRCA
ENSG00000169116	PARM1	Donor 1	siClock	0.122	0.096	0.706	0.076	NUA
ENSG00000169116	PARM1	Donor 2	siClock	1	0	0	0	CIRCA
ENSG00000169116	PARM1	Donor 2	siCtrl	0.02	0.528	0.38	0.072	LIN
ENSG00000119630	PGF	Donor 1	siCtrl	0.468	0.002	0.096	0.434	CIRCA
ENSG00000119630	PGF	Donor 1	siClock	0.018	0.07	0.28	0.632	ONE
ENSG00000119630	PGF	Donor 2	siClock	0.608	0	0.046	0.346	CIRCA
ENSG00000119630	PGF	Donor 2	siCtrl	0.376	0	0.052	0.572	ONE
ENSG00000176532	PRR15	Donor 1	siCtrl	1	0	0	0	CIRCA
ENSG00000176532	PRR15	Donor 1	siClock	0	0	1	0	NUA
ENSG00000176532	PRR15	Donor 2	siClock	1	0	0	0	CIRCA
ENSG00000176532	PRR15	Donor 2	siCtrl	0.012	0	0.942	0.046	NUA
ENSG00000230487	PSMG3-AS1	Donor 1	siCtrl	0.506	0.004	0.06	0.43	CIRCA
ENSG00000230487	PSMG3-AS1	Donor 1	siClock	0.006	0	0.002	0.992	ONE
ENSG00000230487	PSMG3-AS1	Donor 2	siClock	0.454	0.01	0.096	0.44	CIRCA
ENSG00000230487	PSMG3-AS1	Donor 2	siCtrl	0.004	0	0	0.996	ONE
ENSG00000161800	RACGAP1	Donor 1	siCtrl	0.44	0.016	0.106	0.438	CIRCA
ENSG00000161800	RACGAP1	Donor 1	siClock	0.348	0.018	0.138	0.496	ONE
ENSG00000161800	RACGAP1	Donor 2	siClock	1	0	0	0	CIRCA
ENSG00000161800	RACGAP1	Donor 2	siCtrl	0.068	0.096	0.732	0.104	NUA
ENSG00000250899	RP11-253E3.3	Donor 1	siCtrl	0.73	0.002	0.142	0.126	CIRCA
ENSG00000250899	RP11-253E3.3	Donor 1	siClock	0.004	0.99	0.006	0	LIN
ENSG00000250899	RP11-253E3.3	Donor 2	siClock	0.55	0	0.076	0.374	CIRCA
ENSG00000250899	RP11-253E3.3	Donor 2	siCtrl	0	0	0	1	ONE
ENSG00000272913	RP11-440D17.3	Donor 1	siCtrl	0.996	0	0.004	0	CIRCA
ENSG00000272913	RP11-440D17.3	Donor 1	siClock	0	0	1	0	NUA
ENSG00000272913	RP11-440D17.3	Donor 2	siClock	0.536	0	0.164	0.3	CIRCA
ENSG00000272913	RP11-440D17.3	Donor 2	siCtrl	0.006	0.004	0.92	0.07	NUA
ENSG00000234297	RP11-54D18.4	Donor 1	siCtrl	0.74	0.004	0.256	0	CIRCA
ENSG00000234297	RP11-54D18.4	Donor 1	siClock	0.022	0.008	0.908	0.062	NUA
ENSG00000234297	RP11-54D18.4	Donor 2	siClock	0.646	0	0.12	0.234	CIRCA
ENSG00000234297	RP11-54D18.4	Donor 2	siCtrl	0.004	0	0.988	0.008	NUA
ENSG00000168079	SCARA5	Donor 1	siCtrl	0.99	0	0	0.01	CIRCA
ENSG00000168079	SCARA5	Donor 1	siClock	0.034	0.576	0.002	0.388	LIN
ENSG00000168079	SCARA5	Donor 2	siClock	0.6	0.002	0.082	0.316	CIRCA
ENSG00000168079	SCARA5	Donor 2	siCtrl	0.004	0	0.002	0.994	ONE
ENSG00000119899	SLC17A5	Donor 1	siCtrl	0.474	0.006	0.076	0.444	CIRCA
ENSG00000119899	SLC17A5	Donor 1	siClock	0.438	0.018	0.098	0.446	ONE
ENSG00000119899	SLC17A5	Donor 2	siClock	0.628	0	0.132	0.24	CIRCA
ENSG00000119899	SLC17A5	Donor 2	siCtrl	0.402	0.002	0.118	0.478	ONE
ENSG00000106089	STX1A	Donor 1	siCtrl	0.73	0	0.044	0.226	CIRCA
ENSG00000106089	STX1A	Donor 1	siClock	0	0.006	0.99	0.004	NUA
ENSG00000106089	STX1A	Donor 2	siClock	0.486	0	0.052	0.462	CIRCA
ENSG00000106089	STX1A	Donor 2	siCtrl	0	0	0	1	ONE
ENSG00000076248	UNG	Donor 1	siCtrl	0.876	0	0.036	0.088	CIRCA
ENSG00000076248	UNG	Donor 1	siClock	0.264	0.304	0.054	0.378	ONE
ENSG00000076248	UNG	Donor 2	siClock	0.404	0.29	0.044	0.262	CIRCA
ENSG00000076248	UNG	Donor 2	siCtrl	0.424	0.004	0.08	0.492	ONE
ENSG00000064205	WISP2	Donor 1	siCtrl	0.394	0.286	0.046	0.274	CIRCA
ENSG00000064205	WISP2	Donor 1	siClock	0.024	0.276	0.006	0.694	ONE
ENSG00000064205	WISP2	Donor 2	siClock	0.704	0	0.044	0.252	CIRCA
ENSG00000064205	WISP2	Donor 2	siCtrl	0.002	0	0	0.998	ONE

## Sheet: Model 10
ENSEMBL gene ID	Name	Replicate	Condition	Circadian (CIRCA)	Linear (LIN)	Cloud (CLOUD)	One peak (ONE)	Category
ENSG00000156970	BUB1B	Donor 2	siCtrl	0.192	0.002	0.716	0.09	CLOUD
ENSG00000156970	BUB1B	Donor 1	siClock	0.426	0.002	0.164	0.408	CIRCA
ENSG00000156970	BUB1B	Donor 2	siClock	1	0	0	0	CIRCA
ENSG00000156970	BUB1B	Donor 1	siCtrl	0.83	0	0.082	0.088	CIRCA
ENSG00000171617	ENC1	Donor 2	siCtrl	0.024	0	0.006	0.97	ONE
ENSG00000171617	ENC1	Donor 1	siClock	1	0	0	0	CIRCA
ENSG00000171617	ENC1	Donor 2	siClock	0.694	0	0.06	0.246	CIRCA
ENSG00000171617	ENC1	Donor 1	siCtrl	1	0	0	0	CIRCA
ENSG00000135842	FAM129A	Donor 2	siCtrl	0.414	0	0.072	0.514	ONE
ENSG00000135842	FAM129A	Donor 1	siClock	0.61	0.278	0.022	0.09	CIRCA
ENSG00000135842	FAM129A	Donor 2	siClock	0.996	0	0	0.004	CIRCA
ENSG00000135842	FAM129A	Donor 1	siCtrl	0.488	0.002	0.08	0.43	CIRCA
ENSG00000072571	HMMR	Donor 2	siCtrl	0.234	0.002	0.726	0.038	CLOUD
ENSG00000072571	HMMR	Donor 1	siClock	0.644	0	0.154	0.202	CIRCA
ENSG00000072571	HMMR	Donor 2	siClock	1	0	0	0	CIRCA
ENSG00000072571	HMMR	Donor 1	siCtrl	1	0	0	0	CIRCA
ENSG00000172201	ID4	Donor 2	siCtrl	0.176	0	0.824	0	CLOUD
ENSG00000172201	ID4	Donor 1	siClock	1	0	0	0	CIRCA
ENSG00000172201	ID4	Donor 2	siClock	1	0	0	0	CIRCA
ENSG00000172201	ID4	Donor 1	siCtrl	0.746	0.002	0.252	0	CIRCA
ENSG00000152049	KCNE4	Donor 2	siCtrl	0.472	0	0.05	0.478	ONE
ENSG00000152049	KCNE4	Donor 1	siClock	1	0	0	0	CIRCA
ENSG00000152049	KCNE4	Donor 2	siClock	0.656	0	0.016	0.328	CIRCA
ENSG00000152049	KCNE4	Donor 1	siCtrl	1	0	0	0	CIRCA
ENSG00000106511	MEOX2	Donor 2	siCtrl	0.15	0	0.032	0.818	ONE
ENSG00000106511	MEOX2	Donor 1	siClock	0.556	0	0.02	0.424	CIRCA
ENSG00000106511	MEOX2	Donor 2	siClock	0.62	0	0.006	0.374	CIRCA
ENSG00000106511	MEOX2	Donor 1	siCtrl	0.624	0	0.012	0.364	CIRCA
ENSG00000144821	MYH15	Donor 2	siCtrl	0.418	0.002	0.15	0.43	ONE
ENSG00000144821	MYH15	Donor 1	siClock	0.504	0.002	0.092	0.402	CIRCA
ENSG00000144821	MYH15	Donor 2	siClock	0.486	0.002	0.108	0.404	CIRCA
ENSG00000144821	MYH15	Donor 1	siCtrl	0.52	0.002	0.092	0.386	CIRCA
ENSG00000080986	NDC80	Donor 2	siCtrl	0.032	0	0.036	0.932	ONE
ENSG00000080986	NDC80	Donor 1	siClock	0.674	0	0.212	0.114	CIRCA
ENSG00000080986	NDC80	Donor 2	siClock	1	0	0	0	CIRCA
ENSG00000080986	NDC80	Donor 1	siCtrl	0.58	0	0.188	0.232	CIRCA
ENSG00000137804	NUSAP1	Donor 2	siCtrl	0.396	0.002	0.198	0.404	ONE
ENSG00000137804	NUSAP1	Donor 1	siClock	0.912	0	0.044	0.044	CIRCA
ENSG00000137804	NUSAP1	Donor 2	siClock	1	0	0	0	CIRCA
ENSG00000137804	NUSAP1	Donor 1	siCtrl	1	0	0	0	CIRCA
ENSG00000168078	PBK	Donor 2	siCtrl	0.018	0	0.928	0.054	CLOUD
ENSG00000168078	PBK	Donor 1	siClock	1	0	0	0	CIRCA
ENSG00000168078	PBK	Donor 2	siClock	1	0	0	0	CIRCA
ENSG00000168078	PBK	Donor 1	siCtrl	0.834	0	0.08	0.086	CIRCA
ENSG00000004799	PDK4	Donor 2	siCtrl	0.172	0	0.058	0.77	ONE
ENSG00000004799	PDK4	Donor 1	siClock	1	0	0	0	CIRCA
ENSG00000004799	PDK4	Donor 2	siClock	0.706	0	0.05	0.244	CIRCA
ENSG00000004799	PDK4	Donor 1	siCtrl	0.742	0.004	0.254	0	CIRCA
ENSG00000235513	RP4-756G23.5	Donor 2	siCtrl	0.166	0	0.04	0.794	ONE
ENSG00000235513	RP4-756G23.5	Donor 1	siClock	0.452	0.002	0.098	0.448	CIRCA
ENSG00000235513	RP4-756G23.5	Donor 2	siClock	0.746	0	0.128	0.126	CIRCA
ENSG00000235513	RP4-756G23.5	Donor 1	siCtrl	0.658	0	0.12	0.222	CIRCA
ENSG00000171848	RRM2	Donor 2	siCtrl	0.418	0.002	0.162	0.418	ONE
ENSG00000171848	RRM2	Donor 1	siClock	0.984	0	0	0.016	CIRCA
ENSG00000171848	RRM2	Donor 2	siClock	0.596	0	0.198	0.206	CIRCA
ENSG00000171848	RRM2	Donor 1	siCtrl	1	0	0	0	CIRCA
ENSG00000169908	TM4SF1	Donor 2	siCtrl	0.16	0	0.016	0.824	ONE
ENSG00000169908	TM4SF1	Donor 1	siClock	1	0	0	0	CIRCA
ENSG00000169908	TM4SF1	Donor 2	siClock	0.748	0	0.004	0.248	CIRCA
ENSG00000169908	TM4SF1	Donor 1	siCtrl	0.65	0	0.02	0.33	CIRCA
ENSG00000166292	TMEM100	Donor 2	siCtrl	0.416	0.002	0.152	0.43	ONE
ENSG00000166292	TMEM100	Donor 1	siClock	0.872	0	0.1	0.028	CIRCA
ENSG00000166292	TMEM100	Donor 2	siClock	0.736	0	0.126	0.138	CIRCA
ENSG00000166292	TMEM100	Donor 1	siCtrl	1	0	0	0	CIRCA
ENSG00000165244	ZNF367	Donor 2	siCtrl	0.416	0.002	0.14	0.442	ONE
ENSG00000165244	ZNF367	Donor 1	siClock	1	0	0	0	CIRCA
ENSG00000165244	ZNF367	Donor 2	siClock	0.45	0.002	0.108	0.44	CIRCA
ENSG00000165244	ZNF367	Donor 1	siCtrl	1	0	0	0	CIRCA

[truncated: 6 more sheets: Model 11, Model 12, Model 13, Model 14, Model 15, Model 16]
