# Supplementary material for: Transcriptomic analyses reveal rhythmic and CLOCK-driven pathways in human skeletal muscle
Source: eLife. 2018 Apr 16;7:e34114. doi: 10.7554/eLife.34114 (PMC5902165; doi:10.7554/eLife.34114)
Supplement: Figure 4—source data 2. [file elife-34114-fig4-data2.xlsx]

## Sheet: Figure 4-source data 2
ENSEMBL gene ID	Name	Replicate	Condition	Model	Mean all time point	Time (h)	Time (h)	Time (h)	Time (h)	Time (h)	Time (h)	Time (h)	Time (h)	Time (h)	Time (h)	Time (h)	Time (h)	Time (h)	Time (h)	Time (h)	Time (h)	Time (h)	Time (h)	Time (h)	Time (h)	Time (h)	Time (h)	Time (h)	Time (h)	Time (h)
						0	2	4	6	8	10	12	14	16	18	20	22	24	26	28	30	32	34	36	38	40	42	44	46	48
ENSG00000000003	TSPAN6	Donor 1	siClock	16	-0.00158333	0.046829	-0.0356621	-0.281158	-0.106477	-7.65884e-05	-0.0790824	-0.0667078	-0.109403	0.0665186	0.0516568	0.128725	-0.0177778	-0.0525148	-0.0671077	-0.170762	0.104663	0.0700958	0.0562713	0.244309	0.0701743	0.128033	-0.0456318	-0.489455	0.329389	0.185569
ENSG00000000003	TSPAN6	Donor 1	siCtrl	16	0.000274134	0.16319	-0.514932	-0.0521036	-0.15411	-0.00737921	0.0112876	0.0931287	-0.0581586	0.00600724	0.07728	0.0257826	0.0302441	-0.330622	0.0311602	0.121513	0.0830996	0.145659	0.0831762	0.0271525	-0.160168	0.0407094	0.0968176	-0.022647	0.190064	0.0807015
ENSG00000000003	TSPAN6	Donor 2	siClock	16	0.00962184	0.0916477	-0.0640353	0.0709017	0.0169167	0.0679561	0.039501	-0.14891	-0.0831949	0.0559276	-0.00010938	-0.253482	-0.0156038	-0.0102968	-0.333928	0.153288	0.26569	0.277292	0.0225329	0.0601312	-0.101373	0.0345645	-0.103687	0.00659691	0.0418369	0.150383
ENSG00000000003	TSPAN6	Donor 2	siCtrl	16	0.0154554	0.242728	-0.0226509	0.100978	0.108973	-0.0163078	0.0139794	-0.224901	-0.118034	0.0231497	0.114372	-0.610143	0.0214772	0.15349	0.0318736	0.101931	0.198387	-0.0413255	-0.0583753	0.0869642	-0.0500898	-0.066758	0.08615	0.159368	0.0283925	0.122758
ENSG00000000419	DPM1	Donor 1	siClock	16	0.0174576	0.0355025	0.304226	0.582167	0.431792	0.106617	-0.0789607	-0.299584	-0.1297	-0.0767161	0.124633	-0.0621749	-0.047075	-0.0821625	-0.0166727	-0.0145117	0.105298	-0.0274856	0.0138282	0.132712	-0.0325473	0.0708317	0.0217718	-0.378034	-0.148059	-0.0992549
ENSG00000000419	DPM1	Donor 1	siCtrl	16	0.0105592	0.00128121	-0.24257	0.696282	0.381704	0.115024	-0.337915	0.0452121	-0.105145	-0.156266	0.0218691	0.0554136	0.0639985	-0.0401775	-0.205213	0.107815	-0.0318426	0.0451957	0.0678762	-0.0106101	-0.0292276	0.0350067	-0.0240223	0.0845648	-0.271225	-0.00304963
ENSG00000000419	DPM1	Donor 2	siClock	16	0.0264871	-0.208069	-0.0399995	0.6395	0.438966	0.245696	-0.0834113	-0.132992	0.046339	-0.0062438	0.0109273	0.0108637	-0.0487306	0.0876323	-0.539252	-0.0777074	0.183008	-0.0746194	0.0478564	-0.114755	-0.00122447	0.0222224	0.147983	0.162101	-0.110861	0.0569457
ENSG00000000419	DPM1	Donor 2	siCtrl	16	0.0227425	-0.109196	0.166953	0.896202	0.53373	0.170047	-0.041891	-0.118608	-0.195526	-0.143801	0.00624919	-0.458709	0.000536013	0.0311002	-0.0216942	0.240869	0.169718	0.0490949	-0.0534879	-0.0600317	-0.107909	-0.0220969	-0.229674	0.0799328	-0.321182	0.107936
ENSG00000000457	SCYL3	Donor 1	siClock	16	-0.0332608	0.0482977	-0.724021	0.0638304	-0.164138	0.016331	0.102896	0.0610769	-0.383917	0.293625	0.210584	0.114393	-0.136323	-0.0624553	0.203659	-0.0705469	0.0751041	0.0288842	0.222981	0.160827	-0.268244	-0.00352374	-0.0693592	-0.761329	0.112819	0.0970288
ENSG00000000457	SCYL3	Donor 1	siCtrl	16	-0.0258729	0.142143	-1.03347	-0.147992	-0.076728	-0.059415	-0.0207186	0.265129	-0.0218964	0.144146	0.210597	-0.0145879	-0.149361	0.0429215	-0.0186312	0.0364983	0.0765314	0.126998	-0.23421	-0.116169	0.0453588	0.10476	0.0355013	0.0816147	-0.0502709	-0.0155755
ENSG00000000457	SCYL3	Donor 2	siClock	16	-0.0173099	0.0765726	-0.71208	0.171839	-0.214237	-0.106533	0.218625	-0.0544881	0.186173	-0.259347	0.116992	0.0455344	0.117887	0.147832	-0.308252	0.0551517	0.114347	-0.163372	0.0807901	0.0748854	0.0759625	-0.0739237	-0.100161	-0.0251077	0.135217	-0.0330533
ENSG00000000457	SCYL3	Donor 2	siCtrl	16	-0.0333407	0.115637	-0.713285	-0.1798	-0.41216	-0.0715373	-0.00202804	0.0592676	0.320763	0.11094	0.253227	-0.499633	0.18276	0.147082	0.158802	0.176838	-0.0885692	-0.0876389	-0.0235839	-0.196021	0.0536163	-0.162315	-0.0531189	-0.104106	0.105701	0.0756458
ENSG00000000971	CFH	Donor 1	siClock	16	-0.0265032	0.00789593	-0.126344	-0.268071	-0.289865	-0.203388	-0.0956815	-0.0337108	-0.149589	-0.00925017	0.0756849	0.00428766	-0.0177608	-0.044321	0.101772	0.173544	0.122193	0.163304	0.0968268	0.155257	-0.062284	0.0456111	-0.0144987	-0.367527	-0.0386989	0.112034
ENSG00000000971	CFH	Donor 1	siCtrl	16	-0.0430945	-0.0745144	-0.58216	-0.0791657	-0.252159	-0.0681013	-0.228364	-0.0532115	-0.0335928	-0.160976	0.00495331	0.0920792	0.00143212	0.0113797	0.142603	0.235876	0.196719	0.169306	-0.034576	0.145506	-0.129053	0.0189048	-0.0276225	-0.11477	-0.0772973	-0.18056
ENSG00000000971	CFH	Donor 2	siClock	16	-0.0202243	-0.131986	-0.197119	-0.00851622	-0.266022	-0.283188	-0.160389	0.0488153	-0.0288461	0.113052	0.0657302	0.0678085	-0.00242521	0.21288	-0.437664	0.0836609	0.100843	-0.0171557	0.110852	0.187813	0.0572853	-0.015762	0.0547151	-0.0633305	-0.0195467	0.022887
ENSG00000000971	CFH	Donor 2	siCtrl	16	-0.0177133	-0.0435462	-0.125651	-0.243187	-0.171735	-0.214646	-0.117309	0.0106715	-0.134493	0.0471766	0.071418	-0.327577	0.153558	0.161019	0.102463	0.101778	0.021557	0.139957	-0.0564286	-0.00994582	-0.0203602	-0.070363	0.0924264	0.0495813	-0.0202712	0.161075
ENSG00000001036	FUCA2	Donor 1	siClock	16	-0.0149167	-0.103429	-0.0441679	-0.112277	0.0617833	-0.0123789	-0.00549881	0.051338	-0.0340128	0.0655818	0.13254	-0.0443316	0.054651	0.00324685	-0.101631	-0.029745	0.0620378	0.0642067	0.0244034	0.0315643	-0.0359333	-0.0191396	-0.00452612	-0.262588	-0.0310255	-0.0835862
ENSG00000001036	FUCA2	Donor 1	siCtrl	16	-0.0243164	-0.111447	-0.384655	-0.160032	0.0208772	0.0449289	0.1512	0.0230114	0.0238288	-0.0221201	-0.0735431	0.102855	0.067045	-0.0872645	0.0851098	0.153061	0.102268	-0.0333971	-0.170288	-0.00367724	-0.0769213	0.0752384	0.0136577	-0.0105176	-0.198401	-0.138727
ENSG00000001036	FUCA2	Donor 2	siClock	16	-0.0039542	-0.0663855	-0.150692	-0.012149	-0.0654026	0.0297945	-0.00741194	0.0369651	0.0112763	0.143001	0.0659512	0.110233	0.0304235	0.041933	-0.281052	-0.0600723	0.00292245	-0.126319	0.0112066	-0.0206499	0.133345	0.0932297	0.0872873	0.0134108	-0.088225	-0.0314751
ENSG00000001036	FUCA2	Donor 2	siCtrl	16	-0.00901261	-0.0392569	-0.160612	-0.0348301	-0.00403202	0.0103937	-0.0286031	0.0942309	0.0578506	-0.0193634	0.0792147	-0.20483	0.214078	0.0462025	-0.0651177	-5.0185e-05	-0.0732757	0.164881	-0.175669	0.0217813	-0.0135015	-0.0575653	0.0522915	-0.0559623	-0.0670733	0.033503
ENSG00000001084	GCLC	Donor 1	siClock	3	-0.0351851	0.155442	0.361186	0.040951	-0.621138	-0.507224	-0.430204	-0.246247	-0.22726	0.0569298	-0.0316484	0.419191	0.372467	0.163842	0.170089	-0.0480823	0.110303	-0.0701416	0.112176	-0.0557827	-0.120417	-0.09029	-0.0431215	-0.4619	-0.00678821	0.118042
ENSG00000001084	GCLC	Donor 1	siCtrl	3	-0.029542	-0.0312673	0.120974	-0.100625	-0.550905	-0.474443	-0.294479	-0.334911	-0.121392	-0.268297	0.270462	0.49623	0.573153	0.370611	-0.103727	-0.129353	-0.180066	-0.113762	-0.184765	-0.0393247	-0.0611138	-0.141367	0.169046	0.171423	-0.0808717	0.300223
ENSG00000001084	GCLC	Donor 2	siClock	3	8.64434e-05	0.230983	0.313335	0.305817	-0.143287	-0.387187	-0.439773	-0.307763	0.106251	-0.0216088	0.0141287	0.265966	0.295552	0.0752383	-0.232483	-0.106516	0.0519745	-0.0603019	0.0274707	0.0687406	0.0887377	-0.0632114	0.172387	-0.106232	-0.170182	0.0241267
ENSG00000001084	GCLC	Donor 2	siCtrl	3	-0.0161873	0.333986	0.603925	0.271363	-0.248695	-0.62981	-0.540261	-0.490592	-0.207664	0.0633992	-0.00334899	-0.0444561	0.425562	0.339046	0.116008	0.319802	0.068185	-0.0939848	-0.0496722	-0.168933	-0.180498	-0.0660637	-0.122902	-0.205894	-0.26629	0.37311
ENSG00000001167	NFYA	Donor 1	siClock	16	-0.00827579	0.132669	-0.220522	0.172519	0.132746	0.0647125	-0.250829	-0.0673071	-0.25333	-0.195996	0.0472962	0.137714	-0.0350593	0.184887	-0.0351533	0.123911	-0.0337733	0.0827482	-0.0797441	0.0516054	-0.0691615	0.225166	-0.0112266	-0.32809	0.0861302	-0.0688075
ENSG00000001167	NFYA	Donor 1	siCtrl	16	-0.019091	-0.109372	-0.474412	0.169568	0.160968	0.0230169	0.00727439	-0.0313625	-0.19367	-0.263641	-0.0301496	0.0297942	0.188648	0.0258671	0.0293467	0.146623	0.0621681	0.0418475	-0.112663	0.0847186	-0.0358937	0.0638342	0.0402187	2.24192e-05	-0.19562	-0.104407
ENSG00000001167	NFYA	Donor 2	siClock	16	0.00247937	-0.0264645	-0.229544	0.229255	0.199926	-0.00688418	-0.0599244	-0.0808003	0.0746129	-0.113423	-0.0588557	-0.0661918	0.0491989	0.0548343	-0.26549	0.0898027	0.125466	0.0405483	-0.0323236	0.180899	0.0632509	-0.00332863	-0.211643	-0.047623	0.16989	-0.0132032
ENSG00000001167	NFYA	Donor 2	siCtrl	16	-0.0172986	0.00440146	-0.15023	0.16381	0.39321	0.0502885	-0.183709	-0.141017	-0.25369	-0.294655	-0.114172	-0.365202	0.226581	0.375335	0.202738	0.0754018	-0.018914	0.067796	0.063712	0.0567147	-0.0619474	-0.0523323	-0.202821	-0.092788	0.00010335	-0.181078
ENSG00000001461	NIPAL3	Donor 1	siClock	16	-0.0490283	0.00766348	-0.0980395	-0.217835	-0.262666	-0.146702	-0.0570077	-0.345685	-0.109774	0.0620239	0.109611	0.0951818	0.235364	0.0852169	0.0667571	0.0861218	0.0943081	0.126493	0.0602768	0.0112	0.043648	-0.0505546	-0.246236	-0.332143	-0.210371	-0.23256
ENSG00000001461	NIPAL3	Donor 1	siCtrl	16	-0.0578879	-0.0131312	-0.153543	-0.339453	-0.366665	-0.155432	0.1072	-0.0663298	-0.0811581	0.0678022	-0.0189673	0.139115	0.196355	0.0418621	0.237356	0.28325	-0.0168055	0.033855	0.0284009	-0.00321766	-0.217128	-0.207481	-0.134199	-0.241524	-0.273654	-0.293705
ENSG00000001461	NIPAL3	Donor 2	siClock	16	-0.0677736	-0.11239	-0.301497	-0.210906	-0.392129	-0.378033	-0.354279	0.218529	0.00360392	0.208626	0.167627	0.127808	0.0575108	0.210438	-0.0561192	0.0377769	0.114843	0.137594	0.124719	0.024884	-0.0524158	-0.155654	-0.161566	-0.454332	-0.26486	-0.234117
ENSG00000001461	NIPAL3	Donor 2	siCtrl	16	-0.0763245	-0.0125949	-0.209501	-0.325159	-0.5885	-0.496864	-0.346305	-0.0158019	0.199499	0.186671	0.135432	-0.0374853	0.229736	0.261435	0.179551	0.17684	0.11198	0.0821439	-0.176226	0.100747	-0.154236	-0.209932	-0.194465	-0.294181	-0.226909	-0.283986
ENSG00000001497	LAS1L	Donor 1	siClock	16	-0.00988151	-0.249424	-0.114579	0.143928	-0.0817132	0.0372622	0.0522661	0.099147	-0.126794	-0.00239095	0.068232	0.122385	-0.061466	-0.0893999	0.116617	-0.119679	-0.157703	0.132826	-0.0818654	0.194494	0.161122	0.0753285	-0.139673	0.0395664	-0.19288	-0.0726448
ENSG00000001497	LAS1L	Donor 1	siCtrl	16	0.0106143	0.110234	0.0443522	0.168985	-0.0824966	0.035498	0.00268342	0.0754695	0.0170791	0.00424502	-0.0473883	-0.267118	-0.0536523	-0.0469168	-0.0249035	0.0844463	0.0214318	0.198033	0.00439882	0.0132501	0.0395399	0.0155026	-0.0144547	-0.110877	0.122635	-0.0446191
ENSG00000001497	LAS1L	Donor 2	siClock	16	0.00313249	0.0559412	-0.0597462	-0.0623427	0.237383	-0.167546	0.0483608	-0.00988359	0.100304	-0.0547201	0.0854728	0.0573828	0.0445604	-0.0259755	-0.177119	-0.015412	0.0163363	0.0539296	-0.100708	-0.0672292	0.0812895	0.0961551	-0.0892684	0.00758129	0.0841831	-0.0606156
ENSG00000001497	LAS1L	Donor 2	siCtrl	16	7.99111e-05	0.106409	-0.00043477	0.0400717	-0.0601696	-0.0576572	-0.0639787	0.110048	-0.130112	0.0250989	0.0885309	0.0730708	-0.056792	0.119537	0.00191062	-0.146293	-0.131317	0.106917	-0.0677639	-0.0428939	-0.0338653	0.100919	0.125585	0.0453184	-0.0669101	-0.0832316
ENSG00000001561	ENPP4	Donor 1	siClock	16	-0.0213884	0.0670172	-0.265224	-0.188275	-0.179591	-0.0671667	0.00163779	0.0315212	0.0088142	0.0654294	0.135564	-0.038402	-0.0151907	0.00934899	-0.122616	0.165037	0.0199336	0.087856	0.132083	0.0301113	-0.0248881	-0.0324411	0.0919278	-0.587986	0.00489014	0.135901
ENSG00000001561	ENPP4	Donor 1	siCtrl	16	-0.0319045	-0.057261	-0.855761	-0.0702684	-0.124808	-0.0693948	-0.168445	0.151501	-0.0642029	0.00839214	0.162986	0.0738337	0.125202	0.0899516	-0.0439364	0.0391381	0.166966	-0.127026	-0.203209	0.0305005	-0.0451259	-0.0446537	0.193241	0.0730403	0.0296928	-0.0679646
ENSG00000001561	ENPP4	Donor 2	siClock	16	0.0123809	0.0799491	-0.00145936	0.0588566	-0.161503	0.128062	-0.0872047	-0.0942769	0.074587	0.10428	-0.00538499	0.0784225	-0.0450014	0.0981781	-0.537459	-0.00971616	0.132628	0.0106056	0.00502912	-0.015206	0.221808	0.0802015	-0.041045	0.0849652	0.131061	0.019144
ENSG00000001561	ENPP4	Donor 2	siCtrl	16	-0.0123256	0.200146	-0.00979426	-0.100684	-0.139882	-0.119996	-0.123002	-0.0367996	-0.00859876	0.101514	0.0127094	-0.567536	0.333482	0.081229	0.199871	0.102208	0.208103	-0.345603	0.0724184	0.0663544	-0.0393129	0.120428	-0.173245	-0.0455396	-0.0696926	-0.026919
ENSG00000001617	SEMA3F	Donor 1	siClock	13	-0.0565873	-0.602304	-0.328879	-0.389784	-0.0894277	-0.0173659	-0.00260316	0.354526	0.136297	0.0296726	0.130658	-0.155346	-0.0317948	-0.0735149	0.269753	-0.131262	0.235811	-0.02567	0.0785314	0.253555	-0.0431776	-0.165755	-0.296884	0.274711	-0.371784	-0.452642
ENSG00000001617	SEMA3F	Donor 1	siCtrl	13	-0.0368922	-0.728669	0.136172	-0.4498	-0.4317	0.199591	0.6797	0.136491	0.19986	0.181175	-0.30658	-0.00415805	-0.0425028	-0.219836	0.213006	0.198796	0.026131	0.00573982	-0.0468709	0.0314052	0.0854764	-0.0587945	-0.19919	-0.241774	-0.241347	-0.0446274
ENSG00000001617	SEMA3F	Donor 2	siClock	13	-0.0464216	-0.209928	-0.445735	-0.555058	-0.187075	-0.012637	-0.0294552	0.403017	0.155351	0.0614013	0.164855	-0.0757507	0.0769447	-0.262076	0.432827	-0.0456058	0.060116	0.115503	-0.0787712	-0.102066	0.0353864	-0.172838	-0.0969273	0.103375	-0.224816	-0.270575
ENSG00000001617	SEMA3F	Donor 2	siCtrl	13	-0.0433753	-0.540526	-0.615533	-0.547181	-0.471917	-0.335262	0.228447	0.226071	0.392479	0.419173	0.483003	0.685772	0.584264	-0.425169	-0.672513	-0.184578	-0.342885	-0.0995261	-0.280641	0.04997	0.0943832	0.0858031	0.230219	0.318394	-0.0134866	-0.353143
ENSG00000001629	ANKIB1	Donor 1	siClock	16	-0.0108418	0.117872	0.0359028	0.0115459	-0.141141	-0.0328949	-0.124372	-0.0285517	-0.111431	-0.0598489	0.0107181	0.00839996	0.00411571	-0.011604	0.0559125	0.179952	0.101937	0.0347635	0.00901975	0.0819692	-0.0483169	0.0109813	-0.0174147	-0.391514	0.0313292	0.0016246
ENSG00000001629	ANKIB1	Donor 1	siCtrl	16	-0.0228627	0.0634607	-0.57817	-0.089689	0.00655948	-0.0533677	-0.0958639	0.137738	-0.0468556	-0.114614	0.0523808	-0.00217374	0.0449578	0.0123204	0.0837005	0.141573	0.00619752	0.0045253	-0.0385151	0.0701019	-0.100058	0.12298	0.0134368	-0.019731	-0.138913	-0.0535476
ENSG00000001629	ANKIB1	Donor 2	siClock	16	0.00114982	0.0169831	-0.0519907	-0.00393122	-0.0993055	0.0881853	0.0923843	-0.0200862	-0.127116	-0.046465	0.0233964	-0.0683462	-0.0615986	0.156321	-0.368442	0.131916	0.0782123	0.0660407	0.118958	0.0575403	0.0128023	0.00637867	-0.0850882	0.0666993	0.0497287	-0.00443235
ENSG00000001629	ANKIB1	Donor 2	siCtrl	16	0.0106768	0.155695	-0.000692532	-0.0456306	0.00324217	0.111652	0.0357975	0.0309087	-0.00234415	0.00475127	-0.146551	-0.579583	0.108698	0.0152628	0.17375	0.09555	0.0880775	0.0330023	0.0632586	-0.0124934	-0.0220584	-0.0615509	-0.0339703	0.155943	0.0381194	0.0580873
ENSG00000001630	CYP51A1	Donor 1	siClock	16	0.0531007	-0.0751846	0.584675	0.70365	0.430111	0.0824032	-0.257044	-0.340291	-0.276081	-0.112941	-0.0264635	-0.0592939	0.0915034	-0.0967826	-0.029093	0.130937	-0.041788	0.00186628	-0.115061	0.103316	-0.171889	0.0735192	0.0515959	-0.18924	0.33169	0.533403
ENSG00000001630	CYP51A1	Donor 1	siCtrl	16	0.0649069	0.0321022	0.0954392	0.885297	0.459062	-0.0115004	-0.372987	-0.265304	-0.362623	-0.0605701	0.170882	0.019678	0.0203381	-0.0429255	-0.277065	-0.105101	-0.0164666	-0.0371131	-0.0451258	0.106125	-0.129507	0.112613	0.293406	0.247205	0.323338	0.583476
ENSG00000001630	CYP51A1	Donor 2	siClock	16	0.0772817	-0.0587711	0.710081	0.998084	0.376622	0.0179253	-0.266659	-0.323654	-0.283056	-0.11071	-0.0311908	-0.0225735	-0.0104311	0.185063	-0.317486	-0.0591146	-0.0698681	-0.117908	-0.108187	-0.169333	-0.0619959	0.0906185	0.412119	0.351735	0.349193	0.451539
ENSG00000001630	CYP51A1	Donor 2	siCtrl	16	0.102323	0.0242577	0.804652	1.11685	0.507628	0.0963948	-0.176388	-0.39846	-0.200418	-0.0340829	-0.0695969	-0.482876	0.0591328	-0.0479138	-0.0740356	0.108129	-0.0972178	-0.207354	-0.0919488	-0.138519	-0.100282	0.0649693	0.351054	0.420885	0.392067	0.73115
ENSG00000001631	KRIT1	Donor 1	siClock	16	-0.018352	0.113865	-0.276146	-0.168723	0.00169333	-0.0101505	-0.149842	0.120997	-0.162779	-0.179515	0.0703247	0.106694	0.0864448	0.0196064	-0.0839001	0.170446	0.0167482	0.0146577	0.0760483	0.0933327	-0.0172135	0.137922	0.0328878	-0.572131	-0.00929707	0.109229
ENSG00000001631	KRIT1	Donor 1	siCtrl	16	-0.0272434	0.00276647	-0.755986	-0.249831	-0.00787396	0.0471414	0.000169083	0.195118	-0.126996	0.0268246	-0.111043	0.15429	0.0818528	-0.0349727	-0.00688986	-0.00179277	0.10111	0.140966	-0.0993386	-0.00665781	-0.041104	0.119808	0.0660648	0.000326666	0.0350815	-0.210122
ENSG00000001631	KRIT1	Donor 2	siClock	16	0.00690626	0.102672	-0.173348	0.0219232	0.100671	0.0541785	0.175801	-0.0358382	-0.0377437	-0.108327	-0.225768	-0.00134738	0.0438012	0.0992866	-0.353297	-0.0147404	0.162421	0.0659397	0.128087	0.147001	-0.0125495	-0.0133362	-0.0437237	0.0936129	0.0263389	-0.029059
ENSG00000001631	KRIT1	Donor 2	siCtrl	16	-0.00059044	0.111207	-0.0259938	-0.0859316	0.024456	0.18426	0.0122715	-0.0382624	-0.220862	-0.0753971	-0.123042	-0.456721	0.19616	0.202747	0.0874418	0.0941146	0.0639044	0.0268213	-0.0681902	0.114344	-0.0536536	-0.0684099	-0.0679914	0.209548	0.00186167	-0.0594422
ENSG00000002016	RAD52	Donor 1	siClock	16	-0.0498148	-0.197978	-0.885458	-0.297427	-0.169875	0.164892	0.0274142	0.24678	-0.595609	-0.160833	0.0122896	0.481796	0.206413	0.0475649	0.0952107	0.0645977	-0.0486763	0.1865	-0.0191086	0.00919106	-0.367533	0.140838	0.0968044	-0.32319	0.0893877	-0.0493632
ENSG00000002016	RAD52	Donor 1	siCtrl	16	-0.0322657	0.0507198	-0.705954	-0.230209	-0.242151	-0.246866	-0.105486	0.0826295	0.0118329	-0.08408	0.164469	0.0233087	0.182911	-0.0396349	0.124673	0.0020551	0.184643	0.25808	-0.215826	-0.328902	0.0237195	0.0257243	0.262635	-0.0622645	0.195167	-0.137837
ENSG00000002016	RAD52	Donor 2	siClock	16	0.00391246	0.338434	-0.530392	-0.664941	0.0658403	-0.0144229	0.588549	0.245908	0.0759929	-0.477436	0.0477363	-0.0920838	0.270536	-0.219262	-0.0160306	0.111195	-0.338148	0.00392617	0.173316	0.559335	-0.0198257	-0.203244	-0.431669	0.026689	0.29492	0.302888
ENSG00000002016	RAD52	Donor 2	siCtrl	16	-0.0165977	0.215394	-0.21719	-0.179389	-0.00632634	-0.206737	0.350193	0.074436	-0.631235	-0.265174	0.00958713	-0.0300335	-0.0892327	0.324435	0.192541	-0.0602842	0.0934032	0.267988	0.172455	0.0781856	-0.060471	-0.512106	-0.182953	0.010676	0.22375	0.0131449
ENSG00000002330	BAD	Donor 1	siClock	16	0.0119654	-0.240759	-0.0151889	-0.0616105	0.161168	-0.0842831	0.00215214	0.0599483	0.0162164	0.0341256	-0.0556265	-0.084627	-0.0395007	-0.0582312	0.0776027	-0.307677	0.0459901	0.108336	0.116453	-0.000754443	0.0188732	0.0716217	0.054723	0.207061	0.147161	0.12596
ENSG00000002330	BAD	Donor 1	siCtrl	16	0.00680698	0.0955717	0.078397	0.0559806	-0.00929838	-0.00133178	0.0209222	-0.288993	-0.00285695	-0.0477063	-0.152104	-0.14817	-0.0443014	0.063314	0.106802	0.109841	0.1242	-0.0434529	0.155051	-0.0759681	0.0705103	0.0923528	-0.117882	-0.158459	0.0838414	0.203914
ENSG00000002330	BAD	Donor 2	siClock	16	-0.0099716	-0.0518045	-0.146628	-0.105249	-0.0346541	0.00578993	0.0518206	-0.0112493	0.0710733	-0.173976	-0.210755	-0.101621	0.0701712	-0.00508101	0.34015	-0.0194625	0.00634296	0.153985	-0.0439707	0.0484702	-0.12509	0.00602665	0.0295317	-0.0941302	0.0513813	0.0396377
ENSG00000002330	BAD	Donor 2	siCtrl	16	-0.00222688	0.032729	-0.0125888	0.189791	-0.192457	-0.202107	-0.0473474	-0.153986	-0.0429561	0.0532256	0.177006	0.0953835	-0.0393629	-0.13736	-0.0699377	0.0481475	0.123773	0.117412	-0.182305	0.119296	0.167372	-0.0236021	-0.0168409	0.0136749	0.0214571	-0.0940894
ENSG00000002549	LAP3	Donor 1	siClock	16	0.0364294	0.0403863	0.00558022	0.136707	0.227896	0.0294201	-0.0812499	0.0427764	0.159451	0.0745158	-0.0212124	-0.15803	-0.159154	-0.0383662	-0.105539	-0.102336	-0.0753754	-0.0308411	0.0906429	-0.0665953	-0.0156966	0.119827	0.303029	0.00631063	0.230549	0.29804
ENSG00000002549	LAP3	Donor 1	siCtrl	16	0.0348916	0.0909378	-0.144679	0.0311286	0.133083	0.174655	0.0136701	0.0162787	0.153723	0.0577454	-0.155607	-0.130418	-0.101013	-0.00237398	-0.106423	-0.119927	-0.033553	-0.0411239	-0.0377234	-0.105247	0.130703	0.218872	0.128314	0.168109	0.256087	0.27707
ENSG00000002549	LAP3	Donor 2	siClock	16	0.0200897	-0.124916	0.00732027	0.186427	0.182197	0.271931	0.0785833	0.137725	-0.0283746	0.0492424	-0.211811	-0.0290874	-0.0864889	-0.0616036	-0.140201	-0.0301072	0.0617072	0.0563423	0.134483	-0.123624	-0.114155	0.0191389	-0.00758853	0.126675	0.0564273	0.0919974
ENSG00000002549	LAP3	Donor 2	siCtrl	16	0.0124396	-0.0521313	-0.0245282	0.21516	0.079833	0.244296	0.171698	0.219662	-0.0776579	0.0337298	-0.0692551	-0.296185	-0.170387	0.0168827	0.00862973	0.0267921	0.0214197	0.0906502	0.0221203	0.0206943	-0.137348	-0.0384958	0.00838844	0.103685	-0.142192	0.0355285
ENSG00000002822	MAD1L1	Donor 1	siClock	16	0.0124377	-0.253946	-0.150723	0.313758	0.197461	-0.0606836	0.236059	0.214182	0.245683	-0.143901	-0.314679	0.048365	-0.0226941	0.0238084	-0.161954	-0.00488913	-0.0132195	-0.199493	0.131404	-0.0505789	0.0242177	0.0432202	-0.0295987	0.199515	-0.0417231	0.0813529
ENSG00000002822	MAD1L1	Donor 1	siCtrl	16	0.0285209	0.0453894	0.20017	0.21349	0.181958	0.177143	0.156337	0.025609	0.0296644	0.0136769	-0.168288	-0.165867	-0.0496245	0.048157	0.0827995	-0.0722757	-0.169944	0.00297639	0.0357585	-0.215329	0.030431	-0.0232216	0.0687962	-0.0741368	0.190041	0.149311
ENSG00000002822	MAD1L1	Donor 2	siClock	16	0.00154252	-0.17012	-0.175854	0.00495706	0.158214	0.185767	-0.0355843	0.336677	-0.0812528	-0.187128	0.0919504	-0.0204296	-0.15359	-0.204635	0.236167	0.00880891	0.0494171	-0.0305243	0.0274485	-0.0136278	0.0310494	-0.0252136	-0.0834217	0.135851	0.0397102	-0.086074
ENSG00000002822	MAD1L1	Donor 2	siCtrl	16	0.010962	-0.332862	-0.16763	0.136661	0.119493	0.274291	0.282483	0.129256	0.0318778	-0.153693	-0.154569	0.26718	-0.135031	-0.15646	-0.161647	0.128791	-0.0220628	-0.0210456	-0.12077	-0.00410668	0.0176897	0.0447399	0.15354	-0.057653	0.20243	-0.0268515
ENSG00000002834	LASP1	Donor 1	siClock	16	0.0224918	0.081561	-0.00128823	0.250296	0.316787	0.278252	0.203302	-0.00222468	0.0650816	0.00947628	-0.0597396	-0.0895307	-0.130812	-0.144533	-0.0439937	-0.0955484	0.0427275	-0.0592316	0.0327986	0.155502	0.0170281	-0.108876	-0.0691392	0.146557	-0.136952	-0.0952064
ENSG00000002834	LASP1	Donor 1	siCtrl	16	0.0328452	0.205451	0.16211	0.233665	0.29317	0.26093	0.183808	0.087637	0.13704	0.076361	-0.059218	-0.183147	-0.167087	-0.0970849	-0.105085	-0.142811	-0.000176845	0.0200676	0.0341895	-0.0233157	0.0396645	-0.0491992	-0.0439088	-3.95584e-05	0.0210663	-0.0629549
ENSG00000002834	LASP1	Donor 2	siClock	16	-0.0015315	-0.275798	-0.245978	0.00903162	0.341958	0.337689	0.230703	0.213344	0.0820014	-0.104358	0.0248443	-0.117964	-0.108726	-0.104484	0.180797	-0.119051	0.0117545	0.0142151	-0.0440938	-0.045647	-0.133043	-0.0460847	0.0286897	0.0369711	-0.104144	-0.100914
ENSG00000002834	LASP1	Donor 2	siCtrl	16	0.00937211	-0.18736	-0.230755	0.0127039	0.194898	0.314112	0.351712	0.142071	0.0744415	0.135953	-0.0141865	0.139368	-0.166969	-0.111416	-0.216618	-0.136729	-0.048151	-0.00722102	-0.0602339	0.0144822	-0.0691533	0.00468164	0.137035	0.114688	-0.0250459	-0.128006
ENSG00000002919	SNX11	Donor 1	siClock	16	0.0137625	-0.208938	0.0574718	0.207618	0.378354	0.130045	-0.0511168	0.0898137	-0.0641977	0.103844	-0.127391	-0.0685092	0.0448885	-0.113085	-0.0602238	0.029392	-0.111452	0.0446106	-0.0210035	-0.0354779	0.0510451	0.129616	0.136917	-0.310657	0.115968	-0.00346736
ENSG00000002919	SNX11	Donor 1	siCtrl	16	0.0147504	0.0529035	-0.237059	0.245509	0.172421	0.19205	0.174955	0.0111548	-0.0491621	-0.0204018	-0.200121	0.110238	-0.0492019	-0.105443	0.0321141	0.14869	-0.094601	-0.19705	0.0111668	-0.0395851	-0.0299423	0.195011	0.0239143	-0.0749267	0.0875212	0.00860526
ENSG00000002919	SNX11	Donor 2	siClock	16	0.0157383	0.0272003	-0.0416844	0.36962	0.130035	0.154003	0.0573159	-0.0860622	-0.0864518	0.0135437	-0.132073	-0.141406	0.0194277	0.0784938	-0.0263846	-0.0422009	-0.0422624	0.0429439	0.0441652	-0.0042255	-0.0662633	0.000519698	0.0487986	-0.0233608	-0.0474725	0.14724
ENSG00000002919	SNX11	Donor 2	siCtrl	16	0.00968759	0.0475981	0.0453669	0.401016	0.0345938	0.145572	0.119801	-0.0434763	-0.122558	0.0344652	-0.0847322	-0.290846	-0.0621653	0.00460648	0.00981089	0.00669388	0.115171	0.299656	-0.0459228	-0.00949401	-0.013802	-0.129445	-0.160119	0.102567	-0.0515898	-0.110579
ENSG00000003056	M6PR	Donor 1	siClock	16	0.0152663	-0.0347474	-0.0134187	0.0670067	0.183352	-0.0197925	-0.0618617	0.048492	-0.0780777	0.0185281	-0.0647608	-0.0134461	0.029657	0.0330024	-0.0693681	-0.00836715	-0.0818401	-0.0419607	0.0414289	-0.0764197	0.0399616	0.0398557	0.0826247	-0.00684811	0.172651	0.196007
ENSG00000003056	M6PR	Donor 1	siCtrl	16	0.0223195	0.0150056	-0.177076	0.0600455	0.279658	0.191865	-0.0515697	-0.00717299	-0.0894969	-0.0232125	-0.0577767	-0.0881956	-0.0195882	-0.0916738	0.00977341	0.0493124	-0.0207255	-0.0335584	-0.0830081	0.0109619	0.0606635	0.152058	0.0452417	0.0927588	0.105933	0.227766
ENSG00000003056	M6PR	Donor 2	siClock	16	0.0302747	0.161923	0.0290917	0.237962	0.158232	0.132679	0.0280689	-0.000950798	-0.127941	-0.0866268	-0.0393602	-0.128576	0.0115353	-0.0733978	-0.0765257	-0.0121597	0.0897345	-0.0119916	0.00476093	0.0223054	-0.00589081	-0.0381845	0.0763317	0.0980591	0.143572	0.164218
ENSG00000003056	M6PR	Donor 2	siCtrl	16	0.0355334	0.0786183	0.110182	0.304612	0.168394	0.137627	0.0446507	0.0255872	-0.128115	-0.122228	-0.0126752	-0.265469	-0.0403984	-0.124512	-0.00655584	-0.0285646	0.121018	0.242555	0.000493529	-0.0496027	-0.200236	0.0183178	0.100896	0.0922499	0.114373	0.307117
ENSG00000003137	CYP26B1	Donor 1	siClock	3	0.0672927	1.46598	1.2347	-0.413659	-1.23599	-0.876804	-0.184974	0.811396	0.403085	0.262374	0.126349	-0.28887	-0.529712	-0.187715	0.280225	0.143443	-0.53687	-0.188207	-0.0191269	0.124697	-0.0297245	0.383355	0.209783	0.688855	0.107921	-0.068194
ENSG00000003137	CYP26B1	Donor 1	siCtrl	3	0.0842973	1.29221	1.54444	-0.269456	-1.16662	-0.926364	-0.479491	0.739529	0.771159	0.474343	0.0792657	-0.715674	-0.4637	-0.645278	-0.170448	0.0257669	0.124475	0.183261	0.162073	0.240294	0.333699	0.201863	0.432169	0.3442	0.0151101	-0.0193989
ENSG00000003137	CYP26B1	Donor 2	siClock	3	-0.00750177	0.411223	0.508699	-0.828582	-1.07985	-0.521448	0.121848	0.486294	0.166931	-0.101047	-7.28975e-06	-0.217969	-0.151501	0.172882	0.134783	-0.121977	0.00931381	0.521443	0.0417359	-0.0614766	-0.0602732	-0.249296	-0.0325353	0.163381	0.418191	0.081692
ENSG00000003137	CYP26B1	Donor 2	siCtrl	3	0.00464215	0.815563	0.785338	-0.257036	-2.30688	-0.654599	-0.311631	0.0918714	-0.0419085	0.489074	0.774371	0.432058	-0.244939	-0.0180476	-0.330619	-0.387771	-0.0682065	0.42373	-0.161904	-0.157681	0.343534	0.102232	0.138645	0.434566	0.318543	-0.092251
ENSG00000003249	DBNDD1	Donor 1	siClock	16	0.0173662	0.297676	0.025233	-0.101819	-0.0939025	-0.470452	-0.188896	0.155436	0.236558	0.0410549	0.303666	-0.196058	-0.242646	0.0626609	0.0987073	-0.14072	-0.0700817	0.0228794	0.148641	-0.298532	0.0774364	-0.0976762	-0.00837182	0.51465	0.30671	0.0520008
ENSG00000003249	DBNDD1	Donor 1	siCtrl	16	0.0367708	0.122352	0.351663	0.263763	-0.0648812	-0.253794	-0.402432	0.000724313	0.34926	-0.0711987	0.405746	-0.308764	-0.0839021	0.0371968	-0.126301	-0.0117869	-0.363964	0.0790768	-0.0480965	-0.0473741	0.253327	-0.169511	0.286239	0.153124	0.408608	0.160198
ENSG00000003249	DBNDD1	Donor 2	siClock	16	-0.00864752	0.222639	0.361817	-0.194269	-0.0971515	0.0312849	-0.0955851	-0.114672	-0.323164	-0.0506221	0.0186779	-0.226224	-0.0242196	-0.266653	0.332932	0.27442	0.0170817	0.261254	0.32149	0.408043	-0.328354	-0.022124	-0.173395	-0.20225	-0.142454	-0.20469
ENSG00000003249	DBNDD1	Donor 2	siCtrl	16	0.0392241	0.663104	0.407616	0.37033	-0.0721654	-0.250488	-0.184515	-0.0499188	-0.362245	-0.108485	-0.04745	0.339333	-0.202428	-0.307303	0.0152758	0.201277	0.0574373	0.0480287	0.121312	0.067695	0.122862	0.0825349	0.0336924	-0.0897448	-0.0440498	0.168896
ENSG00000003393	ALS2	Donor 1	siClock	16	-0.000622403	0.116099	-0.165765	0.093402	0.115317	0.0973302	-0.062335	-0.112165	-0.0227486	0.0528692	-0.0654579	-0.0275596	-0.0561489	0.102317	-0.0504413	0.0981228	-0.0372383	-0.00330578	-0.0736486	0.126554	0.00706827	-0.000212513	0.01844	-0.165521	-0.00010129	-0.000430347
ENSG00000003393	ALS2	Donor 1	siCtrl	16	0.00633752	0.0682901	-0.370108	0.0599608	0.220035	0.156655	-0.0865397	-0.0183432	-0.0639495	-0.0507045	0.0194191	-0.0647729	-0.0157792	-0.024809	-0.0488832	0.0516049	0.0354486	-0.04421	0.0789285	0.0100085	-0.0442573	0.0974779	0.103273	-0.0471196	-0.00582021	0.142633
ENSG00000003393	ALS2	Donor 2	siClock	16	0.0316811	0.271697	0.0130915	0.221387	0.0892989	0.0842557	-0.0327911	-0.0671081	-0.0315628	0.0511989	-0.0899572	-0.0768284	0.0116037	0.121411	-0.326753	-0.0191176	0.0647575	-0.0700146	-0.119715	-0.0626369	0.113814	0.0464215	0.110778	0.285761	0.0940299	0.109007
ENSG00000003393	ALS2	Donor 2	siCtrl	16	0.0246388	0.304503	0.212765	-0.0474505	0.169054	0.100673	-0.0725547	-0.0758713	-0.0307489	0.0135901	-0.0493769	-0.339633	-0.0498327	0.069975	0.0119257	0.0199676	0.0988223	0.000736765	0.0190826	-0.132842	0.0449051	0.06585	0.117717	-0.00251543	0.0953695	0.0718585
ENSG00000003402	CFLAR	Donor 1	siClock	16	0.0023502	-0.0937679	0.140896	0.221103	-0.00624828	0.059891	-0.120481	-0.0792505	-0.145956	-0.0481192	-0.017042	0.0165386	-0.0886215	0.0460073	0.0420274	0.0881963	-0.00574428	0.0474309	-0.0306608	0.0759742	0.00496848	0.0271562	-0.00258685	-0.102515	0.0665993	-0.0370412
ENSG00000003402	CFLAR	Donor 1	siCtrl	16	0.00791358	-0.0920271	0.0346631	0.0745689	0.0888705	0.0461263	0.0184256	-0.00593652	-0.0926823	-0.0866401	-0.128854	-0.14751	0.0687633	-0.0771478	0.121794	0.0626466	0.0206927	0.0874378	-0.0792337	0.10406	-0.056184	-0.0142033	0.143933	0.0615907	0.0457405	-0.00105473
ENSG00000003402	CFLAR	Donor 2	siClock	16	0.00063317	0.000960534	-0.0646495	0.0878158	0.0515801	-0.19597	-0.126984	-0.0226603	0.187261	-0.0272877	0.0295763	0.0498433	0.0229311	-0.0492747	-0.178918	0.00748493	0.039073	0.054171	-0.0118436	0.0259953	0.0295393	0.0861784	0.0825912	0.022986	0.00951809	-0.0940888
ENSG00000003402	CFLAR	Donor 2	siCtrl	16	-0.0122928	0.0325404	0.0734567	-0.0350676	-0.0965053	-0.25653	-0.151462	-0.0548737	-0.0264997	0.0636453	0.0930384	-0.15069	0.126628	0.111995	0.0239169	0.0546698	0.0522251	-0.0479323	-0.0555873	-0.022778	0.00863707	-0.0245202	0.142342	-0.00142356	-0.0616754	-0.10487
ENSG00000003436	TFPI	Donor 1	siClock	16	-0.0448402	-0.249944	-0.242114	-0.301844	-0.180107	0.119848	-0.0295946	0.317914	0.102682	0.220914	0.292674	-0.0874881	0.16922	0.0197009	-0.16459	0.0331757	-0.0549196	0.160111	-0.0638842	-0.0362377	-0.112887	-0.0994965	-0.111701	-0.718223	-0.149273	0.0450599
ENSG00000003436	TFPI	Donor 1	siCtrl	16	-0.061817	-0.171942	-0.879852	-0.614438	-0.035144	0.166922	0.148126	0.413217	0.0444388	0.127399	-0.116605	0.182988	0.283553	-0.00381563	0.156855	0.236103	-0.159528	0.0123778	-0.304269	-0.0233721	-0.226254	-0.193228	-0.0737115	-0.208196	-0.182658	-0.12439
ENSG00000003436	TFPI	Donor 2	siClock	16	-0.0335802	-0.35947	-0.39695	-0.399959	-0.156469	0.134902	0.150611	0.268803	0.0908411	0.37404	0.0837423	0.0528647	0.120451	0.289506	-0.696372	0.0239729	0.155224	-0.0868201	-0.14119	-0.216594	0.0345195	-0.126243	0.0830077	-0.0190923	-0.0708297	-0.0320038
ENSG00000003436	TFPI	Donor 2	siCtrl	16	-0.0753158	-0.566161	-0.491859	-0.605267	-0.32866	0.155294	0.152126	0.366603	0.27654	0.350535	0.177586	-0.546907	0.343608	0.223977	0.070076	0.114948	-0.000416158	-0.00772692	-0.200392	-0.0318528	-0.258811	-0.205381	-0.191836	-0.237927	-0.350492	-0.0904969
ENSG00000003509	NDUFAF7	Donor 1	siClock	16	-0.0138593	-0.0278304	-0.151219	0.0645685	-0.237985	0.0195175	-0.218194	0.264021	-0.175786	0.0642377	0.0416813	-0.0126778	0.0560255	-0.0971591	0.121727	-0.0561076	0.101393	-0.0114336	-0.041441	0.14878	0.0383016	0.142406	0.0335131	-0.430814	0.138782	-0.120788
ENSG00000003509	NDUFAF7	Donor 1	siCtrl	16	-0.015902	-0.125368	-0.683304	0.0818533	-0.0997238	-0.0666704	-0.126932	0.0715566	-0.200852	0.0708682	0.162137	0.176684	0.0249761	-0.125605	0.00736682	-0.00534892	0.0669556	0.110966	0.0430797	-0.177984	-0.0871037	0.195647	0.175053	-0.0145107	-0.0293219	0.158032
ENSG00000003509	NDUFAF7	Donor 2	siClock	16	0.00599521	0.268326	-0.021893	0.0482751	-0.252211	-0.210731	-0.164712	0.189127	0.187316	-0.245683	0.307835	-0.187856	-0.0429045	0.0180568	-0.324119	-0.0124757	0.0315791	0.254576	0.00382087	0.179466	0.223921	-0.0325673	-0.0122975	-0.190773	0.0193482	0.116457
ENSG00000003509	NDUFAF7	Donor 2	siCtrl	16	0.00186103	0.190379	0.00764971	0.0947942	0.0383264	-0.279335	0.0299014	0.0630492	-0.367135	-0.00925569	0.0559676	-0.258817	0.078743	0.0672478	0.05486	0.0821778	0.0635311	0.127098	0.0494329	0.017924	0.0074173	-0.21385	0.0969824	0.0723909	-0.081401	0.0584463
ENSG00000003756	RBM5	Donor 1	siClock	16	-0.0280154	-0.0518263	-0.44949	-0.0776346	-0.278782	0.0110182	-0.18942	0.269634	-0.247205	-0.0339634	-0.159864	0.175617	0.0686877	-0.0267514	0.131796	0.142675	0.105434	0.0710772	-0.130869	0.0966041	-0.039456	0.0841788	0.0243482	-0.12417	0.112907	-0.184928
ENSG00000003756	RBM5	Donor 1	siCtrl	16	-0.0205301	-0.0518148	-0.457567	-0.0460223	-0.242292	-0.167814	-0.113288	0.116824	0.0762303	-0.110808	-0.00620185	-0.147857	0.153486	-0.0398771	0.118097	0.00645648	-0.0154455	0.180217	-0.0872357	0.0212483	0.212326	0.138473	0.14288	-0.0543075	0.0270059	-0.165966
ENSG00000003756	RBM5	Donor 2	siClock	16	0.00746314	0.3478	-0.229199	-0.155874	-0.0710965	-0.253567	0.049963	0.0274528	0.229521	-0.34045	0.0547261	-0.0557643	0.270313	-0.226236	-0.0275787	0.155018	-0.155394	0.0769417	-0.0213417	0.324335	-0.00711425	-0.00126579	-0.167162	0.0540823	0.145511	0.162957
ENSG00000003756	RBM5	Donor 2	siCtrl	16	-0.0196292	0.348613	-0.0847218	-0.242204	-0.0911129	-0.347129	-0.15839	-0.00505786	-0.239226	-0.0420037	0.0766888	-0.114547	0.193558	0.10747	0.217648	-0.0114524	-0.0602637	0.184072	0.094045	-0.00260232	0.0323139	-0.0498002	-0.181104	-0.0429491	-0.0102559	-0.0623194
ENSG00000004059	ARF5	Donor 1	siClock	16	0.0104399	0.0551217	0.0425197	-0.0272415	0.0740994	0.0377735	-0.00362522	-0.0540937	0.0900212	-0.0376143	-0.0184979	-0.167673	-0.0574196	-0.0387549	-0.00469151	-0.0551388	0.133272	0.0250339	0.0228357	0.0509321	0.0572589	0.0646574	0.00381111	0.00160597	0.0463178	0.0204874
ENSG00000004059	ARF5	Donor 1	siCtrl	16	0.0138026	0.263871	0.0427468	0.164626	0.0245297	-0.00823311	-0.00773565	-0.133564	0.0502657	-0.129769	-0.0489517	-0.0690843	-0.197557	0.100032	-0.0080106	0.0102067	0.102625	0.00711911	0.0549442	-0.0144301	0.11548	0.0614681	-0.0411391	-0.0612562	0.0831254	-0.0162456
ENSG00000004059	ARF5	Donor 2	siClock	16	0.00996816	0.00701898	-0.0514357	0.0351014	0.0508052	0.147219	-0.0219506	-0.0828636	0.0574969	-0.204795	-0.0133497	-0.000784011	0.0514437	-0.0616976	0.0629705	-0.0849251	0.0276051	0.0306204	-0.111695	0.0486964	0.0555914	0.0670046	0.181542	-0.0169487	0.0262758	0.0502585
ENSG00000004059	ARF5	Donor 2	siCtrl	16	0.0228854	0.142675	-0.108392	0.195631	0.0327963	-0.030692	0.055917	-0.0037934	0.0171325	0.0687871	-0.0715883	0.0957197	-0.0855516	-0.212194	-0.0722891	0.0194968	0.00987263	-0.0522723	0.0188616	0.0763694	0.0969542	0.0547243	-0.0406518	0.182959	0.0763145	0.10535
ENSG00000004139	SARM1	Donor 1	siClock	16	0.0184955	-0.107852	-0.095879	0.225326	0.221587	0.484139	0.227142	0.215391	-0.069798	-0.0502364	-0.332118	-0.189803	-0.24996	-0.0663264	0.0980804	0.019888	0.0771366	0.0730067	-0.136347	0.136012	0.137144	0.0403975	-0.0942314	-0.0562949	0.0786065	-0.122624
ENSG00000004139	SARM1	Donor 1	siCtrl	16	0.00431449	-0.14481	-0.149042	0.344132	0.312943	0.354506	0.317905	-0.0879887	-0.0676507	-0.155695	-0.192431	-0.374463	-0.225578	0.184627	-0.0112807	0.203657	0.133761	0.201543	0.0673245	-0.143769	-0.0187001	-0.0611548	-0.273873	-0.0202193	-0.16015	0.0742682
ENSG00000004139	SARM1	Donor 2	siClock	16	-0.0033778	-0.125137	-0.079491	-0.087216	0.114069	0.23441	0.228394	0.0969068	-0.0950887	-0.200299	-0.226934	-0.11153	0.0187138	0.15067	0.465959	0.0217904	-0.205233	-0.119331	-0.1291	-0.11013	0.0144402	-0.035635	-0.0116053	0.0401977	0.064866	0.00186882
ENSG00000004139	SARM1	Donor 2	siCtrl	16	-0.0127301	-0.113208	-0.250678	0.0258011	0.229341	0.203808	0.189903	0.0653949	0.0158904	-0.310925	-0.227768	-0.026785	-0.0429544	0.0505406	0.0988133	0.078955	0.0570426	0.119268	-0.0273454	-0.0360515	0.11166	0.0744587	-0.128759	-0.163657	-0.059661	-0.251336
ENSG00000004142	POLDIP2	Donor 1	siClock	16	0.00796457	0.0604732	-0.124511	0.074924	0.151891	0.0272165	-0.051728	0.0552824	0.085233	-0.0230675	0.0677572	-0.0379888	-0.0466997	0.0664035	-0.0467515	-0.135194	0.000101542	-0.0115155	-0.0467432	-0.0397301	0.0569741	-0.0411293	0.0283173	-0.0419446	0.060053	0.111492
ENSG00000004142	POLDIP2	Donor 1	siCtrl	16	0.0111512	0.106315	-0.0630795	0.0163948	0.117403	0.167635	0.0560402	0.0290282	0.00911562	-0.0752952	-0.010953	-0.00748798	-0.0536501	0.0267736	-0.123673	-0.0151629	0.0950273	-0.0462483	-0.0271959	-0.0755933	0.0423653	0.0499196	-0.0299491	-0.0187377	0.0719648	0.0378231
ENSG00000004142	POLDIP2	Donor 2	siClock	16	0.000778762	-0.0923831	-0.127802	-0.122259	0.107483	0.246155	0.168087	0.0707803	-0.042244	-0.144199	0.00294352	-0.102608	-0.0538614	-0.0624843	-0.00272371	0.00147765	0.0565294	0.0765883	0.111826	0.0391903	-0.0504353	-0.0479645	0.0493829	-0.0365498	-0.0521531	0.0266936
ENSG00000004142	POLDIP2	Donor 2	siCtrl	16	0.0101125	-0.0330624	-0.0696749	0.0601659	0.0723115	0.0859366	0.157736	0.0469597	0.0920721	-0.030175	-0.120116	-0.0836344	-0.0417147	-0.0857095	0.0345026	0.0122969	-0.0140102	0.0818929	-0.0359133	0.106307	-0.112506	-0.0330648	-0.0248541	-0.0151287	0.112008	0.0901862
ENSG00000004399	PLXND1	Donor 1	siClock	16	0.0120814	0.0143364	-0.14688	-0.013088	-0.0121552	-0.00923949	0.0613722	-0.0131319	-0.106398	0.037345	-0.144362	-0.117579	-0.196759	-0.0166571	0.166476	-0.0793957	0.176989	0.14154	-0.122595	0.117473	-0.00366057	-0.0698538	0.0402723	0.44187	0.162598	-0.00648146
ENSG00000004399	PLXND1	Donor 1	siCtrl	16	0.0143751	-0.0505889	0.443565	0.0390375	-0.022592	-0.0389059	0.0267678	-0.165144	-0.071872	0.038214	-0.110816	-0.247979	-0.216743	-0.0375479	0.123166	0.0570519	0.173062	0.187228	0.046588	0.120193	0.0471563	-0.0944265	0.0223355	-0.0485412	0.148279	-0.00810932
ENSG00000004399	PLXND1	Donor 2	siClock	16	0.00222189	-0.0364557	-0.259013	0.00874549	0.240074	0.123303	0.084775	-0.0333397	-0.0445821	-0.0952662	-0.15579	-0.188443	-0.128402	-0.0126097	0.455609	-0.0378266	-0.018188	0.0966061	-0.00562804	0.0223144	-0.108998	-0.132919	0.0704537	0.0648151	0.178196	-0.0318829
ENSG00000004399	PLXND1	Donor 2	siCtrl	16	0.0280926	-0.140402	-0.201781	0.173148	0.105962	0.166689	0.0917295	-0.0734896	-0.0182054	-0.0787456	-0.109886	0.38565	-0.155175	-0.121466	-0.205805	-0.0948903	-0.0591616	-0.0516857	-0.0786605	0.0201896	0.205473	0.0710447	0.221502	0.289789	0.347988	0.0125054
ENSG00000004455	AK2	Donor 1	siClock	16	0.00614137	0.0055837	0.0687264	0.176905	0.0667317	0.0903509	0.0210611	0.0207092	0.0647955	0.0738464	0.0107191	-0.00832532	-0.0771602	-0.0721068	-0.029843	-0.0148871	-0.0436568	-0.151653	0.144733	0.07017	0.0686468	0.107907	-0.129754	-0.302475	-0.0487345	0.0412433
ENSG00000004455	AK2	Donor 1	siCtrl	16	0.0118783	0.10102	-0.313158	0.00733907	0.199689	0.113037	-0.108614	0.176599	0.16953	0.1137	-0.0181459	0.00161775	-0.0238039	-0.0649935	-0.165915	-0.0252426	-0.0571157	-0.0816066	-0.14813	0.0447797	0.0214842	0.0845421	0.218851	0.0041996	-0.0254271	0.0727199
ENSG00000004455	AK2	Donor 2	siClock	16	0.0197437	-0.0321369	-0.0560323	0.159727	0.145322	0.172547	0.113209	-0.0387603	0.0385258	0.0374487	0.0109927	-0.0554109	0.070695	-0.0406795	-0.309207	-0.10196	0.111527	0.00163332	-0.0195944	-0.0347366	-0.0220112	0.0240219	0.0282184	0.0584114	0.0723893	0.159453
ENSG00000004455	AK2	Donor 2	siCtrl	16	0.00532077	0.113832	-0.054386	0.126116	0.069853	0.090306	0.058187	0.0229355	0.0170756	0.0842812	-0.0793353	-0.396625	0.10021	0.00399356	0.00670537	0.0461882	0.0517852	0.162967	0.0251385	-0.134356	-0.11551	0.0158099	0.0306352	0.0180723	-0.142213	0.0113539
ENSG00000004478	FKBP4	Donor 1	siClock	16	-0.0019001	-0.0723003	-0.0668274	-0.112924	-0.0126651	-0.0161896	-0.0789346	0.0432526	0.0357325	-0.150845	-0.16146	-0.00244366	0.00184788	0.180165	0.278068	-0.0219008	-0.0882793	-0.11761	-0.113563	-0.00432908	0.0457094	-0.0656378	0.0161383	0.117324	0.15693	0.163239
ENSG00000004478	FKBP4	Donor 1	siCtrl	16	-0.00151744	0.00799969	-0.0905527	-0.114498	-0.0657043	0.0512323	-0.0350644	0.000999227	0.0220326	-0.216791	-0.0775315	-0.0387394	0.104077	0.224612	0.0543053	0.0112153	-0.146041	-0.0136802	-0.0196941	-0.0805876	0.0921007	-0.0486639	-0.0791758	0.0706901	0.20708	0.142445
ENSG00000004478	FKBP4	Donor 2	siClock	16	0.0190529	0.231266	0.0362117	0.121284	0.106617	0.257137	0.198123	0.13839	-0.226825	-0.129084	-0.282444	-0.296069	-0.136841	-0.123319	0.254971	0.179407	0.203597	0.125398	-0.0750982	0.121052	0.00501772	-0.0357179	-0.273393	-0.108606	0.0292121	0.156036
ENSG00000004478	FKBP4	Donor 2	siCtrl	16	0.0167651	0.151501	0.00357816	0.0404266	0.263574	0.189644	0.275111	0.0373638	-0.475689	-0.158861	-0.370769	-0.178329	-0.111962	0.0970589	0.233598	0.0655721	0.10012	0.152143	0.109367	0.0339418	-0.0811244	-0.0677162	-0.115145	-0.0983159	0.164356	0.159684
ENSG00000004487	KDM1A	Donor 1	siClock	16	0.0111036	0.0560556	-0.0618463	0.0985197	0.0553457	0.115027	0.0980297	0.103491	0.0628309	-0.0976707	-0.0459096	-0.0727439	-0.0930931	-0.0856811	-0.0237448	0.0264044	0.0347739	-0.000710434	0.0162345	0.00356681	0.109103	0.103515	-0.0770695	-0.0623115	-0.0218228	0.0372969
ENSG00000004487	KDM1A	Donor 1	siCtrl	16	0.00798293	0.113384	-0.195053	0.0204942	0.0645461	0.0044234	0.114643	0.0832375	0.079217	-0.00648488	0.0109791	-0.0760321	-0.159124	-0.0349918	-0.0781716	-0.015911	-0.0248099	0.174489	0.00918727	-0.0762875	0.0677186	0.0380749	0.162313	-0.0538731	-0.000135756	-0.0222603
ENSG00000004487	KDM1A	Donor 2	siClock	16	0.0171237	-0.00507105	-0.0211829	0.0689474	0.131089	0.184009	0.183574	0.0133791	-0.0231622	-0.000177481	-0.0127669	-0.194187	-0.0276761	-0.0793669	-0.196191	0.0392256	-0.0178627	0.103515	0.0177798	0.101143	-0.000831907	0.0539105	0.0326008	0.12626	-0.0117557	-0.0371068
ENSG00000004487	KDM1A	Donor 2	siCtrl	16	0.0142927	0.0669399	-0.0826046	0.101215	0.223594	0.160628	0.0858445	0.0740524	0.0296668	0.00471455	-0.0585155	-0.224338	-0.177438	-0.0327834	-0.0298542	0.0302875	0.0380059	0.246538	-0.0321495	0.0114216	-0.0889818	0.00695759	-0.108652	0.0709535	-0.017177	0.0589921
ENSG00000004534	RBM6	Donor 1	siClock	16	-0.00823517	0.00338431	-0.171103	-0.0171268	-0.278484	0.0314942	-0.171104	0.324957	-0.219208	0.150342	-0.0819522	0.157092	0.00806179	-0.159942	0.136989	-0.0217528	0.0748331	0.0425732	-0.0208789	-0.00356736	-0.0289411	0.0460041	-0.0930407	0.018813	0.0401027	0.026575
ENSG00000004534	RBM6	Donor 1	siCtrl	16	-0.0140451	-0.0373999	-0.259266	-0.119908	-0.251684	-0.157808	-0.217151	0.275688	0.0368864	-0.0134091	0.103018	-0.0708305	0.137492	-0.0781895	0.0660972	0.0997292	-0.103788	0.161634	-0.196983	-0.0382667	0.0532874	0.0453456	0.155752	0.0200275	0.0891467	-0.0505493
ENSG00000004534	RBM6	Donor 2	siClock	16	0.00962056	0.0742588	-0.0933569	-0.0681896	-0.0572812	-0.0197469	0.251938	0.133059	0.152503	-0.120458	-0.0124651	-0.172811	0.0163719	-0.105171	-0.00325632	-0.0645852	-0.0506769	0.042765	-0.0293194	0.307904	0.106601	-0.0441512	-0.212237	-0.00824617	0.0378895	0.179175
ENSG00000004534	RBM6	Donor 2	siCtrl	16	-0.00796626	0.26423	-0.0522704	-0.218423	0.0650673	-0.175047	0.0563347	0.188273	-0.144583	-0.0634906	-0.188927	-0.156345	-0.0402445	0.216544	0.0988644	0.0667214	-0.0392349	0.184818	0.0501286	0.0556132	-0.0938455	-0.0597107	-0.179481	-0.0337546	-0.0563887	0.0559956
ENSG00000004660	CAMKK1	Donor 1	siClock	1	-0.0646215	-1.40126	1.73561	0.553435	-0.486884	-0.494722	-0.582228	-1.13299	-0.570398	0.0187381	-0.470999	0.444476	1.19114	1.10054	0.142466	-0.0416727	-0.101052	-0.34372	-0.495456	0.154959	-0.418552	-0.345573	-0.26778	0.172178	-0.037293	0.0614978
ENSG00000004660	CAMKK1	Donor 1	siCtrl	1	-0.113688	-1.47457	1.70472	0.13428	-0.562795	-0.672266	-0.356154	-1.53669	-0.618709	-0.41469	-0.370425	0.602569	1.60847	1.74491	0.449987	0.0490635	-0.252668	-0.266121	-0.783575	-0.258094	-0.711519	-0.729214	-0.483695	-0.451783	0.294246	0.512507
ENSG00000004660	CAMKK1	Donor 2	siClock	1	-0.0540742	-0.553819	1.55249	0.269262	-0.0498089	-0.289136	-0.980706	-0.934212	-0.933999	-0.783564	-0.161077	0.501016	1.33601	0.650693	0.545531	0.350229	0.119013	0.0268596	-0.47195	-0.522252	-0.459698	-0.469219	0.14672	-0.172004	-0.247253	0.179024
ENSG00000004660	CAMKK1	Donor 2	siCtrl	1	-0.107758	-0.927654	1.37708	0.431404	-0.428122	-0.548634	-0.829064	-1.03458	-1.72262	-0.576032	-0.310329	1.06742	1.58465	1.2514	1.06483	0.447615	0.141751	-0.583198	-0.95918	-0.728315	-0.652893	-0.751	-0.140289	-0.192712	0.0603594	0.264167
ENSG00000004700	RECQL	Donor 1	siClock	16	-0.00809072	0.103606	-0.0938226	0.0210131	-0.0136151	0.173054	0.0648034	0.112732	-0.0114262	0.236729	0.227697	-0.0067117	0.00314309	-0.0557607	-0.191137	0.0136045	-0.133662	0.00213517	0.0898136	0.0406215	-0.0652441	0.0311028	-0.18599	-0.6085	-0.0628857	0.106432
ENSG00000004700	RECQL	Donor 1	siCtrl	16	-0.0120771	0.17009	-0.656133	0.0313796	0.0721873	0.188646	0.0192572	0.252255	0.0406643	0.184922	0.109402	0.211246	0.184467	-0.0602318	-0.111065	-0.0618795	-0.253149	-0.186284	-0.116804	0.0859617	-0.190947	-0.0658822	0.0445141	0.0142952	-0.167823	-0.0410158
ENSG00000004700	RECQL	Donor 2	siClock	16	-0.00679323	-0.273419	-0.366589	0.113647	-0.0106307	0.246062	0.217337	0.201186	0.126859	0.241125	-0.0163792	0.039716	-0.0312676	0.0512748	-0.615034	-0.0613892	0.115335	0.00301701	0.110766	0.0519469	-0.0369948	-0.189887	0.000538306	0.00866903	-0.0566087	-0.0391107
ENSG00000004700	RECQL	Donor 2	siCtrl	16	-0.0105112	-0.198754	-0.232031	-0.0435593	0.0284967	0.162443	0.174356	0.279691	0.171843	0.291501	0.14373	-0.544727	0.108943	-0.00464696	0.0151439	-0.0334702	-0.09371	0.0624251	-0.047007	-0.0811078	-0.184182	-0.0810234	-0.0789965	0.0997804	-0.133486	-0.044431
ENSG00000004766	CCDC132	Donor 1	siClock	16	-0.0112744	0.277011	-0.131673	-0.373049	-0.0356468	0.120831	-0.132551	0.0681984	-0.10284	-0.0548773	-0.0801654	0.0227786	-0.0278996	0.0890759	0.139331	0.0208549	-0.0277036	0.142935	0.0820203	-0.018179	-0.00858343	-0.0259007	0.0210802	-0.493139	0.0711271	0.175104
ENSG00000004766	CCDC132	Donor 1	siCtrl	16	-0.019284	-0.0243455	-0.752926	-0.112529	-0.0471654	0.0318523	-0.252787	0.185209	-0.0940472	0.0587214	0.248574	0.0210449	0.066071	0.0507981	0.0162914	0.0633529	-0.180111	-0.0962835	-0.0447606	0.0417714	0.00158213	0.0824471	-0.0340237	0.0891138	0.0619244	0.138126
ENSG00000004766	CCDC132	Donor 2	siClock	16	0.00217883	0.212112	-0.212542	-0.153365	-0.063966	0.0193967	0.176607	-0.0111508	0.129073	0.00501964	-0.0448027	-0.102483	-0.0549813	0.142306	-0.450757	0.0753328	0.117434	-0.0114554	0.16371	0.14088	0.0192576	-0.00710683	-0.133024	0.00508442	0.0387636	0.0551284
ENSG00000004766	CCDC132	Donor 2	siCtrl	16	-0.00223164	0.200119	0.0702763	-0.0736837	-0.014521	-0.122559	0.00343595	0.121913	-0.172758	-0.006852	-0.212776	-0.642168	0.224688	0.13135	0.281205	0.229144	0.0169408	0.107838	0.104995	-0.0849393	-0.093077	-0.116132	-0.112785	-0.017353	-0.0618312	0.18374
ENSG00000004776	HSPB6	Donor 1	siClock	16	0.00477238	-0.180369	-0.0201398	0.0477191	-0.114291	0.00809074	0.0907476	0.0739348	0.151504	-0.0457278	0.00855128	0.107863	-0.0133019	0.007089	0.066555	-0.220947	-0.0209221	-0.289176	-0.0182133	0.110963	0.0920367	-0.148109	-0.123696	0.643056	-0.0385754	-0.0553319
ENSG00000004776	HSPB6	Donor 1	siCtrl	16	0.0153166	0.0717011	0.696445	-0.1135	-0.118611	0.112492	-0.0865244	-0.0967664	0.213839	0.0416708	-0.138719	-0.159732	-0.321297	0.104963	0.21458	-0.0603888	0.072855	0.130168	-0.163548	-0.096582	0.188292	-0.0245403	-0.119832	0.021564	0.0764196	-0.0620326
ENSG00000004776	HSPB6	Donor 2	siClock	16	-0.00987875	0.101877	0.0626743	-0.312174	0.189206	-0.000459099	0.154707	0.203488	0.0704793	-0.264871	-0.0433203	-0.0928587	-0.316711	-0.123097	0.847685	-0.083401	0.00797326	0.101489	-0.106739	-0.0538041	-0.0965039	-0.0321095	-0.164416	-0.0459701	-0.122742	-0.127372
ENSG00000004776	HSPB6	Donor 2	siCtrl	16	0.0140426	0.256323	-0.0258088	0.0383426	-0.150714	-0.0275392	0.133335	0.035308	-0.187799	0.0853109	-0.244582	0.670343	-0.180113	-0.0509898	-0.160458	0.0642389	-0.0923089	-0.198968	-0.0679069	0.0666687	-0.110123	0.178768	0.180788	0.184912	0.0241221	-0.0700829
ENSG00000004779	NDUFAB1	Donor 1	siClock	16	0.0131345	0.034544	0.129788	-0.0260477	0.195797	0.111641	-0.0724426	0.186247	0.0393016	-0.0318578	-0.00414082	-0.00888718	0.103365	-0.0823902	-0.0922603	-0.125665	0.109099	-0.0120771	-0.18188	-0.0371692	0.0791821	0.0609687	-0.00362375	-0.323766	0.18136	0.0992783
ENSG00000004779	NDUFAB1	Donor 1	siCtrl	16	0.00527277	0.0717914	-0.350806	0.0789358	0.225686	0.0285404	-0.0996032	0.0847763	0.226548	0.0736781	0.0755709	-0.0662843	0.0160325	-0.0299902	-0.0818243	-0.0380336	-0.0723552	-0.078943	-0.0957697	-0.0252751	0.0648463	0.059849	-0.164237	0.0783896	0.19988	-0.0495831
ENSG00000004779	NDUFAB1	Donor 2	siClock	16	0.0163841	-0.0613084	-0.123886	0.138644	-0.0101123	0.310109	-0.0028282	0.135668	-0.00816636	0.105668	0.047264	-0.0526211	0.186688	-0.180099	-0.338994	0.0134409	-0.0428666	-0.0654845	-0.0068243	-0.0588762	0.104955	0.0326789	0.152346	0.144409	0.0254189	-0.0356192
ENSG00000004779	NDUFAB1	Donor 2	siCtrl	16	0.0169351	-0.0580231	0.0697342	0.251695	0.108663	0.130909	0.182852	-0.00152589	-0.0175248	0.105096	0.0715404	-0.368385	0.0820546	-0.191198	-0.0423623	0.0483475	0.125425	0.132578	-0.0591454	-0.0198961	-0.0633299	-0.207657	-0.0429065	0.0273466	0.045629	0.113461
ENSG00000004799	PDK4	Donor 1	siClock	10	-0.103748	0.046233	-0.976808	-0.960845	-0.651918	0.391518	0.22729	0.729025	0.196669	-0.0198141	-0.351562	-0.367984	-0.203394	-0.0734067	0.255595	0.311562	0.564969	0.378995	0.136933	0.640635	-0.141691	-0.17246	-0.69343	-0.542921	-0.54841	-0.768474
ENSG00000004799	PDK4	Donor 1	siCtrl	10	-0.0787352	-0.0869013	-1.30614	-0.57017	-0.23905	0.652755	0.352467	0.579959	-0.370022	-0.422872	-0.0450291	-0.198026	-0.664329	0.0306049	0.267605	0.517982	0.560608	0.571913	-0.111258	0.430865	-0.125708	-0.167667	-0.320553	-0.242296	-0.623752	-0.43937
ENSG00000004799	PDK4	Donor 2	siClock	10	-0.0646599	-0.8767	-1.09592	-0.843964	0.188951	0.807891	0.739939	0.667041	-0.046972	0.111936	-0.173441	-0.00220011	-0.267136	-0.0793909	-0.572022	-0.213594	0.276978	0.400356	0.548087	0.685914	0.236525	-0.6987	-0.84773	-0.157834	-0.0456578	-0.358848
ENSG00000004799	PDK4	Donor 2	siCtrl	10	-0.0630493	-0.851048	-1.66347	-0.721236	0.408847	1.00963	0.90898	0.831478	-0.0174165	-0.608796	-0.158232	-0.628127	0.558549	0.117957	0.310903	-0.288494	-0.367512	0.144472	-0.0311113	0.271262	0.195089	-0.303683	-0.322444	0.0916508	-0.176196	-0.287278
ENSG00000004848	ARX	Donor 1	siClock	16	0.0184404	-0.144774	-1.57995	0.36481	0.226165	0.228187	0.567587	0.172712	-0.217379	-0.0891854	-0.0955379	0.46333	-0.0709865	-0.342935	0.413895	-0.729483	0.457772	-0.216772	-0.0636756	-0.685343	-0.226881	0.933339	-0.312546	0.820569	0.295873	0.292218
ENSG00000004848	ARX	Donor 1	siCtrl	16	0.0180738	0.0804237	-0.634102	0.121213	0.34657	0.602972	-0.22311	-0.089112	-0.556917	0.202157	0.0247919	-0.0683065	0.228535	0.0565383	0.0912575	-0.313817	-0.0733469	-0.349194	0.328257	-0.0163988	0.228362	-0.310443	-0.23649	0.371795	0.391826	0.248383
ENSG00000004848	ARX	Donor 2	siClock	16	0.0599414	0.402958	-0.602017	0.49922	0.375965	0.460321	0.384847	-0.521533	0.12499	-0.118678	-0.180172	0.0215728	0.0940308	-0.410272	0.569121	-0.277973	-0.536355	-0.0103741	0.055041	-0.0412887	0.178191	-0.27162	0.0263268	0.603475	0.270756	0.402002
ENSG00000004848	ARX	Donor 2	siCtrl	16	0.0491522	0.282752	-0.470028	0.449106	0.429332	0.522434	0.108509	-0.434775	-0.337722	-0.270642	-0.190428	0.594617	-0.232636	-0.34684	-0.103397	0.158133	-0.0174775	0.170017	0.122012	0.226487	-0.300379	-0.117313	-0.195133	0.360861	0.404068	0.417246
ENSG00000004864	SLC25A13	Donor 1	siClock	13	-0.0193946	-0.168021	-0.433802	0.12848	0.29195	0.289936	0.00194427	-0.402073	-0.246654	0.0093958	0.0257881	-0.0895785	0.381919	0.419907	-0.0242268	0.0287405	-0.162466	-0.0724353	-0.281805	-0.160658	-0.0104334	0.0285341	-0.161169	0.00290354	0.0424063	0.0765497
ENSG00000004864	SLC25A13	Donor 1	siCtrl	13	-0.0256705	-0.112068	-0.799605	0.0984299	0.295352	0.0519404	-0.218348	0.0103999	-0.0854993	-0.150442	0.0600381	0.194881	0.255891	0.565683	-0.119964	-0.0987931	-0.365761	-0.234914	-0.0649514	-0.269567	-0.0453147	0.232063	0.079959	-0.0502335	0.0942591	0.0348013
ENSG00000004864	SLC25A13	Donor 2	siClock	13	-0.0110926	-0.212812	-0.117006	0.00272958	0.201248	0.0562311	0.0213579	-0.0631256	-0.0962519	0.0684665	-0.0955848	0.21149	0.0127131	0.125614	-0.471848	0.095272	0.0990881	0.103971	0.00375495	0.123571	0.0555865	-0.210131	-0.12739	0.0686408	-0.174111	0.041212
ENSG00000004864	SLC25A13	Donor 2	siCtrl	13	-0.00907554	-0.08426	0.028504	0.136991	0.191063	0.318359	-0.00255234	-0.0580879	-0.268171	-0.392169	0.0702799	-0.44865	0.469643	0.427278	0.0930635	0.0190602	0.0191773	0.0408166	-0.270369	-0.360598	-0.0135764	-0.105046	0.113711	-0.0803147	-0.286603	0.215562
ENSG00000004866	ST7	Donor 1	siClock	16	-0.0222483	-0.132326	-0.299193	0.112045	0.0911647	-0.0448177	-0.136267	-0.0517425	-0.159824	0.0197134	0.210412	0.104953	-0.0908043	-0.186517	0.0776655	0.0980058	-0.0321964	0.182069	0.236235	0.194476	-0.0844059	-0.073345	-0.0159556	-0.45328	-0.0572501	-0.0650232
ENSG00000004866	ST7	Donor 1	siCtrl	16	-0.0488788	-0.068224	-0.615069	-0.224011	-0.101807	0.0742461	-0.0890292	0.101633	-0.134827	-0.0855401	0.0556206	0.0787343	0.0530505	0.00856623	0.160393	0.165488	0.077785	0.289385	-0.162775	0.0581031	-0.150471	-0.0586386	-0.0305421	-0.0926767	-0.196103	-0.335261
ENSG00000004866	ST7	Donor 2	siClock	16	-0.00478707	-0.195555	-0.202846	0.135899	0.136132	0.334299	-0.0565844	0.0527278	-0.126351	-0.163461	0.0264222	-0.0876118	-0.188022	0.0823481	-0.173974	0.0386833	0.108054	0.0853118	0.25313	0.141008	0.0129184	-0.0718352	-0.101839	0.0191083	0.0268488	-0.204489
ENSG00000004866	ST7	Donor 2	siCtrl	16	0.0159005	-0.0274729	-0.0659796	0.319832	0.285232	0.379179	0.0149339	-0.0861213	-0.0998599	-0.187984	0.0144735	-0.516711	-0.0679855	-0.0165514	-0.0957535	0.122517	0.122297	0.378809	0.143599	0.0257218	-0.145504	-0.096852	0.154232	-0.0654207	-0.0623976	-0.0287208
ENSG00000004897	CDC27	Donor 1	siClock	16	0.00192639	0.0903257	-0.0138922	0.271795	0.147585	0.0494079	-0.043627	-0.0327676	-0.0522216	0.0699513	0.151976	-0.000238931	-0.152347	-0.118145	-0.0846283	0.120514	0.0613904	0.0316945	0.11494	-0.0200095	0.020803	0.0636772	-0.0126825	-0.679571	-0.00927303	0.0735033
ENSG00000004897	CDC27	Donor 1	siCtrl	16	-0.00669394	-0.0121548	-0.675357	0.161711	0.269444	0.116093	0.020557	0.100975	0.00413938	0.0937842	0.114928	0.0478986	-0.0154431	-0.0934527	-0.0470974	0.0117257	-0.0809268	-0.0046738	-0.0651223	0.0234816	-0.193261	0.0818799	0.0938631	0.0384727	-0.0941593	-0.0646533
ENSG00000004897	CDC27	Donor 2	siClock	16	0.0215092	-0.229903	-0.139634	0.390767	0.206956	0.2122	-0.0146604	0.0210004	0.0708462	0.185281	0.0436736	0.0162272	-0.10882	-0.0971512	-0.771382	0.0501042	0.0700587	0.0346159	0.20771	0.102492	0.0238594	0.112725	0.104255	0.1686	0.00593644	-0.128027
ENSG00000004897	CDC27	Donor 2	siCtrl	16	0.0162871	-0.103182	-0.0573317	0.232959	0.323184	0.188224	0.0995925	0.0663235	0.0823266	0.142199	0.071323	-0.718815	0.0754461	-0.0717781	0.0266787	-0.0198212	0.0544475	0.0392955	-0.0529655	0.00903903	-0.0859211	0.142418	0.134092	-0.0168241	-0.156265	0.00253317
ENSG00000004961	HCCS	Donor 1	siClock	16	0.0154848	0.0727163	0.116693	0.136475	0.0936697	0.133905	-0.0695513	0.00419243	-0.134963	0.0459615	0.0496166	-0.0115784	-0.0557878	-0.00130175	0.0666163	-0.0636388	-0.0221522	-0.0503377	0.0792102	-0.315934	0.0686051	0.0610963	0.136677	-0.150344	0.10225	0.095024
ENSG00000004961	HCCS	Donor 1	siCtrl	16	0.0121449	0.0329877	-0.235788	0.114631	0.239115	0.186416	-0.0245272	0.081212	-0.0883401	-0.0359403	0.0522489	0.100265	0.0161276	-0.0930393	0.106893	-0.0621433	-0.128725	-0.0773019	-0.0547509	-0.0110608	-0.130684	-0.00794095	0.0110587	0.0944822	0.112312	0.106116
ENSG00000004961	HCCS	Donor 2	siClock	16	0.0154983	-0.0415256	-0.20226	0.314171	0.198238	0.2567	0.0476209	0.151011	-0.00797609	-0.0275312	-0.162378	-0.019599	-0.118386	0.0169752	-0.0821467	-0.0361543	0.0493818	-0.0260608	-0.0831616	-0.00919593	0.0697709	0.0936526	-0.0839914	-0.0116661	-0.00199701	0.103967
ENSG00000004961	HCCS	Donor 2	siCtrl	16	0.0150215	0.109525	-0.0555551	0.248464	0.134525	0.192194	0.130098	0.0944446	-0.00346169	-0.0803688	-0.124203	-0.349963	-0.0701214	0.117621	-0.0557547	0.128298	0.0595416	0.104979	-0.144256	-0.00985235	-0.0412161	-0.0703768	0.054404	-0.0567297	-0.0144035	0.0777071
ENSG00000004975	DVL2	Donor 1	siClock	16	-0.0126859	-0.0218587	-0.273078	-0.20105	-0.316857	-0.187349	-0.218639	-0.0673648	-0.221573	0.104307	0.121763	-0.0148667	0.0465497	0.198304	0.121628	-0.0603969	0.00288528	0.0699307	-0.106427	0.00520434	-0.0798285	-0.0550234	0.0140633	0.524629	0.142231	0.15567
ENSG00000004975	DVL2	Donor 1	siCtrl	16	-0.0096716	0.0221361	0.217718	-0.308308	-0.669706	-0.0960588	-0.207148	-0.204064	-0.118501	-0.0431135	0.114327	-0.0426071	0.0414943	0.0605775	0.152954	0.192552	0.135931	-0.122729	-0.0203539	0.00192718	0.0180151	0.136195	0.135631	0.00146161	0.154603	0.205277
ENSG00000004975	DVL2	Donor 2	siClock	16	0.000382782	0.299002	0.228407	-0.25357	-0.259498	-0.149106	-0.0371143	-0.157927	-0.229455	-0.163414	-0.145026	-0.00983323	0.0254483	0.0538047	0.340833	-0.00946545	0.162727	0.115429	0.079292	-0.0103908	-0.136298	-0.0435506	0.00665084	0.0507708	0.152507	0.0993446
ENSG00000004975	DVL2	Donor 2	siCtrl	16	0.000683637	0.425589	0.0800634	-0.0225424	-0.319564	-0.307383	-0.309514	-0.355455	-0.106668	-0.118884	-0.121293	0.454145	-0.0386177	0.0435826	0.0607374	0.0588336	0.0110933	0.061258	0.0780471	0.136983	0.0888783	-0.106802	0.0116264	0.119593	0.136455	0.0569283
ENSG00000005007	UPF1	Donor 1	siClock	16	0.00645552	-0.215809	-0.141389	0.1623	0.115122	0.0755951	0.0785485	0.0434856	-0.0416408	0.0493772	0.0359271	0.0206379	-0.143881	-0.0514638	0.0587817	-0.149674	0.0217964	-0.0339458	-0.00304714	0.125365	-0.0597453	-0.0231399	-0.0300502	0.20213	0.0573206	0.0087876
ENSG00000005007	UPF1	Donor 1	siCtrl	16	0.00940159	-0.104843	0.3	0.266589	-0.00242102	0.0733348	0.117656	-0.18264	-0.0739764	0.036282	0.0445272	-0.0943889	-0.095928	-0.0494622	0.0641374	-0.0229346	-0.00913879	0.0958831	0.101907	-0.0402905	-0.0255933	-0.0216513	0.00887929	-0.0881161	0.0180402	-0.0808127
ENSG00000005007	UPF1	Donor 2	siClock	16	0.00556576	-0.123278	-0.139408	0.232477	0.239473	0.175067	0.0696685	0.0216056	-0.0274465	-0.19404	-0.0959964	-0.122846	-0.0478362	-0.0694078	0.231946	-0.0171003	0.0766437	0.0192418	0.0359459	-0.0302325	-0.0802897	-0.0301495	-0.0047389	0.0809076	0.0216634	-0.0827257
ENSG00000005007	UPF1	Donor 2	siCtrl	16	0.0133213	-0.228722	-0.267631	0.336667	0.239115	0.181745	0.145582	0.00981591	-0.058032	-0.15611	-0.043136	0.174256	-0.0947901	-0.16122	-0.145263	-0.046969	0.0383078	0.0927073	0.0404827	0.0509146	0.0281427	-0.0590811	0.132421	0.116649	0.0301557	-0.0229768
ENSG00000005020	SKAP2	Donor 1	siClock	16	-0.0122641	0.0497627	-0.0209951	-0.0859059	-0.242736	0.0619176	-0.0387994	-0.00979188	0.0285948	0.0223748	0.0840061	-0.110281	0.0450896	0.0409097	-0.0642831	0.0484627	0.0965853	0.0251891	-0.0192316	0.132132	-0.051384	0.0886757	0.0453882	-0.632543	0.0317295	0.168531
ENSG00000005020	SKAP2	Donor 1	siCtrl	16	-0.021816	0.00256084	-0.568701	-0.120282	-0.0431842	0.126084	0.0340573	0.0109129	-0.17275	-0.0874333	0.0348848	0.09983	0.148307	0.01109	0.0755799	0.0530388	0.0527896	-0.0021786	-0.16378	0.0966624	-0.154415	0.0153052	0.0950044	0.0351859	-0.154383	0.0304144
ENSG00000005020	SKAP2	Donor 2	siClock	16	0.00404472	0.0270203	0.0607793	0.0681138	-0.14068	0.0972369	-0.0153645	0.0962741	-0.014517	0.00600278	-0.0728852	-0.100574	-0.0707553	0.166517	-0.450932	0.118978	0.160769	0.0213819	0.121439	0.0960776	0.0169715	0.00465476	-0.147568	0.0480461	-0.0524447	0.0565768
ENSG00000005020	SKAP2	Donor 2	siCtrl	16	0.0027244	0.12733	0.117207	-0.0496182	-0.163781	0.001876	-0.0423791	0.0833092	0.08962	0.0604732	-0.0422484	-0.592266	0.20262	0.137744	0.198192	0.138744	0.088044	-0.361151	-0.0388652	0.028096	-0.0565139	-0.030822	0.00162256	0.0329443	-0.0228111	0.160743
ENSG00000005022	SLC25A5	Donor 1	siClock	16	0.00481943	0.000606121	0.101922	0.122985	0.287702	0.0818008	0.0190074	-0.0765407	0.0431996	0.00567395	0.0770889	-0.121285	-0.0145823	0.0718298	-0.0542428	-0.155208	-0.00533156	0.0478107	0.0194648	-0.0793774	0.123636	-0.0404092	-0.0471177	-0.0607615	-0.167343	-0.0600423
ENSG00000005022	SLC25A5	Donor 1	siCtrl	16	0.00329881	0.195272	0.0224158	-0.0442627	0.172318	0.0407771	0.0512087	0.00665156	0.0318997	0.0428329	-0.138432	-0.0262372	-0.0683325	0.0688252	0.135901	0.0830188	-0.0222465	-0.0857227	-0.126989	-0.0471841	-0.0129782	0.0588382	-0.202404	-0.11866	-0.00342534	0.0693861
ENSG00000005022	SLC25A5	Donor 2	siClock	16	-0.00638694	-0.104033	-0.132081	0.0379199	-0.0221955	0.0807182	-0.0613925	0.111499	0.0365082	0.0226422	0.0495526	0.0431441	-0.10679	-0.0743681	-0.0373577	-0.0943995	0.140772	0.13214	0.0554259	0.00755503	-0.0648397	0.0201224	-0.0579291	-0.109432	-0.0970017	0.0641476
ENSG00000005022	SLC25A5	Donor 2	siCtrl	16	0.00268567	-0.0258774	-0.0417198	0.120817	0.00432271	0.0577178	0.0499814	-0.0146871	0.00291601	-0.0303204	0.0928337	-0.112224	0.0489408	0.0155396	-0.101429	-0.0595027	-0.00757163	0.176236	-0.147876	0.0606198	-0.0473584	0.0119502	0.0822145	0.0142903	-0.066832	-0.0158401
ENSG00000005059	CCDC109B	Donor 1	siClock	16	4.22417e-05	0.0873758	-0.0734532	-0.0886711	-0.0832501	0.0955222	-0.0692842	-0.12675	-0.0366678	0.143848	0.121575	0.0963692	0.323888	-0.0931663	-0.0576311	-0.25296	0.00747991	-0.16903	-0.0476586	-0.0432407	0.241038	0.0394604	0.0904646	-0.365487	0.194953	0.0663326
ENSG00000005059	CCDC109B	Donor 1	siCtrl	16	-0.0210112	0.0911524	-0.160874	-0.189519	-0.04407	-0.271624	-0.061971	0.139943	0.0390516	0.103443	-0.0147456	0.233347	-0.0262862	-0.0399499	0.0845033	0.0339391	-0.0976129	0.142124	-0.218752	0.02018	0.0289925	0.232986	-0.285385	-0.0381042	-0.023956	-0.202091
ENSG00000005059	CCDC109B	Donor 2	siClock	16	-0.0245535	-0.0783849	-0.0596445	-0.106824	-0.236799	-0.174835	-0.0133596	-0.109827	-0.101842	0.0730182	0.0380677	0.113263	0.134548	0.206304	-0.479905	0.0595867	0.203684	0.0462005	0.153409	0.139664	-0.176892	-0.0234269	-0.0163612	-0.0323457	-0.066568	-0.104565
ENSG00000005059	CCDC109B	Donor 2	siCtrl	16	-0.00909011	0.152396	-0.0480042	0.107053	-0.0454563	-0.227892	-0.356235	0.0362259	-0.105158	0.00689282	0.194176	-0.224215	0.242099	0.0328924	0.103033	-0.0636993	-0.000257094	0.160995	-0.131429	0.107916	-0.0772402	0.09962	-0.098182	-0.0134242	-0.141664	0.0623051
ENSG00000005073	HOXA11	Donor 1	siClock	16	0.0120047	-0.169242	-0.111209	-0.185562	-0.308777	0.178012	0.283005	0.0313178	0.0464487	-0.0287559	-0.205767	0.044742	0.141913	0.218086	-0.204715	-0.280158	-0.0328908	0.196221	-0.372662	-0.0986899	0.0788953	0.061197	0.141797	0.318933	0.317338	0.240638
ENSG00000005073	HOXA11	Donor 1	siCtrl	16	0.0170461	-0.127635	0.142655	-0.365922	0.204141	0.613312	0.0843564	0.0542354	-0.246948	-0.0321995	-0.215837	-0.109844	-0.236035	-0.00934074	-0.287611	0.173468	0.0778756	0.12014	0.203337	0.115304	0.304114	-0.0104001	-0.248211	0.0299423	0.136641	0.0566123
ENSG00000005073	HOXA11	Donor 2	siClock	16	0.0121485	0.247103	-0.190757	0.103269	0.206145	0.216035	-0.0445304	-0.157489	0.0359551	0.0107149	-0.11211	-0.171623	-0.260078	-0.0132147	0.144342	0.0329917	0.269441	0.360647	-0.160362	-0.125295	-0.184514	-0.271876	0.0392497	0.278209	0.15285	-0.101391
ENSG00000005073	HOXA11	Donor 2	siCtrl	16	0.0436991	0.288871	-0.395661	0.0639801	0.213179	0.25887	0.300393	-0.339603	-0.425901	0.136032	-0.186357	0.396207	-0.106697	-0.375437	-0.278486	-0.195837	0.198219	0.243759	-0.165994	0.112932	0.252618	0.19482	0.251669	0.645896	-0.131701	0.136707
ENSG00000005075	POLR2J	Donor 1	siClock	16	0.0280686	-0.0354645	0.0575893	-0.0843538	0.51618	-0.195188	0.124336	0.185539	0.00200219	-0.107024	0.177647	-0.335882	0.0265755	0.0197607	-0.0569289	-0.5708	0.288587	0.186438	0.112193	-0.209943	0.0121255	-0.120194	-0.0280027	0.33893	0.00770249	0.389889
ENSG00000005075	POLR2J	Donor 1	siCtrl	16	0.0120966	0.0262211	-0.104204	0.0446789	0.271811	-0.0671766	0.142928	-0.295443	-0.0477421	-0.0663544	0.136253	0.1249	0.021548	0.0240414	-0.227464	0.135749	0.0284417	0.0688372	-0.0846618	-0.203714	-0.0458405	0.0128485	-0.191862	0.0417094	0.265027	0.291883
ENSG00000005075	POLR2J	Donor 2	siClock	16	-0.00799882	-0.0636599	-0.164703	0.444695	-0.339067	0.159264	0.192448	0.246014	-0.0544931	-0.0618688	-0.372536	0.0325635	-0.133316	-0.0140388	0.418499	0.154812	0.00863519	-0.138068	-0.0140309	0.0152981	-0.312509	0.0597352	0.0476537	-0.229239	0.0723081	-0.154366
ENSG00000005075	POLR2J	Donor 2	siCtrl	16	0.000672838	-0.0169597	-0.161476	-0.0424746	0.00585824	-0.0767193	0.112431	0.139712	0.0514273	0.337017	-0.300733	0.151977	-0.323191	-0.154451	0.0263965	-0.16317	0.17083	0.439015	-0.10411	0.0986905	-0.237299	0.123431	-0.0171342	-0.0814861	-0.00194126	0.0411777
ENSG00000005100	DHX33	Donor 1	siClock	16	0.00388387	0.0124036	-0.0539142	0.277867	0.175897	-0.0391804	-0.117821	-0.0637713	0.0649837	0.0161986	-0.108082	0.131784	0.0600854	-0.130114	-0.0265775	0.125246	-0.125111	0.0624701	-0.00528118	0.0258694	-0.0492969	0.147622	-0.107583	-0.27274	0.147462	-0.0513191
ENSG00000005100	DHX33	Donor 1	siCtrl	16	0.00430498	-0.0598762	0.0140732	0.424622	-0.00018286	-0.241476	-0.10486	-0.0237945	-0.0172016	-0.171601	0.0167719	0.205578	0.172592	0.143763	-0.17428	-0.0797276	-0.162422	-0.0366796	-0.0545023	0.0137294	0.109524	-0.0257184	0.0538367	0.0402436	0.0137064	0.051506
ENSG00000005100	DHX33	Donor 2	siClock	16	0.0169669	-0.00974071	-0.0300311	0.433517	0.148264	-0.0534774	-0.0537818	-0.266067	-0.0737623	0.0231199	0.0955744	0.161483	0.0277944	0.0944877	-0.229348	-0.125132	-0.0749172	-0.0845334	-0.11424	0.0746793	0.0920171	0.115257	0.106063	0.0980227	-0.0315928	0.100516
ENSG00000005100	DHX33	Donor 2	siCtrl	16	0.0114608	-0.07056	-0.0924717	0.3072	0.2792	0.217534	-0.032094	-0.00118784	-0.140725	-0.128018	-0.025853	-0.302379	0.115313	0.0404417	0.111691	-0.0138816	-0.000262449	0.040163	-0.033168	-0.0431869	-0.0411436	0.013585	0.0384588	-0.0690427	0.0202002	0.0967062
ENSG00000005156	LIG3	Donor 1	siClock	16	0.0138491	0.0773721	-0.040933	0.0500996	0.184664	0.0900671	0.028866	0.119596	-0.0761091	-0.0794943	0.00776363	-0.035033	-0.206465	-0.118649	0.0701667	0.141975	0.00390779	0.128524	-0.158726	-0.115869	0.0705556	0.0822916	0.130973	0.0434333	0.0446581	-0.0974068
ENSG00000005156	LIG3	Donor 1	siCtrl	16	0.00988297	0.075747	-0.20184	0.0828595	-0.00926584	0.164475	0.183594	0.129508	0.0124326	0.0431208	-0.0649154	-0.232117	-0.128633	0.0358165	0.00880487	-0.147433	0.0268929	0.0537726	0.162254	-0.0858992	0.1205	0.00864148	-0.0750008	-0.0167894	0.0287013	0.0718481
ENSG00000005156	LIG3	Donor 2	siClock	16	0.0182217	0.0323231	0.00213918	0.00139674	0.102623	0.191025	0.130811	0.0901891	0.116613	-0.0202898	-0.100043	-0.0831763	0.0119039	-0.0141501	-0.157549	-0.0400642	0.0100093	-0.0466246	-0.0260471	-0.227629	0.235689	0.0210559	0.0438004	0.0604863	0.0903286	0.030722
ENSG00000005156	LIG3	Donor 2	siCtrl	16	0.00375026	0.0801582	0.0757291	-0.270386	0.00444676	0.168708	0.147844	0.110004	-0.0628905	0.0868811	-0.110959	-0.168686	-0.0831888	-0.0965352	0.0620615	0.126669	0.0752971	0.0125848	-0.118596	0.108318	0.165333	-0.107019	-0.0141095	-0.0873089	0.0542806	-0.0648804
ENSG00000005175	RPAP3	Donor 1	siClock	16	0.000397803	-0.0825703	0.00457174	0.315191	-0.0137762	0.141168	-0.0311157	0.099531	-0.00424078	0.0399284	0.0873469	-0.197483	-0.149588	-0.0242265	0.0163609	0.179782	0.0724726	0.162252	-0.000112822	-0.153219	-0.072296	-0.0070352	-0.126257	-0.654209	0.132353	0.275117
ENSG00000005175	RPAP3	Donor 1	siCtrl	16	-0.0127574	0.0613981	-0.842907	-0.0313184	0.197242	0.0247177	-0.0365579	0.195959	0.0398441	0.197863	0.241154	0.0641917	-0.136272	-0.193803	0.0157388	-0.0505467	0.105104	-0.0418411	0.00255757	0.00503783	-0.109957	0.00349894	-0.0492559	-0.0521532	-0.0103146	0.0816849
ENSG00000005175	RPAP3	Donor 2	siClock	16	0.00830607	-0.131985	-0.292152	0.167745	0.0606739	0.0676103	-0.033149	0.105896	0.0236883	0.231149	0.12504	0.113464	-0.110241	-0.0148507	-0.821177	-0.103489	0.20354	0.0875446	0.14881	0.11274	0.140522	0.119076	-0.088501	0.0505341	0.103225	-0.0580619
ENSG00000005175	RPAP3	Donor 2	siCtrl	16	0.00392741	0.0444368	0.0327445	0.104291	0.0891679	0.0965545	-0.0928174	0.0581845	-0.0756952	0.16877	0.0549087	-0.714414	0.213137	0.131307	0.0261315	-0.18482	0.0749685	0.243469	0.00211982	0.0717276	-0.149112	-0.083802	0.0751875	-0.0437435	-0.0430227	-0.00149411
ENSG00000005194	CIAPIN1	Donor 1	siClock	16	0.00131394	0.00311504	-0.10094	0.135239	0.0317248	0.00280146	-0.0917811	0.10736	0.00358222	0.0615842	0.0136702	0.0302576	0.0447675	0.00246769	-0.0431873	-0.0782515	-0.0598044	0.00168838	0.0499433	-0.0375899	0.0555804	0.00303199	-0.104436	-0.292128	0.131091	0.163061
ENSG00000005194	CIAPIN1	Donor 1	siCtrl	16	0.00153263	0.0585485	-0.262533	0.00297828	0.169443	0.0210206	0.0292994	-0.0577893	0.0159805	-0.0213229	0.111102	0.0443446	0.0480336	0.0436867	-0.0819161	-0.0376665	-0.0686429	-0.0356912	-0.18459	-0.0175574	0.153346	0.098808	-0.0150418	-0.115362	-0.0112659	0.151104
ENSG00000005194	CIAPIN1	Donor 2	siClock	16	0.0236294	0.111484	-0.0501509	0.135628	0.0848952	0.0936008	0.0841632	0.0664724	0.0350779	-0.0504239	0.0449585	0.0321411	-0.0241615	-0.0855128	-0.106946	-0.179856	-0.0380356	-0.067516	0.0391695	0.0588077	0.0272325	0.0756865	0.130242	-0.168851	0.203214	0.139414
ENSG00000005194	CIAPIN1	Donor 2	siCtrl	16	0.00433909	0.00957806	-0.0495298	0.1592	0.0725922	0.119723	0.0856895	-0.0782544	-0.0675169	-0.0369283	0.126928	-0.0377947	-0.155985	0.0320235	-0.0124908	-0.069864	0.110729	0.149914	-0.120963	-0.0703175	0.0716904	-0.0535354	-0.0391161	0.00258375	-0.0708653	0.030987
ENSG00000005206	SPPL2B	Donor 1	siClock	16	0.00230491	-0.155954	-0.490047	0.0495593	-0.0729735	0.225297	-0.0489063	0.324286	-0.0512531	-0.0185245	-0.164245	-0.0630199	-0.128971	-0.0246626	0.225967	-0.220677	0.0511515	0.169097	-0.159174	0.0704456	-0.0304279	-0.0129759	0.0595365	0.419802	0.123245	-0.0189525
ENSG00000005206	SPPL2B	Donor 1	siCtrl	16	0.014914	0.14522	0.370648	0.0793902	-0.281858	0.0362052	0.0368882	-0.0486223	0.0442286	-0.12019	-0.20786	-0.0846194	-0.162468	0.00766228	0.206129	0.0514058	0.0531193	0.0404863	-0.0470065	-0.0678366	0.216176	0.0165376	0.0973013	-0.0463816	0.0857315	-0.0474356
ENSG00000005206	SPPL2B	Donor 2	siClock	16	-0.00723299	0.0986645	-0.258273	-0.344825	0.00373707	-0.0609108	0.174951	0.072522	0.337983	-0.231084	0.0518605	-0.0883979	-0.0420975	-0.358194	0.531621	0.0108578	-0.0149685	0.0779426	-0.00693522	0.0354321	-0.104905	-0.190504	0.12254	-0.0433293	0.151004	-0.105516
ENSG00000005206	SPPL2B	Donor 2	siCtrl	16	-0.024462	-0.0476173	-0.395613	-0.115067	-0.0176563	-0.264666	0.0942758	-0.0331655	-0.0423959	-0.0310282	-0.024741	0.593772	-0.127804	-0.0219608	-0.111797	0.0464585	-0.0561898	0.0454224	-0.0447376	0.0400133	0.144482	0.0304156	-0.0294626	0.0346593	-0.0103792	-0.266767
ENSG00000005238	FAM214B	Donor 1	siClock	16	-0.000518951	-0.0750448	-0.116157	0.171741	0.206358	0.0531805	-0.0350472	0.0301114	0.0221964	0.0486596	-0.0509477	0.019564	-0.00572887	0.0726705	-0.0353084	-0.0744589	-0.0619576	0.0611891	0.0144722	-0.142115	-0.0513961	0.01446	-0.140637	0.176612	0.0742773	-0.189667
ENSG00000005238	FAM214B	Donor 1	siCtrl	16	0.00967461	0.0522793	0.0261158	0.215407	0.0851798	0.115963	-0.0201046	-0.0136553	0.0484664	-0.0131476	-0.0823224	-0.00108436	-0.0819775	0.0420027	-0.0221364	0.00976988	0.0179892	-0.0438704	-0.112766	-0.0106837	0.0264061	0.106704	0.0182318	-0.145056	0.0795314	-0.0553758
ENSG00000005238	FAM214B	Donor 2	siClock	16	-0.00463474	-0.15636	-0.199815	-0.0743039	0.166347	0.182669	-0.0351402	0.0945947	0.141059	-0.0120818	0.105535	0.00155115	-0.00275924	-0.0602627	0.092986	-0.0719369	0.0176001	-0.0889416	-0.0896705	-0.0939482	-0.132801	-0.0785099	0.240341	-0.092417	0.0868879	-0.0564913
ENSG00000005238	FAM214B	Donor 2	siCtrl	16	-0.00761878	-0.198244	-0.327947	0.055833	0.0592264	0.0893551	0.131685	0.100261	0.105355	0.187551	-0.00344152	0.0986368	0.0695119	-0.154436	-0.124346	-0.073498	-0.0174971	0.0425504	-0.0442704	-0.0154064	-0.0266673	-0.0987865	0.00226614	-0.0104754	0.069212	-0.106899
ENSG00000005243	COPZ2	Donor 1	siClock	16	-0.0100567	0.0284319	0.0703008	0.024624	0.0471815	0.104681	0.0485998	-0.0438018	0.0979515	-0.0722662	0.0614186	0.00694821	0.0563603	-0.0571832	0.0237269	-0.0304622	0.142048	-0.108946	0.0436617	0.0456246	0.0818487	-0.295763	-0.245395	0.194189	-0.282947	-0.192247
ENSG00000005243	COPZ2	Donor 1	siCtrl	16	-0.00457944	0.204718	0.256531	-0.034072	-0.0222765	0.122612	0.125631	-0.0877323	0.0808997	0.0890796	-0.0160824	-0.00347711	-0.146074	-0.0350578	0.020356	-0.0940805	0.182994	0.105862	-0.0530033	0.0271194	0.0128818	0.0234805	-0.240504	-0.120664	-0.236978	-0.27665
ENSG00000005243	COPZ2	Donor 2	siClock	16	-0.0400904	-0.186754	-0.120141	-0.520503	-0.114871	0.0377655	0.0733968	0.300951	0.132591	0.0889028	0.0853264	0.107585	0.0310509	0.0687719	0.320519	-0.0517314	-0.0600457	-0.214901	-0.104329	-0.23901	-0.160073	0.0529518	-0.0148523	-0.107984	-0.326094	-0.0807809
ENSG00000005243	COPZ2	Donor 2	siCtrl	16	-0.0302879	-0.0610639	-0.169468	-0.0925182	-0.111269	-0.0776863	0.0799116	0.163648	0.0139137	0.142509	0.117911	0.250054	0.0675462	0.0237602	-0.114973	-0.113686	0.00683471	0.0494285	-0.14265	-0.0737082	-0.0597131	0.0554371	0.0118615	-0.197678	-0.220772	-0.304825
ENSG00000005302	MSL3	Donor 1	siClock	16	-0.00667944	0.0765439	-0.129393	-0.0222666	0.0482478	0.21198	-0.00377526	0.103215	-0.101081	0.0992154	0.0140059	-0.00474562	0.0538556	-0.0758135	0.0608753	-0.0133063	0.0389919	-0.0351175	0.00432659	-0.0206526	0.00328233	-0.0311716	-0.0695712	-0.389776	-0.0878877	0.103033
ENSG00000005302	MSL3	Donor 1	siCtrl	16	-0.004427	0.13093	-0.378524	-0.201252	0.057078	0.064382	0.0830477	0.162851	0.0669178	0.0579077	0.0368548	0.0658426	0.0244613	-0.100578	0.0392256	-0.101012	0.144922	-0.0315071	-0.164532	-0.12224	-0.0578831	-0.0546141	0.103995	0.040044	0.0149134	0.00809445
ENSG00000005302	MSL3	Donor 2	siClock	16	0.0151542	-0.169095	-0.0943293	0.011215	-0.0458113	0.223019	0.254912	0.129828	0.0565552	-0.0349267	0.168193	0.00475729	-0.0467506	-0.119178	-0.368327	-0.0125705	-0.0388232	-0.0479393	0.120639	0.129369	-0.0741063	-0.00997701	-0.0125679	0.0889899	0.107776	0.158005
ENSG00000005302	MSL3	Donor 2	siCtrl	16	-0.00973354	-0.00714071	-0.209992	-0.0330287	0.0186486	0.122888	0.156357	0.0394247	-0.0633348	0.0951824	0.0125721	-0.307542	0.0889209	0.0585984	0.0602752	0.000414145	-0.147511	0.231868	-0.103342	0.136052	-0.0471927	-0.163735	-0.0231806	0.00328518	-0.0274609	-0.134365
ENSG00000005339	CREBBP	Donor 1	siClock	16	-0.00546995	0.0488923	0.00319429	-0.276857	-0.19878	-0.180722	-0.030642	-0.0430897	-0.0273435	-0.0598328	0.127759	0.177095	0.0336426	0.06975	-0.0655641	0.0749727	-0.039865	-0.0447336	-0.0245615	-0.099288	-0.0637303	-0.0711483	0.0333641	0.481359	0.040627	-0.00124586
ENSG00000005339	CREBBP	Donor 1	siCtrl	16	0.000894403	-0.0771085	0.262866	-0.240872	-0.176968	-0.104224	0.134437	-0.00455218	-0.0842314	0.0776366	0.020294	0.0243625	0.0919054	-0.085496	-0.0428261	-0.103687	-0.00326032	0.112554	0.114839	0.0922513	-0.0377077	-0.156417	-0.00946813	0.0292923	0.0780362	0.110704
ENSG00000005339	CREBBP	Donor 2	siClock	16	-0.0166949	0.0900348	0.0369278	-0.425057	-0.128057	-0.198283	0.00955701	-0.134198	-0.0722578	0.0269098	0.0143974	0.10278	0.100805	-0.029009	0.292413	0.126867	-0.184801	-0.0416075	-0.0469662	0.116562	-0.0509989	0.0163547	-0.111626	0.000614982	0.042492	0.0287731
ENSG00000005339	CREBBP	Donor 2	siCtrl	16	-0.0106421	0.0211808	-0.0639789	-0.376286	-0.170837	-0.158466	-0.117725	-0.168602	0.0727288	-0.0750504	0.158835	0.519617	0.0851475	-0.0439285	-0.0667655	-0.144134	-0.069126	-0.177927	0.0568807	0.01475	0.124055	0.0165319	0.0853148	0.0156529	0.196867	-0.000788394
ENSG00000005436	GCFC2	Donor 1	siClock	16	-0.00634399	0.160347	0.188486	0.173372	-0.108756	-0.0923634	-0.392981	-0.298862	0.0963914	0.112529	0.0444021	0.106174	0.0152978	-0.237929	-0.136796	0.315067	-0.0384867	0.258337	0.303012	0.0737177	0.00861839	-0.21097	-0.0134097	-0.542456	0.135431	-0.0767724
ENSG00000005436	GCFC2	Donor 1	siCtrl	16	-0.0149066	-0.0611207	-0.486265	0.217704	0.12929	-0.333749	-0.213127	0.0256142	0.0670986	0.0876398	0.0898126	0.0107526	0.0045361	-0.186678	0.273887	0.207873	-0.013977	0.0351834	-0.360912	0.126473	-0.0337227	0.00448244	0.086075	-0.062697	0.0784361	-0.0652736
ENSG00000005436	GCFC2	Donor 2	siClock	16	-0.0192904	-0.0421944	-0.043551	0.0452151	-0.232869	-0.199315	-0.110816	-0.206342	-0.0259191	0.376774	0.129559	0.165366	-0.0496034	0.119995	-0.86335	0.106577	0.178985	0.0603712	0.314641	0.409017	-0.0971993	-0.0493849	0.0725749	-0.114919	-0.230874	-0.194999
ENSG00000005436	GCFC2	Donor 2	siCtrl	16	-0.00948307	0.0293023	-0.0487848	0.141249	-0.22322	-0.0584474	-0.169206	-0.0395737	0.228491	0.10479	0.122446	-0.649781	0.114146	0.0876047	0.1744	0.106142	0.143285	-0.236923	0.0513831	-0.0133596	0.0537187	0.0440773	0.0411071	-0.0540414	-0.239244	0.0533629
ENSG00000005448	WDR54	Donor 1	siClock	16	0.0108085	-0.169839	0.0757392	-0.125652	0.396537	0.032872	0.00111258	0.236336	0.221656	-0.00608492	0.111552	-0.0145058	-0.449103	0.0874891	0.0200052	-0.43311	-0.120537	0.3118	0.0898948	-0.19961	0.338447	-0.0677707	-0.168638	0.054957	0.140328	-0.0936612
ENSG00000005448	WDR54	Donor 1	siCtrl	16	0.0186598	0.338392	-0.299558	0.00189344	-0.0392291	0.114734	0.516546	-0.0700377	-0.205311	0.0882271	-0.0452292	0.0566693	-0.145717	-0.206234	0.0657368	-0.0462244	0.0265459	0.15324	-0.159023	0.0550213	0.0873688	0.200868	-0.196005	-0.269632	0.410607	0.0328475
ENSG00000005448	WDR54	Donor 2	siClock	16	-0.0474774	-0.134299	-0.363516	-0.283862	-0.160642	-0.0881836	-0.121909	0.124682	-0.220329	0.14958	0.0426047	0.277799	0.186576	0.109168	0.0231107	-0.130723	0.307743	-0.0457066	-0.0845973	-0.0615155	0.111935	-0.2003	-0.453004	-0.0133872	-0.175867	0.0177077
ENSG00000005448	WDR54	Donor 2	siCtrl	16	-0.0378362	0.0717688	0.0882632	-0.157156	-0.579055	-0.00706618	-0.199241	-0.123217	0.0801595	0.0950201	0.0953252	0.041915	0.0386164	0.208749	0.103627	-0.12166	0.248251	0.0576843	-0.0971315	0.219251	-0.243528	-0.239957	-0.265524	-0.00877324	-0.00291217	-0.249314
ENSG00000005469	CROT	Donor 1	siClock	16	-0.0147032	-0.010095	-0.093365	-0.0388968	-0.0481928	-0.0195214	-0.0257416	-0.177965	-0.179658	0.0261139	-0.224608	-0.00242247	0.0566756	-0.00274877	0.171551	-0.0225708	0.352301	0.0819309	0.111859	-0.00471605	-0.177997	0.237496	-0.135406	-0.412888	0.0666072	0.104679
ENSG00000005469	CROT	Donor 1	siCtrl	16	-0.0146967	0.160652	-0.551958	-0.154038	-0.27556	0.036753	0.0503236	-0.0356249	-0.11824	0.0418661	0.00800366	0.104018	-0.0311183	-0.1204	-0.00591251	0.0596627	0.112697	0.136923	-0.00624863	0.23283	-0.116291	0.0342316	0.0778846	0.00536235	0.0645097	-0.0777443
ENSG00000005469	CROT	Donor 2	siClock	16	-0.00214869	0.23462	0.0141369	-0.088809	-0.370738	-0.17116	-0.130253	-0.00386667	0.138565	-0.0055008	0.182822	-0.00713273	-0.189273	0.0559078	-0.342275	0.0288728	0.0658066	0.167473	0.198959	0.231044	0.0449477	-0.00730021	-0.0176836	-0.163714	0.0275554	0.0532788
ENSG00000005469	CROT	Donor 2	siCtrl	16	-0.00401543	0.367074	0.186986	-0.21446	-0.317531	-0.170772	-0.232907	-0.11575	0.0910469	0.158227	-0.114854	-0.559241	0.140078	0.253411	0.109203	0.0387877	0.120517	0.113958	0.168481	-0.301285	0.0651874	-0.0230971	0.0551342	0.00924614	0.0796317	-0.00745749
ENSG00000005483	KMT2E	Donor 1	siClock	16	-0.00169811	0.0533263	-0.240057	0.108569	0.135298	0.234566	-0.206053	-0.0933243	-0.0381797	0.0451933	-0.012747	0.0698891	-0.0782588	-0.0300132	-0.0210092	0.183321	0.028657	-0.124712	0.0525449	0.0190981	-0.0862478	0.0656831	0.0390314	-0.0768525	-0.1002	0.0300253
ENSG00000005483	KMT2E	Donor 1	siCtrl	16	-0.0045714	-0.162445	-0.692478	0.165662	0.300621	0.0872032	-0.117451	0.156931	0.0195097	-0.0845782	-0.0118659	-0.0111381	0.0642081	-0.0360853	-0.110101	0.065525	0.0148347	-0.0355986	-0.0700048	0.0458924	-0.0435164	0.0990683	0.147616	0.0365379	0.0419258	0.0154432
ENSG00000005483	KMT2E	Donor 2	siClock	16	0.0137427	0.0437628	-0.119612	0.142069	0.136036	-0.0059975	-0.140673	-0.0608548	0.133825	0.0553605	-0.0240247	-0.0274697	-0.10595	0.009324	-0.268631	0.0436604	0.0853725	0.0719535	-0.015438	0.0210108	0.0363186	-0.0110962	0.094607	0.146059	-0.0132552	0.117213
ENSG00000005483	KMT2E	Donor 2	siCtrl	16	0.00467709	-0.0768781	-0.237701	-0.202753	0.227519	0.17506	-0.0390134	0.0135795	0.036735	0.114333	0.0974768	-0.232124	-0.0320271	-0.000381247	-0.00789073	-0.0775627	0.0597621	0.0220497	-0.113036	-0.0460749	0.0372876	-0.0446097	0.235861	0.152572	-0.083657	0.1384
ENSG00000005486	RHBDD2	Donor 1	siClock	16	-0.010234	-0.213173	-0.176786	-0.224436	0.0432959	-0.0290367	-0.0462644	0.119751	0.0518781	-0.0408586	-0.117854	0.00645805	0.116705	-0.0986011	-0.0294708	-0.00794442	0.0649935	0.0423347	0.0666147	0.00451043	0.169857	-0.0663904	-0.0342724	0.240435	0.021338	-0.118934
ENSG00000005486	RHBDD2	Donor 1	siCtrl	16	-0.00647778	0.0584581	0.223819	-0.198736	-0.218366	0.0305977	-0.0208195	-0.201773	0.0566024	-0.0768213	-0.0686372	-0.111535	-0.140152	0.0724658	0.163987	0.286719	-0.0662082	0.042315	0.140643	-0.0478877	0.132024	-0.15871	-0.030497	-0.0671852	-0.0246167	0.0623691
ENSG00000005486	RHBDD2	Donor 2	siClock	16	-0.0206675	-0.260518	0.0305356	-0.153109	-0.178363	-0.0784398	-0.139316	0.0493844	0.0928941	-0.117579	0.0840132	0.0180151	0.150273	-0.149055	0.255355	-0.0234989	0.0090771	0.0404192	0.0730737	-0.0104976	0.0190506	-0.0240765	-0.119762	-0.139094	0.0106747	0.0438545
ENSG00000005486	RHBDD2	Donor 2	siCtrl	16	-0.0191633	-0.141175	-0.295067	-0.00540911	-0.287123	-0.16373	-0.025328	0.0199424	0.0250328	0.00108863	0.185217	0.434071	0.012116	-0.255317	-0.105762	0.0818402	-0.0473041	-0.0074817	0.0596419	0.114095	0.0126871	0.0368933	0.00208563	-0.0861762	0.055303	-0.0992233
ENSG00000005513	SOX8	Donor 1	siClock	16	0.047254	-0.0731723	1.18728	0.137052	-0.25006	-0.0547362	-0.427507	-0.0552656	-0.129472	0.0551962	-0.120512	0.0773378	-0.0289718	0.0731782	0.128853	-0.387059	0.0891459	-0.00372583	-0.239543	-0.064073	-0.0961668	0.142974	0.216048	0.773659	0.162705	0.0681893
ENSG00000005513	SOX8	Donor 1	siCtrl	16	0.0653512	0.0736359	2.13178	-0.135046	-0.216129	-0.565711	-0.38334	-0.225078	0.0716955	0.108306	0.214299	-0.261541	-0.173804	-0.137834	-0.24924	-0.0986521	-0.0016043	0.0691591	0.293953	0.0850657	0.211036	0.188307	0.30152	-0.0173523	0.182356	0.167998
ENSG00000005513	SOX8	Donor 2	siClock	16	0.0246104	0.410844	1.40171	0.0664263	-0.309268	-0.671558	-0.380957	-0.394448	0.100941	-0.0776924	-0.161317	-0.114263	0.21721	-0.13983	0.69629	0.0691438	-0.33215	0.113725	-0.103814	0.155219	-0.00288825	0.0449249	0.00528156	-0.162383	0.209638	-0.0255272
ENSG00000005513	SOX8	Donor 2	siCtrl	16	0.0296358	0.429692	1.44755	0.0978805	-0.294482	-1.03135	-0.426813	-0.304102	-0.212607	-0.0781868	0.0416198	0.952914	-0.184175	-0.0639968	-0.117539	0.080127	-0.0063432	-0.0417044	-0.0236423	0.00393629	0.0451706	0.220114	-0.13515	0.0954597	-0.00465585	0.251182
ENSG00000005700	IBTK	Donor 1	siClock	16	0.00220174	0.117632	0.00386357	0.163868	0.126604	0.232546	-0.00829418	0.0682716	0.0279312	0.0831672	0.0494022	-0.0718947	-0.079092	-0.146078	-0.0790231	0.18267	0.0251614	-0.0578498	0.0313233	0.00414616	0.0947345	0.0229029	-0.0461043	-0.63772	-0.0454175	-0.00770676
ENSG00000005700	IBTK	Donor 1	siCtrl	16	-0.0114607	0.0586817	-0.631803	0.163473	0.226931	0.228842	0.0489024	0.208055	-0.0639851	0.00668795	0.091632	-0.0296864	0.0588118	0.0334792	-0.0515486	0.00534531	-0.0627189	-0.0554056	-0.0331275	-0.0485452	-0.134228	-0.0977069	0.0599467	0.00298882	-0.143208	-0.128331
ENSG00000005700	IBTK	Donor 2	siClock	16	0.0142554	-0.21423	-0.323186	0.336622	0.315148	0.314894	0.203519	0.150604	0.105559	0.0786857	-0.0442963	-0.0365088	-0.125624	0.0301007	-0.693262	-0.0117595	0.0535662	0.0134132	0.122238	0.079217	0.0977807	0.0178275	0.0111271	0.0619806	-0.0361834	-0.150847
ENSG00000005700	IBTK	Donor 2	siCtrl	16	0.00477953	-0.149143	-0.247721	0.0855421	0.338833	0.395788	0.244765	0.175233	0.232552	0.0714587	-0.0100522	-0.711648	0.042712	-0.0755498	0.0749551	0.0900041	0.0663019	0.00867104	-0.015933	-0.0890348	-0.112613	-0.0340639	-0.133505	0.0405597	-0.151705	-0.0169186
ENSG00000005801	ZNF195	Donor 1	siClock	16	0.0105366	0.0824146	0.00047253	0.579394	0.142565	0.153221	-0.153712	-0.166154	-0.208572	-0.025623	0.0552069	0.186564	0.118043	-0.184245	-0.0526444	0.126633	-0.238457	-0.145694	0.153092	0.207338	0.131462	0.137786	0.0328734	-0.802702	0.0829076	0.0512449
ENSG00000005801	ZNF195	Donor 1	siCtrl	16	-0.00799244	-0.0795353	-0.634735	0.4216	0.310657	-0.196661	-0.0476375	0.0272944	0.0227252	-0.201278	0.280969	-0.0621618	0.0471552	0.148295	-0.0730281	-0.0162493	-0.0276867	0.102337	-0.195105	-0.110417	-0.103591	0.0562252	-0.00522002	0.0521646	0.00200789	0.0820644
ENSG00000005801	ZNF195	Donor 2	siClock	16	0.0424673	0.0351853	-0.0462502	0.374627	0.404124	-0.0407144	0.232394	-0.20989	0.170273	-0.0688125	0.0141427	0.193006	-0.0852299	0.00153843	-0.573003	0.0575837	-0.133813	-0.139805	-0.0629566	-0.144847	0.264619	0.236015	0.0389546	0.135811	0.308677	0.100055
ENSG00000005801	ZNF195	Donor 2	siCtrl	16	0.0314094	0.269046	0.130216	0.423776	0.372806	0.119715	-0.0519841	-0.00691963	-0.110749	-0.0686922	0.0140557	-0.656574	-0.146863	0.200499	0.100087	0.0345896	-0.0382095	0.2899	-0.107599	-0.0388403	-0.223146	0.0274215	0.167	0.0345506	0.0834039	-0.0322544
ENSG00000005810	MYCBP2	Donor 1	siClock	16	-0.0108176	-0.0750072	0.109762	-0.140289	-0.322932	-0.146029	0.0222278	-0.191815	-0.0583394	-0.173152	-0.148847	-0.0130346	0.0543304	0.237566	-0.0665611	0.29982	-0.0402504	-0.101108	0.0132005	0.0650977	0.184288	0.00735907	0.224925	-0.127556	0.0135087	0.102394
ENSG00000005810	MYCBP2	Donor 1	siCtrl	16	-0.017617	-0.490744	-0.321555	-0.103185	-0.00825311	0.0154808	0.16489	-0.0790023	-0.322637	-0.039531	-0.0270597	0.020965	0.103561	-0.0113527	-0.0442721	-0.00540481	0.144879	0.0433527	0.139158	0.189155	-0.122226	0.00956694	0.0834693	0.189822	-0.0526133	0.0831107
ENSG00000005810	MYCBP2	Donor 2	siClock	16	0.00247544	0.190273	0.211649	0.0411726	-0.166358	-0.232655	-0.136972	-0.269762	-0.299924	0.0211362	-0.0501208	0.0076813	-0.00999538	0.266174	-0.082781	0.203726	0.0172282	0.0533246	-0.0529424	-0.106012	0.0518019	0.116821	0.081736	0.140389	0.0146258	0.0516701
ENSG00000005810	MYCBP2	Donor 2	siCtrl	16	0.0183424	0.0526739	0.264137	-0.352382	-0.011912	0.233675	-0.255324	-0.121698	0.214589	-0.168315	-0.079633	-0.395279	0.0102156	0.054099	-0.00434998	0.0609323	0.1555	-0.0462192	0.0396558	-0.0963232	0.134651	0.174274	0.333007	0.0191878	0.217246	0.0261499
ENSG00000005812	FBXL3	Donor 1	siClock	16	-0.00158777	-0.0290155	-0.238712	0.341232	0.263766	0.21938	-0.144523	-0.0885727	-0.0265954	0.11001	0.132154	-0.0693195	-0.0369333	-0.205733	-0.0958937	0.033265	0.168312	0.0959825	0.125876	0.068621	-0.000556462	-0.0275801	-0.10049	-0.611293	0.00889079	0.068035
ENSG00000005812	FBXL3	Donor 1	siCtrl	16	-0.0175226	-0.0135911	-0.926698	0.253627	0.42398	0.254511	-0.0977859	0.0200041	-0.134577	0.0109751	0.11919	0.157755	-0.0182497	-0.156585	0.0200161	0.00851339	0.0757199	0.13154	-0.128038	0.0170559	-0.0803377	0.065275	-0.139547	-0.028907	-0.0621407	-0.209771
ENSG00000005812	FBXL3	Donor 2	siClock	16	0.00179345	-0.393631	-0.440017	0.406888	0.181757	0.124503	0.030207	0.0259142	-0.000944053	0.170052	0.0459296	0.123114	-0.0815707	-0.0629661	-0.46823	0.0713282	0.0672029	-0.030333	0.0497846	0.0881793	0.01149	-0.0997187	0.0960528	0.0999426	0.000354487	0.029546
ENSG00000005812	FBXL3	Donor 2	siCtrl	16	0.00395639	-0.182061	-0.386423	0.265843	0.207987	0.139903	-0.00957611	0.0509546	0.152636	0.0494091	0.0583547	-0.451629	0.230627	-0.00454612	-0.0525191	0.0544136	0.0366925	-0.36004	0.0735815	0.082827	-0.114189	0.00804169	0.170308	-0.0362894	0.006438	0.108165
ENSG00000005882	PDK2	Donor 1	siClock	16	-0.0327125	-0.259633	-0.268952	-0.231992	-0.306043	-0.219629	-0.0686097	0.117812	0.00561951	-0.0512926	0.0326142	0.0227831	0.0494124	0.109018	0.165472	-0.073067	0.0235336	0.0404125	0.14163	-0.0410572	0.0681777	-0.171171	0.00625441	0.122579	-0.00985968	-0.0218268
ENSG00000005882	PDK2	Donor 1	siCtrl	16	-0.0242036	-0.107492	0.0241979	-0.421192	-0.431992	-0.11734	-0.00155458	-0.155285	0.136796	-0.011986	0.110674	-0.0648195	-0.0597409	0.0129407	0.15157	0.163176	0.0233699	0.066493	0.0711749	-0.0453756	0.0628643	0.000679574	-0.0618801	-0.0274605	0.0611147	0.0159765
ENSG00000005882	PDK2	Donor 2	siClock	16	-0.0260705	0.0681149	-0.00658444	-0.366289	-0.25518	-0.0922253	-0.0709335	-0.0261138	0.020081	-0.0741516	0.015534	-0.102838	0.0114494	-0.103609	0.249025	0.143716	0.0727239	0.144078	0.165272	0.123344	-0.0559188	-0.013577	-0.140128	-0.134092	-0.0715856	-0.151873
ENSG00000005882	PDK2	Donor 2	siCtrl	16	-0.0191837	0.04367	-0.0226699	-0.0863876	-0.348683	-0.359267	-0.079202	-0.0718871	-0.00872894	-0.00020164	0.111529	0.348299	-0.148351	0.0186288	0.0562647	0.0382378	0.0621405	0.115156	-0.0989636	0.0336805	-0.00700459	-0.0323092	-0.111422	0.0426083	0.0637032	-0.0384335
ENSG00000005884	ITGA3	Donor 1	siClock	16	0.0100263	0.157739	0.165477	0.146497	-0.0672754	0.0383987	0.000264767	0.0120396	-0.0573463	-0.0138604	0.0016213	-0.0377556	0.0640668	0.0985238	-0.0126256	-0.10209	-0.110847	-0.0880847	0.0804001	-0.0303714	0.0412344	-0.104975	-0.111596	0.35247	-0.0471586	-0.12409
ENSG00000005884	ITGA3	Donor 1	siCtrl	16	0.0198414	0.366774	0.651345	-0.100769	-0.150548	-0.301069	-0.275991	0.296743	-0.00871866	0.256715	-0.0101648	-0.119567	0.00936228	0.0214171	0.00833519	-0.115314	-0.0633282	-0.163486	0.0729421	-0.126364	0.175989	0.026068	0.0769386	-0.0247739	0.0199363	-0.0264363
ENSG00000005884	ITGA3	Donor 2	siClock	16	-0.00400528	0.203013	0.0984811	-0.280022	-0.13661	-0.134909	-0.131882	-0.0194064	0.165966	-0.0152548	0.0387466	-0.0316736	0.179009	0.013237	0.330691	-0.0327946	-0.189732	-0.0799227	-0.131494	-0.172973	-0.0549039	0.0641148	0.0348651	0.0418984	0.108673	0.0327508
ENSG00000005884	ITGA3	Donor 2	siCtrl	16	-0.0132308	0.185135	0.045169	-0.266129	-0.35744	-0.303576	-0.0904115	0.00163667	0.114183	0.303174	0.019001	0.52123	0.0179083	-0.0121309	-0.125582	-0.17142	-0.119883	-0.0688529	0.0387219	0.0193075	-0.00781754	-0.0100646	-0.170819	0.00864059	0.121949	-0.0227006
ENSG00000005889	ZFX	Donor 1	siClock	16	-0.0269166	0.139078	-0.263229	-0.079688	-0.408121	-0.104416	-0.122767	-0.00187316	-0.126561	0.0793707	0.16448	0.12724	-0.0418357	0.0683609	0.016668	0.222324	0.0313647	0.0685148	-0.0581941	-0.0451203	-0.0433349	0.00258007	-0.0341199	-0.441389	0.0366877	0.141065
ENSG00000005889	ZFX	Donor 1	siCtrl	16	-0.0277024	-0.017309	-1.03274	0.0484178	-0.0101582	-0.113657	0.0572313	-0.010378	-0.0631768	0.025614	0.143693	0.135135	0.215088	0.0187464	-0.124939	0.0837318	-0.0602099	-0.0616034	-0.122692	0.103076	-0.167722	0.126173	0.120867	0.0393205	-0.00400144	-0.0210708
ENSG00000005889	ZFX	Donor 2	siClock	16	-0.000535765	0.117698	-0.26029	-0.0547611	-0.0869459	-0.145425	0.0471229	-0.0904322	0.17269	0.0597629	0.141113	0.0809835	-0.0102868	0.0695235	-0.523861	0.0156557	0.0329853	-0.023926	0.0606166	0.17727	0.0703579	0.0441622	-0.0337465	0.0825703	0.108328	-0.0645591
ENSG00000005889	ZFX	Donor 2	siCtrl	16	-0.0113525	0.00614178	-0.211092	-0.24437	-0.00505781	-0.0379832	0.0356618	-0.0445218	0.0348906	0.101818	0.00871164	-0.390425	0.226274	0.165498	0.117372	0.0356288	-0.121669	-0.0781046	0.0583492	-0.111036	-0.106017	0.0743892	0.0346671	0.137749	0.0233614	0.00594824
ENSG00000005893	LAMP2	Donor 1	siClock	16	-0.00358971	0.0601208	-0.113129	-0.0717744	-0.127242	0.035211	-0.0218546	-0.0182016	-0.0232739	0.107651	0.0863406	0.000522579	-0.0199424	-0.00920048	-0.113593	0.0141659	-0.00879835	0.0683704	0.0753108	0.0162309	-0.0453394	0.115092	0.0968344	-0.484618	0.108391	0.182983
ENSG00000005893	LAMP2	Donor 1	siCtrl	16	-0.0129106	-0.00320556	-0.698657	-0.0378317	0.0278912	0.0685821	-0.0561638	0.0232284	-0.0321714	0.0066639	0.0691687	0.0156468	0.0214642	-0.0163952	0.0245852	0.0664924	-0.00076854	0.0425109	-0.0969975	0.0207394	-0.0969662	0.0876816	0.0767583	0.0466974	0.0232782	0.0950029
ENSG00000005893	LAMP2	Donor 2	siClock	16	0.0147204	-0.053549	-0.0888759	0.13461	-0.0438566	0.0224421	0.0432521	0.0279629	-0.0169293	0.140742	-0.033011	0.0851145	-0.047511	0.020715	-0.489337	0.00274403	0.0481564	0.0233389	0.0571396	0.055066	0.0613109	0.025195	0.051056	0.138571	0.10382	0.0998431
ENSG00000005893	LAMP2	Donor 2	siCtrl	16	0.0120915	0.0413405	-0.0158951	0.0609448	-0.0269626	0.034289	0.0114217	0.0643371	0.0227271	0.0462077	0.053941	-0.533243	0.123013	-0.012661	0.101782	0.12184	0.00451854	-0.0715198	-0.0060035	0.0404917	-0.151874	0.00279376	0.051365	0.0895045	0.0270099	0.222917
ENSG00000005955	GGNBP2	Donor 1	siClock	16	-0.00510844	-0.112128	0.14934	0.0502633	0.0230407	0.0233087	-0.16703	-0.0940297	-0.0528276	0.185293	0.0435027	-0.00456805	0.0909952	-0.112766	-0.0156759	0.027098	0.0152257	0.0580227	-0.0348972	-0.0127952	0.0761297	0.0474096	0.150879	-0.474745	0.028842	-0.0155974
ENSG00000005955	GGNBP2	Donor 1	siCtrl	16	-0.00417685	-0.0776854	-0.205946	0.0540668	0.0365673	0.0458478	-0.159921	0.0420436	-0.021893	0.0377664	0.0879274	-0.0117261	0.142062	-0.0739786	0.0203469	-0.0936026	0.030611	-0.00671168	-0.106178	0.0646447	-0.0420921	0.0567012	0.00161296	0.125261	-0.052065	0.00191933
ENSG00000005955	GGNBP2	Donor 2	siClock	16	0.00411115	0.0731825	-0.0290478	0.173316	-0.164303	-0.0864788	-0.153485	-0.00321677	0.100057	0.182581	0.100428	-0.0138897	0.0477201	-0.0949158	-0.34398	-0.0311742	0.124542	0.0756729	-0.028858	0.0490696	0.0706077	0.0898086	0.0734268	0.0693315	-0.0793333	-0.0982811
ENSG00000005955	GGNBP2	Donor 2	siCtrl	16	-0.0102932	0.0187975	0.00648153	-0.0552862	-0.0134759	-0.101681	-0.102775	0.0430431	0.0158552	0.105453	0.0504062	-0.421119	0.168394	0.122059	0.0326614	0.0536421	-0.0212449	0.132185	-0.106094	-0.00332889	-0.0911733	0.070829	0.0531316	-0.0263008	-0.148151	-0.0396392
ENSG00000006007	GDE1	Donor 1	siClock	16	-0.0166572	-0.122976	-0.153715	-0.0509932	-0.026956	-0.0315343	-0.0374111	0.0149226	0.025038	0.0672311	0.185611	-0.0944056	0.00736029	0.00986596	-0.0013664	-0.0472049	0.0576745	0.00959334	0.103143	-0.0358182	-0.0441965	0.105442	-0.00434726	-0.385517	-0.0127412	0.0468698
ENSG00000006007	GDE1	Donor 1	siCtrl	16	-0.0133367	-0.153994	-0.415917	-0.134262	-0.0117214	0.113395	0.0455146	0.0046661	0.000912092	0.0972279	0.0467432	0.118077	-0.0025649	-0.119422	0.0586397	0.0339194	0.015025	-0.00212727	-0.146458	0.047447	-0.0691046	0.0896864	-0.0127508	-0.00128045	0.0250974	0.039836
ENSG00000006007	GDE1	Donor 2	siClock	16	-0.0037499	-0.1067	-0.230211	-0.0957803	-0.0563947	0.0306369	-0.0429507	0.0574559	0.0950287	0.0860115	0.0848495	0.0263825	0.0658422	-0.0571988	-0.33038	-0.0566614	0.0844642	0.0314439	0.0553085	0.0678745	0.0260124	0.0419229	0.0552722	0.0350226	0.0447844	-0.00578229
ENSG00000006007	GDE1	Donor 2	siCtrl	16	-0.00349769	-0.00308262	-0.10967	-0.0324084	-0.199298	-0.0482894	0.00607612	0.0830696	-0.00946119	0.0780273	0.106008	-0.30907	0.215963	-0.0171901	-0.0448025	0.0228692	0.0104246	0.115953	-0.0105104	0.0184477	-0.1622	-0.0202431	-0.0251515	0.0546477	0.0641396	0.128309
ENSG00000006015	C19orf60	Donor 1	siClock	16	0.0176383	-0.657061	0.0709741	0.33594	0.353729	0.329542	0.0561176	0.143554	-0.00348471	0.0364494	-0.193931	-0.0406868	-0.00192433	0.0498112	-0.172698	-0.27319	0.0811504	-0.109455	-0.0895552	0.201647	-0.0747207	-0.0641218	-0.0865625	0.488882	0.0689184	-0.00836643
ENSG00000006015	C19orf60	Donor 1	siCtrl	16	0.0268161	-0.245086	0.788381	0.225706	0.0557415	0.325189	0.292082	-0.293836	0.0778985	-0.211299	-0.139347	-0.180855	0.00413061	-0.0267878	0.0428819	-0.156873	0.146634	-0.0303945	-0.0297048	-0.0666185	0.223522	0.194375	-0.188186	-0.0811736	-0.0674473	0.0114693
ENSG00000006015	C19orf60	Donor 2	siClock	16	0.00918241	-0.267351	0.0216204	0.31895	0.361435	0.145811	0.113555	-0.122925	0.12104	-0.152076	-0.208228	-0.0212024	0.123414	-0.287323	0.348535	-0.0600651	0.0769892	0.0774024	-0.200038	-0.0459009	0.0125772	-0.11434	0.11703	-0.042485	-0.0630352	-0.0238274
ENSG00000006015	C19orf60	Donor 2	siCtrl	16	0.0118741	-0.338917	-0.277439	0.480891	0.219406	0.179644	0.0772804	-0.0881538	-0.0930697	0.0290733	-0.139739	0.626664	-0.224385	-0.133847	-0.231726	-0.128467	-0.120967	0.0495212	0.0151695	0.220101	-0.000226556	-0.0733618	0.0201945	0.108534	0.248509	-0.127833
ENSG00000006016	CRLF1	Donor 1	siClock	16	-0.0305631	-0.474907	-0.364157	-0.174754	0.135134	0.0093733	0.136836	0.151212	0.054555	0.00594672	0.0544332	-0.00399727	-0.0346929	-0.153819	0.183716	-0.167433	0.165777	0.0953811	0.0084293	0.163214	-0.0671267	-0.12656	-0.27783	0.429439	-0.121346	-0.390903
ENSG00000006016	CRLF1	Donor 1	siCtrl	16	-0.0224763	-0.238731	0.407417	-0.121124	-0.0734861	0.143889	0.349992	-0.141663	-0.0222032	-0.0753925	-0.0719139	-0.059699	-0.245267	-0.0461907	0.215502	0.206445	0.157302	0.188507	0.0557199	0.0344999	-0.0861539	-0.0979097	-0.189206	-0.368548	-0.231555	-0.252139
ENSG00000006016	CRLF1	Donor 2	siClock	16	-0.0796445	-0.733952	-0.760289	-0.607064	-0.016867	0.157706	0.269828	0.289148	0.244177	0.123995	0.0112526	0.0034738	0.0460382	-0.178061	0.556959	-0.0179451	0.0483197	-0.0404002	-0.102632	-0.0307982	-0.00947992	-0.0950054	-0.107331	-0.252294	-0.323043	-0.466848
ENSG00000006016	CRLF1	Donor 2	siCtrl	16	-0.0675598	-0.81341	-0.927849	-0.199171	-0.105152	-0.0312489	0.175909	0.23812	0.25773	0.145967	0.042445	0.806209	0.129358	-0.226259	-0.219609	-0.0338239	-0.135155	-0.0685623	-0.139773	0.0805326	0.130601	-0.115116	0.0667366	-0.121839	-0.194563	-0.431072
ENSG00000006042	TMEM98	Donor 1	siClock	16	0.0148189	0.192738	-0.0296804	-0.0679926	0.152264	-0.0449123	0.00392391	0.0883293	-0.0200084	-0.0393066	0.00318083	-0.14688	-0.106122	-0.115542	0.0251944	0.00486496	0.0966341	0.13356	-0.0208654	0.0762464	-0.0197402	0.125057	-0.0285079	-0.0936606	0.0949339	0.106765
ENSG00000006042	TMEM98	Donor 1	siCtrl	16	0.0185456	0.235854	-0.106637	0.0368107	0.00471585	0.0174035	0.00947143	-0.065124	0.0581625	-0.0408436	0.014932	-0.0341868	-0.126352	-0.0430442	0.0508873	0.0310221	-0.026749	-0.0317433	0.0659125	-0.108141	0.00237128	0.11953	0.0372606	0.0374115	0.123591	0.201124
ENSG00000006042	TMEM98	Donor 2	siClock	16	0.00828644	-0.0605284	-0.109295	0.00542772	0.0474573	0.1248	0.149725	0.0905234	0.0387626	-0.0329625	-0.0570089	-0.112794	-0.105633	-0.0347676	-0.12912	0.0400454	-0.00225134	0.0959579	0.122211	0.00717754	-0.003701	-0.0172613	0.114225	-0.0425282	-0.00123635	0.0799353
ENSG00000006042	TMEM98	Donor 2	siCtrl	16	0.00635425	0.0718698	-0.21454	0.0195376	-0.100588	0.156217	0.169265	0.0906967	0.0797759	0.0537161	-0.0505119	-0.217842	-0.097665	-0.027132	-0.0220151	0.04218	0.0446041	0.0923803	0.0162832	0.00170681	0.0342862	-0.133415	-0.0956011	0.0410629	0.0818325	0.122752
ENSG00000006062	MAP3K14	Donor 1	siClock	16	0.00947224	0.11169	0.783862	-0.441532	-0.482142	-0.310899	-0.131498	0.20126	0.349567	0.126021	-0.145813	-0.0650554	-0.0747086	0.13612	-0.012261	-0.0255495	-0.0795667	0.0155122	-0.185971	-0.154353	0.0610789	0.138233	0.09339	0.289241	0.274952	-0.234773
ENSG00000006062	MAP3K14	Donor 1	siCtrl	16	0.0150356	0.283558	0.787424	-0.847969	-0.52309	-0.362955	-0.0824804	0.266992	0.707561	0.059098	0.0191764	0.0526091	-0.15802	-0.0674913	-0.116738	-0.278379	0.105754	-0.0316255	-0.187168	0.0140625	0.281552	0.105092	0.0775549	0.0506475	0.0509894	0.169738
ENSG00000006062	MAP3K14	Donor 2	siClock	16	0.0255826	0.145698	1.40714	-0.408632	-0.492938	-0.231417	-0.0330848	-0.0230998	0.170828	-0.289214	0.0439384	0.116152	0.1781	-0.222818	0.212797	0.093345	-0.165679	-0.130651	-0.121822	0.0525223	-0.00796207	0.0428378	0.104103	0.0856787	0.0802705	0.0334741
ENSG00000006062	MAP3K14	Donor 2	siCtrl	16	0.00174211	0.203486	1.15407	-0.265992	-0.357463	-0.710532	-0.238247	0.0418193	0.0854935	-0.0413317	0.0586138	0.304701	-0.00302761	0.233188	-0.0806061	-0.0219876	0.017302	0.0343581	-0.24368	-0.126575	0.145113	-0.0683669	-0.181642	-0.0850753	0.0439191	0.146018
ENSG00000006114	SYNRG	Donor 1	siClock	16	-0.0138941	0.0791905	-0.24002	-0.0341493	-0.153861	0.0415913	-0.0947676	-0.106626	-0.169918	-0.0335023	-0.0430395	0.0920982	0.0762044	0.0553136	0.0723473	0.145029	-0.0427911	-0.0406132	-0.00761214	0.0377167	0.0786747	0.0776552	0.0254934	-0.181381	-0.0158287	0.0354428
ENSG00000006114	SYNRG	Donor 1	siCtrl	16	-0.0148678	-0.0252099	-0.4222	-0.0932891	-0.145998	-0.02238	-0.122971	0.0889615	-0.0921913	0.00968789	0.046414	0.0917527	0.0164475	-0.0985744	0.0228568	0.041846	0.0856258	-0.00334036	0.0593041	0.110797	-0.0877403	0.14063	0.078774	-0.0721601	-0.0457243	0.0669856
ENSG00000006114	SYNRG	Donor 2	siClock	16	-0.00513651	0.118466	-0.160862	-0.0850129	-0.0563617	-0.0276654	-0.0500542	-0.170159	0.0411384	-0.0781729	0.0491357	0.0101701	-0.00654808	0.110593	-0.321536	0.193874	-0.039289	0.0936987	0.133571	0.236024	-0.138189	-0.0120435	-0.0503297	0.0336979	0.0420954	0.00534742
ENSG00000006114	SYNRG	Donor 2	siCtrl	16	-0.0110452	0.16575	0.00158495	-0.243721	-0.112556	-0.0296366	-0.174046	-0.0429527	-0.0993416	-0.112781	0.120623	-0.15018	0.0816079	0.0692074	0.0627183	0.0928292	0.0350109	0.0336381	0.118723	0.0126261	0.0273196	-0.136566	0.0868592	0.013486	-0.0384941	-0.0578377
ENSG00000006118	TMEM132A	Donor 1	siClock	16	0.018208	-0.0173404	-0.206588	-0.135831	0.0645242	-0.058614	-0.0440133	0.198731	0.237796	0.0444548	-0.135109	0.0685064	-0.0426758	0.0518354	-0.00743084	-0.273869	-0.143616	0.0336085	-0.0758453	-0.12088	-0.0537827	0.0384453	-0.0501538	0.824433	0.204241	0.0543724
ENSG00000006118	TMEM132A	Donor 1	siCtrl	16	0.033312	0.0334378	0.784346	0.102218	-0.0654939	-0.0804085	-0.0795561	-0.335179	0.210344	-0.0794034	0.0880411	-0.169493	-0.0909388	0.176335	-0.135027	-0.0919146	-0.0638842	-0.193636	0.180803	-0.0831629	0.291786	-0.0260511	0.0229975	0.113513	0.145748	0.177379
ENSG00000006118	TMEM132A	Donor 2	siClock	16	0.00734543	0.271976	0.179631	-0.0982104	0.0677872	0.0951735	-0.0211388	-0.116933	0.0456689	-0.115152	-0.0731525	-0.0381214	-0.00978861	-0.148108	0.644818	-0.0221603	-0.127685	-0.121607	-0.00547968	-0.15934	0.0237265	-0.0489488	0.100241	-0.154648	0.0498379	-0.0347505
ENSG00000006118	TMEM132A	Donor 2	siCtrl	16	0.0130898	0.186692	0.0201583	0.164589	-0.0305048	-0.140391	0.0221623	-0.14742	0.0141166	0.00454105	-0.0322622	0.810598	-0.247342	-0.257141	-0.114088	-0.136219	-0.0381989	-0.0647527	0.192338	0.107408	0.0932829	-0.0201867	-0.177517	-0.109738	0.111547	0.115574
ENSG00000006125	AP2B1	Donor 1	siClock	16	-0.000805664	0.0456947	-0.00894755	0.0672505	-0.0159275	0.0735603	0.0859424	-0.018971	-0.0836289	-0.014006	-0.0666533	-0.0591305	-0.0699255	-0.104361	0.0905218	0.110555	0.0627209	0.00284642	0.0909438	0.125201	0.0133476	-0.0492078	0.0600043	-0.284783	-0.0945097	0.0213203
ENSG00000006125	AP2B1	Donor 1	siCtrl	16	-0.00879477	0.113963	-0.448361	-0.0313998	0.0689545	0.0661533	0.0429019	0.0569215	0.062297	-0.0280482	-0.101189	-0.0166906	-0.0913833	-0.0537036	0.0858428	0.0824331	0.0529174	0.105813	-0.0147256	0.0471955	-0.0607496	0.0506773	-0.110658	-0.046943	-0.0423004	-0.00978672
ENSG00000006125	AP2B1	Donor 2	siClock	16	0.0067019	-0.043933	-0.0331444	-0.00240941	0.107624	0.0388959	0.0228383	0.0268941	-0.0109752	-0.0134869	0.0257661	-0.114829	-0.0495339	0.06276	-0.285193	0.0101614	0.0458007	0.122137	0.0998031	0.0738353	0.00784003	-0.0129252	-0.0637026	0.0776408	-0.010955	0.0866378
ENSG00000006125	AP2B1	Donor 2	siCtrl	16	0.00964134	0.0499154	0.0354083	0.00589007	0.109299	0.0503829	0.0540298	0.0412134	0.0254612	-0.0208332	-0.0308346	-0.398656	-0.0160221	0.0211466	0.0444467	0.0594734	0.0134928	0.179039	-0.0475939	0.0404121	-0.0965647	0.0337185	0.0263341	-0.00457858	0.046155	0.0202978
ENSG00000006194	ZNF263	Donor 1	siClock	16	0.00465913	-0.287218	0.124407	0.16976	-0.0561186	0.100895	-0.0144068	-0.0015926	-0.232963	0.207702	0.133953	-0.0915774	-0.165283	-0.0323458	0.0214398	-0.0512282	0.00424782	0.0171285	0.0954842	0.064222	-0.0144985	-0.0345876	-0.0161226	0.094697	0.129129	-0.0486456
ENSG00000006194	ZNF263	Donor 1	siCtrl	16	0.00749876	-0.160488	0.201483	0.0716245	0.0715572	0.0369336	-0.0978003	-0.0907184	-0.0721388	-0.0120789	-0.0348248	-0.0883668	-0.000623657	-0.0281489	0.0491056	0.00955753	0.166135	-0.0835301	0.033931	0.0187555	0.0263366	-0.0560578	0.0703731	-0.00784817	0.134918	0.0293829
ENSG00000006194	ZNF263	Donor 2	siClock	16	0.0238685	-0.0353711	0.317538	0.304371	0.154705	0.0992663	-0.0511197	-0.174365	-0.100152	-0.00516827	-0.0562496	-0.217783	0.0515313	0.0861146	0.0721612	-0.0495663	-0.0242386	-0.16659	0.0177885	0.0381038	0.0543755	-0.114146	0.0471716	0.18722	0.200656	-0.0395387
ENSG00000006194	ZNF263	Donor 2	siCtrl	16	0.0161234	-0.0470276	0.175739	0.283501	0.118186	0.105342	-0.019359	-0.0487934	-0.270107	-0.034205	0.0292742	-0.179386	0.0265483	-0.0749917	0.0771752	-0.0363581	0.163092	0.0137754	0.0115013	-0.0380291	-0.12407	0.0821954	0.220875	0.020975	0.0176765	-0.0704447
ENSG00000006282	SPATA20	Donor 1	siClock	16	-0.00381531	-0.0946965	-0.176641	-0.113843	0.00832612	0.0883899	-0.0300439	-0.0697934	-0.120039	-0.0202639	-0.137366	0.0329552	-0.0442334	-0.0110619	0.156036	-0.0704618	0.145042	0.0720314	-0.0107984	0.0584945	0.0191037	-0.00284658	-0.0946099	0.216856	0.0998278	0.00425387
ENSG00000006282	SPATA20	Donor 1	siCtrl	16	0.00401897	0.152799	0.207034	0.0128712	-0.178265	-0.0229061	-0.0983075	-0.104966	0.0153567	-0.202299	-0.104217	-0.0768806	-0.161225	0.0344386	0.222239	0.0742162	0.0963774	0.134262	0.015653	0.0279039	0.122218	-0.0130724	-0.0218138	-0.136385	0.0192873	0.0861553
ENSG00000006282	SPATA20	Donor 2	siClock	16	-0.0142645	-0.00797107	-0.215977	-0.322799	-0.115841	-0.0621582	-0.0297471	0.0808853	0.0972664	-0.233567	0.0251566	-0.0795001	0.0573294	-0.0817103	0.360968	0.0507033	-0.0362344	-0.0649247	0.0459469	0.102017	-0.116553	0.045314	0.0620906	-0.0236401	0.172841	-0.0665079
ENSG00000006282	SPATA20	Donor 2	siCtrl	16	-0.00954415	0.178944	-0.207289	-0.265564	-0.197689	-0.297791	-0.0152166	-0.0966258	-0.0467111	0.00616309	0.0147502	0.338041	0.0237341	0.00154042	0.0117575	-0.0723814	-0.0161856	-0.0864424	0.00686606	0.14704	0.0157371	0.0609966	-0.000735599	0.15764	0.120311	-0.0194917
ENSG00000006327	TNFRSF12A	Donor 1	siClock	16	0.0332332	0.00956925	-0.0871748	0.388334	0.67428	0.0377723	-0.104937	0.205835	0.235553	0.119276	0.0472893	0.133193	0.175912	-0.0131887	-0.126219	-0.680087	-0.164058	-0.0812933	-0.251345	-0.068043	0.00488433	0.0369799	-0.0729694	0.233031	0.104641	0.0735959
ENSG00000006327	TNFRSF12A	Donor 1	siCtrl	16	0.0378136	0.114377	0.220644	0.51307	0.443316	-0.0657306	-0.0712564	0.0333927	0.233693	0.165132	0.0622364	0.180294	0.278509	0.0800324	-0.286119	-0.412397	-0.291268	-0.369776	-0.0307287	-0.277358	0.0816027	-0.046281	-0.0483378	0.0686647	0.188981	0.180649
ENSG00000006327	TNFRSF12A	Donor 2	siClock	16	0.0227067	-0.404836	0.00631483	0.589497	0.549564	0.340552	0.201617	0.111498	0.118178	-0.00791391	-0.0915026	-0.0983426	-0.00146437	-0.235884	0.123298	-0.00523328	0.145725	-0.168142	-0.366624	-0.16403	-0.221973	0.0201237	0.315716	-0.110737	-0.105148	0.0274159
ENSG00000006327	TNFRSF12A	Donor 2	siCtrl	16	0.013228	-0.463466	-0.301555	0.721399	0.419881	0.27823	0.339276	0.0293137	0.0279142	0.142801	-0.0548828	0.250697	-0.0652483	-0.181312	-0.256062	0.0658893	-0.0229493	-0.269042	-0.10318	-0.133919	-0.0507744	0.0814169	0.109345	-0.146527	-0.134129	0.0475821
ENSG00000006451	RALA	Donor 1	siClock	16	-0.0223612	-0.289109	-0.0790295	0.0346163	0.057737	-0.0227191	-0.18335	0.00784124	-0.142323	0.0146179	0.189926	0.0543279	0.170224	0.0898856	-0.0853098	-0.00671419	-0.0273832	0.0225852	0.0226956	0.0188111	-0.0615672	-0.0121991	0.00911222	-0.500959	0.038147	0.121106
ENSG00000006451	RALA	Donor 1	siCtrl	16	-0.0176832	-0.131116	-0.661956	0.0387259	0.14704	0.131016	-0.177305	0.0602944	-0.072814	-0.132269	0.0491135	0.179185	0.137113	0.0627167	-0.0226304	0.0232882	0.00594506	-0.0193759	-0.112056	-0.0409559	-0.104814	0.0572181	-0.0349519	0.0389288	-0.0102594	0.147838
ENSG00000006451	RALA	Donor 2	siClock	16	0.0287016	0.0236944	0.0206999	0.259949	0.130624	0.252851	0.0582835	-0.0939802	-0.150093	0.0516014	0.00512381	-0.00988581	-0.0184732	0.105457	-0.352791	-0.0719098	0.051407	-0.109699	0.0145184	0.0180771	0.034289	-0.0457407	0.00561759	0.126896	0.217103	0.19392
ENSG00000006451	RALA	Donor 2	siCtrl	16	0.0239085	-0.0622714	0.0346761	0.188589	0.283074	0.270798	0.197181	-0.0370081	-0.0810849	-0.141685	-0.0514336	-0.507554	0.204659	-0.0132155	0.112521	0.0824257	0.00529874	-0.0155198	-0.0264051	-0.0643802	-0.158119	-0.11446	0.0453066	0.0870102	0.0492621	0.310047
ENSG00000006453	BAIAP2L1	Donor 1	siClock	13	-0.0336688	-0.393228	0.120822	-0.339089	-0.0849654	-0.325756	0.0577172	0.117889	0.00693091	0.074322	0.0776988	0.217643	-0.0430355	-0.0584103	0.0327161	0.135924	0.193727	-0.32587	0.207005	-0.234336	-0.00575331	0.318128	-0.034852	-0.340028	0.0494971	-0.266417
ENSG00000006453	BAIAP2L1	Donor 1	siCtrl	13	-0.0203593	-0.327424	-0.134187	0.123582	0.306643	-0.236253	0.0967812	0.153015	0.0145011	0.0330223	0.0587141	-0.0497968	-0.135606	-0.233866	0.338551	0.0359753	0.0635886	0.0326481	0.119339	0.10926	-0.394432	0.09927	0.0134467	-0.0374605	-0.344116	-0.21418
ENSG00000006453	BAIAP2L1	Donor 2	siClock	13	-0.0548949	-0.5078	-0.314882	-0.41256	0.0556362	-0.442613	0.297202	-0.0100283	0.208161	0.128416	0.190976	-0.0267393	-0.108612	0.123352	-0.166803	0.255449	0.0684944	-0.0586398	0.230795	-0.0307335	-0.0353309	-0.385607	0.127967	0.026984	-0.245798	-0.339658
ENSG00000006453	BAIAP2L1	Donor 2	siCtrl	13	-0.0324796	-0.282714	-0.208173	-0.131863	-0.319429	-0.0895244	-0.3614	0.146068	0.198775	0.217082	0.632082	0.283905	0.194648	-0.143362	-0.241179	-0.0823659	-0.217344	-0.197467	-0.080943	0.0146131	0.351805	0.0953998	-0.452313	-0.0695521	-0.0606172	-0.00812008
ENSG00000006459	JHDM1D	Donor 1	siClock	16	0.0299284	0.00473945	0.818128	0.249948	0.100733	-0.00899184	-0.165985	-0.014174	-0.214443	0.111647	-0.265603	0.191481	-0.0246807	-0.0306115	-0.155205	0.211489	-0.167094	0.056808	-0.00353652	0.0299475	-0.0887387	0.0683806	0.00695672	-0.345773	0.185003	0.197787
ENSG00000006459	JHDM1D	Donor 1	siCtrl	16	0.0319884	-0.290039	0.246469	0.411398	0.31338	-0.002228	-0.225852	0.167676	-0.127899	-0.0607157	0.168118	0.0205179	-0.019211	-0.188671	-0.258635	-0.0973252	-0.015022	0.0810765	0.0264522	0.0888652	-0.0842897	0.124338	0.145094	0.227032	-0.0426177	0.191799
ENSG00000006459	JHDM1D	Donor 2	siClock	16	0.0738624	-0.0672264	0.468456	0.701479	0.814017	0.406037	0.157208	-0.271301	-0.168313	-0.0593295	-0.305008	-0.0439097	-0.238585	-0.121158	-0.541739	0.147158	-0.0597593	0.087964	0.114132	0.130897	0.111804	0.108891	0.101013	0.0204755	0.323331	0.0300232
ENSG00000006459	JHDM1D	Donor 2	siCtrl	16	0.0490172	-0.427636	0.300002	0.53714	0.902692	0.626712	0.0470221	0.00741866	-0.124604	-0.449079	-0.161389	-0.611623	0.22649	-0.156133	0.202565	0.0307354	-0.0474715	-0.208263	0.144907	0.0681825	-0.0772878	-0.0232963	0.127056	0.01557	0.13078	0.14494
ENSG00000006468	ETV1	Donor 1	siClock	16	-0.022724	0.174958	-0.399542	-0.220979	-0.298415	0.270322	0.38728	0.209965	0.166291	0.264035	0.330795	0.147761	0.323669	-0.116784	-0.336578	-0.109127	-0.315284	-0.00382909	-0.0768577	0.0684244	-0.133273	-0.144568	-0.318105	-0.372482	-0.0865277	0.0207503
ENSG00000006468	ETV1	Donor 1	siCtrl	16	-0.014896	0.016175	-0.615366	-0.355628	-0.098218	0.361358	0.329781	0.220989	0.123815	0.208277	0.0139265	0.190099	0.371563	-0.0310567	-0.147839	-0.0745636	-0.181785	-0.183019	-0.259579	-0.16879	-0.189991	-0.044646	-0.307167	0.218828	0.0362144	0.194225
ENSG00000006468	ETV1	Donor 2	siClock	16	-0.0497404	-0.570047	-0.79241	-0.497299	-0.501649	0.0127665	0.451458	0.576519	0.479448	0.421602	0.194849	0.128486	-0.0506998	0.316548	-0.781918	-0.0338292	-0.0633715	-0.118658	-0.133455	-0.289974	0.111772	-0.0893323	0.0980098	-0.0106287	-0.0894408	-0.0122558
ENSG00000006468	ETV1	Donor 2	siCtrl	16	-0.0890916	-0.666535	-0.695022	-0.758424	-0.224658	-0.176995	0.10465	0.348944	0.299573	0.349744	0.130632	-0.148599	0.306596	0.358988	0.186278	0.0184579	0.00708526	-0.336714	-0.185225	-0.0858094	-0.254178	-0.231847	-0.188144	-0.197814	-0.165232	-0.0230409
ENSG00000006530	AGK	Donor 1	siClock	16	-0.0153423	0.0125854	-0.00707841	0.0137174	-0.0419245	0.0169741	-0.166216	0.176463	0.0183569	0.240152	-0.0445119	-0.0880994	0.100576	0.0626132	0.0817725	-0.270268	-0.135535	0.124325	-0.0254291	0.274519	-0.128216	-0.075335	0.0709412	-0.242723	-0.143426	-0.207792
ENSG00000006530	AGK	Donor 1	siCtrl	16	0.00295617	0.229355	-0.385841	0.100852	0.0449055	0.0217858	0.0248326	0.0751267	0.0798333	-0.105355	0.00843284	0.211892	0.0978756	-0.0974674	-0.236317	0.0386906	0.130062	0.0131954	-0.20655	-0.0690566	-0.013906	0.0449548	0.123343	-0.105268	0.069408	-0.0208794
ENSG00000006530	AGK	Donor 2	siClock	16	-2.06771e-05	-0.193517	-0.166063	-0.115432	0.157993	0.138804	-0.0638073	0.126385	0.229471	0.0790832	-0.0889181	0.0258979	-0.00338288	0.0112126	-0.376746	-0.161715	0.219724	0.00656831	0.147835	-0.0635681	0.0875361	-0.112019	-0.0789333	0.063221	0.174068	-0.0442141
ENSG00000006530	AGK	Donor 2	siCtrl	16	-0.00675141	0.103629	-0.0153241	-0.112483	0.0526742	0.0869367	0.0410426	0.0323102	0.157203	0.11947	0.12295	-0.653637	0.232849	-0.0434824	0.192651	-0.0371032	0.068163	0.14561	-0.0870483	-0.0557681	-0.160587	0.0114266	-0.186196	0.0306125	-0.107477	-0.107208
ENSG00000006534	ALDH3B1	Donor 1	siClock	15	-0.0535037	-0.332083	-0.40352	-0.365343	-0.0808417	-0.224219	-0.0502396	-0.0757891	-0.0533441	0.11637	0.154282	0.0630266	0.116824	0.0677659	0.171737	-0.00319223	0.0161258	0.101444	-0.0550878	0.156687	0.0349568	-0.243911	-0.194689	0.156171	-0.21628	-0.194444
ENSG00000006534	ALDH3B1	Donor 1	siCtrl	15	-0.0406902	-0.142165	0.182628	-0.212055	-0.459328	-0.110907	0.199064	-0.14266	-0.0525117	0.134748	-0.170877	0.0337556	-0.113379	0.139931	0.253486	0.208541	0.194215	0.0743269	-0.047668	-0.00693718	-0.0829319	-0.0902036	-0.228012	-0.36586	-0.0811101	-0.131347
ENSG00000006534	ALDH3B1	Donor 2	siClock	15	-0.0707509	-0.264918	-0.398146	-0.772785	-0.440599	-0.356763	-0.254624	0.0797692	0.150396	0.148163	0.290433	0.300635	0.263308	0.240546	0.437937	-0.276582	0.0118304	-0.148312	-0.331202	-0.435547	0.152568	0.0368907	0.00676193	-0.260608	0.142926	-0.0908512
ENSG00000006534	ALDH3B1	Donor 2	siCtrl	15	-0.073308	-0.108071	-0.340086	-0.358565	-0.609378	-0.651977	-0.32719	-0.14616	0.151325	0.138444	0.212025	0.640641	0.264037	0.203743	-0.0704535	-0.13227	0.138614	-0.0233287	-0.250065	0.0311248	0.0793003	-0.0515067	-0.153533	-0.0331561	-0.14512	-0.291092
ENSG00000006576	PHTF2	Donor 1	siClock	16	-0.00453877	0.237259	0.0539496	0.0968132	0.0585198	0.13109	-0.063882	-0.244113	-0.110337	-0.112021	-0.0367422	-0.0677078	-0.0995699	0.0966087	0.0702694	0.110425	0.15103	0.0903846	0.110071	-0.084492	0.0115734	0.191716	-0.0588107	-0.633473	-0.0520741	0.0400448
ENSG00000006576	PHTF2	Donor 1	siCtrl	16	-0.00593243	0.155475	-0.527669	0.182651	0.296225	0.0985083	-0.138674	-0.00951265	-0.306276	-0.166242	0.110186	-0.035539	0.0408214	-0.115847	0.0799579	0.0830333	0.189534	0.156997	-0.0855365	0.127812	-0.140298	0.01294	0.11371	-0.0646855	-0.228526	0.0226419
ENSG00000006576	PHTF2	Donor 2	siClock	16	0.0199579	0.0914018	0.080576	0.209592	0.0155191	0.121261	-0.144718	-0.0108124	-0.101118	0.0263483	-0.0318042	0.0358735	0.0269334	0.0850196	-0.545336	0.0133888	0.0706894	-0.103759	0.182203	0.110199	0.180355	0.0224766	0.009368	0.103072	0.0374993	0.0147202
ENSG00000006576	PHTF2	Donor 2	siCtrl	16	0.012548	0.0837313	0.0143456	0.159746	0.0124339	0.197317	0.0451558	0.0193512	-0.0287409	-0.0404585	-0.17572	-0.652881	0.172015	0.0301053	0.0169111	0.170497	0.121432	-0.0389067	0.035609	0.133097	0.00166356	-0.0307204	0.040298	0.202875	-0.103793	-0.0716644
ENSG00000006607	FARP2	Donor 1	siClock	16	0.0198165	-0.0232556	0.0772944	0.492691	0.339785	0.160634	0.00909531	-0.0449125	-0.162357	0.118826	-0.197915	-0.232761	-0.22833	-0.0873986	0.111184	0.157108	0.113651	0.0353425	0.0759273	-0.0280841	0.10647	-0.0877504	-0.0620324	-0.100286	-0.07542	0.0279073
ENSG00000006607	FARP2	Donor 1	siCtrl	16	0.0165148	-0.21098	-0.12366	0.465774	0.385772	0.220332	0.00839574	-0.0752774	-0.158586	0.0765783	0.0191426	-0.177279	-0.0414213	-0.0160816	0.00860355	-0.0740177	-0.011732	-0.0664832	-0.0335267	0.0702769	0.0855624	-0.0454558	0.0346986	0.0566772	0.0396418	-0.0240837
ENSG00000006607	FARP2	Donor 2	siClock	16	0.0192607	-0.10204	-0.0624352	0.638205	0.548594	0.258308	-0.135879	-0.282139	-0.214821	-0.185488	-0.0137698	-0.0533774	-0.032266	0.0614522	-0.259765	0.0259247	0.174082	0.0770956	0.169631	-0.124793	-0.00669825	-0.00862794	0.120848	0.131823	-0.0418321	-0.200516
ENSG00000006607	FARP2	Donor 2	siCtrl	16	0.0275902	-0.0874106	0.152956	0.531342	0.463213	0.286592	-0.0851513	-0.198225	-0.133994	-0.113226	-0.102112	-0.16497	0.154883	0.0224398	-0.14767	0.0173061	0.104629	-0.0680777	-0.0500239	-0.10453	-0.00172101	-0.0351049	0.193714	0.0955259	0.0398396	-0.0804694
ENSG00000006625	GGCT	Donor 1	siClock	16	0.0225189	-0.0138822	0.204789	0.153197	0.344075	0.0216033	-0.03518	0.152624	0.0900482	-0.0246385	-0.0887709	-0.0137221	0.0655999	-0.0657538	-0.0382945	-0.00107419	-0.119786	-0.267873	0.0979588	-0.0560423	0.0328998	-0.0316732	0.0529364	-0.161416	0.194612	0.0707351
ENSG00000006625	GGCT	Donor 1	siCtrl	16	0.0138132	0.137884	-0.0939494	0.178183	0.252368	-0.023294	-0.22497	-0.0213557	-0.0580266	-0.00969257	0.14948	0.184621	0.122382	0.0333403	-0.108842	-0.126079	-0.0193771	-0.155028	-0.221843	-0.0597309	-0.0739935	0.21118	0.0520703	-0.0316981	0.101893	0.149808
ENSG00000006625	GGCT	Donor 2	siClock	16	0.00976049	-0.0223764	0.127878	0.324275	0.0831159	0.154445	-0.0594293	-0.044625	-0.164708	0.0728864	-0.0180123	0.0996518	0.0838875	0.120131	-0.480329	0.0557722	-0.0298566	0.0703039	-0.0321681	0.00389671	0.0247738	-0.00516999	-0.0718894	0.0593031	0.00817934	-0.115922
ENSG00000006625	GGCT	Donor 2	siCtrl	16	0.0106453	-0.249376	0.09369	0.351515	0.207256	0.144044	0.167388	-0.0237565	-0.157987	-0.0115951	0.0597187	-0.284605	0.025873	0.0813041	0.0206803	0.0374583	-0.160019	-0.0666362	0.0892972	-0.0944887	-0.067062	0.0643217	0.0069927	0.163349	-0.0252151	-0.106014
ENSG00000006652	IFRD1	Donor 1	siClock	16	-0.00297724	0.178048	-0.150764	-0.38603	-0.300271	-0.00997497	-0.106442	0.167566	-0.17425	0.0609431	0.0468708	0.146096	0.0697603	-0.208328	0.0290658	-0.024401	0.205733	0.00819593	-0.0386741	0.139248	-0.0770757	0.127813	0.0404073	-0.402363	0.309023	0.275372
ENSG00000006652	IFRD1	Donor 1	siCtrl	16	0.00688546	0.121829	-0.559505	-0.209404	-0.196706	-0.0676891	-0.178283	0.248807	0.026487	-0.00621331	0.103486	0.169818	-0.00918292	-0.17251	-0.179533	-0.157691	-0.0148714	0.0732865	0.0165922	0.0857899	0.0393746	0.237193	0.301746	0.260602	0.264161	-0.0254483
ENSG00000006652	IFRD1	Donor 2	siClock	16	0.0266242	0.159842	0.0192692	-0.175841	-0.185165	0.00729294	0.138072	0.0747783	0.0956897	0.0804316	-0.0813929	0.0185444	0.0920768	-0.0513516	-0.585061	0.0113	0.0801142	-0.0642853	0.0637983	0.129177	0.125544	0.0519575	-0.0556672	0.198113	0.24575	0.272617
ENSG00000006652	IFRD1	Donor 2	siCtrl	16	0.0241682	0.261869	0.127813	-0.0790993	-0.0713488	-0.141588	0.0147582	0.0479436	0.0812408	-0.072263	0.0661529	-0.422511	0.18715	0.0113643	0.00254063	-0.0244766	-0.12177	-0.0474721	0.0792511	0.0382243	0.0929448	-0.034851	0.00358409	0.177836	0.188583	0.238329
ENSG00000006695	COX10	Donor 1	siClock	16	8.3175e-05	0.0712539	-0.37048	0.07593	0.193558	-0.0928753	0.00600165	-0.198278	0.0181167	-0.073295	0.136772	0.218197	0.24862	0.00679282	-0.161795	-0.0157526	0.0554945	-0.115434	-0.0287476	-0.375912	0.149083	-0.185898	0.00740258	0.0115282	0.234277	0.18752
ENSG00000006695	COX10	Donor 1	siCtrl	16	-0.0104838	-0.0211465	-0.420387	0.248779	0.0313846	0.0643888	-0.356949	0.00178511	0.0635135	0.0126389	0.290826	0.171458	-0.236366	0.00202696	-0.0789935	-0.0165593	0.134585	0.0265788	0.11696	-0.00637889	-0.222299	-0.238696	0.0445452	0.104118	0.179125	-0.157033
ENSG00000006695	COX10	Donor 2	siClock	16	0.00398787	0.031661	-0.318894	0.288561	0.319658	0.26096	-0.155282	0.112423	-0.130111	-0.0678561	-0.274627	-0.0194581	0.0649989	0.146627	-0.139059	0.0364779	0.00420669	-0.0487805	0.0648248	-0.0860756	0.1825	-0.0521941	0.0526462	-0.060749	-0.0374005	-0.0753593
ENSG00000006695	COX10	Donor 2	siCtrl	16	0.0154418	0.144277	-0.0764734	0.340116	0.127778	0.0227658	0.00187588	-0.0782774	-0.0803529	-0.0712924	-0.0374887	-0.145797	0.0780137	0.0521452	0.052569	-0.178781	0.0841043	0.0765102	0.0155819	0.187478	-0.316318	-0.0877003	-0.0829782	0.0916956	0.149414	0.117177
ENSG00000006704	GTF2IRD1	Donor 1	siClock	16	0.00639075	-0.251638	0.0578789	0.430081	0.0402978	0.0765702	-0.112341	0.0335359	-0.184381	-0.10225	-0.0796639	0.0826053	-0.00537486	0.131471	0.0549086	0.00929684	-0.0592988	0.0143874	-0.135356	-0.184715	-0.0342554	0.1919	-0.0223558	0.0885222	0.140862	-0.0209175
ENSG00000006704	GTF2IRD1	Donor 1	siCtrl	16	0.0231105	-0.209311	0.494253	0.14152	-0.086231	0.0149274	0.161526	-0.177398	-0.095674	0.0674786	0.00388347	-0.208111	-0.128292	0.0749721	0.0143126	-0.0210444	-0.0288291	0.172668	-0.0425307	-0.159307	0.0493349	-0.00416618	0.0621133	0.0440411	0.248842	0.188785
ENSG00000006704	GTF2IRD1	Donor 2	siClock	16	-0.00177792	0.127811	-0.16679	0.262943	-0.0477717	-0.161548	0.119437	-0.0661403	0.023957	-0.156228	0.101027	-0.121808	-0.155342	-0.0828152	0.135849	0.0314725	0.0648374	0.106522	0.157777	0.163617	-0.0898647	0.00220157	-0.0613008	-0.0751911	-0.0332507	-0.12385
ENSG00000006704	GTF2IRD1	Donor 2	siCtrl	16	0.0110733	0.0790461	-0.128204	0.271778	-0.0388216	-0.150556	0.0118761	-0.128899	-0.307482	0.058456	-0.0221665	0.30392	-0.0538655	-0.073	-0.243787	0.0308094	-0.0319444	0.253665	0.0904215	0.0375115	0.11274	-0.145965	-0.0473558	0.156376	0.180686	0.0615946
ENSG00000006712	PAF1	Donor 1	siClock	16	-0.0100349	-0.17261	-0.194185	-0.0929406	0.115709	-0.159466	0.034018	-0.00861321	-0.027218	-0.0161219	-0.0582573	0.0675631	0.122882	-0.00898628	0.134847	-0.131579	0.0662798	0.0507524	-0.0916098	-0.0660092	0.024965	-0.10293	-0.0671684	0.399172	-0.0756141	0.00624702
ENSG00000006712	PAF1	Donor 1	siCtrl	16	0.00221841	-0.138644	0.230521	0.00858913	0.0421359	0.0791292	-0.0896724	-0.0577255	-0.17088	-0.0366971	-0.108054	-0.0389538	0.0779337	-0.0395159	0.0950956	0.139845	0.0526312	-0.00224615	-0.0481483	0.0287971	0.0300721	-0.0554767	-0.0232262	-0.0505387	0.11703	0.0134591
ENSG00000006712	PAF1	Donor 2	siClock	16	-0.00907515	0.0205462	-0.0171686	0.0649347	-0.0211083	-0.160389	0.0337934	0.103446	-0.0702881	-0.113849	-0.0684058	-0.114809	-0.0736063	-0.0356906	0.391713	-0.0220143	0.0605873	0.086458	0.100073	0.104295	-0.121395	-0.101021	-0.16803	-0.104547	-0.0703152	0.0699112
ENSG00000006712	PAF1	Donor 2	siCtrl	16	-0.000659267	0.0865435	0.0498391	0.0475719	-0.147991	-0.116365	-0.0505185	-0.0122864	-0.172806	-0.126665	-0.0484468	0.271217	-0.036612	0.0942498	-0.041924	-0.0343676	-0.00195202	0.0108827	0.0202898	0.0231493	0.0238869	0.0788238	-0.0175967	0.0436969	0.179582	-0.138683
ENSG00000006715	VPS41	Donor 1	siClock	16	-0.0065687	0.00595179	-0.0654783	-0.026072	-0.114386	-0.0482375	-0.0634942	-0.0633956	-0.0558103	0.0176373	0.0309017	-0.0384724	-0.0397381	-0.0240391	0.0466844	0.055665	0.0386059	0.137887	0.088721	0.0484469	-0.0581908	0.0360655	0.0663451	-0.402324	0.120848	0.141662
ENSG00000006715	VPS41	Donor 1	siCtrl	16	-0.00719548	0.0155549	-0.521229	-0.0407997	-0.046624	-0.04699	-0.0642257	0.0870028	-0.000912397	-0.0618118	-0.00192692	0.0593521	-0.0631847	-0.0909956	0.0566892	0.00519707	0.0136953	0.0718102	0.0271926	0.105421	-0.0243758	0.111909	0.173175	0.0345927	0.0294736	-0.00787719
ENSG00000006715	VPS41	Donor 2	siClock	16	0.019185	0.132203	0.0335413	0.180917	0.102095	0.0310791	0.038815	-0.137618	-0.187277	-0.0849431	-0.0454143	0.0231135	-0.0837919	0.0934001	-0.426398	0.116446	0.144938	0.103276	0.109707	0.00216313	0.0905819	-0.0149827	-0.0181163	0.167857	0.063645	0.0443866
ENSG00000006715	VPS41	Donor 2	siCtrl	16	0.0169998	0.169285	0.0707827	0.0742024	-0.00335737	0.0227493	0.0328605	-0.00975246	-0.0720776	-0.153787	-0.0902791	-0.460447	0.140677	0.0348771	0.059922	0.132217	0.0526797	0.0717812	0.000422224	0.0617607	-0.0638698	0.00108083	0.0399216	0.101217	0.0761399	0.135989
ENSG00000006744	ELAC2	Donor 1	siClock	16	-0.00556279	-0.0756563	-0.0356276	0.0227574	0.0683127	-0.0188347	-0.033026	-0.00975406	0.0680378	0.0300525	0.0534861	0.0700876	-0.101407	-0.00480809	0.0371517	-0.0114705	-0.127774	0.0605787	-0.0343965	0.030837	0.0254383	0.0665421	-0.065752	0.0549435	-0.061491	-0.147297
ENSG00000006744	ELAC2	Donor 1	siCtrl	16	0.00560745	0.0851412	0.0294351	0.00181609	0.00218697	0.0144668	0.000278395	-0.0420571	0.085392	0.0916143	-0.00292056	-0.171118	-0.000687079	0.0844401	-0.0315305	-0.0355745	0.0381983	0.0472965	-0.0793651	-0.166584	0.130856	-0.0452414	0.0195425	-0.0820115	0.102598	0.0640141
ENSG00000006744	ELAC2	Donor 2	siClock	16	-0.0128327	-0.0310902	-0.263271	-0.238727	-0.0525161	0.00775098	-0.0141522	0.091037	0.0804135	0.0721579	0.10135	-0.0212363	-0.0250816	-0.0394332	0.0170013	-0.0266984	0.00480474	0.0407869	0.0557686	-0.00460862	-0.059142	-0.0282257	-0.0362426	0.0458193	-0.0387098	0.0414265
ENSG00000006744	ELAC2	Donor 2	siCtrl	16	-0.0105655	0.055447	-0.243691	-0.0252036	-0.0296119	-0.0438892	0.0634308	0.00811684	-0.0643594	0.0383852	0.0149101	0.0969104	-0.0494254	0.0463874	-0.0428837	-0.074097	-0.0213253	0.123324	-0.00628112	0.133603	-0.0804509	-0.0430499	-0.0316734	0.0639919	0.0626373	-0.215339
ENSG00000006756	ARSD	Donor 1	siClock	16	-0.021523	0.0230877	-0.0934161	-0.260379	-0.17653	-0.280245	-0.0781378	0.111933	-0.131711	0.203003	-0.039801	-0.039452	0.0955631	0.122065	-0.069622	-0.113752	0.197917	0.134754	0.0391868	0.010489	-0.00483129	-0.160663	0.0164829	-0.0543278	0.0445113	-0.0342009
ENSG00000006756	ARSD	Donor 1	siCtrl	16	-0.0186453	-0.155318	-0.126786	-0.103425	-0.244477	-0.0168271	-0.203584	0.0603698	-0.00371	0.0846413	-0.0698208	0.0856277	0.0240735	-0.0220485	0.0978562	-0.0248657	0.0444807	0.128266	-0.0130252	-0.0349297	-0.0165744	0.0925265	0.0527342	-0.0732494	0.0395655	-0.0676337
ENSG00000006756	ARSD	Donor 2	siClock	16	-0.0299523	-0.0324956	-0.175439	-0.386632	-0.204367	-0.22873	-0.0400914	0.235645	0.10605	-0.0607164	0.0776196	-0.0282536	0.0571938	0.0338615	-0.0547496	0.082052	0.0179578	0.0812934	0.00807944	0.232324	-0.0176645	0.0119334	-0.258937	-0.100335	-0.0623659	-0.0420427
ENSG00000006756	ARSD	Donor 2	siCtrl	16	-0.0327853	-0.185632	-0.0469222	-0.433798	-0.269322	-0.160296	-0.0719696	0.0834342	-0.0425927	0.122642	0.0397996	0.0667496	0.0623786	0.102548	0.202015	0.0201089	-0.100992	0.0179963	-0.0320693	0.0769311	-0.0937042	-0.145727	0.0434779	-0.132197	-0.0478221	0.105331
ENSG00000006757	PNPLA4	Donor 1	siClock	16	-0.0147223	0.0951851	0.22284	-0.0937946	-0.104146	-0.367984	-0.127313	0.0628596	0.104785	-0.154162	0.242298	-0.252401	0.0895473	0.00897301	0.193543	0.0888179	-0.064689	0.200587	0.0501116	-0.126942	-0.0173758	-0.170327	0.053209	-0.168586	-0.0222214	-0.110873
ENSG00000006757	PNPLA4	Donor 1	siCtrl	16	-0.0242533	-0.141616	-0.335705	-0.115763	0.0126465	-0.100992	0.0220782	0.0471743	-0.155675	-0.0220095	0.083232	0.0960987	-0.171578	-0.0784217	0.18752	0.29907	0.128586	0.0488132	-0.0714831	-0.00521372	-0.0464216	-0.0442958	-0.110404	-0.254396	-0.0395474	0.16197
ENSG00000006757	PNPLA4	Donor 2	siClock	16	-0.000991085	-0.070905	-0.0413223	0.211671	0.0552503	-0.243996	-0.0076812	0.0937674	0.00487632	-0.195394	-0.1737	0.238903	0.0910114	-0.00410564	0.00488675	-0.152397	0.304065	0.0683299	-0.163777	-0.238181	-0.0520872	0.110613	0.0137607	0.326369	-0.229487	0.0247538
ENSG00000006757	PNPLA4	Donor 2	siCtrl	16	0.00288863	0.32276	-0.0833011	0.11689	-0.151963	-0.0746414	0.0193149	-0.0768208	-0.31168	-0.22919	0.161329	-0.0583609	0.0847683	0.0291501	0.169239	0.0969416	-0.140552	0.307253	-0.214271	0.0123059	-0.292274	0.313512	0.090492	-0.0052548	0.012425	-0.025857
ENSG00000006831	ADIPOR2	Donor 1	siClock	16	-1.23032e-06	-0.110628	0.0760642	0.357792	0.12168	-0.185006	-0.190279	-0.183192	-0.208371	0.0113558	0.0651812	0.0864875	0.0812008	0.0370546	-0.0627729	0.00112875	0.113217	-0.0203094	0.0372708	-0.00603714	-0.0328933	0.0865048	0.0561825	-0.295155	0.00358046	0.159912
ENSG00000006831	ADIPOR2	Donor 1	siCtrl	16	-0.00640272	-0.163976	-0.165225	0.18887	-0.0169601	-0.0994103	-0.197245	-0.0718557	-0.0476781	-0.118853	0.0847763	0.119018	-0.0055508	0.0123456	0.0135629	0.208872	0.0292638	-0.0450664	-0.0716156	0.0379526	-0.0854626	-0.1005	0.0441957	0.0960448	-0.0116319	0.206061
ENSG00000006831	ADIPOR2	Donor 2	siClock	16	0.0147735	-0.032304	0.095659	0.584117	-0.0391862	-0.208714	-0.140448	-0.146226	0.0369314	-0.0390868	0.0741861	-0.0648015	0.101225	-0.0639704	-0.207099	-0.0170828	0.100486	0.104427	0.027662	0.0619595	-0.025023	-0.00833406	0.054986	0.0309187	0.00600058	0.0830564
ENSG00000006831	ADIPOR2	Donor 2	siCtrl	16	0.0102941	0.0126898	0.204357	0.5548	0.0575608	-0.152257	-0.287177	-0.108899	-0.125735	-0.0380442	0.0186457	-0.224029	0.00178806	0.0382671	0.114183	0.0294818	0.172371	0.207206	-0.0403753	-0.0602192	-0.196619	0.00600802	-0.0253605	0.0701574	-0.0859427	0.114496
ENSG00000006837	CDKL3	Donor 1	siClock	16	0.00392242	0.0548451	0.192246	0.298631	-0.0835293	-0.181954	0.0220354	-0.089538	-0.182254	-0.0840844	0.13099	0.192437	0.0832637	-0.110174	-0.341476	-0.0620947	0.191229	0.0581422	0.29228	0.136921	0.0431349	-0.0685302	-0.0917907	-0.42084	0.0414638	0.0767083
ENSG00000006837	CDKL3	Donor 1	siCtrl	16	-0.00770818	0.059854	-0.157882	-0.121915	0.161336	-0.147704	-0.0632701	0.0917674	-0.0565291	0.0297733	0.0743092	0.00115975	0.00405765	0.197547	-0.202365	0.163317	0.0805104	-0.0673803	-0.314589	-0.118745	0.289454	-0.0779527	-0.19027	0.0578584	0.153475	-0.0385211
ENSG00000006837	CDKL3	Donor 2	siClock	16	0.0090484	0.160028	-0.124365	0.0537745	-0.151927	0.33082	-0.120998	-0.0910907	-0.0303273	0.0388367	0.332165	-0.21654	-0.105994	0.0628377	-0.584489	0.124393	0.0775207	0.0667211	0.305168	0.197727	-0.120788	0.0683562	-0.0646219	-0.0810876	-0.0629288	0.163021
ENSG00000006837	CDKL3	Donor 2	siCtrl	16	0.0237935	0.00631557	0.243555	0.271538	0.200248	0.0505506	-0.208939	-0.0421893	0.118375	-0.0497655	-0.0396499	-0.719253	0.185743	0.206732	0.246868	-0.121799	0.0277046	0.0392605	-0.176072	-0.126541	-0.105713	0.000795929	0.246404	0.0317349	-0.0701107	0.379045
ENSG00000007047	MARK4	Donor 1	siClock	16	0.0135131	-0.218971	-0.115106	0.254643	0.280651	0.0470863	-0.0589144	-0.117898	-0.0751569	-0.176208	-0.142633	-0.0325268	0.0529221	0.0241481	0.134586	-0.125703	-0.00607963	0.0088716	0.00256786	0.064581	0.049651	-0.145405	-0.00990109	0.597611	0.0401559	0.00485401
ENSG00000007047	MARK4	Donor 1	siCtrl	16	0.0138447	-0.230137	0.536867	0.344191	0.10841	-0.0773214	-0.0475828	-0.320584	-0.0529465	-0.194618	-0.173656	-0.0619572	-0.154454	0.0795671	0.106441	0.0674452	0.132434	0.167417	0.0176608	0.0293675	0.131138	-0.0729403	-0.119815	-0.0471932	0.109557	0.0688292
ENSG00000007047	MARK4	Donor 2	siClock	16	0.00262481	0.0586239	0.00108429	0.0572385	0.182868	-0.0329469	0.061182	-0.193854	-0.0973333	-0.322373	-0.0120474	-0.0308337	-0.12469	-0.159764	0.627092	0.0275066	-0.0319359	0.0744818	0.0193074	0.12726	-0.201043	0.0260382	0.0187516	0.0625227	-0.0226238	-0.0488918
ENSG00000007047	MARK4	Donor 2	siCtrl	16	0.0103203	0.0639005	-0.0624904	0.257564	0.166478	-0.0287655	-0.136118	-0.23661	-0.339083	-0.167222	-0.0547621	0.678686	-0.15032	-0.163432	0.0252181	-0.0289335	-0.0182381	0.026393	0.116857	0.107613	-0.0261947	0.0697679	0.0816763	0.0533498	-0.0114232	0.0340954
ENSG00000007080	CCDC124	Donor 1	siClock	16	0.00613646	-0.117112	-0.179531	-0.0924102	0.190695	0.0223937	0.224816	-0.0158716	0.301365	-0.0473325	-0.0595364	-0.0463788	-0.0127854	-0.0321805	0.0162011	-0.23334	0.0367969	-0.00965352	-0.088483	0.00275271	0.0163771	0.0126792	-0.10828	0.37945	0.147302	-0.154522
ENSG00000007080	CCDC124	Donor 1	siCtrl	16	0.0200389	0.0153104	0.459224	0.0664897	-0.0599829	0.0448619	0.0812094	-0.124708	0.246869	0.0555292	-0.0222868	-0.0823348	-0.0454786	-0.0629484	-0.107792	-0.0627136	-0.0100796	0.0398085	0.0582787	-0.0481016	0.10467	-0.0694344	-0.169831	-0.00178492	0.0989836	0.0972159
ENSG00000007080	CCDC124	Donor 2	siClock	16	0.00543397	-0.0664472	0.0388454	0.185046	-0.0624352	0.124564	0.123751	0.0796821	-0.0653483	-0.0208578	-0.0805633	-0.135408	0.00192849	-0.129125	0.43669	-0.0668325	0.0110524	0.0319784	-0.108947	-0.0778221	-0.0183152	-0.171832	0.0400525	-0.116388	0.0268396	0.15574
ENSG00000007080	CCDC124	Donor 2	siCtrl	16	-0.00538456	-0.0116413	-0.220764	0.221317	-0.0845154	-0.0486423	0.229337	0.0239926	0.0242235	-0.0942807	-0.129452	0.40758	-0.15968	0.00833595	-0.135439	0.0580149	-0.110863	-0.0149931	0.0124866	0.0667272	0.122956	-0.00806158	-0.0326033	-0.0762407	-0.117821	-0.0645869
ENSG00000007168	PAFAH1B1	Donor 1	siClock	16	-0.00296345	0.109636	0.0822028	0.202317	-0.00662571	0.0210843	-0.106532	-0.155009	-0.0868986	0.0732804	0.0408041	-0.014829	0.00123105	0.0101808	-0.0577271	0.0901149	0.0319809	0.0642259	0.0653075	0.0146753	-0.0121988	0.0215279	-0.0251576	-0.453604	0.0260203	-0.0100931
ENSG00000007168	PAFAH1B1	Donor 1	siCtrl	16	-0.00910416	0.0315259	-0.400383	0.108991	0.00583011	0.0497091	-0.113848	0.0337917	-0.0403893	0.0367256	0.0530662	0.103329	0.0627023	-0.0125997	-0.0705039	-0.00163851	-0.0450746	0.0015836	0.00236452	0.0396323	-0.0914956	0.0530603	0.094436	-0.0386861	-0.046678	-0.0430555
ENSG00000007168	PAFAH1B1	Donor 2	siClock	16	0.0123493	-0.0106446	-0.038229	0.126112	0.0104744	0.0184059	-0.0386236	-0.0494374	0.0305519	0.10076	0.101307	0.0712459	0.0524584	-0.00978233	-0.476725	-0.0870761	0.0552058	-0.00417348	0.0632259	0.020417	0.0598075	0.101799	0.069197	0.125805	0.023788	-0.00713632
ENSG00000007168	PAFAH1B1	Donor 2	siCtrl	16	0.00179558	0.00412161	0.0458723	0.0164995	0.0666504	-0.00758401	-0.0834429	-0.0273803	0.0569675	0.0878187	0.0575437	-0.357693	0.170985	0.0288689	0.0179694	0.0103833	0.0620317	-0.0100818	-0.0376967	-0.0447018	-0.119176	-0.00085141	0.0213405	0.113564	-0.0536579	0.0265387
ENSG00000007202	KIAA0100	Donor 1	siClock	16	0.00196053	-0.00441271	0.0744366	0.0763991	-0.0270413	0.0172443	0.0710386	-0.0739968	0.0193443	-0.0135836	-0.0664473	0.0318406	-0.0222887	0.105054	-0.0753761	0.0524112	-0.0922066	-0.102417	0.0451195	0.0320345	0.114117	-0.0620256	0.0415686	-0.0825313	-0.0460989	0.0368315
ENSG00000007202	KIAA0100	Donor 1	siCtrl	16	-7.69924e-05	-0.0203935	-0.09156	-0.12769	0.0460791	0.0681012	0.0785552	0.0268878	0.037612	0.0543757	0.0245962	0.0315201	0.0179869	-0.0232801	-0.00101965	-0.00939264	-0.0282426	-0.0852283	-0.0110014	-0.0119373	-0.0471301	-0.0347142	-0.0833146	0.00666787	0.0466809	0.133916
ENSG00000007202	KIAA0100	Donor 2	siClock	16	-0.00210993	-0.0174294	-0.0322208	-0.0562453	-0.020201	0.0461641	0.00018502	0.0703359	-0.0763624	0.0704402	0.00598587	-0.0726622	-0.104231	0.0551072	-0.0322605	0.0327807	0.0256949	0.0808735	0.0213591	-0.0107338	0.00757462	-0.0163209	-0.0937875	0.0507109	-0.0422032	0.0546979
ENSG00000007202	KIAA0100	Donor 2	siCtrl	16	0.00277772	-0.0300763	-0.0459597	-0.090641	-0.0313718	0.146579	0.0154098	0.0327886	0.0723798	0.111982	-0.0274305	-0.165455	-0.105566	0.0031175	0.0113737	-0.0414808	0.0765945	0.106288	-0.0641555	0.0324392	-0.0596374	0.0151881	-0.0549544	0.0632069	0.0739848	0.0248387
ENSG00000007237	GAS7	Donor 1	siClock	16	-0.0128029	-0.439995	-0.246782	-0.140169	0.0016763	-0.20509	0.0207164	0.0205207	0.158944	0.478669	0.366433	0.200951	0.0420851	-0.186895	-0.27136	-0.0750084	-0.28824	-0.111443	0.0222353	0.0138341	0.0294521	0.0518117	0.0612401	0.169902	-0.0290227	0.0354629
ENSG00000007237	GAS7	Donor 1	siCtrl	16	-0.00219301	-0.0508622	0.108427	-0.19172	-0.238126	-0.384451	-0.296661	0.449576	0.244283	0.315761	0.212213	0.219386	0.145206	-0.227382	-0.11818	-0.0166294	-0.185767	-0.178547	-0.102371	-0.160637	0.0660003	-0.00756856	0.00474608	0.119319	0.12526	0.0938987
ENSG00000007237	GAS7	Donor 2	siClock	16	-0.0199019	-0.420435	-0.244045	0.0695863	0.0149109	0.218311	0.0493691	-0.0879418	-0.0961968	0.0472171	0.132078	0.148304	-0.037388	-0.0444	-0.0722022	0.0935159	-0.0868392	0.0533368	0.0331194	-0.00605368	-0.0273029	0.0361478	-0.00241332	-0.0699707	-0.0889665	-0.10929
ENSG00000007237	GAS7	Donor 2	siCtrl	16	-0.0224194	-0.500372	-0.349363	-0.106732	0.0274355	0.148802	-0.041964	0.102933	0.124821	0.034751	0.261108	0.273208	0.0885139	0.010666	-0.0969403	-0.172102	-0.267115	-0.0710021	-0.14605	-0.00451197	-0.0188129	0.17389	0.0357293	0.0203936	0.0386137	-0.126386
ENSG00000007255	TRAPPC6A	Donor 1	siClock	16	0.0186539	0.333624	-0.282939	-0.0467287	-0.124179	0.0597667	-0.119369	-0.178989	0.307697	-0.256192	-0.294095	-0.48112	-0.170972	0.0593617	0.194388	0.0633896	0.327168	0.272971	0.134996	-0.0937024	-0.132028	-0.146338	0.320016	0.515109	0.0631346	0.141376
ENSG00000007255	TRAPPC6A	Donor 1	siCtrl	16	0.0193369	-0.142524	0.256714	0.168795	0.187888	-0.368264	0.0871683	-0.0464968	0.123382	-0.329097	0.107393	-0.538639	-0.410536	-0.412693	0.167865	0.39697	0.339063	0.231268	0.235265	0.209149	0.169891	0.0736399	0.350267	-0.407778	0.0992652	-0.0645323
ENSG00000007255	TRAPPC6A	Donor 2	siClock	16	0.0241086	0.310571	0.00634257	0.193641	0.189882	0.05474	0.0567729	-0.357182	-0.127701	-0.254051	-0.473432	-0.0740547	0.0316639	0.0417223	0.513657	-0.0937446	-0.0720128	-0.090161	0.0340706	0.238988	0.0996096	0.0341899	0.095183	0.134699	0.0458129	0.0635092
ENSG00000007255	TRAPPC6A	Donor 2	siCtrl	16	0.0370468	0.221044	0.0973369	0.145957	-0.0197135	-0.0257634	0.0231568	0.0264931	-0.0360297	-0.362168	-0.224121	0.150628	0.0156424	-0.394102	0.0598936	0.127515	-0.0540738	-0.0345494	0.0648117	-0.0456441	0.683549	0.134795	0.00361265	0.340235	0.0205215	0.00714502
ENSG00000007314	SCN4A	Donor 1	siClock	16	-0.000658718	-0.0731903	-0.25442	-0.0252378	-0.185125	-0.178026	-0.185795	0.138789	0.0925855	0.132081	-0.0743859	0.151139	-0.204135	0.0293993	0.205095	-0.00315583	-0.137663	0.00935518	-0.0630878	-0.167431	0.033016	0.00688959	0.08999	0.371747	0.140046	0.135053
ENSG00000007314	SCN4A	Donor 1	siCtrl	16	0.01313	-0.34065	0.177755	0.267135	-0.195238	-0.370252	-0.174481	-0.206882	0.17429	0.0266695	0.329769	0.0816818	0.116115	0.0852633	-0.231494	-0.293049	-0.0887817	-0.239692	0.153207	-0.0904941	0.208306	0.0353065	0.20169	0.206742	0.254015	0.241321
ENSG00000007314	SCN4A	Donor 2	siClock	16	-0.00628984	0.0766313	0.0727906	-0.141226	-0.0922433	-0.261837	-0.141328	-0.306459	0.0095514	-0.0437432	0.149235	-0.0523356	0.166686	-0.0869857	0.14347	0.120911	-0.161908	0.115668	0.039574	0.0931999	-0.0414858	0.0737119	-0.0326341	0.137851	-0.000446681	0.00610596
ENSG00000007314	SCN4A	Donor 2	siCtrl	16	-0.00607492	0.0788309	0.17952	0.103349	-0.0980641	-0.208848	-0.261309	-0.372054	-0.123011	-0.0812484	0.00202141	0.404867	0.0471359	0.0570792	0.0818375	-0.0199052	-0.0302379	-0.0425451	0.104901	-0.0653337	0.0406296	0.0522209	-0.0663054	0.049872	0.187077	-0.172352
ENSG00000007341	ST7L	Donor 1	siClock	16	-0.0135744	0.0891019	-0.136574	-0.103715	-0.0248922	-0.168099	0.0858889	-0.0564907	-0.0448284	-0.154898	0.124747	0.130149	0.0171245	-0.0496994	0.0432939	0.0547283	0.153742	-0.06834	-0.00612702	0.0666965	0.0117166	0.065008	-0.0788531	-0.37356	-0.0141784	0.0986981
ENSG00000007341	ST7L	Donor 1	siCtrl	16	-0.0103785	0.139203	-0.212352	-0.0531481	-0.151322	-0.255689	0.028179	0.112517	-0.0286598	0.095868	-0.029392	0.0853446	0.139367	-0.110728	-0.135991	0.0741394	0.184891	-0.0140423	-0.0378577	-0.00994213	0.131355	-0.150187	-0.00229283	-0.0388093	-0.00695046	-0.0129628
ENSG00000007341	ST7L	Donor 2	siClock	16	-0.00743176	-0.024046	0.115741	0.142999	-0.258032	-0.126016	-0.176314	0.171461	0.0411816	-0.0627316	0.152006	0.0482465	-0.033406	0.0189189	-0.26131	0.00583927	0.200263	-0.0476711	-0.00114642	0.177537	0.011677	0.0181976	-0.0325942	-0.0638895	-0.0247307	-0.177975
ENSG00000007341	ST7L	Donor 2	siCtrl	16	-0.00698626	0.213903	-0.038799	0.0392194	-0.0116644	-0.124907	0.00795394	-0.149793	-0.064087	-0.00766517	0.138636	-0.248581	0.14268	0.0668684	-0.015865	0.192789	-0.0521491	0.0643781	-0.0226045	-2.9528e-05	-0.055957	-0.0306053	-0.0355438	0.0557534	-0.143543	-0.0950445
ENSG00000007376	RPUSD1	Donor 1	siClock	16	0.0279116	-0.168043	-0.0844452	0.325861	0.461704	0.11122	-0.044186	-0.158537	0.00914151	0.047786	0.175404	-0.106712	-0.204666	-0.0155819	0.0751652	-0.182376	-0.278504	0.199626	-0.042542	-0.109411	-0.0483747	-0.00259651	0.176992	0.519321	0.0310541	0.0104917
ENSG00000007376	RPUSD1	Donor 1	siCtrl	16	0.0353331	-0.0961487	0.453541	0.258905	0.204037	0.0308342	0.200671	-0.174952	0.134505	-0.244858	-0.0432287	-0.112314	-0.123717	0.0267534	-0.17264	0.0988337	0.169231	-0.267995	0.108015	-0.211757	0.10065	0.161309	0.000189948	0.100749	0.122456	0.160259
ENSG00000007376	RPUSD1	Donor 2	siClock	16	0.0068088	-0.0754916	-0.184941	-0.0648174	0.327722	0.232006	0.0723878	0.0299325	-0.126108	-0.10902	-0.19146	-0.0342601	-0.0424163	-0.169836	0.571399	-0.121596	-0.0220084	-0.0303663	0.010638	-0.0272144	-0.195326	-0.00678021	0.205609	0.0400705	0.147234	-0.0651364
ENSG00000007376	RPUSD1	Donor 2	siCtrl	16	0.00476765	-0.260808	-0.26784	0.378259	0.089335	-0.00354369	0.0894896	-0.169454	-0.12219	-0.154333	-0.0855696	0.580117	-0.000808041	-0.146584	-0.163101	-0.00570415	0.00564617	-0.075447	-0.0504595	0.1756	0.0177081	-0.0435609	0.13467	0.0168896	0.158669	0.0222106
ENSG00000007384	RHBDF1	Donor 1	siClock	16	-0.0019476	-0.209789	-0.450384	-0.0669146	0.0502853	0.0949372	0.183438	0.240656	0.0587492	0.123151	-0.0689943	-0.00401575	-0.0499588	-0.000151091	-0.0369732	-0.201877	0.0411745	0.0797955	-0.181038	0.0748045	-0.109742	-0.0246947	-0.112268	0.361585	0.172938	-0.013403
ENSG00000007384	RHBDF1	Donor 1	siCtrl	16	0.00912335	0.104493	0.299278	-0.332007	-0.241743	-0.189658	0.0929804	0.289972	0.184305	0.181788	-0.0986553	-0.106903	-0.0203584	0.0156582	0.0768171	0.0241176	-0.134335	-0.123025	-0.116589	-0.171647	0.109613	0.0402697	0.0283678	0.00354863	0.196858	0.114939
ENSG00000007384	RHBDF1	Donor 2	siClock	16	-0.00912067	-0.107421	-0.197163	-0.305353	0.0699906	0.0920293	0.0833003	0.195594	0.144695	-0.0597376	-0.0789267	-0.0511415	0.034734	-0.239039	0.349015	-0.0104966	-0.0297817	0.0611987	-0.0689883	-0.0027393	-0.0589245	-0.138523	0.116594	-0.00266744	0.10427	-0.128534
ENSG00000007384	RHBDF1	Donor 2	siCtrl	16	-0.0199305	-0.229901	-0.333618	-0.162519	-0.223454	-0.160624	0.1635	0.0818777	0.135491	0.2549	0.0216233	0.58118	-0.0761993	-0.109015	-0.219592	-0.0697021	-0.0413056	-0.0867667	-0.062403	-0.0403614	0.0683173	-0.0965152	0.00573978	0.120269	0.0281451	-0.047332
ENSG00000007392	LUC7L	Donor 1	siClock	16	-0.00487808	-0.0193417	-0.631145	0.0120061	0.0185241	0.281901	-0.058852	0.423996	-0.157232	0.0556412	-0.146859	0.179875	-0.222068	-0.219723	0.101619	0.0646756	-0.0249668	0.0276855	0.110098	0.180342	-0.0374007	0.0301946	-0.0526247	-0.230725	0.222681	-0.0302545
ENSG00000007392	LUC7L	Donor 1	siCtrl	16	-0.0022208	-0.0218259	-0.456036	0.0424913	-0.0392382	0.0704859	0.0890143	0.265302	0.00475288	-0.132249	-0.0354889	-0.0505867	-0.0484162	0.0125786	-0.0244224	0.0933638	-0.159106	0.0915306	-0.0301764	-0.0891717	0.1469	0.0875793	0.117479	-0.057689	0.0928782	-0.0254686
ENSG00000007392	LUC7L	Donor 2	siClock	16	0.0264788	0.100283	-0.255934	0.0272158	0.312255	0.0040251	0.306233	0.0111295	0.226829	-0.202696	0.0112158	-0.10219	0.178563	-0.250585	-0.175261	-0.00266441	-0.177156	0.0944158	-0.0490255	0.180975	0.0178028	-0.0393766	-0.069738	0.205032	0.138514	0.172108
ENSG00000007392	LUC7L	Donor 2	siCtrl	16	-0.00342366	0.0894527	-0.240841	-0.0671506	0.169316	-0.0387342	0.118117	0.13481	-0.261148	-0.0757715	0.0947279	-0.156048	-0.0728193	0.0851286	0.156051	0.0441216	-0.166715	0.168043	0.00233889	-0.011093	0.0284236	-0.0414862	-0.186006	0.119418	0.066169	-0.0438954
ENSG00000007520	TSR3	Donor 1	siClock	16	0.0337057	0.0807935	0.0075044	0.0959238	0.293386	-0.106888	0.0347424	-0.0189047	0.222225	0.00849433	-0.0084416	-0.217384	-0.206962	0.0171801	0.0782282	-0.292148	-0.0105871	0.149344	-0.0990701	-0.0529141	0.0576572	-0.111136	-0.0401257	0.819023	0.106268	0.0364336
ENSG00000007520	TSR3	Donor 1	siCtrl	16	0.0316607	0.214627	0.851166	-0.0552128	0.0559048	-0.0201466	-0.280789	-0.026454	0.0373812	0.0482897	-0.0881355	-0.111441	-0.121147	0.0481642	-0.0134524	-0.0306894	0.0235953	0.0390723	-0.0192488	-0.00562233	0.192803	-0.0990625	-0.102263	-0.0445207	0.0207973	0.2779
ENSG00000007520	TSR3	Donor 2	siClock	16	-0.0122007	0.0315759	-0.0577809	-0.337741	0.142354	0.287473	0.0637551	0.0495068	0.0263321	-0.180592	-0.263395	-0.226064	-0.0503904	-0.0997409	0.742995	-0.0350691	0.158861	-0.0202014	-0.0665554	-0.0240315	-0.0463189	-0.116883	-0.0654689	-0.0369028	0.0276042	-0.20834
ENSG00000007520	TSR3	Donor 2	siCtrl	16	0.00538667	-0.105359	-0.129397	0.142753	-0.0415535	-0.0187741	-0.0185446	-0.0277597	0.0111234	0.125969	-0.0493606	0.710621	-0.378372	-0.217861	-0.110102	-0.0357811	-0.0388095	0.00647818	-0.0112891	0.137729	-0.0553471	0.108741	0.0449773	0.0100624	0.0840173	-0.00949322
ENSG00000007541	PIGQ	Donor 1	siClock	16	0.00327188	-0.308977	-0.278004	-0.0276855	0.1249	-0.0389973	0.0317388	0.35504	0.0192986	0.00700413	-0.0778654	-0.113243	-0.0416126	0.0337745	-0.054464	-0.280144	-0.00586607	0.128382	0.0287357	0.148406	-0.117727	0.0547003	-0.094473	0.522479	0.188783	-0.122386
ENSG00000007541	PIGQ	Donor 1	siCtrl	16	0.0160597	0.100772	0.440944	-0.0362594	-0.332584	0.00135446	0.116269	-0.0551452	0.172279	0.030067	-0.0717452	-0.0678902	-0.199575	-0.149497	0.0997198	0.144054	-0.10001	0.0361872	0.0681364	0.0510056	0.217649	-0.0635791	0.0106671	-0.272577	0.126521	0.134727
ENSG00000007541	PIGQ	Donor 2	siClock	16	-0.0201306	-0.0792839	-0.305111	-0.512238	0.00960563	0.0823888	0.167043	0.171667	0.155169	-0.231127	-0.0358534	-0.0649602	0.0266912	-0.120203	0.658201	-0.0930311	-0.0992685	-0.0552899	-0.113204	0.0256391	-0.0471773	-0.077019	0.0254688	-0.0170811	0.053878	-0.0281699
ENSG00000007541	PIGQ	Donor 2	siCtrl	16	-0.0209077	-0.0994811	-0.398326	-0.133947	-0.259749	-0.266672	0.203532	0.094403	0.0410302	0.0443344	-0.0355302	0.678937	-0.146383	-0.133617	-0.140373	-0.107586	-0.0567943	0.0275029	-0.0194409	0.185429	0.104235	0.100564	-0.105595	-0.037432	0.110705	-0.172436
ENSG00000007545	CRAMP1L	Donor 1	siClock	16	-0.0154466	0.0149145	-0.283631	-0.0656311	-0.0904511	-0.00102026	-0.177867	-0.0370591	-0.246645	0.0321507	0.0080163	0.0801843	0.145341	0.156674	-0.0488706	-0.0309099	-0.0632744	0.11675	0.000736427	-0.0132801	-0.0833753	0.0282165	0.00378299	0.376798	-0.0719819	-0.135733
ENSG00000007545	CRAMP1L	Donor 1	siCtrl	16	-0.0057769	0.0373894	-0.0588983	-0.285471	0.0162186	-0.148308	-0.0339276	0.0273893	-0.0704411	-0.0397244	0.151955	0.0158795	-0.0431503	0.0668066	0.0304246	-0.0648425	0.0795856	-0.0114989	-0.059972	-0.0333354	0.180599	-0.13715	0.065703	0.0242013	0.0651587	0.0809862
ENSG00000007545	CRAMP1L	Donor 2	siClock	16	0.0050093	0.164655	-0.244603	-0.270769	0.193923	0.0494854	0.129096	-0.0305623	-0.0164085	-0.17069	-0.072384	0.100815	-0.0282783	-0.0770541	0.196658	-0.0398653	0.0800548	-0.0250626	-0.0644015	0.0296928	-0.0324166	-0.0380078	-0.0852364	0.0709833	0.130783	0.174824
ENSG00000007545	CRAMP1L	Donor 2	siCtrl	16	-0.0112818	0.0947588	-0.334364	-0.239629	-0.0209766	-0.0537735	-0.0391947	-0.00866272	0.0785134	-0.0890497	0.0301823	0.241851	-0.0118127	-0.0121472	0.0294366	-0.0687242	0.0389429	-0.0404414	-0.0208777	-0.000204591	0.215503	-0.235019	0.0620063	-0.0960272	0.226944	-0.0292782
ENSG00000007866	TEAD3	Donor 1	siClock	16	-0.00975123	-0.144001	-0.262422	-0.112829	-0.175888	0.0225252	-0.0475548	-0.0535214	0.0323554	0.0934498	0.219846	-0.0670734	0.107077	0.147843	-0.0592679	-0.0273361	-0.159171	0.0236793	-0.296443	-0.129636	0.168771	0.116631	-0.100695	0.365442	0.0802437	0.0141946
ENSG00000007866	TEAD3	Donor 1	siCtrl	16	0.00111569	-0.0788272	-0.00764638	-0.0449569	-0.100756	-0.0102832	0.00724353	0.102822	0.0890665	0.0240917	-0.137352	-0.108115	0.06492	0.0246374	0.0704028	-0.00958743	-0.0892223	-0.134182	0.0635823	0.0245395	0.25997	-0.0804891	-0.0104887	-0.151651	0.0946386	0.165535
ENSG00000007866	TEAD3	Donor 2	siClock	16	-0.00413097	0.179557	0.129837	-0.108944	-0.0384712	-0.238505	-0.206143	-0.113612	0.0018508	-0.108862	0.0795766	-0.0153821	0.205677	-0.0620432	0.262161	-0.0377065	-0.128671	0.0115397	0.136056	0.0425946	-0.173482	0.0919853	-0.012793	-0.0946476	0.100205	-0.00505023
ENSG00000007866	TEAD3	Donor 2	siCtrl	16	-0.0147601	0.0855105	0.096855	-0.0929021	-0.211901	-0.295107	-0.103122	-0.178593	-0.132796	0.00189086	0.180087	0.434054	-0.0433014	0.0203129	-0.0239025	-0.0729179	-0.019688	0.0303998	0.0550413	0.0676579	-0.00993892	-0.0604929	0.0429012	-0.0720085	0.0157899	-0.0828341
ENSG00000007923	DNAJC11	Donor 1	siClock	16	0.0114841	-0.0554512	-0.0354128	0.164457	0.270617	0.0305898	-0.0119647	7.21851e-05	0.052516	-0.025188	-0.0728111	0.0265108	-0.175482	0.0152793	0.0289957	-0.0817567	0.0805737	0.0165552	-0.0154064	-0.0488314	-0.0648452	0.0727362	-0.0887596	0.111977	0.106481	-0.0143487
ENSG00000007923	DNAJC11	Donor 1	siCtrl	16	0.0207714	0.0337172	0.0407054	0.200994	0.0750249	0.0661173	0.1227	-0.0216829	0.0926255	-0.157358	-0.0267334	-0.0509169	-0.152769	0.124603	-0.0721342	-0.0887173	-0.0268787	0.0244574	0.00471013	-0.105033	0.111846	-0.0110443	0.0326344	-0.0242337	0.128645	0.198004
ENSG00000007923	DNAJC11	Donor 2	siClock	16	0.0188777	0.0605492	0.0182829	0.0181873	0.224925	0.230333	0.113453	-0.0593707	-0.00138748	0.0210154	-0.159123	-0.144856	-0.0961406	-0.0198088	0.132667	0.00754074	-0.0723211	0.00487954	-0.0266492	-0.0941666	-0.0161954	0.0954753	0.145594	0.0624267	-0.0328818	0.0595159
ENSG00000007923	DNAJC11	Donor 2	siCtrl	16	0.0192719	0.0274226	-0.113764	0.235186	0.205697	0.166464	0.107233	0.00665649	-0.154728	-0.094187	-0.05224	0.0179635	-0.00794019	-0.170159	0.00508536	0.0350981	-0.0278255	0.163866	-0.0384144	-0.0424315	-0.0407537	0.0160975	0.00617548	0.0951334	0.096827	0.039336
ENSG00000007944	MYLIP	Donor 1	siClock	16	-0.058353	-0.199262	-0.128253	-0.0853151	-0.522977	-0.362578	-0.084237	-0.247604	-0.620313	0.194177	0.182796	0.20465	0.113688	0.222243	0.181966	0.183799	0.0597767	0.0523423	-0.0811751	0.0244275	0.179596	0.00316352	-0.0709693	-0.252176	-0.260979	-0.14561
ENSG00000007944	MYLIP	Donor 1	siCtrl	16	-0.0916185	-0.352694	-0.443966	-0.165908	-0.57759	-0.241997	0.0583438	-0.528273	-0.187185	0.222086	0.000562804	0.284304	0.00596872	0.376948	0.115796	0.159304	0.234227	0.21438	-0.0723018	-0.0510627	-0.0728161	0.103307	-0.20961	-0.187434	-0.40389	-0.570962
ENSG00000007944	MYLIP	Donor 2	siClock	16	-0.0540547	-0.0659345	-0.174848	0.229007	-0.946134	-0.995621	-0.338139	-0.0962695	-0.0644385	0.28579	0.259605	0.305016	0.0484984	0.0349573	-0.237211	0.200456	0.366842	0.0250292	0.138475	0.146795	0.0330308	-0.0587222	-0.142511	-0.0973681	-0.13701	-0.0706643
ENSG00000007944	MYLIP	Donor 2	siCtrl	16	-0.0650408	0.165855	0.0117863	0.202274	-0.769156	-0.893254	-0.274836	-0.574936	-0.398798	0.0983243	0.48309	0.0912522	0.225104	0.0233718	0.10584	0.281966	0.217106	0.267555	-0.098241	0.448788	0.160591	-0.242025	-0.132558	-0.286721	-0.244892	-0.493507
ENSG00000008018	PSMB1	Donor 1	siClock	16	0.00521718	0.0347188	0.0743577	0.139044	0.211764	-0.016418	0.00198516	0.0357769	-0.0463833	0.0747209	-0.00560945	-0.101926	-0.0305965	-0.0411259	0.0998258	-0.0198594	-0.037501	-0.0124064	-0.0154551	-0.00941045	0.0407042	0.123989	0.0338377	-0.433687	-0.0208458	0.0509297
ENSG00000008018	PSMB1	Donor 1	siCtrl	16	0.00228689	0.167325	-0.396847	0.0935857	0.0882926	0.0845723	0.0491668	-0.026069	0.0901298	-0.00315463	-0.0536581	0.118947	0.00373401	-0.0731547	-0.019504	0.133366	-0.0718056	-0.0407113	-0.183046	-0.00591917	-0.00613023	0.180634	-0.0658875	-0.14264	0.0239039	0.112042
ENSG00000008018	PSMB1	Donor 2	siClock	16	0.0121237	-0.00526383	-0.0956158	0.0556388	-0.067698	0.078227	-0.0443614	0.0969688	0.0031012	0.0960458	0.104113	0.0634455	0.114864	0.0138941	-0.428406	-0.197702	-0.0204348	0.0383145	0.0168655	0.00218213	0.0738807	0.049478	0.122232	0.0953402	0.0168836	0.121101
ENSG00000008018	PSMB1	Donor 2	siCtrl	16	0.00453138	0.0477585	-0.00715641	0.148126	-0.059726	-0.0488281	0.0931192	0.01962	-0.0137519	0.140099	0.197835	-0.329607	-0.013277	-0.0928703	-0.0795247	-0.0327871	0.080299	0.244749	-0.045098	0.0589355	-0.0253585	-0.0767867	-0.0705204	0.0632402	-0.0524533	-0.0327519
ENSG00000008083	JARID2	Donor 1	siClock	16	0.0452888	-0.445146	0.907661	0.868019	0.755558	0.0464171	-0.29455	-0.28515	0.0426486	-0.17708	-0.276271	-0.0372633	0.0285231	-0.00701346	-0.157151	0.13707	-0.120806	0.111462	-0.0841878	-0.029873	-0.0108886	0.0103511	0.0911256	0.00245117	-0.0197988	0.0761121
ENSG00000008083	JARID2	Donor 1	siCtrl	16	0.0382848	-0.451324	1.15056	0.534198	0.811375	0.0916535	-0.20516	-0.116498	-0.216618	-0.328934	-0.394004	0.0463307	0.196449	-0.063507	0.0668115	-0.0200981	0.0608056	0.0813972	-0.125111	-0.0792737	-0.0477473	-0.0155789	0.116342	-0.0133092	0.0482209	-0.169864
ENSG00000008083	JARID2	Donor 2	siClock	16	0.0255483	-0.532746	-0.080305	1.05128	1.19226	0.452215	-0.302221	-0.304579	-0.259501	-0.149291	-0.191701	-0.0846585	0.109197	-0.131929	-0.0941194	0.150785	-0.00708071	0.0222467	-0.0147559	0.101029	-0.0546288	0.132214	0.0754736	-0.237009	-0.114425	-0.0890475
ENSG00000008083	JARID2	Donor 2	siCtrl	16	0.031376	-0.552863	-0.11533	1.00629	1.23496	0.610956	-0.110646	-0.293764	-0.191397	-0.148035	-0.160993	-0.0528858	0.0779307	0.0262383	0.000270447	-0.0646684	-0.121933	-0.1991	0.0414575	-0.0812624	-0.108236	0.124282	-0.10806	-0.0422244	0.0302876	-0.0168687
ENSG00000008128	CDK11A	Donor 1	siClock	16	-0.00757935	0.0496842	-0.00804838	-0.0799499	-0.343291	0.124371	0.00623219	-0.0870081	0.0616282	0.0435401	0.05183	0.0536765	-0.231504	-0.0703835	0.188314	0.144994	0.0641491	0.0393632	0.0948696	-0.248868	-0.048412	0.0265238	-0.187428	0.221601	0.106663	-0.16203
ENSG00000008128	CDK11A	Donor 1	siCtrl	16	-0.00282537	-0.220817	-0.208149	0.328861	0.0715657	0.188049	-0.211028	-0.130525	-0.0595788	0.111031	-0.214229	-0.220061	-0.0243924	0.199203	-0.00457638	-0.0716416	0.0953143	0.190111	-0.14081	-0.157289	0.232188	0.255803	0.105414	-0.0357684	-0.0630915	-0.0862181
ENSG00000008128	CDK11A	Donor 2	siClock	16	0.0112816	0.290121	0.0828768	0.201236	0.0510998	-0.0713196	-0.0466335	-0.0634883	-0.0184807	-0.163277	0.0314386	-0.00735679	-0.348369	0.079138	0.0726243	-0.0424737	0.130489	0.024801	0.0866068	0.299527	0.0744601	-0.156926	-0.20173	-0.168332	0.19488	-0.048872
ENSG00000008128	CDK11A	Donor 2	siCtrl	16	-0.00146376	0.282842	-0.0641546	-0.0701121	0.0658098	0.0459909	-0.0787196	0.0167435	-0.429695	-0.141759	-0.0161398	0.0803694	-0.0777647	0.184034	0.112509	0.0473955	-0.0609645	0.225395	-0.117043	0.0226327	-0.000424881	-0.0705094	-0.0617243	0.0859269	0.057821	-0.0750532
ENSG00000008130	NADK	Donor 1	siClock	16	-0.0198633	-0.113742	-0.184822	-0.199966	-0.145344	-0.156987	-0.0224975	0.0265605	-0.0946774	-0.0595112	0.0599223	0.0373601	0.0895709	0.0649612	0.108459	-0.00749339	-0.0152328	0.0639072	-0.0788786	0.0996385	-0.0189201	-0.0192228	-0.187081	0.293781	0.00624093	-0.0426076
ENSG00000008130	NADK	Donor 1	siCtrl	16	-0.00821682	-0.00506797	0.303144	-0.264246	-0.259784	-0.201346	0.0172044	-0.0838127	0.00717466	-0.0102568	0.0165094	0.0590361	0.0861772	0.0267575	0.183645	-0.100993	0.0158087	-0.0147663	-0.0667099	0.0483794	-0.031136	-0.0366176	0.146415	-0.146139	0.0365799	0.0686252
ENSG00000008130	NADK	Donor 2	siClock	16	-0.029151	0.114601	-0.162364	-0.343642	-0.221896	-0.157067	-0.138324	0.0997871	0.0980106	-0.151688	0.0120573	-0.0942181	0.225417	0.0561413	0.298658	0.0366558	0.0410953	0.00114175	-0.0745867	0.0522428	-0.0921745	-0.0737681	-0.16138	-0.117972	0.00776029	0.0167394
ENSG00000008130	NADK	Donor 2	siCtrl	16	-0.0233781	0.0492812	-0.188322	-0.255798	-0.18817	-0.262265	-0.103744	-0.0886175	-0.0229757	0.103018	0.0501165	0.479302	0.082241	-0.0476228	-0.184515	0.0650529	0.00228031	0.0960584	-0.0338249	0.0832279	0.00261763	-0.209589	-0.0378801	-0.0215445	-0.018438	0.0656568
ENSG00000008256	CYTH3	Donor 1	siClock	16	0.0256706	0.382107	0.12051	-0.144229	0.204437	0.0751038	0.0304371	-0.102184	0.116035	-0.0209662	-0.143008	-0.0129204	-0.0368939	-0.0777215	0.0250247	-0.0265441	-0.0114667	0.0596998	-0.0589254	0.0241291	-0.0190897	-0.0495149	-0.0153656	0.0492769	0.123518	0.150317
ENSG00000008256	CYTH3	Donor 1	siCtrl	16	0.0243691	0.464715	-0.0261422	-0.238991	0.271187	0.0286022	-0.212838	0.0315845	0.0833008	-0.00606772	0.0639771	-0.0947498	-0.117504	0.0470772	0.0261467	-0.129237	0.0626483	-0.118581	0.0174858	-0.0540523	-0.0106033	0.0344042	0.0834482	0.062845	0.0849174	0.255654
ENSG00000008256	CYTH3	Donor 2	siClock	16	0.0245338	0.231887	0.0700057	-0.241127	0.11409	0.14217	0.0318122	-0.0187827	0.149449	-0.0326131	-0.0617081	-0.0829525	0.0190721	-0.0156296	-0.0454059	-0.0413263	0.177723	-0.135215	-0.200562	-0.224924	-0.0386904	0.0896327	0.296451	0.18944	0.0492698	0.191279
ENSG00000008256	CYTH3	Donor 2	siCtrl	16	0.0181487	0.321205	0.113484	-0.14511	0.0683778	-0.116228	0.019999	-0.1216	0.0310426	0.113199	0.0242213	-0.0289526	-0.0583741	-0.0818494	-0.0939378	0.0836474	0.124718	-0.029867	-0.0667688	-0.0801413	-0.00839012	0.0393363	0.126901	0.0501303	-0.0122916	0.180965
ENSG00000008282	SYPL1	Donor 1	siClock	16	-0.00991743	0.029219	0.0517849	-0.0370148	-0.184453	0.110275	0.0811713	-0.141111	-0.230326	-0.0725895	0.0557645	-0.192982	0.0841743	0.0234271	-0.00292258	0.138314	0.157707	0.17442	0.0728381	-0.0251201	0.00883004	0.0697666	0.0487664	-0.741082	0.0534255	0.219782
ENSG00000008282	SYPL1	Donor 1	siCtrl	16	-0.0141668	0.0203327	-0.569999	-0.0226055	-0.0274922	0.0760059	-0.0921308	-0.0371927	-0.152116	0.0244	0.0404519	0.000255546	0.0255246	-0.0157833	0.0182288	0.0465151	0.0749259	0.153851	0.028735	0.00361806	-0.19785	0.107636	0.0585253	0.0630083	0.0284883	-0.00950223
ENSG00000008282	SYPL1	Donor 2	siClock	16	0.0167528	-0.000721265	-0.0553537	0.0873783	0.0962469	0.0538316	0.0252625	-0.000141395	-0.025508	0.067409	-0.0824877	-0.0634365	-0.166016	0.143039	-0.58722	0.0247446	0.250937	0.0774389	0.142361	0.0721146	0.0527138	-0.0354771	0.0700246	0.0829201	0.0476221	0.141137
ENSG00000008282	SYPL1	Donor 2	siCtrl	16	0.0173897	0.180886	0.00271332	0.214143	-0.0119563	0.02682	-0.0439806	0.016612	-0.0774849	-0.0386799	0.0431863	-0.755097	0.232165	0.109069	0.147529	0.150474	0.0286845	-0.169722	0.0200495	0.0745039	-0.134307	0.0162021	0.0344784	0.0591503	0.0808936	0.228409
ENSG00000008283	CYB561	Donor 1	siClock	16	0.0229223	-0.0964081	-0.209332	-0.0845514	0.0751495	0.223052	0.389648	0.339013	0.288128	0.242319	0.133266	-0.258614	-0.25543	-0.146507	-0.212165	-0.302031	-0.0289273	0.033073	-0.00198384	0.0794798	-0.0267088	0.0763425	0.0126346	0.221479	-0.0529886	0.135121
ENSG00000008283	CYB561	Donor 1	siCtrl	16	0.0218733	0.0695352	-0.0397799	-0.126837	0.0864691	0.346529	0.532042	0.276381	0.194357	0.166768	-0.119976	-0.20327	-0.201095	-0.207174	-0.0443242	-0.0307778	-0.0440229	0.0380598	-0.0455652	-0.0590242	0.0596554	-0.044203	-0.0706014	-0.0865234	0.00596937	0.0942395
ENSG00000008283	CYB561	Donor 2	siClock	16	-0.0178277	-0.605337	-0.676952	-0.287811	0.172817	0.343498	0.460848	0.483105	0.171439	0.0922835	-0.0216835	-0.131247	-0.147633	-0.156749	0.17077	-0.177806	0.0414521	0.0540594	-0.0478216	-0.0771497	-0.158646	-0.15629	0.0217708	0.0473754	0.119148	0.020865
ENSG00000008283	CYB561	Donor 2	siCtrl	16	-0.0163795	-0.49627	-0.657867	-0.47719	-0.0408434	0.233838	0.575755	0.385691	0.329698	0.308684	0.119265	0.0173657	-0.215355	-0.0622996	-0.208627	-0.196939	-0.0688973	0.1152	-0.13352	-0.0413357	-0.152577	-0.251573	0.00950509	0.291218	0.195152	0.0124366
ENSG00000008294	SPAG9	Donor 1	siClock	16	0.0107802	-0.159787	0.144164	0.4753	0.306417	0.287535	0.10787	-0.0593437	-0.211113	-0.0882016	-0.137569	-0.0171936	-0.0628415	-0.0245473	0.0153551	0.0986966	0.0725331	0.0276984	-0.0542803	0.085604	-0.113726	-0.0374452	-0.00358712	-0.35102	-0.0221262	-0.00888578
ENSG00000008294	SPAG9	Donor 1	siCtrl	16	0.00605604	-0.249314	-0.217796	0.409962	0.435946	0.352917	0.151531	-0.0153962	-0.197342	-0.0919264	-0.15473	-0.107276	0.049313	-0.0501936	0.0499049	0.0412859	-0.000757305	0.0885441	-0.0709195	0.0824835	-0.199223	0.0107944	0.0430803	-0.0375238	-0.0725581	-0.0994053
ENSG00000008294	SPAG9	Donor 2	siClock	16	0.0364025	-0.359539	-0.185832	0.536446	0.506839	0.402973	0.274602	0.0517864	-0.0197756	-0.0406247	-0.176227	-0.100349	-0.133131	-0.12304	-0.416649	-0.0267563	0.0679223	0.0748895	0.0637796	0.0922642	0.0322246	0.0562866	-0.0348484	0.151011	0.140525	0.075285
ENSG00000008294	SPAG9	Donor 2	siCtrl	16	0.0300924	-0.319056	-0.167722	0.32713	0.611799	0.535069	0.24898	0.054554	-0.00489431	-0.150615	-0.183509	-0.445926	0.0309125	-0.11501	0.0131814	-0.0121535	0.0349093	-0.0351455	-0.00276706	-0.00613326	0.0109729	0.0360798	0.110742	0.157125	0.00538623	0.0184012
ENSG00000008311	AASS	Donor 1	siClock	16	0.00771925	0.430627	-0.0667092	0.169008	-0.488006	0.0523911	-0.181971	0.112271	-0.114403	0.185821	-0.00202986	0.0410162	-0.163347	-0.0789351	0.0367722	0.0949937	-0.108433	0.11715	-0.0400472	0.158572	0.03101	0.0147695	0.0649552	-0.187277	0.185362	-0.0705789
ENSG00000008311	AASS	Donor 1	siCtrl	16	0.00540672	-0.115306	-0.4531	0.271212	-0.0354664	-0.0363256	-0.321743	0.0242635	0.262613	-0.133275	-0.00747522	-0.0482842	0.10592	-0.0644823	-0.13813	-0.0271464	0.00649889	-0.105446	0.0166211	-0.0440001	0.353579	0.218135	0.152106	0.183372	0.159915	-0.0888886
ENSG00000008311	AASS	Donor 2	siClock	16	0.057113	0.549939	0.140845	0.0208532	-0.0344455	0.154709	-0.0629744	-0.0871517	0.120798	0.129409	-0.00933692	0.138581	0.284212	-0.355127	-0.352802	-0.166683	-0.325162	-0.101566	0.0612433	0.0625733	0.292192	0.2663	-0.00721339	0.176744	0.0908885	0.440998
ENSG00000008311	AASS	Donor 2	siCtrl	16	-0.00121166	0.273406	0.229865	-0.336328	0.0357074	-0.0747129	-0.0282987	0.0595446	-0.0744076	0.187643	-0.138993	-0.256178	-0.181772	0.121571	0.146586	-0.0391551	-0.0832578	0.248214	0.133738	0.0437869	0.043896	0.0278948	0.0727705	-0.293225	-0.220236	0.0716475
ENSG00000008324	SS18L2	Donor 1	siClock	15	0.036173	-0.45227	0.284424	0.735857	0.248398	-0.147239	0.04612	-0.14937	-0.0185427	0.21699	0.390692	-0.20421	-0.0855515	-0.246599	-0.194173	-0.218515	0.242852	-0.166818	-0.194777	0.242816	0.0207631	0.0221429	0.220362	-0.0983029	0.180241	0.229035
ENSG00000008324	SS18L2	Donor 1	siCtrl	15	0.0315953	-0.225798	-0.0830233	0.423849	0.406426	0.332541	-0.0727072	0.03553	-0.0841241	0.0261248	0.0424973	-0.379917	0.158367	-0.18651	-0.0667509	0.0937436	-0.0251525	0.0896014	-0.370646	-0.302924	0.411049	0.169074	0.0780349	0.0848057	0.239079	-0.0032863
ENSG00000008324	SS18L2	Donor 2	siClock	15	0.0667897	-0.0413423	0.58227	0.733497	0.367673	0.455755	-0.262914	-0.0761211	-0.222816	0.140288	-0.109971	-0.248578	-0.292332	-0.375603	-0.0817261	-0.0353429	0.100181	0.068067	0.221545	0.112949	0.180706	0.043771	0.185125	0.13472	0.0920504	-0.00210642
ENSG00000008324	SS18L2	Donor 2	siCtrl	15	0.037967	0.0272501	0.546641	0.791145	0.38353	0.0125745	-0.064004	-0.0764883	-0.469642	-0.0227852	-0.1598	-0.374959	0.0603738	0.106655	0.289992	-0.0479992	0.194138	-0.101464	-0.175035	-0.113562	-0.0807848	0.0010852	-0.0850208	0.316677	-0.169332	0.159991
ENSG00000008382	MPND	Donor 1	siClock	16	-0.0164085	-0.193332	-0.318824	-0.0502934	-0.0676333	-0.406516	0.245284	-0.21224	0.344225	-0.0717149	-0.17581	0.183205	-0.0180195	0.0556098	0.104638	-0.260278	0.236863	0.123991	-0.176334	-0.136066	0.279638	-0.0548044	-0.128923	0.415419	-0.40064	0.272342
ENSG00000008382	MPND	Donor 1	siCtrl	16	0.02246	0.134417	0.252516	0.258619	-0.0650895	-0.331459	-0.0995413	-0.25663	-0.0661637	0.123251	0.121168	0.0164422	-0.18157	-0.133681	0.347946	0.0315463	0.159243	-0.0659695	-0.202154	0.298984	-0.283698	-0.576303	0.185354	0.101966	0.515503	0.276806
ENSG00000008382	MPND	Donor 2	siClock	16	-0.0114163	0.0999534	-0.0101304	-0.233159	-0.228747	-0.169023	0.0772655	0.103283	-0.162433	-0.114565	-0.0365576	0.014776	0.0762034	0.133775	0.350018	-0.0505209	-0.262878	0.0599919	-0.00761242	-0.0585775	-0.117183	0.105651	0.185622	-0.0905796	0.0133191	0.036699
ENSG00000008382	MPND	Donor 2	siCtrl	16	0.00912593	0.0240959	0.179016	0.0879583	-0.227371	0.0108769	-0.077927	-0.143232	0.0233918	0.128433	-0.0383324	0.162217	-0.263605	0.0843007	-0.0738498	-0.118936	0.0377455	0.0166192	0.0062627	0.151005	-0.0736724	0.0406323	-0.115513	0.4983	0.18465	-0.274918
ENSG00000008394	MGST1	Donor 1	siClock	16	-0.0374279	-0.467486	-0.434656	-0.239859	-0.0527263	0.0528726	-0.0213802	0.170037	0.0911944	0.106	0.172105	-0.0766923	0.0904307	-0.101414	0.00326196	0.022147	0.0232096	0.074767	0.0476046	0.0245363	0.0601707	0.0738887	-0.00665308	-0.718222	0.059334	0.11183
ENSG00000008394	MGST1	Donor 1	siCtrl	16	-0.0442777	-0.28057	-0.972451	-0.224455	-0.0431089	0.18448	0.224269	-0.0283088	0.0638183	0.0366587	0.00375548	0.0930771	0.0830327	-0.0511032	0.0757248	0.171385	0.0241721	0.0960373	-0.181428	0.105985	-0.256661	0.0182953	-0.0678795	-0.0675835	-0.0324412	-0.0816427
ENSG00000008394	MGST1	Donor 2	siClock	16	-0.0342223	-0.495966	-0.608071	-0.149712	-0.0642613	0.0865788	0.176967	0.237119	0.0471669	0.193386	0.0608258	0.0632881	-0.00585289	0.111486	-0.334694	-0.0753205	0.151428	0.0166563	-0.0510085	-0.0601306	0.0477198	-0.00533048	-0.0238866	-0.0286877	-0.0236519	-0.121607
ENSG00000008394	MGST1	Donor 2	siCtrl	16	-0.0391831	-0.512108	-0.549326	-0.0838619	-0.143263	0.131446	0.184155	0.2504	0.0921488	0.0512292	0.10075	-0.596385	0.301664	-0.0184061	0.0932302	0.226243	0.134702	-0.0290563	-0.185636	0.0204953	-0.128144	-0.116837	0.062338	0.0727601	-0.0764882	-0.261625
ENSG00000008405	CRY1	Donor 1	siClock	1	0.0241775	0.124363	-0.0927646	0.404441	0.381014	0.565879	0.126921	0.273142	-0.0247873	-0.218275	-0.195823	-0.474187	-0.198676	-0.160375	0.0873492	0.124571	0.0510711	0.242081	0.0833128	0.0709461	-0.0151805	0.20823	-0.235433	-0.411518	-0.0634264	-0.0484375
ENSG00000008405	CRY1	Donor 1	siCtrl	1	0.0346051	0.504686	-0.193065	0.577549	0.619458	0.373397	0.0550109	0.580583	0.261874	-0.516695	-0.497691	-0.816334	-0.449534	-0.238786	0.131479	0.393209	0.312493	0.312076	0.105194	0.165069	0.157495	0.150398	-0.0156635	-0.37577	-0.345743	-0.385562
ENSG00000008405	CRY1	Donor 2	siClock	1	0.0391257	-0.0151051	-0.098722	0.51368	0.452836	0.588617	0.331981	0.430143	0.122769	-0.239511	-0.439595	-0.633338	-0.365825	-0.138881	-0.260112	0.0793819	0.340278	0.148898	0.232066	0.256187	0.110078	0.0259383	-0.0139558	-0.0685046	-0.190219	-0.190942
ENSG00000008405	CRY1	Donor 2	siCtrl	1	0.0425679	0.122205	-0.0421197	0.611368	0.927053	0.649061	0.566063	0.639775	0.167432	-0.366884	-0.886273	-1.34153	-0.526407	-0.299619	0.173705	0.498535	0.547538	0.300466	0.325033	0.361119	0.171135	-0.160993	-0.245527	-0.317385	-0.630503	-0.179053
ENSG00000008441	NFIX	Donor 1	siClock	16	-0.0061908	-0.0967107	-0.0276102	-0.111575	-0.256033	0.0180217	0.0541926	-0.03842	-0.0803204	-0.0707539	-0.0704348	-0.0506996	0.011797	-0.0185878	0.138556	0.0349996	0.116659	0.0469565	0.034744	0.0542948	-0.0705946	-0.0691845	-0.0552748	0.318988	0.0738136	-0.041593
ENSG00000008441	NFIX	Donor 1	siCtrl	16	-0.0065511	-0.118353	0.206137	-0.0264945	-0.187253	-0.0350937	-0.000880984	-0.108222	-0.0444073	-0.0930182	-0.0636898	-0.177968	-0.0590141	0.0812961	0.130649	0.0972488	0.0976235	0.148077	-0.0218376	0.0290419	0.0744884	-0.0480655	-0.0443604	0.0342103	0.00747646	-0.0413684
ENSG00000008441	NFIX	Donor 2	siClock	16	-0.00885943	0.108553	0.13145	-0.179755	-0.0845062	-0.214044	-0.11429	-0.146515	-0.0295003	-0.104773	0.0159392	-0.0547559	-0.0496421	0.0100617	0.255535	0.0709458	0.0298408	0.105653	0.075903	0.101274	-0.126697	-0.00644662	-0.0255371	0.0683444	0.0385558	-0.0970799
ENSG00000008441	NFIX	Donor 2	siCtrl	16	-0.00553081	0.177847	0.0591891	-0.0601316	-0.162807	-0.230217	-0.194334	-0.136195	-0.178488	-0.105782	-0.0546918	0.387289	-0.0368418	0.0350568	0.0822844	0.0494308	-0.0307013	0.0203273	0.0346112	0.0739391	-0.0210489	0.0350569	-0.00917878	0.131885	0.000272395	-0.00504199
ENSG00000008513	ST3GAL1	Donor 1	siClock	16	0.0422749	-0.803858	1.47051	1.32692	0.337659	-0.197659	-0.33876	-0.265023	-0.344781	-0.0292365	-0.158793	0.0701749	0.292476	0.0458222	-0.0790913	-0.0637958	-0.0642379	-0.117167	-0.141916	-0.0405857	0.00215524	0.044778	-0.014669	0.0229379	-0.0494094	0.152418
ENSG00000008513	ST3GAL1	Donor 1	siCtrl	16	0.0263268	-0.76501	1.38546	1.08182	0.206036	-0.141808	-0.172232	-0.155808	-0.320035	-0.182859	-0.250845	0.137034	0.217278	0.0615942	0.049938	0.191219	-0.204835	-0.0870615	-0.116573	0.0727497	-0.173072	-0.013174	-0.164488	-0.0389585	0.0436483	-0.00183957
ENSG00000008513	ST3GAL1	Donor 2	siClock	16	0.0485262	-0.795603	0.712942	1.83643	0.815893	0.156648	-0.317754	-0.129841	-0.375971	-0.162813	-0.171535	0.025031	0.0863339	0.0453783	-0.114665	-0.143283	0.0749345	-0.118296	-0.142144	-0.00589868	-0.0554485	0.0290596	0.0545703	-0.177224	0.0470332	0.0393805
ENSG00000008513	ST3GAL1	Donor 2	siCtrl	16	0.0373329	-1.01391	0.397772	1.7655	1.01121	0.566331	-0.13508	-0.193843	-0.367846	-0.133838	-0.336101	-0.15442	0.112627	0.0891093	0.0236274	0.0212749	0.0211269	-0.107844	-0.287762	0.0385204	-0.196164	-0.0812404	0.0475061	-0.0994162	-0.0861033	0.0322875
ENSG00000008517	IL32	Donor 1	siClock	16	0.0102272	-0.0350102	-0.038019	-0.0716135	0.0158786	-0.0324221	-0.037513	0.117633	0.266671	0.0749654	0.141087	-0.0150116	0.0149447	0.0453731	-0.00201333	-0.151541	-0.254249	-0.0806388	-0.0165737	-0.413575	0.158712	0.0189801	0.0787999	0.210203	0.204642	0.0559694
ENSG00000008517	IL32	Donor 1	siCtrl	16	0.00339108	0.0340178	0.0531471	-0.0591919	-0.00329622	-0.0555403	-0.26962	-0.0620993	0.23367	0.0302478	0.141897	0.027625	0.149791	0.315293	-0.174256	-0.0937825	-0.269551	-0.279984	-0.081409	-0.212029	0.229963	0.107378	-0.123268	0.164987	0.132325	0.148463
ENSG00000008517	IL32	Donor 2	siClock	16	0.0138841	0.158457	0.175413	0.0302551	-0.116344	0.0215649	0.00601134	-0.00486036	0.0697427	-0.0151797	0.134395	0.00354458	0.0831858	-0.0524441	0.131637	-0.147188	-0.159415	-0.144004	-0.0739859	-0.0645989	0.0797952	0.0822899	0.0244229	-0.0168457	-0.00578673	0.147041
ENSG00000008517	IL32	Donor 2	siCtrl	16	-0.00128985	0.198289	0.203022	0.116175	-0.0515476	-0.0855628	-0.039691	0.0335294	-0.203344	-0.0388405	-0.0867063	0.249271	-0.112807	0.0740747	0.0315796	-0.0583349	0.0192807	0.0557884	0.112254	0.0829259	-0.14574	0.0217183	-0.134376	-0.127159	-0.113631	-0.0324143
ENSG00000008710	PKD1	Donor 1	siClock	16	-0.00427588	-0.12223	0.0405271	-0.0840322	-0.0992249	-0.0958853	0.124119	-1.33146e-06	0.168162	-0.151261	-0.118988	0.0951402	0.110497	0.263469	-0.0664915	-0.126242	-0.19572	0.0319054	-0.207179	-0.0158318	0.0588611	-0.138022	0.028728	0.611429	-0.056174	-0.162451
ENSG00000008710	PKD1	Donor 1	siCtrl	16	0.0109554	-0.0889047	0.894167	-0.0462042	-0.200747	-0.0886412	0.276404	-0.146447	-0.035857	-0.0160392	-0.092955	0.00120584	0.028195	0.0413068	0.0534694	-0.0265641	-0.0502876	-0.0199492	0.201083	-0.101675	0.0533583	-0.295673	-0.0855612	-0.120627	-0.0216087	0.162436
ENSG00000008710	PKD1	Donor 2	siClock	16	-0.0249399	0.165662	0.10768	-0.4227	-0.151099	-0.166798	0.00108441	0.116621	-0.0201361	-0.133417	-0.105224	-0.0406966	0.10275	-0.0703259	0.71427	0.0647569	-0.100295	-0.0228923	-0.00422783	-0.0721403	-0.134951	-0.0776477	-0.0464908	-0.163848	-0.0517832	-0.111649
ENSG00000008710	PKD1	Donor 2	siCtrl	16	-0.0182207	-0.14732	-0.13079	-0.180159	-0.257918	-0.135823	-0.109366	-0.066814	0.306503	-0.0720221	0.0535709	0.665261	-0.0447919	-0.079246	-0.103399	-0.0895784	-0.102715	-0.199851	-0.0180704	0.0586094	0.332272	-0.0981369	0.0314605	-0.160482	0.215852	-0.122565
ENSG00000008838	MED24	Donor 1	siClock	16	0.0126529	0.0599807	-0.131725	-0.0049327	0.0243668	0.00340712	-0.00839392	-0.0101563	0.104566	0.0722915	-0.00883248	-0.0360744	-0.0586101	-0.0224876	-0.0337105	0.00942619	-0.117801	0.0701014	-0.105228	-0.0300451	0.00748644	0.04395	-0.00943897	0.331519	0.171925	-0.00526096
ENSG00000008838	MED24	Donor 1	siCtrl	16	0.0232838	-0.0293445	0.111415	0.12854	0.0378085	0.10818	-0.00533964	0.0152243	0.161289	-0.034442	0.00900652	-0.239501	-0.103864	-0.0213594	-0.0367794	0.0265756	-0.0415023	-0.0138647	-0.0721759	-0.0407535	0.102267	0.10999	0.134779	0.0868164	0.122715	0.0664159
ENSG00000008838	MED24	Donor 2	siClock	16	0.0104681	0.0391849	0.0881018	-0.152311	0.0657499	0.03505	0.0837432	0.0190391	0.0676689	-0.115963	-0.00403264	-0.0582227	-0.0450474	-0.111391	0.09895	-0.0678948	-0.0262761	0.0764973	0.108105	-0.0464898	0.00597797	0.0258981	0.0700906	0.017852	0.0639021	0.0235205
ENSG00000008838	MED24	Donor 2	siCtrl	16	0.00494114	0.0227911	-0.136226	-0.0523265	0.00816921	-0.0573592	0.0783904	0.0434713	0.0678908	0.00326369	-0.0197379	0.235841	-0.0903983	-0.127612	-0.0908836	-0.0606375	0.00691218	0.0572101	0.0226091	0.00120206	0.00407382	0.0486027	-0.0311115	0.0427734	0.162039	-0.0154176
ENSG00000008853	RHOBTB2	Donor 1	siClock	16	-0.00846979	-0.209753	-0.0485549	-0.161799	0.00169932	0.144508	0.0908685	-0.0501945	0.171825	0.125667	-0.0191634	0.0401481	-0.0616004	0.00860895	-0.0618977	-0.0871549	0.00310628	-0.0268321	-0.115414	0.133004	0.0426523	-0.00718361	-0.104156	0.205456	-0.114293	-0.11129
ENSG00000008853	RHOBTB2	Donor 1	siCtrl	16	0.00268168	-0.096098	0.3494	-0.0962644	-0.123561	0.273761	0.245641	-0.189679	0.00811193	-0.028073	-0.112518	-0.135993	-0.0364907	0.0790522	0.197146	0.0728643	-0.0165109	-0.107899	0.0147444	0.00327839	0.0187784	-0.182418	-0.157296	-0.0991626	0.029027	0.157201
ENSG00000008853	RHOBTB2	Donor 2	siClock	16	-0.0106586	-0.142492	0.0669924	-0.320357	0.0622237	0.182596	0.0852076	0.103212	-0.132298	-0.00415455	0.0234313	-0.140393	0.057861	0.103823	0.380275	-0.17767	-0.0449225	0.0241206	-0.0806629	-0.201101	-0.117184	-0.108274	0.0268394	-0.0138792	0.199654	-0.0993147
ENSG00000008853	RHOBTB2	Donor 2	siCtrl	16	-0.0116815	-0.204878	-0.0818136	-0.0929173	-0.0188535	0.137383	0.0307965	-0.0251494	-0.0714565	-0.0633899	0.125593	0.391043	-0.109335	-0.0983161	-0.0463358	-0.000669237	-0.0149225	0.0354229	-0.116464	0.097391	0.0109031	-0.0175352	0.0283526	-0.107294	-0.0271873	-0.0524071
ENSG00000008869	HEATR5B	Donor 1	siClock	16	-0.0197217	-0.0292029	-0.417809	-0.267701	-0.00114465	0.357773	-0.0321887	0.078844	-0.378556	0.0603002	-0.0190298	0.21887	0.00876067	-0.00221883	-0.115907	0.150067	0.0553373	0.0248274	0.04225	0.118615	-0.0967872	-0.0367342	-0.0689925	-0.156717	-0.0541219	0.0684226
ENSG00000008869	HEATR5B	Donor 1	siCtrl	16	-0.00873594	0.00162363	-0.39635	-0.183717	0.0147601	-0.117863	0.0806045	0.127441	-0.0445966	-0.00307245	0.0346232	0.0532006	0.0409715	-0.145968	-0.0450152	0.0557065	0.121446	0.0213944	-0.0166438	0.0115028	-0.0275331	0.001507	0.167503	0.0172885	0.0399478	-0.0271588
ENSG00000008869	HEATR5B	Donor 2	siClock	16	-0.00569053	-0.0172254	-0.314228	-0.285402	0.108878	0.0253808	0.153429	0.125358	-0.0249801	-0.0878684	0.0458413	0.0103996	0.171944	-0.0751426	-0.316291	0.04748	0.00544961	0.214034	-0.0466569	0.165861	-0.0624365	-0.0545949	-0.0624144	-0.0115925	0.0648879	0.0776275
ENSG00000008869	HEATR5B	Donor 2	siCtrl	16	-0.00811587	0.0367003	-0.289172	-0.446924	0.173399	0.128474	0.0568369	-0.0690658	0.0903841	0.0687739	0.280061	-0.287193	0.0395999	0.00774164	-0.094109	-0.12	-0.0135838	0.0896738	0.0715367	0.199412	-0.13436	-0.0684191	-0.00944823	0.120793	0.0449338	-0.0789429
ENSG00000008952	SEC62	Donor 1	siClock	16	-0.00891074	0.0132661	-0.0740288	0.0853794	-0.0418999	0.154788	-0.0454603	0.0488654	0.00651732	0.0434069	0.0749621	-0.0539044	-0.0687747	-0.108728	-0.0601072	0.157108	0.116968	0.0516346	0.0634301	0.0332961	0.0130164	0.00316416	-0.0833043	-0.64185	-0.0120442	0.101531
ENSG00000008952	SEC62	Donor 1	siCtrl	16	-0.0242795	-0.0271412	-0.72598	0.0680224	0.130902	0.156456	-0.106221	0.146817	-0.0549658	0.0060601	-0.00668035	0.0419625	0.052897	-0.054586	0.0660743	0.170913	0.0187258	0.0196021	-0.116406	0.0225011	-0.157026	0.0883539	-0.0222342	-0.0879509	-0.134378	-0.102705
ENSG00000008952	SEC62	Donor 2	siClock	16	0.0111156	-0.199586	-0.209063	0.278555	0.137793	0.202374	0.13917	0.0784976	0.00852966	0.0822133	-0.0565084	0.0031593	-0.130927	0.0403898	-0.605865	0.00580433	0.137704	0.0490518	0.166099	0.0848505	0.0342097	0.0292578	-0.0210708	0.0450356	-0.0102923	-0.0114928
ENSG00000008952	SEC62	Donor 2	siCtrl	16	0.00518272	-0.0985196	-0.115399	0.155854	0.156132	0.248118	0.163357	0.101941	0.051209	0.00779756	-0.024759	-0.699653	0.0982134	-0.00196302	0.12518	0.172274	0.101037	-0.149434	0.0378591	0.00512298	-0.10194	-0.0162549	0.020703	-0.0135516	-0.135733	0.0419762
ENSG00000008988	RPS20	Donor 1	siClock	16	0.000924194	0.00799052	0.0546098	-0.0437435	0.176041	-0.0597208	-0.0325473	-0.00767487	0.11257	-0.0123607	0.028366	-0.0644123	0.0451087	-0.0524193	-0.0203701	-0.0740427	-0.00702064	-0.00857342	0.0958743	0.0180582	0.109744	0.0179467	0.0730286	-0.397801	0.039861	0.0245926
ENSG00000008988	RPS20	Donor 1	siCtrl	16	-0.00277759	0.143024	-0.366715	-0.0488831	0.0595692	0.0784422	-0.103769	0.00718653	0.0848736	0.0413844	-0.0302665	-0.00738176	0.0302934	0.033375	0.0217694	0.0192156	0.0298602	0.00782769	-0.191889	-0.0264614	-0.0116131	0.104193	-0.156875	-0.00214733	0.0934028	0.122146
ENSG00000008988	RPS20	Donor 2	siClock	16	0.00313979	0.0390667	-0.0445231	0.0791589	-0.132305	0.016101	-0.0418621	0.107259	0.0038973	0.0717053	0.018593	-0.00101635	-0.0296411	0.0373476	-0.260825	-0.0328139	0.0989603	0.0104576	0.0325835	0.039217	0.0057211	0.0225301	0.0806893	-0.0282195	-0.102864	0.0892771
ENSG00000008988	RPS20	Donor 2	siCtrl	16	0.00568323	0.121226	0.0737761	0.164623	-0.102909	-0.016194	0.0674513	0.0303564	-0.00838124	0.0537491	0.0727102	-0.467063	-0.0291781	0.0231967	0.000362372	0.0530523	0.0473887	0.2927	0.00537595	-0.0452043	-0.06332	0.00172371	-0.0428955	-0.00388147	-0.07985	-0.00673417
ENSG00000009307	CSDE1	Donor 1	siClock	16	-0.00513975	0.0413703	-0.00144121	-3.30859e-05	-0.0472225	0.00309553	-0.00894675	-0.0762882	-0.00348859	-0.0246441	0.00753883	-0.0115291	-0.0801551	0.0216887	-0.00739434	0.0943541	0.05291	0.0196159	0.0916311	0.0141023	0.0330466	0.0257379	0.0209817	-0.411908	0.0139254	0.104559
ENSG00000009307	CSDE1	Donor 1	siCtrl	16	-0.0162015	0.000488192	-0.589456	-0.00920188	0.0100169	0.016562	-0.137004	0.043564	-0.0204476	-0.0219515	0.0618646	0.0406782	0.0289126	-0.00454454	0.0143447	0.0788566	0.0135776	0.0362029	-0.0362177	0.0417501	-0.101984	0.067101	-0.00671701	0.0621743	0.00661994	-0.000228506
ENSG00000009307	CSDE1	Donor 2	siClock	16	0.00979088	0.00775229	-0.0130532	0.106595	-0.0708723	0.0550605	-0.0112473	0.00615703	-0.0879169	0.108919	0.00411311	-0.00117844	-0.068014	0.0811727	-0.353982	0.00503042	0.0613801	0.0348324	0.0437932	0.0381626	0.0815152	0.0525607	-0.0201729	0.108018	0.0231374	0.0530089
ENSG00000009307	CSDE1	Donor 2	siCtrl	16	0.00741774	0.199648	0.110887	0.0436093	-0.0365198	0.034436	-0.0196842	0.0117679	-0.074918	-0.00155253	-0.0349392	-0.540228	0.0642361	0.0892203	0.136461	0.0596838	0.127633	0.145905	-0.0448902	0.0108114	-0.140111	0.0259861	-0.0268418	0.0329791	-0.0518782	0.0637422
ENSG00000009335	UBE3C	Donor 1	siClock	16	0.00169026	0.0267373	0.0676781	0.21135	0.0786569	0.121593	-0.0612236	-0.0115459	-0.0075462	-0.0589125	0.0421546	-0.0806388	0.0445965	-0.0190195	-0.0742954	0.0708244	0.0613223	-0.0531786	0.00281459	0.0489628	0.0617447	0.0238084	-0.0866678	-0.30475	-0.103082	0.0408729
ENSG00000009335	UBE3C	Donor 1	siCtrl	16	0.00201372	-0.0495674	-0.101205	0.190082	0.226696	0.0877438	-0.0333586	0.0160696	-0.029707	-0.0026602	-0.0679737	0.0731901	0.0890926	-0.0212289	-0.0540974	0.0569242	-0.0435725	-0.0687142	-0.0641176	0.00852597	-0.0718518	-0.00627101	-0.020814	0.0306666	-0.0676148	-0.0258936
ENSG00000009335	UBE3C	Donor 2	siClock	16	0.00847083	-0.0825643	-0.165033	0.184181	0.161833	0.202439	0.0704514	0.0507703	0.0272654	0.0527309	-0.115433	-0.0526468	-0.0224853	-0.0427855	-0.319625	0.0126642	0.126239	0.0591151	0.0518079	0.0922722	0.0276513	-0.0928784	-0.0200944	0.0744469	0.0258724	-0.0944227
ENSG00000009335	UBE3C	Donor 2	siCtrl	16	0.00159309	-0.0644269	-0.10903	0.0475517	0.198701	0.17329	0.14093	0.00269466	0.0809397	0.0435378	-0.0210143	-0.311077	0.0536599	-0.0460399	-0.0198536	0.0403281	0.0389281	0.144388	-0.0244124	-0.0936634	0.0101012	-0.070936	-0.0762792	-0.00823926	-0.100645	0.0103945
ENSG00000009413	REV3L	Donor 1	siClock	16	-0.0220427	0.0267129	0.118284	-0.579454	-0.589265	-0.0219418	-0.0379249	-0.0959999	-0.16167	-0.0410031	-0.00407335	-0.0339017	-0.0395233	0.0544313	0.0316053	0.259561	0.0780794	0.177555	0.0485175	0.0650096	0.0808457	0.098255	0.137321	-0.238781	0.0682036	0.0480902
ENSG00000009413	REV3L	Donor 1	siCtrl	16	-0.0340087	-0.264132	-0.372341	-0.595204	-0.325229	-0.00246537	-0.0127791	0.0140339	-0.18114	-0.0705282	0.035818	0.055184	-0.00156771	-0.127459	0.0683701	0.153017	0.21602	0.236476	-0.0251998	0.201648	-0.133206	0.144741	0.195994	0.066636	-0.0336015	-0.0933035
ENSG00000009413	REV3L	Donor 2	siClock	16	-0.00774105	0.211478	0.0775477	-0.486499	-0.471424	-0.220714	-0.12531	-0.314816	-0.0648197	0.0944562	0.0271777	0.0775269	0.0163837	0.223537	-0.399567	0.126736	0.0414943	0.178705	0.165988	0.0524681	-0.0318213	0.100545	0.058617	0.234771	0.280713	-0.0467
ENSG00000009413	REV3L	Donor 2	siCtrl	16	-0.0126362	0.191539	0.196219	-0.885892	-0.293936	-0.22681	-0.218216	-0.213494	0.0289799	-0.0589138	0.0830818	-0.348033	0.318657	0.151829	0.152325	0.0454996	-0.0525107	0.0847532	-0.0118221	-0.05804	0.0509953	0.171686	0.129069	0.260577	0.235603	-0.0490505
ENSG00000009780	FAM76A	Donor 1	siClock	16	-0.0178501	-0.0579005	-0.177442	-0.38939	0.178461	-0.0153283	-0.0285756	-0.109952	-0.203775	0.192707	0.0911181	0.143966	-0.195059	0.172402	0.170571	-0.0556016	0.132892	-0.277062	0.123945	-0.115215	0.0898882	-0.0596405	0.1464	-0.749745	0.222898	0.323186
ENSG00000009780	FAM76A	Donor 1	siCtrl	16	-0.0605141	-0.153711	-0.986057	-0.00356375	-0.528359	0.0205681	-0.109385	-0.289405	-0.106678	0.125979	0.100192	-0.0385374	0.258775	0.229952	0.290182	0.289461	-0.00834261	-0.067664	-0.23981	0.0240441	-0.042227	-0.226832	-0.0889463	-0.0783704	0.0716622	0.044223
ENSG00000009780	FAM76A	Donor 2	siClock	16	0.000378647	-0.0573546	0.0694082	-0.107289	0.0973129	-0.0292793	0.132148	-0.107421	-0.258751	-0.044758	-0.0486181	-0.103348	0.0574592	0.152466	-0.299884	0.105934	0.277818	0.0520447	-0.133173	0.240217	-0.182495	-0.0576727	0.190179	0.213095	-0.212966	0.0643932
ENSG00000009780	FAM76A	Donor 2	siCtrl	16	-0.0246852	0.141976	0.323157	-0.160898	-0.224595	-0.0635255	-0.28078	-0.23303	-0.176197	0.0494144	0.0431929	-0.487687	0.027386	0.255976	0.399037	0.282432	0.162133	0.183241	-0.188936	-0.0634462	-0.233572	-0.0726459	0.21407	-0.109299	-0.436349	0.031812
ENSG00000009830	POMT2	Donor 1	siClock	16	-0.00124627	-0.179905	-0.0753042	0.0739192	-0.180095	0.170875	0.0293691	0.235285	0.00901153	0.0320447	-0.0934701	0.0582715	-0.149214	0.0232883	0.139316	-0.106034	-0.0624385	-0.0126195	0.0429925	-0.0183384	-0.0433829	0.0107606	-0.0453786	-0.137667	0.12235	0.125207
ENSG00000009830	POMT2	Donor 1	siCtrl	16	0.00872152	0.129334	0.074418	-0.047875	-0.0621283	0.0260972	0.248854	0.0475729	0.140718	-0.101198	-0.0316756	-0.264672	-0.0983265	0.0586608	-0.0246992	0.0996702	0.0220289	0.00170501	0.0224608	0.0425568	-0.0846191	-0.0344556	0.139533	-0.169717	-0.0180334	0.10183
ENSG00000009830	POMT2	Donor 2	siClock	16	-0.00476957	0.00579998	-0.0585906	-0.142779	-0.0134139	0.132455	0.141558	-0.110296	0.164405	-0.0923501	-0.0588762	-0.134862	0.0152926	0.03554	0.0919651	0.104425	-0.0674718	0.154049	-0.0952252	0.0352727	-0.0162265	-0.282156	-0.065154	0.0799543	-0.0540241	0.111468
ENSG00000009830	POMT2	Donor 2	siCtrl	16	-0.00883694	0.0893083	-0.0159209	-0.149633	0.00932396	-0.104469	0.0389813	0.0556916	-0.193417	0.148361	-0.036108	0.0774497	-0.0543861	0.0203904	0.0224401	-0.0136424	0.101183	0.202245	-0.0520272	0.132671	-0.274314	-0.160634	-0.298886	0.21652	0.0499827	-0.0320335
ENSG00000009844	VTA1	Donor 1	siClock	16	-0.00735944	0.0537183	0.0394764	0.0452297	0.0472792	-0.0400764	-0.0126934	-0.0257956	-0.0452852	0.0670808	0.00731008	-0.0972262	0.0583199	-0.0442852	-0.0166374	0.0900327	0.109791	0.000154834	0.0543486	0.0224163	-0.0590868	0.0654892	0.05389	-0.513494	-0.101652	0.0577098
ENSG00000009844	VTA1	Donor 1	siCtrl	16	-0.017118	8.23053e-05	-0.548995	0.0939407	0.151649	0.11447	-0.221766	-0.0435966	-0.0293875	0.0133812	0.13692	0.162898	0.0162745	0.0488627	-0.00639135	0.0292977	-0.0340517	-0.113109	-0.062245	0.0293976	-0.0304154	0.00812704	0.00615002	0.0176567	-0.149745	-0.0173546
ENSG00000009844	VTA1	Donor 2	siClock	16	0.0206966	0.0309521	0.0391852	0.32449	0.123229	0.164069	-0.0488369	-0.0738884	0.0196042	0.103149	-0.0763224	-0.00127809	-0.111865	0.0196918	-0.518852	0.0333174	0.188216	0.0546126	0.0532321	0.0176279	0.0720965	0.0701131	0.0646834	0.045729	-0.0928598	0.0173199
ENSG00000009844	VTA1	Donor 2	siCtrl	16	0.00847151	0.0980342	0.00482722	0.20862	0.159915	0.071215	0.0338951	-0.0114732	0.0224916	0.0306496	-0.0299661	-0.581996	0.18137	0.0519841	0.107319	0.143339	0.0497254	-0.123675	-0.0295212	0.00227591	-0.118511	0.00548574	0.0128737	-0.0550218	-0.079589	0.0575185
ENSG00000009954	BAZ1B	Donor 1	siClock	16	-0.0223964	-0.0199578	-0.175003	-0.112016	-0.159449	-0.0524814	-0.0652311	-0.114772	-0.0859295	0.0648871	0.0661387	0.0803444	0.103453	0.0953169	0.00376556	0.0139595	-0.0189228	0.0219264	0.0501371	-0.0782462	0.051794	0.0192391	-0.0288384	-0.157651	-0.0682758	0.00590207
ENSG00000009954	BAZ1B	Donor 1	siCtrl	16	-0.0267407	-0.017504	-0.473962	-0.220681	-0.0934166	0.0100727	-0.0426978	0.0381823	-0.156787	-0.0159018	0.0938519	0.0482569	0.190303	0.0595209	0.00643824	0.0323266	0.0517472	-0.0176073	-0.060344	0.033685	-0.0422189	0.0126981	-0.113109	0.0617935	-0.0211616	-0.0320026
ENSG00000009954	BAZ1B	Donor 2	siClock	16	-0.0130795	0.0538469	-0.288923	0.012355	-0.0890209	-0.0722598	-0.0061651	-0.0706325	-0.0973609	0.0669035	0.0388894	0.0740616	-0.0455679	0.112786	-0.208544	0.0903906	0.102664	0.0728004	0.0457175	0.0425138	-0.0116924	-0.0605237	-0.125212	0.0144358	0.00965442	0.0118952
ENSG00000009954	BAZ1B	Donor 2	siCtrl	16	-0.0204356	0.108109	-0.189798	-0.188292	-0.0192327	-0.0425452	-0.088043	-0.0536035	-0.101381	-0.0428298	0.036112	-0.208848	0.114985	0.148163	0.090176	0.0721973	0.0886306	0.145678	-0.0356207	-0.00186666	-0.0664362	-0.081556	-0.0503535	-0.0174529	-0.0792097	-0.0478711
ENSG00000010017	RANBP9	Donor 1	siClock	16	-0.0123738	0.0376054	-0.0144632	0.0329838	-0.0757429	-0.100316	-0.137886	-0.19757	-0.0808383	-0.0619941	0.117517	0.0498622	0.129898	0.00789703	-0.0394196	0.0656703	0.107718	0.0879757	0.105703	-0.107981	-0.027256	0.0484474	-0.109074	-0.280945	0.0754495	0.0574118
ENSG00000010017	RANBP9	Donor 1	siCtrl	16	-0.0277474	-0.0849464	-0.453414	-0.0319336	-0.0823896	-0.0756119	-0.159379	-0.00554432	-0.0738339	-0.119503	0.0886886	0.0832954	0.152564	0.134238	0.0395827	0.110453	-0.00274962	-0.0849211	0.0111453	-0.0799544	-0.025573	-0.0371112	0.0611767	0.00880106	-0.0505466	-0.0162183
ENSG00000010017	RANBP9	Donor 2	siClock	16	-0.000850791	0.100024	0.0655898	0.0242067	-0.214182	-0.105114	-0.214413	-0.107647	-0.0378099	0.112231	0.0871076	0.0934978	0.0170503	-0.00758915	-0.255912	0.0248107	0.0764513	-0.0114375	0.161669	0.163219	-0.0535717	0.0075622	0.0508357	0.00576453	-0.0158282	0.0122146
ENSG00000010017	RANBP9	Donor 2	siCtrl	16	-0.00215845	0.173251	0.165923	-0.0287366	-0.24013	-0.288215	-0.145139	-0.0609022	0.0290915	0.0775606	0.112999	-0.259606	0.269039	-0.0172503	0.0782149	0.0611674	0.00509937	0.0349827	-0.101994	0.0590277	-0.173147	0.0440132	0.0593277	0.021299	-0.071595	0.141757
ENSG00000010072	SPRTN	Donor 1	siClock	16	0.0277799	-0.0998148	0.158755	0.36766	0.225796	0.000916585	-0.118211	0.0587262	-0.0241928	-0.0678088	0.0257702	0.022988	0.173588	-0.128096	-0.166718	-0.160951	-0.181264	0.0365887	0.0578934	0.159121	0.0064913	-0.00733607	0.03093	0.0289835	0.044692	0.249991
ENSG00000010072	SPRTN	Donor 1	siCtrl	16	0.0135426	-0.215617	9.02402e-05	0.647986	0.129373	-0.149181	-0.169828	-0.149777	-0.171401	0.0292021	0.128092	0.214016	0.00882533	0.0103609	-0.0889961	0.0347766	-0.170003	0.0185639	0.0548456	-0.121525	-0.345807	0.175652	0.0153549	0.237173	0.094572	0.121816
ENSG00000010072	SPRTN	Donor 2	siClock	16	0.0307019	0.0110596	0.19248	0.678675	0.220388	-0.00583902	-0.0369579	0.0501059	0.0151657	-0.146316	-0.0580135	-0.203264	-0.196239	0.0150084	-0.280515	0.138788	0.128903	-0.0300345	0.0178149	0.0454852	0.179306	0.0670894	0.115357	0.052581	-0.131989	-0.071493
ENSG00000010072	SPRTN	Donor 2	siCtrl	16	0.008738	-0.153936	0.16801	0.410674	0.29369	-0.0121371	-0.177159	-0.0316626	0.000370223	0.058445	0.154116	-0.467964	-0.068209	-0.000475	-0.138244	0.241364	0.259604	-0.0166321	-0.128658	-0.000144119	-0.12687	0.161345	0.0332024	0.0541989	-0.120503	-0.173976
ENSG00000010165	METTL13	Donor 1	siClock	16	0.0192787	-0.103541	-0.118229	0.0626288	0.227273	-0.00467502	0.0718826	-0.0341507	0.0843443	-0.0520378	-0.0998965	0.00486749	0.114898	-0.217788	-0.0398453	-0.10413	0.0988833	-0.0408958	-0.130482	0.10025	0.00407404	0.178695	0.10051	0.304846	-0.0133872	0.0878759
ENSG00000010165	METTL13	Donor 1	siCtrl	16	0.0210324	-0.00461992	-0.00734964	0.0942521	0.0535429	0.271325	-0.15006	0.0792591	0.0118499	-0.318102	-0.043463	-0.0354458	-0.0657991	0.0326522	-0.104593	-0.0453432	0.0426622	0.0438434	-0.0188078	0.0439876	0.169926	0.0609726	0.0922492	-0.00202705	0.229122	0.0957778
ENSG00000010165	METTL13	Donor 2	siClock	16	0.010429	0.253108	-0.136703	0.0918634	0.0589972	0.0970689	0.0870511	0.0587013	-0.0496569	-0.22479	-0.174449	-0.0580571	-0.131498	0.118584	0.145585	-0.136607	0.172258	0.0251372	-0.0155826	-0.0374549	0.0828044	0.0107587	-0.0581679	-0.0098162	0.045639	0.045952
ENSG00000010165	METTL13	Donor 2	siCtrl	16	0.0111362	0.0527599	-0.039992	0.161647	0.333036	0.147757	0.0159312	-0.0428607	-0.215523	-0.107821	-0.302085	0.0901467	-0.090985	-0.0803001	0.0385556	0.0613324	0.223335	0.0468869	0.0328144	0.148255	-0.104858	0.0342146	-0.0148685	-0.0728221	-0.0536336	0.0174811
ENSG00000010244	ZNF207	Donor 1	siClock	16	0.00924566	0.0537042	-0.0428287	0.120854	0.0945074	0.178724	-0.0190382	0.0685549	-0.00943003	0.113544	0.0740982	-0.0334426	-0.0646661	-0.0958402	-0.048411	0.0206549	-0.0354217	-0.0108654	-0.0769522	-0.00112663	0.0771818	-0.053336	0.0116268	-0.152707	0.0440231	0.0177335
ENSG00000010244	ZNF207	Donor 1	siCtrl	16	0.0172247	0.0287443	-0.236575	0.155904	0.119966	0.0675803	0.0329422	0.153926	0.127795	0.0490883	-0.0490318	0.00171662	-0.00387824	-0.126118	-0.157803	-0.129965	-0.0427058	0.102518	-0.116206	0.0480618	0.0298396	0.072907	0.132949	0.0254007	0.120933	0.0226279
ENSG00000010244	ZNF207	Donor 2	siClock	16	0.0267118	-0.0436338	-0.126799	0.221935	0.190666	0.189146	0.0808267	-0.0889777	0.083059	0.0782154	0.0776902	-0.0751115	0.0946841	-0.159517	-0.415763	-0.123009	0.00477994	0.0325966	0.0778148	0.0605401	0.0376815	0.0156853	0.12171	0.226705	0.119999	-0.0131298
ENSG00000010244	ZNF207	Donor 2	siCtrl	16	0.0101022	-0.109021	0.000380304	0.210799	0.143339	0.0805452	0.0110735	0.0486212	-0.0607817	0.0702158	0.02196	-0.261782	0.112345	-0.000861754	-0.0202483	-0.0549445	-0.026479	0.0559793	-0.0473947	-0.00913575	-0.145378	-0.0243982	0.135966	0.124084	0.0472799	-0.0496076
ENSG00000010256	UQCRC1	Donor 1	siClock	16	0.00778351	-0.0880225	-0.159068	-0.0449664	0.307257	0.0477376	-0.00504826	0.0872329	0.0620192	0.0056734	-0.0163331	0.0148017	-0.00592173	0.022713	-0.0178532	-0.13971	-0.06281	-0.0649651	-0.0592646	-0.0274633	0.0787862	0.00661368	0.0517567	-0.0095607	0.127541	0.0834411
ENSG00000010256	UQCRC1	Donor 1	siCtrl	16	0.0154575	0.0462329	-0.0734444	0.0036604	0.0170652	0.057163	0.0629995	-0.00309505	0.21897	0.0171776	0.00165745	-0.050631	-0.0677198	-0.0620626	-0.116496	0.045988	-0.037756	-0.0700677	-0.0298381	-0.0201485	0.0449764	0.115468	0.0178785	-0.0624122	0.153323	0.177548
ENSG00000010256	UQCRC1	Donor 2	siClock	16	-0.00148847	-0.0807375	-0.11865	-0.106366	0.00604851	0.120922	0.0475531	0.134076	0.00506047	-0.0941941	-0.0210849	-0.00461731	0.00681875	-0.119414	0.136888	-0.0391803	0.0183336	0.0725828	0.0166538	-0.0252089	-0.0764699	0.00242107	0.0519915	-0.0752395	0.00748671	0.0971137
ENSG00000010256	UQCRC1	Donor 2	siCtrl	16	0.00154016	-0.0429053	-0.176724	0.0721542	-0.0362719	0.0437667	0.131151	0.101591	0.0597601	-0.0201057	-0.00919977	0.0118136	-0.186026	-0.0553923	0.0139745	-0.0234738	0.058323	0.0111762	0.0326859	0.0794457	-0.0161443	-0.00667792	-0.0510833	-0.0235207	0.129699	-0.0595114
ENSG00000010270	STARD3NL	Donor 1	siClock	16	0.00602059	0.160136	0.016698	0.0535428	0.10867	0.178896	0.0489051	-0.147825	0.0715767	-0.0459634	-8.65352e-05	0.0446705	-0.00827341	0.120793	-0.160298	-0.108481	-0.0818932	-0.0581967	0.158253	-0.0642461	0.127187	0.153371	-0.114725	-0.389861	0.0398945	0.0477702
ENSG00000010270	STARD3NL	Donor 1	siCtrl	16	0.00129519	0.197404	-0.328398	0.0748705	0.16742	0.0594622	-0.292664	0.0100938	0.0105955	0.0398353	0.0162693	0.209327	0.0675528	-0.0241354	-0.0620076	0.0757203	-0.146397	-0.165508	-0.0647661	-0.112406	0.0773794	0.174291	0.103912	0.057416	0.0457704	-0.158659
ENSG00000010270	STARD3NL	Donor 2	siClock	16	0.0369844	0.0930866	-0.136567	0.123354	0.126189	0.383959	-0.0533371	-0.0418925	0.0390189	0.176968	0.0728015	0.158459	0.181901	-0.0121767	-0.342416	-0.227925	-0.1474	-0.389547	-0.239202	-0.20835	0.33935	0.130668	0.294403	0.285843	0.0392878	0.278133
ENSG00000010270	STARD3NL	Donor 2	siCtrl	16	0.00511584	0.074383	-0.00663897	0.215894	0.0475534	-0.00205276	0.0293927	0.128975	0.0322813	0.108369	0.038502	-0.531471	0.0915476	0.00352908	-0.0025013	0.0672239	0.0965249	0.119188	-0.0655597	-0.00610975	-0.0475502	-0.0739717	-0.133213	-0.00158708	-0.186577	0.131763
ENSG00000010278	CD9	Donor 1	siClock	16	-0.0459638	-0.137798	0.191253	0.184062	0.0257369	0.346272	0.25351	0.101277	-0.0648458	0.112138	0.22258	0.245488	0.218847	0.014445	-0.163466	-0.176152	-0.204391	0.198533	0.0774085	0.129359	-0.105719	-0.288962	-0.595195	-0.813852	-0.555869	-0.363757
ENSG00000010278	CD9	Donor 1	siCtrl	16	-0.0315946	0.361939	0.303291	-0.190093	0.242434	0.466685	0.536119	0.192246	-0.0905325	0.160689	-0.320248	0.137963	0.181636	-0.38208	0.429439	0.324967	0.0452285	0.0490505	-0.386422	0.0611965	-0.465252	-0.0780504	-0.531544	-0.734909	-0.370511	-0.733105
ENSG00000010278	CD9	Donor 2	siClock	16	-0.0693244	-0.892526	-0.781025	-0.185768	0.0978169	0.344023	0.302679	0.64323	0.225528	0.237677	0.075319	0.0543165	-0.0143578	0.0327535	-0.379985	0.0762116	0.238411	0.204221	0.0117561	-0.122142	-0.460337	-0.359915	-0.336184	-0.380422	-0.218599	-0.145792
ENSG00000010278	CD9	Donor 2	siCtrl	16	-0.0809752	-1.12392	-0.708177	-0.200801	-0.0585627	0.301166	0.492664	0.369716	0.28588	0.395627	0.242652	-0.134563	0.156765	0.23711	0.00333138	-0.13466	-0.170693	0.0814195	-0.348811	0.0156297	-0.488232	-0.388041	-0.161635	-0.148309	-0.226049	-0.313888
ENSG00000010292	NCAPD2	Donor 1	siClock	16	-0.0369485	-0.0625509	-0.172757	-0.42955	-0.480256	-0.142328	0.0815804	0.0184045	-0.0593007	-0.0791131	0.0482095	-0.138965	0.0404777	0.071228	0.15305	0.0788783	0.0385253	0.143859	0.0577439	0.187658	0.0334768	0.0585113	-0.0405924	0.0310729	-0.121675	-0.239299
ENSG00000010292	NCAPD2	Donor 1	siCtrl	16	-0.0417623	0.0358285	-0.215566	-0.599036	-0.372134	-0.0236228	0.233752	-0.0744138	-0.0303935	-0.163154	-0.155609	-0.0827065	-0.0236075	0.0663623	0.207995	0.261616	0.232147	0.189005	-0.0439794	0.0968232	-0.051516	0.0333041	-0.0504214	-0.15695	-0.207111	-0.150672
ENSG00000010292	NCAPD2	Donor 2	siClock	16	-0.0343009	0.332045	-0.16322	-0.552214	-0.556315	-0.42509	-0.139332	0.232294	0.244395	0.111958	0.0831316	-0.167122	-0.107475	-0.0114044	-0.178605	0.1252	0.247735	0.155644	0.230403	0.260178	0.0277843	0.0133202	-0.0218988	-0.271746	-0.0630338	-0.264156
ENSG00000010292	NCAPD2	Donor 2	siCtrl	16	-0.0388517	0.308416	0.0189114	-0.477967	-0.67351	-0.45561	-0.239321	0.192052	0.18243	-0.0770504	0.0920669	-0.0182303	0.0849138	0.0514976	-0.00289206	0.00106938	-0.0073202	0.295589	-0.0461651	0.261018	0.118669	0.124147	0.0462027	-0.0874828	-0.229645	-0.43308
ENSG00000010295	IFFO1	Donor 1	siClock	16	0.021025	0.0104609	-0.0759682	-0.119677	-0.0854161	0.0587292	0.037041	0.0843228	-0.0882165	0.0642719	-0.0885394	-0.04032	-0.15411	-0.116415	0.0764245	-0.137953	0.0706187	0.148059	-0.0257163	-0.0237108	-0.0232788	0.134471	0.0234952	0.533149	0.223461	0.0404423
ENSG00000010295	IFFO1	Donor 1	siCtrl	16	0.019011	-0.00519008	0.432167	-0.0393085	-0.220525	-0.0637712	-0.0757117	-0.193495	0.0468528	-0.0347862	0.0283724	-0.17303	-0.174873	0.108267	-0.034938	-0.0415064	0.00713194	0.092216	-0.00751261	0.00528924	0.287786	0.0536399	0.158305	0.0972818	0.200023	0.0225907
ENSG00000010295	IFFO1	Donor 2	siClock	16	0.00607328	0.209221	0.195651	-0.231871	-0.236906	-0.313688	-0.0680714	-0.0712617	0.135032	-0.0782454	0.0300866	-0.0445412	0.12278	-0.246105	0.357843	0.0309011	-0.0518264	0.0547777	-0.0970248	0.0441595	-0.0486335	0.012906	0.130806	0.142528	0.146576	0.0267393
ENSG00000010295	IFFO1	Donor 2	siCtrl	16	-0.00650712	0.230794	0.132696	-0.0996832	-0.313609	-0.491774	-0.243408	-0.166338	-0.0769621	0.102041	0.144369	0.423069	-0.0659916	-0.00678443	-0.0154361	-0.103184	-0.0586217	0.145001	0.0602478	-1.49442e-06	-0.0358372	0.0877541	0.02535	0.138633	0.0247739	0.00022294
ENSG00000010322	NISCH	Donor 1	siClock	16	-0.00496676	-0.0514156	-0.391829	0.158349	-0.246229	-0.0022949	-0.0954767	0.110755	-0.269256	0.0450903	-0.238799	-0.0316942	-0.192989	0.0782076	0.26242	0.0250838	0.149298	0.121163	-0.0810174	0.0872889	-0.0638899	0.0340024	0.011782	0.318359	0.188328	-0.049407
ENSG00000010322	NISCH	Donor 1	siCtrl	16	0.00179585	-0.0943407	0.091563	0.0862365	-0.248213	-0.136036	-0.0427657	-0.00364927	-0.0625693	-0.146817	-0.0710414	-0.263493	-0.108628	0.0175366	0.184247	0.11321	0.157301	0.110172	-0.0626972	0.0955582	0.191394	0.0663758	0.0252293	-0.0141555	0.108513	0.0519647
ENSG00000010322	NISCH	Donor 2	siClock	16	-0.00270876	0.342723	-0.00890399	-0.109549	0.0374886	-0.111139	-0.081457	-0.222763	0.00452831	-0.318881	-0.0776051	-0.143075	0.0515876	-0.0588886	0.429913	0.184434	0.0109173	0.160455	-0.0571021	0.0950133	-0.0832148	-0.0240882	-0.104698	0.0641217	0.0271739	-0.0747102
ENSG00000010322	NISCH	Donor 2	siCtrl	16	0.00108007	0.359054	0.0585216	0.0280968	-0.0709006	-0.256175	-0.156823	-0.200513	-0.286623	-0.171949	-0.0245143	0.324551	-0.0852408	0.0156645	0.13584	-0.0229048	0.0791152	0.0600375	0.126595	0.0237346	0.105838	-0.094085	0.0555098	0.083394	0.110195	-0.169418
ENSG00000010361	FUZ	Donor 1	siClock	16	-0.0238707	-0.356526	-0.275079	-0.149959	-0.0144918	-0.0815752	-0.180887	-0.187081	-0.148842	-0.0524191	0.0951855	-0.0804576	0.136073	0.258427	0.213819	-0.407487	0.21868	0.275787	-0.11792	-0.0642813	-0.0489062	-0.0980347	-0.120851	0.429985	0.00879468	0.15128
ENSG00000010361	FUZ	Donor 1	siCtrl	16	-0.0174157	0.102519	0.298654	-0.176077	-0.408951	-0.234189	-0.182709	-0.359631	0.020152	0.118617	-0.242518	0.104067	-0.0584746	0.138595	0.138014	0.287403	0.178906	0.19713	-0.228489	-0.156861	0.025696	0.107415	-0.0707384	-0.0725822	-0.0393847	0.078046
ENSG00000010361	FUZ	Donor 2	siClock	16	-0.0350238	0.0214313	-0.177157	-0.0536922	-0.16305	0.121867	-0.10356	-0.0252823	-0.0149653	-0.339275	-0.177588	-0.245221	-0.152107	0.0185413	0.728582	0.232639	0.177106	0.205629	0.221869	-0.129451	-0.0840754	-0.0459516	-0.273227	-0.520861	-0.104476	0.00668059
ENSG00000010361	FUZ	Donor 2	siCtrl	16	-0.0449989	0.0258779	-0.34629	0.0192211	-0.634532	-0.440321	-0.10029	0.0979526	-0.143152	-0.050936	-0.0591165	0.314033	-0.00127221	0.155308	0.181359	0.146756	-0.0713217	-0.0442121	0.0372753	0.210942	0.0638142	0.0298415	-0.227624	-0.0142137	-0.0102601	-0.263812
ENSG00000010404	IDS	Donor 1	siClock	16	0.00186108	0.067978	0.0286802	0.0671101	-0.0487718	0.0683771	0.0263216	0.0298016	-0.0670452	-0.00634935	-6.4624e-05	-0.0776803	-0.0359696	-0.0513898	-0.0356303	0.122536	0.043941	0.0474357	0.0808872	0.00629892	-0.0305486	0.0303941	-0.029049	-0.270154	0.0301796	0.049239
ENSG00000010404	IDS	Donor 1	siCtrl	16	0.00264509	0.00980913	-0.298633	0.0838377	0.100942	0.0728464	-0.0777458	0.0689126	0.0119941	0.0274043	-0.0313985	-0.0418675	-0.0531811	-0.0819176	0.0560302	0.0392042	-0.0331395	-0.0191603	-0.0113613	0.0968385	-0.0180506	-0.00455209	0.131759	0.0690719	0.0213751	-0.0528903
ENSG00000010404	IDS	Donor 2	siClock	16	0.0150415	0.0409461	-0.00725355	0.0891547	0.0607006	-0.0230415	0.00856174	0.0046357	0.033594	0.0376512	0.0183443	-0.0361516	-0.0495761	-0.0585689	-0.344299	0.00280333	0.052431	0.0719214	0.179512	0.0900848	0.0333883	-0.0357723	0.0147993	0.0631809	0.142088	-0.013098
ENSG00000010404	IDS	Donor 2	siCtrl	16	0.0112527	0.0642075	0.0523549	-0.00777875	0.0294986	0.0292007	-0.0119193	-0.00154049	0.092402	0.0745435	0.0260295	-0.325254	-0.00431865	-0.0142536	0.0519213	0.0481425	0.0109539	-0.061257	0.010611	0.0372108	-0.07298	0.022418	0.0127664	0.120356	0.0156176	0.082385
ENSG00000010626	LRRC23	Donor 1	siClock	16	-0.00839417	0.0864504	-0.158582	-0.195588	0.0569592	-0.291735	0.0897979	0.0371798	-0.0474176	0.176078	0.122903	-0.12343	-0.143727	-0.0767587	0.140115	-0.172475	0.150669	0.0965125	0.243308	0.0278119	-0.11828	0.178088	-0.194219	-0.236123	0.01103	0.131579
ENSG00000010626	LRRC23	Donor 1	siCtrl	16	-0.0276987	0.12097	-0.455885	-0.355551	-0.0750577	-0.00215457	-0.0461834	-0.0905576	0.062682	-0.0603085	0.10939	-0.0880381	0.0129583	0.0983131	0.192054	0.185059	-0.182624	0.0342645	0.0273183	-0.0830089	0.117378	0.24247	-0.365546	-0.121327	0.115763	-0.0848459
ENSG00000010626	LRRC23	Donor 2	siClock	16	0.000288553	-0.0220185	0.042318	-0.0606892	-0.255185	-0.0611539	0.144205	0.0755943	-0.0721206	0.0410002	-0.0132657	-0.158827	0.0164897	-0.0838681	0.00176485	0.179214	-0.0669673	-0.0638068	0.0248691	0.290284	-0.0618377	0.0798855	-0.0763786	0.113074	0.104325	-0.109691
ENSG00000010626	LRRC23	Donor 2	siCtrl	16	-0.00321184	0.12318	-0.0952582	0.0152462	-0.259808	-0.0740029	-0.0165379	-0.0196259	-0.166792	-0.068851	0.172539	0.087177	-0.0420647	-0.139412	0.186858	-0.0462002	-0.125554	0.170687	0.0593848	0.278612	-0.149919	0.132484	-0.129503	-0.228203	0.272323	-0.0170564
ENSG00000010704	HFE	Donor 1	siClock	16	-0.0149905	0.192547	-0.419235	-0.0488778	-0.265778	0.0290354	-0.0202689	-0.142391	-0.150082	-0.112346	0.0491929	0.0528042	0.0213959	-0.0955531	0.0633289	-0.0120162	0.154091	0.135627	0.0143058	0.206173	0.133339	0.283114	-0.0498628	-0.399669	0.0334918	-0.0271296
ENSG00000010704	HFE	Donor 1	siCtrl	16	-0.0108085	0.0650947	-0.16373	-0.0684548	-0.0586168	-0.00920214	0.161942	-0.107097	-0.236099	-0.00117555	-0.149459	-0.272555	-0.0636264	-0.11284	0.0513948	0.251392	0.310205	0.306707	-0.0774826	0.164331	-0.0136694	0.105004	0.160645	-0.119795	-0.161004	-0.23212
ENSG00000010704	HFE	Donor 2	siClock	16	-0.0144591	-0.0815803	-0.152104	-0.0883416	-0.181884	-0.216747	-0.0183494	0.0666295	-0.0513634	-0.0237245	0.0549783	-0.124238	0.103502	-0.0351149	-0.120425	0.233403	0.0898479	0.208076	-0.00637172	0.0782538	-0.0950602	-0.109828	-0.105261	0.0948874	0.0836695	0.0356676
ENSG00000010704	HFE	Donor 2	siCtrl	16	-0.0197535	0.0947136	-0.274689	-0.121813	-0.0919656	-0.293465	-0.268175	-0.0496248	-0.245081	0.0788277	0.105332	-0.011672	0.180703	0.129446	-0.0192565	0.00109061	-0.0636495	0.159908	0.0418492	0.00521388	0.0388629	0.0772361	-0.0371131	0.0388709	0.1481	-0.117487
ENSG00000010803	SCMH1	Donor 1	siClock	16	-0.000125546	-0.0611955	0.235926	0.0524937	-0.201793	-0.0742689	-0.114447	-0.225585	-0.110534	-0.0676063	-0.108198	-0.0387277	-0.0183817	0.135581	0.0609796	0.157421	0.0485461	-0.0796573	0.104271	-0.010705	0.0854547	0.050448	0.00965967	0.0463377	0.0712104	0.0496322
ENSG00000010803	SCMH1	Donor 1	siCtrl	16	-0.00588413	0.215964	0.170164	-0.171405	-0.25869	-0.194412	-0.332944	-0.220853	0.0593736	-0.050482	0.0638013	-0.15547	0.031873	0.161452	0.0539078	0.193562	0.042757	0.0884297	-0.0533668	-0.0122571	-0.0915235	-0.0409566	0.155788	0.104516	0.134261	-0.040591
ENSG00000010803	SCMH1	Donor 2	siClock	16	0.00277485	0.250504	0.129537	-0.181484	-0.0241221	-0.0242395	-0.122467	-0.272959	-0.145936	-0.130936	0.08122	-0.00653209	0.0078424	0.0657783	0.285855	-0.154338	0.00858189	-0.119867	0.166654	0.0629237	-0.0150579	0.0324852	0.163399	0.0573574	0.000224383	-0.0450523
ENSG00000010803	SCMH1	Donor 2	siCtrl	16	0.00442126	0.229101	0.290104	0.0764396	0.0646443	-0.0903641	-0.197404	-0.244513	-0.280319	-0.22538	-0.151073	0.152539	-0.136047	0.059569	0.210744	0.121985	0.202477	0.102561	-0.0369074	0.0458078	-0.0822974	0.112923	-0.0136746	0.0783051	-0.158977	-0.0197103
ENSG00000010810	FYN	Donor 1	siClock	16	-0.00353813	-0.112564	0.108801	-0.0232993	-0.138848	-0.0667706	-0.00717715	-0.0333162	0.00962077	0.000864681	0.142105	0.0640941	0.067797	-0.0243693	-0.0188906	-0.0622995	-0.000800273	0.0141232	-0.0552463	0.0264552	-0.0577518	-0.0393232	-0.0627521	0.109644	0.0435501	0.0278998
ENSG00000010810	FYN	Donor 1	siCtrl	16	-0.00558697	-0.0701401	0.0944002	-0.0012004	-0.220205	-0.0908071	0.0222672	-0.0206671	0.0170066	-0.0324594	-0.0403507	0.176322	0.0406702	-0.0120471	0.0452014	-0.0258809	0.00512424	0.0716743	-0.130907	-0.0259839	-0.0503544	0.0707737	-0.0186139	0.000790777	0.0637738	-0.00806216
ENSG00000010810	FYN	Donor 2	siClock	16	-0.00718682	-0.139602	-0.152638	-0.0402421	-0.191561	0.00496887	0.0875666	0.167495	0.136155	0.185056	0.0946634	-0.00397485	-0.0294865	-0.0562384	-0.0197171	-0.150282	-0.0173682	-0.0390159	-0.0574924	0.004224	-0.000919354	0.0301112	0.0435524	0.0100927	-0.0338281	-0.0111896
ENSG00000010810	FYN	Donor 2	siCtrl	16	-0.00854775	-0.142163	-0.0095047	0.0195667	-0.227907	-0.10552	-0.0443382	0.0930187	0.137375	0.191101	0.135238	0.0407134	0.0548191	-0.0304725	-0.10115	-0.0686622	-0.143529	0.0358159	-0.117178	0.049447	-0.0203755	0.00299134	0.187497	-0.0313983	-0.0832179	-0.0358609
ENSG00000010818	HIVEP2	Donor 1	siClock	16	0.0412411	-0.0198005	0.70092	0.310368	0.196556	0.0619368	-0.0729982	-0.115291	0.112465	-0.229553	-0.222308	-0.0355862	-0.103522	0.0481125	-0.199835	0.235673	-0.0722121	-0.0155358	0.0623388	-0.105503	0.0291691	-0.0731245	0.178256	0.0368873	0.16503	0.158583
ENSG00000010818	HIVEP2	Donor 1	siCtrl	16	0.0253173	-0.272611	0.499483	0.337788	0.365219	-0.20116	-0.103122	0.0875764	-0.00942662	-0.253618	-0.183093	-0.102662	0.0804881	-0.0195702	-0.0487474	0.0662251	0.0449088	-0.0728018	0.087737	0.103056	-0.120983	0.0256139	-0.0201437	0.127036	0.0700036	0.145736
ENSG00000010818	HIVEP2	Donor 2	siClock	16	0.0234332	-0.132431	0.390273	0.297037	0.243763	0.0717294	-0.06301	-0.179491	-0.0778859	0.0582615	-0.322903	-0.135782	-0.0451448	0.128567	-0.176095	0.219404	0.0511362	-0.0423972	-0.0380026	0.0239646	-0.0344531	0.205768	0.0135238	-0.116604	0.138757	0.107846
ENSG00000010818	HIVEP2	Donor 2	siCtrl	16	0.0226464	-0.263518	0.402209	0.211369	0.351679	0.149725	-0.0239304	-0.00702666	0.0214111	-0.140185	-0.180215	-0.318338	-0.0069929	-0.00575549	0.136341	0.1522	0.131922	-0.1346	-0.101144	-0.0870342	-0.0353933	0.160642	0.0776981	-0.277411	0.162954	0.189556
ENSG00000011007	TCEB3	Donor 1	siClock	16	0.0258062	0.11105	0.376909	0.248202	0.111159	0.172012	-0.0198323	0.0159202	-0.0620333	-0.00364809	-0.0846028	-0.0246971	-0.0205286	-0.158501	-0.0202661	0.00544606	0.0177686	-0.0413868	0.00471747	0.0336139	-0.00187474	0.110661	0.027683	-0.0767949	-0.0502041	-0.0256171
ENSG00000011007	TCEB3	Donor 1	siCtrl	16	0.0242249	0.0764034	0.146992	0.228252	0.201037	0.137712	-0.0306425	0.0663267	0.0143808	-0.127951	-0.0348774	-0.0545562	-0.0809174	-0.0746822	-0.00718631	0.0202507	-0.00567604	-0.011551	0.032029	-0.0579056	-0.0383804	-0.0384626	0.125716	0.0518844	0.015273	0.0521535
ENSG00000011007	TCEB3	Donor 2	siClock	16	0.0323677	-0.0769374	0.14955	0.279056	0.443324	0.360104	-0.0251305	-0.106773	-0.00864108	-0.0102485	-0.126288	-0.0326166	-0.00617215	-0.0618793	-0.125948	-0.0562445	0.108822	-0.161916	-0.10399	-0.136202	0.0515082	0.0982335	0.237295	0.144426	-0.0374472	0.0133075
ENSG00000011007	TCEB3	Donor 2	siCtrl	16	0.02211	-0.111935	0.113044	0.29614	0.455548	0.323226	0.136167	0.0167059	-0.0128693	-0.0473166	-0.204733	-0.248753	-0.0965141	-0.147013	-0.00129022	0.112518	0.0743861	0.195331	-0.0357172	-0.0715843	-0.000736669	-0.0318318	0.011142	-0.043966	-0.130575	0.00337897
ENSG00000011009	LYPLA2	Donor 1	siClock	16	0.0168887	-0.0418109	-0.175106	0.300531	0.538244	0.0577299	0.09449	0.0438162	0.029644	0.0260854	-0.22157	0.0142891	-0.178133	-0.0635345	-0.0666153	0.120887	0.0172953	0.133339	-0.0505518	-0.198997	0.0934209	-0.206029	-0.101675	0.300654	0.116372	-0.160557
ENSG00000011009	LYPLA2	Donor 1	siCtrl	16	0.0466915	0.0843614	0.282376	0.187659	0.349728	0.329576	0.233806	0.0790563	-0.101858	0.00627294	-0.15694	-0.140366	-0.215542	-0.0239009	0.0058283	-0.219356	-0.18966	-0.0433318	0.0566128	0.0322299	0.295478	0.04067	0.0728487	-0.0702218	0.137855	0.134108
ENSG00000011009	LYPLA2	Donor 2	siClock	16	0.0120648	-0.00851102	-0.086315	0.00174143	0.312126	0.346904	-0.0513531	0.0844612	0.0564503	-0.116163	-0.0618723	-0.168072	-0.246742	-0.153196	0.241642	0.0121037	0.258359	0.0841267	0.0490313	-0.0132007	-0.138486	-0.244177	-0.0830136	-0.0481067	0.169876	0.104006
ENSG00000011009	LYPLA2	Donor 2	siCtrl	16	0.0255692	-0.235775	-0.157974	0.433296	0.258484	0.231004	0.284753	0.0274743	0.0210922	-0.353298	0.00765789	0.256587	-0.242594	-0.186792	-0.0275269	0.127221	-0.21284	-0.101815	0.117808	-0.0131297	-0.0734791	-0.00991992	0.194262	0.241621	0.154575	-0.101461
ENSG00000011021	CLCN6	Donor 1	siClock	16	0.0244886	0.0704611	-0.0739239	0.0688715	-0.293385	-0.0276137	-0.092531	0.0191361	-0.0919746	0.0955894	0.0221214	-0.0301473	0.00687987	-0.0679119	-0.00268081	-0.0675955	-0.00764487	-0.0996817	0.00825433	-0.0374541	0.0413718	0.0410323	0.20468	0.332824	0.390445	0.203093
ENSG00000011021	CLCN6	Donor 1	siCtrl	16	0.0189913	0.0819608	0.00206038	-0.117548	-0.198379	0.0511175	-0.106519	-0.0523112	-0.0471221	-0.233593	-0.138086	0.0249592	0.0135581	0.0481802	-0.114822	0.173368	0.0498873	-0.123389	-0.0331815	0.0635329	0.101498	0.0102835	0.396425	0.222021	0.26485	0.136034
ENSG00000011021	CLCN6	Donor 2	siClock	16	0.040726	0.359683	0.481799	-0.105739	-0.0602758	-0.189031	-0.0548705	-0.218704	0.196823	-0.149724	-0.0936443	-0.211714	0.000827429	-0.116178	0.145639	-0.0613729	-0.0141244	0.128259	0.041048	0.0389207	-0.0600634	0.108904	0.110177	0.124965	0.372529	0.244017
ENSG00000011021	CLCN6	Donor 2	siCtrl	16	0.0228114	0.346541	0.332939	-0.10769	-0.173106	-0.167364	-0.234769	-0.116142	-0.188142	-0.0853325	-0.0221721	0.0225812	0.0846424	-0.082331	0.059971	0.0651987	0.0529896	0.15188	-0.0639508	0.00584585	-0.0662845	0.0734554	0.125492	0.0449741	0.296094	0.214962
ENSG00000011028	MRC2	Donor 1	siClock	16	-0.00971665	-0.122938	-0.206623	-0.166983	-0.0755242	-0.101224	-0.0250149	0.0919471	0.0650158	0.043928	-0.00837007	0.00985835	0.0226338	-0.00148864	0.0561641	-0.110698	0.0527847	0.0649727	-0.102928	0.0151889	-0.0478501	0.00285975	-0.019213	0.409998	0.0095275	-0.0989413
ENSG00000011028	MRC2	Donor 1	siCtrl	16	5.93355e-05	-0.0530562	0.387433	-0.0153194	-0.147062	-0.0606815	0.0534579	-0.12633	0.00183773	-0.0244817	-0.0544813	-0.0725068	-0.0861872	0.0198991	0.0636109	0.0732546	0.0632877	0.0471524	0.0868424	0.00586339	0.0731054	-0.0598092	-0.0335595	-0.10135	-0.0184004	-0.0210358
ENSG00000011028	MRC2	Donor 2	siClock	16	-0.0281497	-0.067684	-0.10984	-0.255339	-0.109326	-0.074654	-0.0428049	-0.000658029	0.106095	-0.0187898	-0.0099416	0.0521581	0.0622457	0.0145636	0.384907	0.00522505	-0.0973518	-0.0592334	-0.0358648	-0.0606334	-0.0365509	-0.056188	0.000844709	-0.0743143	-0.0582929	-0.162316
ENSG00000011028	MRC2	Donor 2	siCtrl	16	-0.0223223	-0.148995	-0.293014	-0.134728	-0.109238	-0.133317	0.000301773	-0.00641842	0.111757	-0.0542602	0.0628698	0.545843	-0.0999334	-0.148105	-0.0355078	0.0197874	-0.0749687	-0.0473739	0.057254	0.066091	0.202307	-0.0751453	-0.108113	-0.0424677	-0.0174278	-0.0952536
ENSG00000011052	NME2	Donor 1	siClock	16	-0.00382029	-0.0170237	-0.0430103	-0.0184602	0.150524	0.0568019	0.0151744	0.0373897	0.169306	0.112944	0.149601	0.0278386	0.0532124	0.0521162	-0.127003	-0.221772	-0.10932	-0.0724658	0.0271152	-0.0752275	0.118647	-0.0710005	-0.072421	-0.156016	-0.0216624	-0.0607942
ENSG00000011052	NME2	Donor 1	siCtrl	16	0.00508726	0.197488	0.0669676	0.00673786	0.0314613	0.144907	0.092025	0.00178476	0.0885755	0.0207393	0.0479955	-0.000385065	0.0421716	-0.0254481	0.00160763	0.108384	-0.127029	-0.157367	-0.100189	-0.0440923	0.00287705	0.0336437	-0.163882	-0.140976	-0.0176521	0.0168351
ENSG00000011052	NME2	Donor 2	siClock	16	-0.0112277	-0.107766	-0.148494	-0.123822	-0.0123967	0.199914	0.103009	0.123929	0.0738013	0.00703136	0.0198304	0.00115877	-0.0124002	-0.0622848	0.0978231	-0.0288081	0.0505266	0.0158281	-0.0320932	-0.0898914	-0.119137	-0.0273157	-0.0367765	-0.0951546	-0.157222	0.0800185
ENSG00000011052	NME2	Donor 2	siCtrl	16	-0.0072277	-0.115383	-0.1666	0.0980823	-0.0236697	0.0583787	0.177879	0.152749	0.086462	0.107531	0.00925743	-0.0929854	-0.0476311	-0.0244132	-0.0732317	0.0182879	0.0432002	0.0375851	-0.0281407	0.0140346	-0.117837	-0.0607572	-0.0542895	-0.0995234	-0.0526243	-0.027054
ENSG00000011105	TSPAN9	Donor 1	siClock	16	0.0167735	0.0591174	-0.0569422	0.017311	0.0925997	-0.00418906	-0.0311867	-0.103319	0.00633235	-0.065507	-0.234194	-0.0689112	-0.125143	-0.025982	0.105918	0.0560994	0.042786	0.15688	0.00709692	0.00864999	-0.00381969	-0.00254227	0.065824	0.292493	0.137187	0.0927786
ENSG00000011105	TSPAN9	Donor 1	siCtrl	16	0.0241338	0.0475714	0.200852	0.00560202	0.0426967	0.0668773	-0.338452	-0.115214	-0.05804	-0.0985682	0.0745729	-0.0556974	-0.0169337	0.126737	-0.102991	-0.00283736	-0.0171897	-0.210772	0.118791	-0.0470565	0.138831	0.0432905	0.171815	0.19263	0.210686	0.226144
ENSG00000011105	TSPAN9	Donor 2	siClock	16	0.0343973	0.282985	0.261409	0.206113	0.118537	-0.0625005	-0.143275	-0.326597	-0.191438	-0.189502	-0.0465504	0.0470579	0.0450078	-0.0514942	0.0890367	-0.0760201	0.00287672	0.0396402	0.0753214	-0.0358575	0.0967792	0.0213444	0.176085	0.148944	0.252492	0.119538
ENSG00000011105	TSPAN9	Donor 2	siCtrl	16	0.0451726	0.330661	0.311776	0.37704	0.245021	-0.0462685	-0.101035	-0.388695	-0.380272	-0.0566102	-0.142111	0.244606	-0.0574769	-0.0606603	-0.153057	-0.0461853	0.0490872	0.0860822	0.142885	-0.0514717	0.0886872	0.145412	0.0977118	0.154804	0.107391	0.231991
ENSG00000011114	BTBD7	Donor 1	siClock	16	-0.00238412	0.0415781	0.0361491	0.105249	-0.00941886	0.130213	-0.0861218	-0.108554	-0.0912341	0.111978	-0.0982367	-0.0398042	0.00677622	0.0628914	-0.0957438	0.116587	0.0233781	0.0545598	0.0169654	0.0601111	0.0222729	-0.00824993	0.00853433	-0.411907	-0.00544147	0.097866
ENSG00000011114	BTBD7	Donor 1	siCtrl	16	-0.0020499	-0.113159	-0.332671	0.130959	0.251123	0.123187	-0.0136814	-0.0256812	-0.129429	0.0482421	-0.021928	-0.0252663	0.0146767	-0.0622408	-0.00828068	0.0243292	0.0944352	0.0421824	0.0733368	0.0270093	-0.153282	-0.132711	0.086192	-0.0126646	-0.0243405	0.0884149
ENSG00000011114	BTBD7	Donor 2	siClock	16	0.0140519	-0.0869743	-0.160807	0.309149	0.236771	0.0869905	-0.0045126	-0.0474759	-0.0997395	0.0680963	-0.0926129	0.0185851	-0.0478673	0.0281856	-0.395446	0.034744	0.149325	0.108579	0.00164429	-0.0240098	-0.01861	-0.0554336	0.223862	0.131159	0.0725757	-0.0848784
ENSG00000011114	BTBD7	Donor 2	siCtrl	16	-4.93196e-05	-0.137186	-0.156005	-0.0454941	0.225329	0.135168	-0.00566832	0.0143776	0.0290975	-0.0397475	-0.0183263	-0.325382	0.118128	-0.061753	0.0430303	0.0645247	0.0609356	0.135152	-0.0592537	-0.0582537	-0.0436663	-0.0370638	0.181662	0.0587209	-0.04905	-0.0305097
ENSG00000011132	APBA3	Donor 1	siClock	16	-0.00937197	-0.0968287	-0.663889	-0.084495	0.111837	0.0769271	-0.154011	0.245317	0.0689354	-0.162271	-0.0268299	0.136903	0.138398	0.0155947	0.0471844	-0.0108052	-0.144605	-0.0173546	-0.122797	-0.0944412	0.00249564	-0.119381	0.000920385	0.463763	0.312156	-0.157021
ENSG00000011132	APBA3	Donor 1	siCtrl	16	0.0154692	0.0951436	0.322257	-0.0629854	0.11495	0.304751	-0.0135576	-0.0641349	-0.102453	-0.35554	-0.397917	0.0860293	0.0400237	0.115067	0.017028	0.206554	-0.0930256	-0.177574	0.0441799	0.145629	0.313326	-0.142237	-0.0871282	0.00171769	0.11536	-0.0387334
ENSG00000011132	APBA3	Donor 2	siClock	16	-0.000392411	0.0482587	-0.340628	-0.101307	0.232367	0.0852199	0.300726	0.145863	0.261427	-0.561239	-0.243998	-0.266437	-0.0107922	-0.141313	0.677216	0.243669	-0.0737586	-0.0485905	-0.14996	0.084957	-0.160015	-0.195058	0.0151713	0.197323	-0.0921357	0.0832259
ENSG00000011132	APBA3	Donor 2	siCtrl	16	-0.00102661	0.13361	-0.508816	-0.105744	-0.00176689	-0.0802111	0.264404	-0.0512897	0.0816725	0.0180172	-0.195907	0.587814	-0.259882	-0.362329	-0.0182469	0.0440621	0.0126256	-0.0681777	0.291582	0.0999108	0.255458	-0.108302	-0.16752	0.0451867	0.205352	-0.137168
ENSG00000011143	MKS1	Donor 1	siClock	16	-0.0343269	-0.15986	-0.0164074	-0.183793	-0.402454	0.130464	-0.372051	-0.097293	0.0317117	0.0530287	-0.131253	0.345714	-0.209435	0.286227	0.00823588	-0.091021	-0.059474	0.0693258	0.187146	0.094252	-0.034696	-0.0192483	0.109185	0.211733	-0.185429	-0.42278
ENSG00000011143	MKS1	Donor 1	siCtrl	16	-0.0266932	0.0678388	-0.300314	-0.410595	-0.259673	-0.0894977	0.0252564	-0.172432	0.135199	-0.328704	-0.0891259	0.239042	0.242922	-0.130596	0.494135	0.0701593	-0.143801	-0.159044	0.0476993	-0.183369	0.355219	-0.0438704	0.157007	-0.0805741	-0.0733666	-0.0368448
ENSG00000011143	MKS1	Donor 2	siClock	16	-0.0243419	0.133782	-0.167793	-0.399689	-0.274099	-0.148774	0.0714932	-0.0265331	0.262615	-0.355018	-0.0072694	-0.0650393	0.283631	0.0509464	-0.255505	0.334698	0.0199201	0.0309699	0.213593	0.17064	-0.0814526	-0.224103	0.0661036	-0.424044	-0.00539821	0.187778
ENSG00000011143	MKS1	Donor 2	siCtrl	16	-0.0340409	0.212028	-0.167575	-0.0672424	-0.312126	-0.598463	-0.16852	0.0678688	0.198343	0.0893155	-0.08486	-0.112263	0.152005	0.111809	0.0701208	-0.0164047	0.274431	0.089861	-0.167926	0.17437	0.123215	-0.118907	-0.192613	-0.12051	-0.220078	-0.0668986
ENSG00000011198	ABHD5	Donor 1	siClock	16	-0.0237394	-0.0888428	-0.0427247	-0.123145	-0.0405227	-0.087816	-0.0965939	-0.16152	-0.0315659	-0.0399177	-0.137961	0.0765703	-0.0117705	0.178646	0.125237	0.0787107	0.137347	0.0686297	-0.0489456	0.0273377	-0.0877755	0.074045	-0.0843537	-0.452365	0.0729646	0.102847
ENSG00000011198	ABHD5	Donor 1	siCtrl	16	-0.0292542	-0.0348085	-0.774511	-0.249024	0.0446949	-0.0444618	-0.140011	0.0992276	0.0495669	0.0159782	0.070495	0.191652	0.10023	-0.240948	0.158843	0.11959	-0.0737363	0.00105731	-0.00831223	0.226397	-0.240089	0.0643663	0.0162917	0.0797094	-0.0582364	-0.105315
ENSG00000011198	ABHD5	Donor 2	siClock	16	-0.00770295	-0.236383	-0.430286	0.296343	0.0950296	0.126883	0.00700166	0.247866	-0.0130971	-0.0858695	-0.261179	-0.0648293	0.023864	0.128898	-0.471917	0.0982248	0.342247	-0.0088344	0.081802	0.107812	-0.0698648	-0.00534806	0.0478484	0.0136979	0.00921655	-0.1717
ENSG00000011198	ABHD5	Donor 2	siCtrl	16	-0.00457101	-0.0131288	-0.122335	0.10529	-0.0505604	-0.00343349	0.10437	-0.0111724	-0.0739302	-0.0252053	-0.0787658	-0.439293	0.239709	0.0995454	0.129396	0.0543206	0.10415	0.099981	-0.111945	-0.157591	0.0239573	-0.135219	0.0392177	0.164066	-0.0994	0.0436992
ENSG00000011243	AKAP8L	Donor 1	siClock	16	-0.00731874	-0.158566	-0.405615	-0.0826233	-0.305427	0.0174921	-0.129013	0.214606	-0.0342178	0.340027	-0.0195657	0.17191	-0.233964	-0.130258	0.13568	-0.144479	0.00318224	0.0595211	-0.0377932	0.11905	-0.0677687	0.0967594	-0.0877536	0.292682	0.141253	0.0619136
ENSG00000011243	AKAP8L	Donor 1	siCtrl	16	-0.0110659	-0.197436	-0.0694638	-0.0146938	-0.325327	-0.193361	-0.0603641	-0.0142009	0.0506281	0.0852037	0.0702591	-0.116762	0.0836952	-0.0270623	0.0756052	-0.0927581	0.0397663	0.0449316	-0.0078618	0.0200648	0.191534	0.0606239	-0.0626443	0.073431	0.114408	-0.004864
ENSG00000011243	AKAP8L	Donor 2	siClock	16	0.00247517	0.0970811	-0.0939359	-0.174113	-0.127164	-0.13698	0.108507	-0.0549589	-0.0340036	-0.0681659	0.0932862	0.0500752	0.0692091	-0.19124	0.158694	-0.0297957	-0.117736	0.108917	-0.0273583	0.204962	-0.101067	0.0142958	-0.0115273	0.184582	0.096665	0.0436505
ENSG00000011243	AKAP8L	Donor 2	siCtrl	16	-0.0115612	0.131317	-0.229822	-0.100526	-0.0582216	-0.390608	-0.127849	-0.0850963	-0.425415	0.111931	0.179793	0.482107	0.0159235	0.0189959	0.0337202	-0.173551	-0.0860024	0.0598787	0.0744253	0.041982	-0.0400074	-0.0957517	0.113362	0.127633	0.162014	-0.029263
ENSG00000011258	MBTD1	Donor 1	siClock	16	-0.0176567	0.18571	-0.129392	-0.41819	-0.297259	0.0133555	-0.152846	0.15902	-0.0194522	0.0502673	-0.00130791	0.0147446	0.0111791	0.0572691	0.00105017	0.214352	0.0244669	-0.0123264	-0.00968049	-0.0573404	-0.112334	0.124733	0.0833615	-0.425112	0.144523	0.109792
ENSG00000011258	MBTD1	Donor 1	siCtrl	16	-0.0269013	-0.0759139	-0.971683	-0.418682	-0.0600423	0.204607	-0.0624306	0.110186	-0.00390026	-0.0303514	0.331583	-0.103148	0.0399101	-0.0894263	-0.221975	-0.0313111	0.0778808	0.189486	0.0373586	0.210224	0.0541382	0.0331667	0.102422	0.0309595	0.0409559	-0.0665445
ENSG00000011258	MBTD1	Donor 2	siClock	16	0.00121226	0.138546	0.0110993	-0.233505	-0.208652	-0.0250021	0.111277	-0.0863713	0.0629323	0.0172686	0.0591529	-0.0488584	0.0784449	-0.0337676	-0.626479	0.0658052	0.113433	0.288553	0.151853	0.291244	0.00695169	-0.0317074	-0.0854265	0.0722262	-0.051377	-0.00733459
ENSG00000011258	MBTD1	Donor 2	siCtrl	16	-0.0104753	0.223593	-0.058622	-0.394058	-0.263471	0.082872	-0.0669186	0.0795557	0.0335805	0.101932	0.138981	-0.46221	0.195537	0.0489662	0.0325836	0.00839577	0.14122	-0.0354775	0.0407875	-0.00898761	-0.114897	0.00651844	0.0352951	0.0277068	-0.0264745	-0.0282894
ENSG00000011260	UTP18	Donor 1	siClock	16	0.0322772	0.0252345	0.214092	0.323723	0.0419352	0.268192	0.0830033	0.0530409	-0.128708	-0.0887072	0.0698898	-0.363272	0.0291316	0.0468628	-0.195063	-0.150576	0.00881036	0.254239	-0.0582033	-0.017015	0.0353789	-0.0187041	0.23383	-0.137435	0.00741425	0.269837
ENSG00000011260	UTP18	Donor 1	siCtrl	16	0.0103888	0.031945	-0.249929	0.422583	0.351004	0.234124	-0.331358	-0.0638659	-0.0643711	0.0609935	-0.0809036	-0.126581	-0.0979191	0.101358	-0.107117	-0.0792627	-0.0118453	0.250216	-0.0589099	0.111968	-0.03428	0.0895191	0.0330691	-0.0405949	-0.012056	-0.0680671
ENSG00000011260	UTP18	Donor 2	siClock	16	0.0233538	0.188571	-0.0345398	0.222423	0.267301	0.151644	0.101417	-0.145331	-0.145101	0.0116452	-0.111354	-0.127089	0.00308245	0.122569	-0.347642	-0.113073	0.208195	0.0682047	0.116026	-0.0648633	-0.0384763	-0.0805239	0.251924	0.146335	-0.0914066	0.0239062
ENSG00000011260	UTP18	Donor 2	siCtrl	16	0.0247656	0.248188	-0.0297005	0.416534	0.223795	0.244803	0.0535246	-0.125864	-0.285538	-0.137731	-0.0164434	-0.406587	0.018624	0.0179699	0.128323	0.0282095	0.115179	0.196775	-0.0763247	-0.0255747	-0.104648	-0.0568057	0.164271	0.0445438	-0.211579	0.195196
ENSG00000011275	RNF216	Donor 1	siClock	16	-0.000619778	0.0345849	-0.212468	-0.124573	0.0492151	-0.00629083	-0.0745695	-0.0588726	0.143781	0.0572911	0.0491394	-0.00496328	-0.121236	0.0360909	-0.0245443	0.0195365	0.024384	0.0200616	-0.0259558	-0.0725193	0.0233673	-0.0316274	0.0127585	0.0624163	0.145548	0.0639507
ENSG00000011275	RNF216	Donor 1	siCtrl	16	-0.0016627	0.0712162	-0.23189	-0.0734619	-0.0204628	0.0573922	-0.0762404	-0.00694911	-0.0103087	-0.0723678	0.0807812	0.0914419	-0.0436449	-0.0038496	-0.0167659	0.0122749	-0.0125628	-0.0660153	0.00886467	0.0479162	0.0500328	0.0541947	0.0123575	0.0773312	-0.0100361	0.0391838
ENSG00000011275	RNF216	Donor 2	siClock	16	-0.00470251	-0.0547529	-0.184915	-0.144204	0.028195	0.00806789	-0.0019246	0.00111874	0.0839877	0.0125615	0.0328726	0.0140567	-0.0392099	-0.00433723	0.0570184	-0.0223188	-0.0831347	-0.0478927	0.00688925	-0.0784554	0.0514651	0.135659	0.124964	0.0566849	0.0420436	-0.112002
ENSG00000011275	RNF216	Donor 2	siCtrl	16	0.00137903	0.000573331	-0.0885872	-0.0105416	0.103632	-0.0654936	-0.0410779	-0.102859	-0.000209675	-0.00156528	-0.00815629	0.0650611	0.0153937	-0.127374	0.0669846	0.0157654	0.0604803	0.012257	-0.0894854	0.0202569	0.0322343	0.0858476	0.0712229	0.0675345	0.0509762	-0.0983933
ENSG00000011295	TTC19	Donor 1	siClock	16	-0.00246638	-0.104555	-0.0716908	0.130448	0.01711	0.0538897	0.00136201	-0.0761754	-0.0424807	-0.0629038	0.09469	-0.0742865	0.130534	-0.052938	-0.0219697	-0.054688	-0.0335425	0.0571316	0.0513765	0.0406025	0.0678535	0.041336	0.0392584	-0.165224	-0.00467601	-0.0221226
ENSG00000011295	TTC19	Donor 1	siCtrl	16	-0.0102363	0.0416065	-0.284009	0.00777614	0.095437	-0.00918404	-0.250979	-0.0804707	0.0599993	-0.00541656	0.084016	0.105685	0.0518519	0.00622927	0.027967	-0.000201122	-0.0460701	0.0693822	-0.12213	-0.105071	0.124164	0.0585773	-0.00295297	-0.0440527	-0.00502261	-0.033039
ENSG00000011295	TTC19	Donor 2	siClock	16	-0.0118431	-0.191966	0.145727	-0.0869533	-0.291776	-0.0618687	-0.0811474	-0.0367706	0.0010493	0.219586	0.0776244	0.121453	0.102531	-0.0362773	-0.391591	-0.0613312	0.0590474	0.0471448	0.178273	0.141387	0.0953524	-0.0251622	0.0263994	-0.245625	0.0572428	-0.0584277
ENSG00000011295	TTC19	Donor 2	siCtrl	16	-0.0137187	0.079239	0.0284954	0.00779292	-0.139713	-0.135679	-0.197651	-0.0109584	-0.0720113	-0.00221457	0.22	-0.115819	0.157103	0.0689078	-0.112749	0.105191	-0.0158056	0.123151	0.0900914	-0.0412233	-0.26325	0.0167272	0.0726007	-0.0213904	-0.116352	-0.0674523
ENSG00000011304	PTBP1	Donor 1	siClock	16	0.00168366	-0.332297	0.0920466	0.284143	0.23214	0.125217	0.021151	-0.038469	-0.0826334	0.0254139	0.00717645	0.078129	0.0975211	0.0855961	-0.0657521	-0.138551	-0.0549762	-0.0581853	-0.0912167	-0.0198311	-0.0308289	-0.0818245	-0.13609	0.161301	0.0409183	-0.0780065
ENSG00000011304	PTBP1	Donor 1	siCtrl	16	0.0059472	-0.170449	0.405313	0.171165	0.175497	0.0651372	-0.0122011	-0.160515	0.00588606	-0.0089669	-0.0215292	0.125536	0.195092	0.139244	-0.021852	-0.103922	-0.148491	-0.0825753	-0.107617	-0.169351	-0.0175944	-0.0938937	-0.120736	-0.032997	0.0524759	0.0860243
ENSG00000011304	PTBP1	Donor 2	siClock	16	-0.0147461	-0.298928	0.194372	0.0863332	0.252098	0.0612813	-0.0798048	-0.141704	0.0416555	-0.175181	0.0150578	0.0643552	0.203344	0.0287218	0.0787259	0.0364509	0.0460004	-0.047169	-0.0726269	-0.00747144	-0.204728	-0.141574	-0.0328966	-0.0198716	-0.0931939	-0.161899
ENSG00000011304	PTBP1	Donor 2	siCtrl	16	-0.0235802	-0.306393	0.156709	0.100695	0.149805	-0.00460374	-0.0163192	-0.212124	-0.0785195	-0.0744267	0.0442563	0.279003	0.211523	0.110645	-0.0434837	0.0776593	-0.0510673	0.00816627	-0.0958969	-0.0781909	-0.190144	-0.207932	-0.100596	-0.0133238	-0.0646645	-0.19028
ENSG00000011347	SYT7	Donor 1	siClock	13	0.0737877	0.234796	0.485144	0.575137	0.24804	0.302774	0.00902231	-0.127533	0.0548382	0.18621	-0.069879	-0.0271733	0.20029	0.171683	-0.296303	-0.109885	-0.331294	-0.396493	-0.228915	-0.567417	0.040059	-0.0459674	0.162682	0.513564	0.43217	0.429141
ENSG00000011347	SYT7	Donor 1	siCtrl	13	0.0668752	0.64015	0.88191	0.0832934	0.168292	-0.12171	-0.329251	0.416873	0.0709609	0.303839	-0.290541	-0.180869	-0.112853	0.175211	-0.112407	-0.178422	-0.252057	-0.278094	0.0801123	-0.429254	0.34001	-0.0208921	0.109118	0.371461	0.141724	0.195275
ENSG00000011347	SYT7	Donor 2	siClock	13	0.051609	0.802695	0.972855	0.639474	0.371306	0.225136	-0.278905	-0.35997	-0.650254	-0.517936	-0.257455	-0.206256	-0.204314	0.206563	0.749513	0.255962	-0.0466078	0.081826	-0.093389	-0.0920521	-0.14355	-0.0175499	-0.297752	0.0413237	0.0267797	0.0827828
ENSG00000011347	SYT7	Donor 2	siCtrl	13	0.00805394	0.592343	0.38534	0.345499	0.217144	0.157189	0.00923664	-0.334132	-0.390068	-0.0439005	-0.523028	-0.117893	-0.203264	0.463448	0.343943	0.175936	0.116248	0.0564863	0.0925918	-0.0543101	-0.247778	-0.290635	-0.280918	-0.134843	-0.0760327	-0.0572545
ENSG00000011376	LARS2	Donor 1	siClock	16	0.0293148	0.238005	-0.186533	-0.0442444	0.251226	0.323435	0.112112	0.190071	-0.0336665	-0.0379924	-0.102208	-0.0488531	-0.051612	-0.0862342	-0.122182	-0.0811619	-0.118968	0.0495447	0.112759	-0.136387	-0.0651642	0.005153	0.220425	0.239034	0.237317	-0.131006
ENSG00000011376	LARS2	Donor 1	siCtrl	16	0.0207448	0.0740806	-0.217188	-0.0459849	0.155372	0.241144	0.233301	0.117966	0.0818008	-0.128292	0.0312251	-0.109594	-0.0125764	-0.00232044	-0.210861	-0.0231612	-0.0104473	0.0929649	-0.214898	-0.174892	0.0305368	0.225141	0.0544101	0.0502755	0.17538	0.10524
ENSG00000011376	LARS2	Donor 2	siClock	16	0.00845004	-0.254165	-0.0911716	0.0238314	0.312387	0.316647	0.216857	0.136928	-0.193548	-0.0619808	-0.0983406	-0.166244	0.00855344	0.0777266	-0.010642	-0.0802218	-0.0402966	-0.0330725	-0.0690039	0.0974664	0.0323528	-0.0146581	0.0276681	0.0203182	0.0274783	0.0263824
ENSG00000011376	LARS2	Donor 2	siCtrl	16	0.0124229	0.159055	-0.142165	-0.429903	0.0660624	0.220022	0.397114	0.157649	-0.0853889	-0.00196191	-0.113637	0.0212755	-0.0497596	-0.0100111	-0.239648	-0.184431	0.136297	0.00280763	0.163465	0.103588	0.029841	-0.161373	-0.0704981	0.0388564	0.0946633	0.208652
ENSG00000011405	PIK3C2A	Donor 1	siClock	16	0.0100709	0.209273	0.233869	0.30745	-0.0574078	0.108669	-0.114177	-0.0795269	-0.0964389	0.0767874	0.0783228	-0.0737832	-0.0632473	0.00426579	-0.162818	0.138297	0.0937185	-0.00736319	-0.0479049	0.0710834	-0.0230833	0.101878	0.0795161	-0.612908	0.0134766	0.0738239
ENSG00000011405	PIK3C2A	Donor 1	siCtrl	16	0.0139709	-0.0672324	-0.344949	0.477551	0.253823	0.0597362	0.0297573	0.0973927	-0.19573	-0.000628451	-0.0164853	-0.0483684	-0.0187534	-0.160983	-0.0625953	-0.0219563	0.0888043	0.135496	0.0303868	0.114951	-0.216255	-0.0236826	0.0870055	0.108322	-0.0186383	0.0623047
ENSG00000011405	PIK3C2A	Donor 2	siClock	16	0.0251152	-0.146629	-0.0368732	0.498985	0.175934	0.05896	-0.00602787	-0.0746589	-0.043502	0.114557	-0.092741	-0.0214633	0.00650294	0.10367	-0.690251	0.0799775	0.119001	-0.0310249	0.0416943	0.163491	-0.0137972	-0.0224963	0.0662903	0.137116	0.163221	0.0779443
ENSG00000011405	PIK3C2A	Donor 2	siCtrl	16	0.0192943	-0.109367	0.161468	0.225496	0.324348	0.2185	-0.0505749	-0.0718607	0.0887368	-0.0670914	-0.00992785	-0.737145	0.173412	0.0690928	0.0691831	0.0258441	0.120447	-0.0112649	0.0118148	-0.0760332	-0.0506142	-0.0924587	0.040339	0.203097	-0.0397808	0.0666974
ENSG00000011422	PLAUR	Donor 1	siClock	16	0.0364859	-0.119613	0.372518	0.503522	0.671151	0.163616	0.143261	0.521113	0.401878	0.026612	0.00568467	-0.218731	0.219947	-0.103723	-0.236276	-0.36194	-0.390127	0.000931795	-0.3001	-0.0464252	0.150627	-0.0370588	-0.172435	-0.117363	0.0348466	-0.199771
ENSG00000011422	PLAUR	Donor 1	siCtrl	16	0.0441459	0.150653	0.467041	0.380493	0.431853	0.185271	0.268111	0.71692	0.333285	0.00973198	-0.338202	-0.121583	0.063499	-0.197374	-0.00899452	0.197618	-0.305527	-0.246773	-0.472887	-0.119455	-0.20054	0.156808	-0.146017	-0.192604	-0.0038269	0.0961485
ENSG00000011422	PLAUR	Donor 2	siClock	16	-0.00113881	-0.953694	0.0894222	0.227345	0.650041	0.670973	0.286587	0.446723	0.244707	0.116932	0.0248483	-0.289048	-0.0726438	-0.220346	-0.346003	0.0539921	0.158646	0.0716348	-0.0871754	-0.121646	-0.306174	-0.117939	0.100868	-0.227104	-0.280259	-0.149157
ENSG00000011422	PLAUR	Donor 2	siCtrl	16	-0.0258257	-1.71451	-0.332672	0.279661	0.394866	0.682775	0.634638	0.647486	0.467555	0.407522	-0.0513907	-0.126928	-0.209458	-0.0258749	-0.316307	-0.17572	-0.0218477	-0.0967059	-0.433158	-0.0609353	-0.100611	-0.126725	-0.0801909	0.0479028	-0.214814	-0.120203
ENSG00000011426	ANLN	Donor 1	siClock	5	0.00110985	0.29292	-0.0454383	0.249853	0.0505998	0.127745	-0.154802	-0.0369414	-0.0114522	0.0571894	-0.387813	-0.314641	-0.440023	-0.266824	0.0320763	0.268667	0.183719	0.362746	0.397574	0.248605	0.475011	0.361948	0.152022	-0.495365	-0.592604	-0.487024
ENSG00000011426	ANLN	Donor 1	siCtrl	5	-0.0444747	0.31626	-0.773103	0.245937	0.105535	-0.111113	-0.190362	0.0120799	-0.311826	-0.18647	-0.118551	-0.0422622	-0.20586	0.00370123	0.285092	0.169165	0.0454631	0.401089	0.125038	0.510747	-0.0286895	0.304872	-0.0849345	-0.362453	-0.479816	-0.741406
ENSG00000011426	ANLN	Donor 2	siClock	5	-0.0180212	0.136664	-0.0442856	0.0871921	-0.402195	-0.399111	-0.730124	0.601431	0.41865	0.28659	0.0501085	-0.19266	-0.264048	-0.214527	-1.11881	0.00114178	0.505038	0.497106	0.547228	0.547795	0.223745	0.167208	0.263453	-0.149493	-0.318147	-0.950478
ENSG00000011426	ANLN	Donor 2	siCtrl	5	-0.0213542	0.322472	0.180263	0.0462583	-0.242221	-0.334604	-0.488321	0.231619	0.405088	0.192463	0.192456	-0.865096	-0.0999483	0.0270546	-0.334446	0.0219432	0.0930773	0.599438	-0.100588	0.588587	0.129402	0.402167	0.218309	0.0385802	-0.640821	-1.11698
ENSG00000011451	WIZ	Donor 1	siClock	16	0.00254103	0.0499674	-0.108339	-0.0539809	0.0285952	-0.168261	0.0325969	-0.0560837	0.0403579	-0.0199995	0.0599723	0.0869445	-0.0387884	0.0740551	0.0684158	-0.299118	-0.0416074	0.0449533	-0.0516015	0.0461005	0.00381713	0.0135172	0.0195713	0.460691	-0.00953709	-0.118714
ENSG00000011451	WIZ	Donor 1	siCtrl	16	0.0168309	0.0862022	0.608242	0.0548984	-0.148462	-0.125557	0.17745	-0.109761	0.022216	-0.0970533	-0.0564373	-0.0409958	-0.21115	0.0680573	0.060132	-0.00287077	0.0894753	0.00975391	0.0839906	-0.0663513	0.065382	-0.04988	-0.0554624	-0.10254	0.103113	0.0583803
ENSG00000011451	WIZ	Donor 2	siClock	16	-0.0151182	0.029804	-0.0304094	-0.349897	0.0826278	0.00181755	-0.048584	0.00429184	0.115225	-0.13113	-0.0311428	-0.015019	-0.0847578	-0.00458024	0.529581	-0.0222597	0.0170093	-0.0709439	-0.13122	-0.0186292	-0.113243	-0.062872	0.133336	-0.039915	-0.0675158	-0.069529
ENSG00000011451	WIZ	Donor 2	siCtrl	16	-0.010145	0.0299839	-0.163011	-0.0666062	-0.0992932	-0.022495	-0.0453144	-0.0448634	-0.00651245	-0.0185105	-0.0875953	0.548812	-0.107939	-0.0581923	-0.0552309	0.0750053	-0.0742861	-0.0615143	-0.00066861	0.0492515	0.0928769	-0.090124	-0.0199923	0.0253189	0.0305562	-0.0832815
ENSG00000011454	RABGAP1	Donor 1	siClock	16	-0.0104328	0.134684	-0.140781	0.0716155	0.0264022	0.0214189	-0.0561669	-0.211822	-0.282601	-0.123791	-0.0602478	0.0905816	0.0763387	0.0501529	0.157841	0.12807	0.073834	0.0343433	-0.00434601	0.0462812	-0.0812743	-0.0137886	-0.0141464	-0.165884	-0.0583594	0.0408257
ENSG00000011454	RABGAP1	Donor 1	siCtrl	16	-0.00952157	-0.103078	-0.48525	0.138579	0.173686	0.139612	-0.155437	-0.146731	-0.239703	-0.199656	0.00707937	0.111567	0.126021	0.103776	0.0958514	0.00139007	-0.00647583	-0.00108987	-0.0945409	0.0912651	-0.120252	0.0359913	0.111977	0.098568	0.0662136	0.0125984
ENSG00000011454	RABGAP1	Donor 2	siClock	16	-2.7854e-05	0.126667	-0.129852	-0.00744683	-0.127349	-0.100262	0.0232231	-0.0149544	0.0294922	-0.125022	-0.0703653	0.0189355	0.0808628	0.0514208	-0.111847	0.103024	0.0750773	-0.0509345	0.0676117	0.0337032	0.031014	-0.11749	-0.0619463	0.0739714	0.0121935	0.189577
ENSG00000011454	RABGAP1	Donor 2	siCtrl	16	0.00178263	0.302105	0.102257	-0.0894884	-0.0170647	-0.154317	-0.149151	-0.0594649	-0.0823669	-0.175151	-0.00626782	-0.253077	0.0322311	0.070238	0.163217	0.151168	0.0141237	0.22313	0.0508131	-0.0403058	-0.100591	-0.0390869	0.0158339	0.0662607	-0.0106734	0.0301947
ENSG00000011465	DCN	Donor 1	siClock	16	0.00500156	0.158357	0.0295797	-0.0856094	-0.048321	-0.0927633	-0.105597	-0.0469584	-0.14331	0.0419086	0.0692555	-0.190314	-0.0537589	-0.166188	0.0776395	0.0653737	0.21695	0.147306	0.1006	0.123077	-0.0589822	0.077438	0.0793621	-0.391046	0.173073	0.147968
ENSG00000011465	DCN	Donor 1	siCtrl	16	-0.0105212	0.123841	-0.508977	-0.0574995	-0.0595035	0.00388677	-0.137257	0.0378939	-0.0855456	-0.0654376	-0.0642967	0.0185927	-0.107522	-0.0720109	0.0977191	0.144425	0.199416	0.144875	-0.042573	0.108622	-0.154687	0.0890613	0.0472108	0.0466487	-0.00938644	0.0394733
ENSG00000011465	DCN	Donor 2	siClock	16	0.0146361	0.0711609	-0.157175	0.13192	-0.0914461	-0.0701428	-0.120193	0.00273738	-0.0496799	-0.0131354	-0.00375925	-0.00569184	-0.00872813	0.173254	-0.247502	-0.00841389	0.0156925	-0.0708236	-0.0210882	-0.0527458	0.0802369	0.117632	0.158415	0.166263	0.161907	0.207208
ENSG00000011465	DCN	Donor 2	siCtrl	16	0.0251377	0.163649	0.110001	0.113412	-0.0480741	-0.0349912	-0.0316448	-0.0883571	-0.0940408	-0.0140547	-0.0229479	-0.613282	0.146125	0.0671501	-0.0320449	0.0906441	0.072138	0.139022	-0.0351414	-0.0451159	0.0369287	0.0915544	0.153449	0.228253	0.116543	0.159267
ENSG00000011478	QPCTL	Donor 1	siClock	16	-0.0257135	-0.644973	0.00802388	-0.113155	0.321945	0.0475593	-0.117842	0.259957	0.193877	0.188294	0.297056	-0.0332129	-0.0386114	0.127615	-0.0634985	-0.220107	-0.178305	0.0046087	-0.265056	-0.0534908	0.180946	-0.173129	0.0536554	0.0231426	-0.185718	-0.262417
ENSG00000011478	QPCTL	Donor 1	siCtrl	16	-0.0200929	-0.31993	0.534223	0.188432	-0.116424	0.101657	0.437133	-0.229529	0.0329974	0.026387	-0.190698	-0.049978	0.0499361	0.149362	0.163824	0.152134	-0.0420112	0.0678753	-0.0938514	-0.175877	-0.11605	-0.103018	-0.26452	-0.44619	-0.0656863	-0.19252
ENSG00000011478	QPCTL	Donor 2	siClock	16	-0.0158638	-0.413553	-0.0436983	-0.425726	0.0976345	0.280678	0.0172433	0.357866	0.338406	0.25709	-0.16619	0.0643167	-0.11849	-0.311718	0.186623	0.0139871	0.040813	0.000930368	0.126696	-0.192631	-0.0951285	-0.310687	0.0744741	-0.0583575	-0.324706	0.207536
ENSG00000011478	QPCTL	Donor 2	siCtrl	16	-0.0137667	-0.699339	-0.388827	0.182848	-0.0299116	0.164346	0.0800496	0.158808	0.53349	-0.0244101	0.071795	0.59943	-0.152889	-0.315956	-0.21565	-0.311914	0.152989	0.0474091	-0.206862	0.0666943	0.0350948	-0.0675478	-0.0200106	-0.00791399	-0.0251977	0.0293072
ENSG00000011485	PPP5C	Donor 1	siClock	16	0.0074723	-0.0135059	-0.0440166	0.136584	0.283504	-0.00281354	0.0676164	0.100413	0.0527519	0.0102309	-0.0138431	-0.00168811	-0.106495	0.0589137	-0.0863786	-0.153117	0.0451824	0.0336134	-0.00820295	-0.0718669	-0.01953	0.0594993	-0.138707	0.0362801	-0.0162155	-0.0214017
ENSG00000011485	PPP5C	Donor 1	siCtrl	16	0.0143634	0.0508202	0.0585732	0.0875258	0.18956	0.044459	0.165064	0.021049	0.0513151	-0.046722	-0.0457796	0.024232	-0.0261786	0.029168	-0.0620378	-0.0941788	-0.116232	-0.0141156	-0.0506924	-0.0152201	0.0605517	0.052528	-0.0472109	-0.0279167	0.077268	-0.00674525
ENSG00000011485	PPP5C	Donor 2	siClock	16	-0.00454712	0.0459447	-0.1881	0.00306529	-0.0227071	0.125983	0.0413915	0.0234918	0.0472157	-0.025689	-0.064164	-0.0125888	0.0860467	-0.116942	0.0698365	-0.00636081	0.058783	-0.00362864	0.080701	-0.00254397	-0.0574056	-0.06765	-0.00291041	-0.10974	0.0350323	-0.0507383
ENSG00000011485	PPP5C	Donor 2	siCtrl	16	-0.0166288	-0.193506	-0.311518	-0.0758173	-0.0148768	-0.020705	0.18763	0.170736	-0.0540331	0.0171328	0.088689	0.233006	-0.0279761	-0.060117	-0.161202	0.0100269	-0.0248121	0.030335	-0.0211755	0.0569902	0.0161073	-0.165025	0.0556973	0.00342021	-0.0285312	-0.126194
ENSG00000011523	CEP68	Donor 1	siClock	16	-0.0257924	0.0306741	-0.0235614	-0.317915	-0.48335	-0.108833	-0.110952	-0.0886422	-0.0632483	0.115513	-0.064333	-0.0220263	0.0384164	0.131922	0.0960441	0.0390128	0.0722673	0.0180988	0.25019	0.0170556	-0.111537	-0.0217943	0.0343088	-0.111273	0.0150387	0.0241121
ENSG00000011523	CEP68	Donor 1	siCtrl	16	-0.0240363	0.0265768	-0.166086	-0.290083	-0.440937	-0.156841	-0.150711	-0.107167	0.0199649	-0.0273152	0.0502578	0.100741	0.0460273	-0.0153405	0.0371585	0.143587	0.102606	-0.0973377	0.072341	0.127421	0.073193	0.0858812	-0.0195087	0.108101	-0.06031	-0.063126
ENSG00000011523	CEP68	Donor 2	siClock	16	-0.0113397	0.289795	-0.0166476	-0.186068	-0.399648	-0.180418	-0.17922	-0.0885829	-0.0282398	-0.0552239	0.16689	0.0154776	0.0968904	0.136456	0.0583873	0.0839121	-0.119467	0.00658263	-0.00438191	-0.0594106	0.0583652	0.0137206	-0.0471421	0.0328449	0.0727851	0.048851
ENSG00000011523	CEP68	Donor 2	siCtrl	16	-0.0086907	0.25982	0.183179	-0.20868	-0.43624	-0.225151	-0.123083	-0.0145254	0.024467	0.0130538	-0.0644963	-0.0982323	0.12505	0.0549672	0.130414	-0.0497223	0.05879	0.106941	-0.0630251	0.0733482	0.065453	0.0380409	-0.0969581	0.0946633	0.0639949	-0.129336
ENSG00000011566	MAP4K3	Donor 1	siClock	16	-0.0102799	0.210826	0.025437	-0.138169	-0.028438	0.122917	-0.0717129	-0.0747995	-0.0145066	-0.123101	-0.0261537	0.121883	0.0348941	-0.09665	0.0124489	0.197079	0.0497111	0.115896	-0.00821987	0.0585596	-0.0876349	0.024757	0.039382	-0.569366	-0.0555072	0.0234698
ENSG00000011566	MAP4K3	Donor 1	siCtrl	16	-0.0062683	0.297557	-0.713391	-0.204724	0.191651	-0.114871	-0.185475	0.329479	0.0564266	0.0208453	0.201502	0.142214	-0.0762283	-0.147691	-0.156721	0.0404945	-0.01991	0.0502546	-0.0777534	0.0473203	-0.0430408	0.134794	0.0697891	0.0968494	-0.0255297	-0.0705481
ENSG00000011566	MAP4K3	Donor 2	siClock	16	-0.00058828	-0.0595317	0.0237745	-0.277303	0.0634074	0.0671573	-0.0932347	-0.0302413	0.218941	0.0977321	0.0617894	0.0987798	0.0684508	0.0967293	-0.593754	0.130578	0.167244	-0.286353	0.00423036	0.0117521	-0.00509264	0.0357447	0.158654	-0.0245611	0.037027	0.0133733
ENSG00000011566	MAP4K3	Donor 2	siCtrl	16	-0.00851737	0.0229168	-0.00322063	-0.365722	0.0365476	-0.0153117	-0.0058806	0.0801035	0.25669	0.160736	0.110022	-0.403343	0.14559	0.0155986	0.0288486	0.109853	0.0485911	-0.162608	-0.0581696	-0.025185	-0.247068	0.0769897	0.0326107	-0.11843	-0.0645596	0.131466
ENSG00000011638	TMEM159	Donor 1	siClock	16	-0.0255605	-0.225578	-0.41986	-0.389689	0.0813948	0.0874291	-0.00930931	-0.18334	-0.254326	-0.0674406	-0.0244247	-0.00466647	0.054662	0.0325416	0.148688	0.0188894	0.0970255	0.166412	0.0901965	0.10935	-0.06429	0.0767848	0.0675901	-0.172725	0.0957226	0.0499504
ENSG00000011638	TMEM159	Donor 1	siCtrl	16	-0.0290739	-0.238874	-0.678987	-0.205224	-0.088368	0.127208	0.0350216	-0.311568	-0.0753462	-0.102594	-0.125157	0.024274	0.0664544	0.0821657	0.152134	0.186162	0.0896186	0.0390981	0.0593696	0.00724661	0.025483	0.00498332	-0.0192143	-0.11473	0.184721	0.149274
ENSG00000011638	TMEM159	Donor 2	siClock	16	-0.0184579	0.33284	-0.136614	-0.291657	-0.192624	-0.235986	-0.418885	-0.255305	-0.185584	-0.0532194	0.099356	-0.0147226	0.0644813	-0.0334755	0.12998	0.25628	0.179044	0.0807112	0.119628	0.165326	-0.0402824	-0.0100127	0.0140272	-0.0352253	-0.107343	0.107816
ENSG00000011638	TMEM159	Donor 2	siCtrl	16	-0.0235758	0.494309	-0.104549	-0.240578	-0.58124	-0.421394	-0.318296	-0.151495	0.0601019	-0.0302129	0.111098	-0.321966	0.0434074	0.167356	0.299103	0.223173	0.177891	0.0660816	-0.0790616	0.0343822	-0.0139412	-0.0797108	-0.00945855	0.176194	-0.0944445	0.00385394
ENSG00000012048	BRCA1	Donor 1	siClock	6	-0.0832549	0.0160192	0.0285625	-0.151333	-0.294213	-0.545437	-0.313057	-0.392347	-0.583098	-0.14207	-0.0183879	0.451482	0.704138	0.418071	0.235548	0.0724333	0.039164	-0.0423508	-0.0726154	0.00684674	-0.0727468	-0.000769602	0.0573019	-0.631291	-0.499687	-0.351535
ENSG00000012048	BRCA1	Donor 1	siCtrl	6	-0.0951422	-0.100736	-0.493346	-0.471531	-0.383394	-0.224186	-0.0441569	-0.10762	-0.382799	-0.360458	0.228359	0.432888	0.525045	0.319474	0.397141	0.356146	-0.0125928	-0.240666	-0.359917	-0.238284	0.0161995	-0.132379	0.103408	-0.340624	-0.38156	-0.482963
ENSG00000012048	BRCA1	Donor 2	siClock	6	-0.139567	-0.0503667	-0.159238	-0.63923	-1.00307	-0.848523	-0.702976	0.00115405	0.112565	0.106644	0.390305	0.35032	0.580119	0.496554	-0.773651	0.363993	0.615426	0.145233	0.203902	0.0868748	-0.139813	-0.280467	-0.509185	-0.600848	-0.473192	-0.761697
ENSG00000012048	BRCA1	Donor 2	siCtrl	6	-0.157791	0.0941791	0.0871518	-0.635228	-0.970575	-0.772034	-0.993183	0.0204631	0.0733638	-0.120361	0.153114	-0.0856505	0.78159	0.889865	0.319051	0.248066	-0.0361894	0.406699	-0.342699	0.310578	-0.226527	-0.264559	-0.5655	-0.906146	-0.65679	-0.753461
ENSG00000012061	ERCC1	Donor 1	siClock	16	0.0224029	0.0402036	0.0733233	0.309124	0.326377	0.0307336	-0.00886538	0.0486515	0.157911	-0.0615001	-0.0362479	-0.0277308	-0.0599886	-0.0852506	-0.178678	-0.105213	0.0155956	0.0923871	0.0173398	-0.0108092	0.0896077	-0.0633418	0.0294352	-0.013304	-0.0275959	0.00790993
ENSG00000012061	ERCC1	Donor 1	siCtrl	16	0.0411301	0.321319	0.155319	0.212657	0.105108	0.0963309	0.0700956	0.199412	0.182653	-0.0280322	-0.132909	-0.0478709	-0.213611	-0.0653113	-0.107593	0.0324661	-0.0170934	-0.140444	-0.137907	-0.0979529	0.140506	0.149749	0.0236256	0.0834639	0.176083	0.0681891
ENSG00000012061	ERCC1	Donor 2	siClock	16	0.0137104	-0.13904	-0.144137	0.0908753	0.177363	0.299756	0.0731083	0.188003	0.0788781	0.0253855	-0.0873891	-0.0918548	-0.0136669	-0.0770028	0.0547308	-0.104147	0.00791306	-0.0864978	-0.130757	-0.106405	-0.0143901	-0.00398802	0.179962	0.0891993	0.119239	-0.0423796
ENSG00000012061	ERCC1	Donor 2	siCtrl	16	0.0143901	-0.175515	-0.210147	0.327405	0.173019	0.125184	0.265559	0.114096	0.104031	0.151347	0.0100455	0.0304945	-0.17177	-0.0663486	-0.180032	-0.0976538	-0.12492	0.0760554	-0.0355087	-0.0311172	-0.103276	0.0302419	0.0302431	0.0560907	0.101405	-0.0391736
ENSG00000012171	SEMA3B	Donor 1	siClock	16	0.00773498	0.153578	-0.131754	-0.108558	0.0935071	-0.316	0.00282692	0.0781026	-0.14839	0.0315573	-0.172163	-0.255759	-0.0932466	-0.0737229	0.0938445	0.0175584	0.266694	0.160682	-0.147159	0.527323	-0.253452	0.0836992	0.0221356	0.4419	0.0811469	-0.160977
ENSG00000012171	SEMA3B	Donor 1	siCtrl	16	0.0149338	0.220945	0.505627	-0.0251932	-0.260116	-0.142479	0.0206343	-0.146161	-0.0147157	0.0363069	-0.251952	0.00938891	-0.17033	-0.0450721	0.109456	-0.102274	0.230364	0.0528932	0.189676	0.121623	0.00266041	-0.00459848	0.0354155	0.000450538	0.0302408	-0.0294459
ENSG00000012171	SEMA3B	Donor 2	siClock	16	0.0112234	0.287253	0.0990179	-0.0187947	0.286431	-0.189503	-0.259237	0.00407634	-0.27238	-0.246855	-0.403235	-0.177249	0.359576	0.0774686	0.904316	-0.386268	0.0934624	0.290549	-0.403651	-0.401028	0.0231032	-0.0998774	0.160944	0.27173	0.227256	0.0534802
ENSG00000012171	SEMA3B	Donor 2	siCtrl	16	0.00312235	0.144834	0.0479454	-0.142177	-0.209539	-0.212925	-0.158495	0.0813549	-0.10473	0.172173	-0.113692	0.535614	-0.121687	-0.0293569	-0.45345	0.00774321	0.16536	-0.134347	0.0651182	0.023649	0.151633	0.106331	0.245361	0.28836	-0.192277	-0.084741
ENSG00000012174	MBTPS2	Donor 1	siClock	16	-0.020458	0.0387765	-0.0585899	-0.0576401	-0.0380543	0.0782159	-0.046099	-0.0149443	-0.00398975	0.0147771	-0.0387045	0.0826763	0.0320269	0.0197093	-0.0467353	0.0920568	0.0666327	-0.0171074	0.0341888	0.0611172	0.102853	0.0529976	-0.141119	-0.535463	-0.202897	0.0138671
ENSG00000012174	MBTPS2	Donor 1	siCtrl	16	-0.0265174	0.0178092	-0.482732	0.0528178	-0.0288559	0.146663	-0.124054	0.00189031	-0.0268224	0.00946612	-0.0107184	0.0975226	0.200833	0.0578869	0.137537	0.0564159	-0.105224	-0.0179886	-0.171433	-0.00404733	-0.0381679	-0.0906508	-0.0495894	-0.0867332	-0.094167	-0.110593
ENSG00000012174	MBTPS2	Donor 2	siClock	16	-0.0144966	-0.149107	-0.200533	-0.107567	-0.0904076	0.0599071	-0.0409278	0.122977	0.14008	0.207543	-0.000375079	0.00555528	0.00786542	0.0583482	-0.473482	0.021165	0.0785873	0.0217665	0.144329	0.0709734	0.087881	-0.027437	-0.110004	-0.0204757	-0.138127	-0.0309507
ENSG00000012174	MBTPS2	Donor 2	siCtrl	16	-0.0126743	-0.11536	-0.17665	-0.185787	-0.0948171	0.0376104	0.0849138	0.168909	0.203506	0.144115	0.0880526	-0.514725	0.157428	-0.00965823	0.10361	0.0805946	0.0552937	-0.0871995	-0.079957	0.0317921	-0.0981997	-0.104459	-0.0343481	-0.029797	-0.0392417	0.0975168
ENSG00000012211	PRICKLE3	Donor 1	siClock	16	0.00617997	-0.34679	-0.102272	0.0173031	0.253447	0.319592	0.0148548	0.0235289	0.0444237	0.169824	0.145384	-0.205016	-0.0145731	-0.0942549	0.0513169	-0.186436	-0.0489256	-0.0471747	0.154417	-0.120617	-0.167532	0.0418261	0.0509987	0.0830336	0.174694	-0.0565535
ENSG00000012211	PRICKLE3	Donor 1	siCtrl	16	-0.0148232	-0.0556656	-0.126108	-0.0928159	-0.0788824	0.0473905	0.0504734	0.240206	-0.00686002	0.113057	0.0545454	-0.0530805	0.0247627	0.0887967	0.0854975	0.123834	-0.0693812	0.10577	-0.373183	-0.23088	-0.174364	-0.0434179	-0.0138513	0.0937437	-0.0189082	-0.0612587
ENSG00000012211	PRICKLE3	Donor 2	siClock	16	-0.0336138	-0.271032	-0.439113	-0.45482	-0.0382487	0.251726	0.0151544	0.217882	0.0461226	0.115742	0.221279	-0.166949	-0.0382724	-0.0223732	0.0743198	-0.0031962	-0.0716193	0.0704395	-0.00113208	0.147809	-0.176789	0.0514936	0.0390897	-0.0648911	-0.223143	-0.119825
ENSG00000012211	PRICKLE3	Donor 2	siCtrl	16	-0.0191958	-0.217756	-0.390427	-0.0393123	0.0499894	-0.0747369	0.185212	0.189022	-0.0570544	0.192498	-0.0329364	0.0324412	0.115169	0.0292295	0.0741634	-0.192161	-0.115648	0.058409	-0.0415599	0.0759516	-0.206241	-0.0504471	-0.081351	0.0479128	0.0585248	-0.0887866
ENSG00000012232	EXTL3	Donor 1	siClock	16	0.0184285	-0.0440364	-0.196702	0.149765	0.188653	0.0840697	0.110969	-0.0183014	0.043399	-0.0536936	-0.0841136	-0.138033	-0.0579074	0.0535514	-0.0506404	-0.053884	-0.068431	0.047425	-0.0511234	-0.0370017	0.0900716	0.0885201	0.0485665	0.190111	0.0616692	0.15781
ENSG00000012232	EXTL3	Donor 1	siCtrl	16	0.0197078	-0.0845484	-0.111252	0.153748	0.205729	0.238205	0.0741751	0.00702187	-0.00689039	-0.0546478	-0.216037	-0.0669597	-0.129882	-0.035828	-0.0424328	0.0371656	0.0668081	-0.0313252	0.103584	0.0170133	-0.0560884	0.00999936	0.142103	0.104844	0.0367309	0.131461
ENSG00000012232	EXTL3	Donor 2	siClock	16	0.0129741	0.0881105	-0.106177	0.0305283	0.213817	0.233999	-0.0115522	-0.0962043	-0.0602768	0.0625717	-0.102289	-0.0744643	-0.198364	-0.0531705	0.041127	-0.0509188	0.0628158	0.0436494	0.161088	0.0436055	0.0311312	0.00980582	0.114754	-0.0538198	0.0111899	-0.0166026
ENSG00000012232	EXTL3	Donor 2	siCtrl	16	0.0140328	-0.0705219	-0.0438393	0.123528	0.25032	0.108683	-0.0620913	-0.038606	-0.00397796	0.0611619	-0.0507742	-0.0146964	-0.0218234	-0.160743	-0.0851312	-0.00540482	0.123028	0.0791837	-0.0106691	-0.071035	0.0111292	0.0149291	0.112704	0.0554997	0.00680687	0.043159
ENSG00000012660	ELOVL5	Donor 1	siClock	16	0.0328586	0.0264581	0.0544711	0.33711	0.324595	0.248511	0.0552079	0.134494	0.0632658	-0.0554004	0.0103088	-0.0847194	-0.155487	-0.116878	-0.142049	-0.0227207	0.00105476	-0.0321433	0.0495513	-0.0747736	0.0214613	0.0901294	0.0125248	-0.320974	0.171642	0.225824
ENSG00000012660	ELOVL5	Donor 1	siCtrl	16	0.033193	0.215542	-0.382656	0.41385	0.376402	0.293426	0.0257584	0.134273	0.048252	-0.106227	-0.0898441	0.000424019	-0.158695	-0.192165	-0.0594678	0.0560625	0.0334931	0.0125312	-0.112931	-0.0182503	-0.0929727	0.0984026	0.0958848	0.0118047	0.0755924	0.151335
ENSG00000012660	ELOVL5	Donor 2	siClock	16	0.0422886	-0.430693	0.0512882	0.595491	0.466219	0.51498	0.276797	0.136641	-0.0891556	-0.0505002	-0.0853069	-0.0561267	-0.124741	-0.0724632	-0.332253	-0.163375	-0.0232806	-0.0712415	-0.00998225	0.00388761	0.131283	-0.00346507	0.0719514	0.140324	0.0614868	0.119449
ENSG00000012660	ELOVL5	Donor 2	siCtrl	16	0.0483599	-0.317995	0.0985941	0.557036	0.644914	0.509737	0.367097	0.064802	-0.124917	-0.139645	-0.0893358	-0.536596	-0.0200616	-0.140093	0.0314005	0.00105885	-0.0349126	-0.0839906	0.0382445	-0.00675066	-0.0454226	-0.00137287	0.07155	0.105524	0.0375824	0.22255
ENSG00000012817	KDM5D	Donor 1	siClock	16	-0.0250678	-0.0649816	-0.195218	-0.187042	-0.195364	-0.0734818	-0.146037	0.119661	-0.109486	-0.0418603	0.0342615	0.0823254	0.0655308	0.0655396	0.0922439	0.111408	0.0794368	-0.0706965	-0.0540085	0.0349883	0.0412688	-0.111295	-0.104049	0.00631494	0.0155926	-0.0217475
ENSG00000012817	KDM5D	Donor 1	siCtrl	16	-0.0289059	-0.00310731	-0.26259	-0.351073	-0.163882	-0.0334902	-0.0110845	0.068402	0.0750941	-0.0892606	-0.00563487	-0.0316284	0.101697	0.0429698	0.193138	0.0968604	-0.0083071	-0.0370429	-0.105005	-0.0813712	0.131652	0.0469723	0.0339422	-0.052996	-0.0274601	-0.249442
ENSG00000012817	KDM5D	Donor 2	siClock	16	-0.015218	0.184502	-0.0664541	-0.435016	-0.191027	-0.214742	0.175729	0.171057	0.211529	-0.195177	-0.069154	-0.0734368	0.0604027	-0.00322828	0.0466646	0.0885027	0.0891223	-0.062765	0.0236623	0.149658	0.0597221	-0.0478122	-0.231429	-0.0024496	0.0267548	-0.0750663
ENSG00000012817	KDM5D	Donor 2	siCtrl	16	-0.0272644	0.161504	-0.197843	-0.369044	-0.125233	-0.141731	0.0146783	0.12222	-0.0781155	-0.098156	-0.0683728	-0.0210812	0.00792978	0.230433	0.0710718	0.0481677	0.0459991	0.0463753	-0.00798463	0.0605093	0.0909029	-0.0817955	-0.190836	-0.0164418	-0.0663851	-0.118381
ENSG00000012822	CALCOCO1	Donor 1	siClock	16	-0.014189	-0.0662213	-0.144151	-0.102981	-0.166419	-0.00207956	-0.156049	0.0639422	-0.212752	0.0823788	-0.121486	0.134398	-0.0672767	0.00912755	0.144557	0.0470333	0.0939535	0.160478	-0.0508825	0.0500234	-0.143278	-0.0180381	-0.0625626	0.111066	0.0437883	0.0187069
ENSG00000012822	CALCOCO1	Donor 1	siCtrl	16	-0.00938588	-0.0186383	0.00522348	-0.10756	-0.254683	-0.0718917	-0.102762	-0.151444	0.0201651	-0.0508011	-0.043217	-0.189134	0.0641387	0.10805	0.107503	0.0965591	0.0659785	0.101418	-0.0817366	0.00248059	0.0514835	0.0375297	0.0741513	0.00205127	0.071235	0.0292529
ENSG00000012822	CALCOCO1	Donor 2	siClock	16	-0.00249025	0.233896	0.00963574	-0.175911	-0.152095	-0.199187	0.0202624	-0.0567765	0.0289923	-0.118265	0.0269946	0.00555187	0.083154	-0.202538	0.202247	0.0700798	0.0324721	0.0670418	0.0824874	0.140816	-0.11656	-0.0708261	-0.0177935	-0.047831	0.0486407	0.0432546
ENSG00000012822	CALCOCO1	Donor 2	siCtrl	16	-0.0171692	0.264402	0.0281147	-0.194165	-0.24455	-0.421559	-0.135783	0.0163118	-0.217367	0.0385903	0.0356404	0.206858	0.0298722	0.0777636	0.0756824	-0.00269088	-0.0080375	0.101635	0.0755616	0.0119005	-0.0500124	0.0321383	-0.0985839	0.062033	-0.0319091	-0.0810776
ENSG00000012963	UBR7	Donor 1	siClock	16	-0.0158884	0.10937	-0.156755	0.0668948	0.146336	0.138281	-0.087695	-0.103265	-0.11436	-0.111069	0.132563	-0.124918	0.270474	-0.0987771	-0.0376753	-0.00807107	0.083111	0.194537	0.116831	0.141959	-0.053652	-0.0258729	-0.271527	-0.370815	-0.221472	-0.0116407
ENSG00000012963	UBR7	Donor 1	siCtrl	16	-0.0193926	0.196674	-0.415597	-0.0978022	0.0305603	0.125761	0.025351	-0.00641593	-0.100669	-0.0166475	-0.0439111	0.128338	0.0121033	-0.0384654	0.0478104	0.186306	0.127275	0.0341305	-0.105784	0.058763	-0.0695878	-0.225728	-0.0991399	-0.0669155	-0.0650132	-0.106212
ENSG00000012963	UBR7	Donor 2	siClock	16	-0.0319388	0.0103064	-0.374021	-0.237482	-0.0557634	-0.0953579	-0.0866993	0.100793	-0.0275817	0.171139	0.060792	0.166761	0.196652	0.126692	-0.485843	-0.083345	0.135749	0.0835721	0.120704	0.0614304	0.0414968	-0.0650479	-0.139602	-0.209995	-0.0575239	-0.156296
ENSG00000012963	UBR7	Donor 2	siCtrl	16	-0.0283177	0.0202221	-0.165248	-0.212894	0.000917813	0.0958537	-0.0203307	-0.010222	0.0479294	-0.00711059	0.125632	-0.395701	0.0419959	0.122108	0.029294	0.124289	0.135608	0.277192	-0.109452	0.190046	-0.161026	-0.309895	-0.0952871	-0.157187	-0.0768406	-0.197837
ENSG00000012983	MAP4K5	Donor 1	siClock	16	0.00710461	0.128687	0.207588	0.342182	0.204274	0.076162	-0.0222455	-0.135321	-0.0664351	0.0365424	0.121701	0.00692404	0.0404669	-0.104826	-0.193492	0.0342948	0.0588464	0.0861884	0.0174658	0.106573	-0.0586512	-0.0278845	-0.0229638	-0.568004	-0.0585176	-0.0319378
ENSG00000012983	MAP4K5	Donor 1	siCtrl	16	0.00503074	0.205932	-0.338454	0.246569	0.268632	0.0290665	-0.16042	0.208264	-0.0179158	0.0781144	0.0145567	0.0983705	0.040465	-0.120928	-0.10259	-0.0490752	-0.131127	0.0320296	0.0349063	-0.0178149	-0.0429588	0.0810171	0.0963554	-0.0457069	-0.139146	-0.142376
ENSG00000012983	MAP4K5	Donor 2	siClock	16	0.0238037	-0.166997	-0.115511	0.261634	0.314122	0.235963	0.106518	0.0405517	0.144485	0.101223	0.0601785	-0.0430151	-0.0438036	-0.00978772	-0.630319	-0.0373305	0.0620223	-0.117555	-0.0658266	0.145675	0.0167111	0.134386	0.0610937	0.226285	-0.0532374	-0.0323719
ENSG00000012983	MAP4K5	Donor 2	siCtrl	16	0.0194277	0.00470928	-0.072889	0.143422	0.316165	0.224173	0.113991	0.0874975	0.119066	0.155639	0.102477	-0.535489	0.0753593	-0.0226437	-0.0829982	-0.0311307	0.0616915	-0.215053	-0.0121476	-0.0529372	-0.0819712	0.040998	0.0672207	0.144212	-0.0710277	0.0073582
ENSG00000013016	EHD3	Donor 1	siClock	6	0.0447091	0.207757	-0.026318	0.012055	-0.0230981	0.31573	0.274458	0.571891	0.453595	0.436471	0.276834	-0.160293	-0.0711814	-0.346462	-0.265378	-0.409086	-0.391638	-0.109463	-0.10946	-0.1683	0.138127	0.0940832	0.060887	0.24765	0.0732774	0.0355898
ENSG00000013016	EHD3	Donor 1	siCtrl	6	0.0415179	0.213826	0.139805	-0.0747617	0.0284977	0.266235	0.582797	0.367291	0.431556	0.271624	-0.010144	-0.209003	-0.190656	-0.278651	-0.25388	0.083267	-0.198589	-0.26697	0.0128318	-0.101899	-0.00763885	-0.011457	-0.0567029	0.0359472	0.0567942	0.207831
ENSG00000013016	EHD3	Donor 2	siClock	6	-0.0210016	-0.551072	-0.600942	-0.285167	-0.23546	0.460733	0.64369	0.424099	0.427577	0.400503	0.0780632	-0.283674	-0.277257	-0.00345439	0.0127864	-0.00124817	-0.221647	-0.0885465	-0.0767157	-0.118844	-0.212349	0.0524854	-0.21416	0.0434379	0.0277954	0.0743262
ENSG00000013016	EHD3	Donor 2	siCtrl	6	-0.0243457	-0.481067	-0.771468	-0.571046	-0.227729	0.422226	0.484276	0.633878	0.446473	0.53151	0.220229	-0.0293464	-0.333009	-0.163444	-0.151583	-0.215395	0.00462391	-0.0961099	-0.224873	0.0317995	-0.0799846	-0.0694295	-0.0249811	-0.12607	-0.017297	0.199176
ENSG00000013275	PSMC4	Donor 1	siClock	16	0.0209808	0.0255467	0.0341262	0.119017	0.248968	0.131279	0.0254319	0.138769	0.0766843	-0.00789819	0.0206122	-0.170627	-0.107755	-0.0933506	-0.00639023	-0.152355	0.00928532	0.0120458	0.00936296	-0.0628951	0.176733	0.0677092	0.0250798	0.00452882	0.0534487	-0.0528362
ENSG00000013275	PSMC4	Donor 1	siCtrl	16	0.0258823	-0.0670336	0.0650826	0.215419	0.193291	0.156706	0.0562086	-0.00582347	0.0176671	0.0423081	0.0330187	-0.0778432	0.00611442	-0.0344723	-0.0965214	-0.153738	-0.0525419	-0.0577156	-0.0839713	0.0422478	0.0912962	-0.0240977	-0.0311373	0.0323233	0.182423	0.197847
ENSG00000013275	PSMC4	Donor 2	siClock	16	0.0192478	-0.0330091	-0.0495032	0.101751	0.213991	0.113355	-0.00262226	0.144078	-0.00485633	-0.0285134	0.0180509	0.0213066	-0.0831842	-0.101699	0.0158163	-0.166873	-0.0579591	0.00593468	0.0459534	-0.055113	0.0700847	-0.00920433	0.116911	0.00596752	0.0586461	0.141887
ENSG00000013275	PSMC4	Donor 2	siCtrl	16	0.0158463	-0.056651	-0.126214	0.223898	0.0922234	0.163579	0.215891	0.0474971	0.0138719	-0.0553652	-0.0904707	-0.00512176	0.0425767	-0.093874	-0.114419	-0.103695	0.0357071	0.00617755	0.0596594	0.0115489	-0.0773045	-0.0334942	0.0332601	0.0722129	0.0647083	0.0699553
ENSG00000013288	MAN2B2	Donor 1	siClock	16	-0.0031248	0.0108723	-0.0969655	-0.0884564	-0.0406685	-0.0554123	-0.0756461	0.0561947	0.0338972	-0.0180654	-0.0113114	-0.0845483	0.0267094	-0.0171569	0.0123825	-0.0575833	0.0897373	0.110428	-0.00912417	0.0434012	0.000528069	-0.0139085	-0.0747092	0.220631	0.0151964	-0.0545419
ENSG00000013288	MAN2B2	Donor 1	siCtrl	16	0.0016589	0.043174	0.225966	-0.0734039	-0.0859347	-0.0272264	0.0733129	-0.0631496	-0.0413462	-0.0384467	-0.101581	-0.13304	-0.182834	0.075819	0.137878	0.0842843	0.128113	-0.00765227	0.0704766	0.0229557	0.00676811	-0.0551874	0.0697958	-0.0634536	-0.0558934	0.0320779
ENSG00000013288	MAN2B2	Donor 2	siClock	16	-0.013398	0.00594425	-0.0968559	-0.169414	-0.0732426	-0.0435296	-0.0212951	0.028996	0.0151426	-0.0755507	-0.0779384	0.0841067	-0.00243004	0.0692937	0.293693	-0.0627221	-0.0223071	-0.0802983	-0.0408011	-0.0834945	0.010978	0.00970109	0.122347	-0.0906696	0.0214695	-0.0560737
ENSG00000013288	MAN2B2	Donor 2	siCtrl	16	-0.0103873	0.0212139	-0.247239	-0.118427	-0.200404	-0.182088	0.0257661	-0.037238	0.128133	0.090223	0.00967484	0.311452	-0.00681438	-0.0727832	-0.120969	0.0234005	-0.0490171	-0.0429376	-0.0196167	0.0484195	0.0870474	-0.0219455	0.00873395	0.062651	0.0478428	-0.00476031
ENSG00000013297	CLDN11	Donor 1	siClock	15	0.00220977	0.513771	0.303702	0.143694	-0.0858416	-0.243234	-0.128376	-0.677287	-0.420785	-0.462412	-0.181681	-0.0240789	0.179565	0.278874	0.231342	0.162266	0.125185	0.137125	0.114375	0.110652	0.1032	-0.0929525	-0.0196874	0.0274852	-0.0339995	-0.0056566
ENSG00000013297	CLDN11	Donor 1	siCtrl	15	-0.000669787	0.557482	0.334368	0.0923134	-0.192594	-0.315609	-0.505416	-0.402315	-0.43292	-0.321904	-0.117408	0.0580247	0.107227	0.0798222	0.410374	0.266814	0.177407	0.0958543	-0.00127254	0.119184	-0.0950205	0.0884444	-0.0239681	0.0327806	-0.0270549	-0.00135802
ENSG00000013297	CLDN11	Donor 2	siClock	15	-0.0210475	0.626152	0.4846	0.171538	-0.151432	-0.213379	-0.654508	-0.207907	-0.492766	-0.610083	-0.233996	-0.193525	0.019417	0.477168	0.204554	0.32924	0.398759	0.370825	0.27357	0.160071	-0.257616	-0.234305	-0.0568035	-0.233518	-0.304718	-0.197525
ENSG00000013297	CLDN11	Donor 2	siCtrl	15	0.0141241	0.96446	0.584209	0.594419	-0.121033	-0.373727	-0.578148	-0.737982	-0.608568	-0.349806	-0.345549	-0.0400175	0.0286959	0.602577	0.272469	0.285396	0.189543	0.0438048	-0.0245818	0.145871	-0.129872	0.050921	0.0298199	0.0288101	-0.0432629	-0.115345
ENSG00000013306	SLC25A39	Donor 1	siClock	16	0.00954246	-0.157547	-0.0964951	0.0862055	0.217005	-0.0074299	0.0283149	0.0740929	0.117995	-0.031206	-0.0805492	-0.0602433	0.033584	-0.0270291	0.0209782	-0.162104	0.110579	0.00339273	-0.161896	0.00740134	0.00744537	-0.028183	-0.121555	0.324121	0.132987	0.0086979
ENSG00000013306	SLC25A39	Donor 1	siCtrl	16	0.0205975	0.0640379	0.460276	0.138662	0.00920239	0.05476	0.197768	-0.0773557	-0.0458276	-0.119884	-0.0947691	-0.198258	-0.164884	0.118682	0.118367	0.164899	-0.1491	0.091925	-0.0729423	-0.13906	0.0682345	0.103592	-0.114534	-0.119536	0.176622	0.0440581
ENSG00000013306	SLC25A39	Donor 2	siClock	16	-0.00819511	-0.048355	-0.0493201	-0.160163	0.239305	0.188335	0.138248	0.183782	-0.0888024	-0.285499	-0.223158	-0.2276	-0.0796024	-0.157752	0.456264	0.15861	0.192555	0.111675	0.096933	0.100388	-0.268626	-0.12036	-0.146293	-0.0277939	-0.11951	-0.0681404
ENSG00000013306	SLC25A39	Donor 2	siCtrl	16	0.00937245	-0.134673	0.0854919	0.241988	0.0770234	0.00631031	0.133176	-0.121946	-0.0862185	0.0534853	-0.128122	0.308112	-0.199226	-0.166962	-0.0974798	0.0620894	0.0920938	0.0528954	0.0849641	0.0591625	-0.0319011	-0.147909	0.0565908	0.0191514	0.14321	-0.126995
ENSG00000013364	MVP	Donor 1	siClock	16	-0.00194961	-0.219754	-0.257319	-0.15598	0.0358967	0.0198468	0.0990862	0.0552874	0.087679	0.0117517	-0.02073	0.0289872	-0.0045169	0.0287866	-0.0189935	-0.159884	-0.0982275	0.0108783	0.0613391	-0.0179825	0.0159153	-0.011928	0.0523852	0.302287	0.100118	0.00633002
ENSG00000013364	MVP	Donor 1	siCtrl	16	0.00620289	0.0511243	0.109428	-0.187675	-0.234206	-0.0147605	0.143098	0.0387311	0.150145	0.0500934	-0.137681	-0.0906326	-0.0362738	0.0250961	0.124984	0.064274	-0.0736222	-0.0718744	-0.126529	-0.0125775	0.0382095	0.0557716	-0.0248228	-0.0158831	0.190619	0.140036
ENSG00000013364	MVP	Donor 2	siClock	16	-0.013776	-0.0139861	-0.137914	-0.235645	-0.0306623	-0.0116566	-0.0587728	0.0720157	-0.0626281	-0.12557	-0.0224602	-0.0378056	-0.0414998	-0.0182225	0.309122	0.0536296	0.030371	0.144871	0.0270045	-0.0315183	-0.176608	-0.0280849	-0.0248181	0.0259974	-0.0276405	0.0780811
ENSG00000013364	MVP	Donor 2	siCtrl	16	-0.0122065	-0.0224614	-0.232947	-0.123357	-0.220959	-0.181301	0.0599202	-0.0345694	-0.0135633	0.12608	-0.000474302	0.264512	-0.146348	0.0138524	-0.0113919	-0.0655366	0.0112194	0.115856	-0.0689801	0.0988665	-0.0681921	-0.0184719	0.0538783	0.0859147	0.122533	-0.0492414
ENSG00000013374	NUB1	Donor 1	siClock	16	-0.00453326	0.0491552	-0.0468685	0.0213451	-0.148386	-0.155533	-0.120612	-0.00916632	-0.0205908	0.128195	0.0197193	0.0263438	-0.0225285	-0.0607138	-0.025714	0.0763234	0.0298652	0.00463447	0.0637225	0.0958481	0.0148155	0.0165521	-0.0092011	-0.154685	0.0388199	0.0753279
ENSG00000013374	NUB1	Donor 1	siCtrl	16	-0.0207811	0.0269191	-0.352432	-0.147697	-0.201971	-0.160401	-0.000159061	0.0881547	-0.0382504	-0.0190962	0.060443	-0.0190659	0.0999388	-0.103164	0.0745717	0.123056	0.0651943	0.0428068	0.0264874	0.0748541	-0.0771068	0.039557	-0.0447849	-0.0317702	0.0201004	-0.0657128
ENSG00000013374	NUB1	Donor 2	siClock	16	-0.00611003	-0.0318201	-0.1766	0.159477	-0.174638	-0.171436	-0.0784994	0.171275	0.0215987	0.0611383	0.10037	-0.0146916	-0.0451595	0.0139777	-0.237724	-0.0568959	0.0575585	0.0521691	0.16148	0.130723	0.066624	-0.0736313	-0.0936007	0.0758547	-0.0381172	-0.0321851
ENSG00000013374	NUB1	Donor 2	siCtrl	16	-0.0114835	0.211984	0.028175	0.0476551	-0.251893	-0.182487	-0.176343	0.00747716	-0.109133	0.0229145	0.0285422	-0.261533	0.128802	0.0980319	0.0717096	0.149289	0.0742996	0.120432	0.00375223	-0.0224406	-0.0307704	-0.066386	-0.0575914	-0.0396032	-0.102783	0.0208127
ENSG00000013375	PGM3	Donor 1	siClock	16	0.0461703	0.143203	0.0864006	0.528218	0.405177	0.365691	0.123124	0.256779	0.187295	0.0822358	0.0278165	-0.151579	-0.328879	-0.276846	-0.145603	-0.0585686	0.00282664	-0.00789936	-0.00406866	0.0300902	-0.0303734	0.0714281	0.0284913	-0.452678	0.0562472	0.215729
ENSG00000013375	PGM3	Donor 1	siCtrl	16	0.0471796	0.139863	-0.481395	0.479962	0.541634	0.387543	0.26499	0.389703	0.090102	0.106046	0.0616926	-0.137179	-0.274467	-0.1933	-0.26199	-0.181121	-0.107267	-0.0549832	-0.00191038	0.0157676	-0.101957	0.0609183	0.0630957	0.143955	0.116076	0.113715
ENSG00000013375	PGM3	Donor 2	siClock	16	0.0435678	-0.341874	-0.0896873	0.593866	0.630835	0.619763	0.342391	0.204935	0.04188	0.0157074	-0.166243	-0.125469	-0.178091	-0.0787789	-0.531407	-0.0851037	0.00813835	-0.0409455	0.0633649	0.0251974	-0.0586384	0.0467099	0.0843576	0.119907	0.0462121	-0.0578331
ENSG00000013375	PGM3	Donor 2	siCtrl	16	0.0384595	-0.31592	-0.179755	0.49544	0.664527	0.667716	0.39201	0.3117	0.184897	0.133325	-0.044595	-0.761441	-0.122102	-0.192744	-0.0313214	-0.0482146	0.0421551	-0.0519632	0.024017	-0.163685	-0.142887	-0.062592	0.0734368	0.167343	-0.00841409	-0.0694468
ENSG00000013392	RWDD2A	Donor 1	siClock	16	-1.7117e-05	0.0660969	-0.314859	0.114043	0.354661	0.465176	-0.112227	0.0385749	-0.281995	0.00632363	-0.0447869	-0.113093	-0.14901	-0.0895089	0.122941	0.152419	0.119209	0.0135411	0.15514	0.0438558	-0.192884	0.0626268	0.171966	-0.572988	-0.165484	0.149832
ENSG00000013392	RWDD2A	Donor 1	siCtrl	16	-0.0191328	0.164772	-0.989361	0.164238	0.0630069	0.245169	-0.0473785	-0.175114	-0.00806595	-0.086282	0.0167709	0.127493	-0.0572979	0.0918303	0.0974538	0.138571	-0.168632	-0.0935548	-0.0585533	0.0181856	0.102677	0.260427	-0.0577786	-0.0452598	-0.0916697	-0.0899684
ENSG00000013392	RWDD2A	Donor 2	siClock	16	0.00135118	-0.0124318	-0.258603	0.262295	0.0102113	0.0798739	-0.0286629	-0.108459	0.109709	0.0651878	0.092537	0.0157304	-0.0721749	0.0531612	-0.429804	0.0754606	0.147765	0.0625388	0.147503	-0.107999	-0.146447	-0.0203377	0.0527257	0.0559413	0.0124126	-0.024352
ENSG00000013392	RWDD2A	Donor 2	siCtrl	16	-0.00691598	0.195623	-0.132702	0.198831	0.151781	-0.0259465	-0.106617	0.0524986	-0.120739	-0.315359	0.133107	-0.490741	0.265313	0.0103777	0.193645	0.185497	0.0716692	0.102979	-0.12883	0.0031847	0.0174095	0.0565285	0.00664371	-0.135382	-0.34997	-0.0117015
ENSG00000013441	CLK1	Donor 1	siClock	16	-0.0424373	-0.411481	-0.740853	0.013359	-0.194931	0.206432	-0.158434	0.338533	-0.966859	0.124643	-0.00688208	0.204658	0.0568343	-0.0385022	0.160581	0.264994	0.0907755	0.0843113	-0.0915674	0.24309	-0.170644	0.221154	0.0587923	-0.424119	0.199337	-0.124153
ENSG00000013441	CLK1	Donor 1	siCtrl	16	-0.0391022	-0.295677	-1.05632	0.153177	-0.220347	-0.124337	-0.0383526	0.324888	-0.487615	-0.0147784	0.0726933	-0.170661	0.125829	-0.03769	0.249039	0.063064	0.0289284	0.373273	-0.226401	0.0255753	0.159324	0.018031	0.294331	0.0610647	-0.0320319	-0.222566
ENSG00000013441	CLK1	Donor 2	siClock	16	0.0173161	0.345593	-0.410303	-0.272974	-0.0412494	-0.359781	0.0204423	0.0613141	0.185767	-0.220226	0.209841	0.139711	0.362888	-0.393653	-0.663835	0.16812	0.0284885	0.0768441	0.105803	0.479124	-0.0703899	-0.114371	0.0373682	0.328574	0.179923	0.249882
ENSG00000013441	CLK1	Donor 2	siCtrl	16	-0.0222475	0.266104	-0.235315	-0.406906	-0.196753	-0.39028	-0.105691	0.00654718	-0.436459	0.115445	0.392321	-0.230577	0.345769	0.0592191	0.111752	0.0133184	-0.142813	0.0479967	0.157862	0.119853	-0.166976	-0.233066	0.135568	0.167292	0.181727	-0.132127
ENSG00000013503	POLR3B	Donor 1	siClock	16	-0.00291586	0.115905	-0.0982009	-0.0589742	-0.00216085	0.215939	0.0227868	0.118926	-0.142891	0.028829	-0.0669612	0.0730726	0.0869634	-0.0868595	-0.0747716	0.068344	-0.0458263	0.0758537	-0.0613844	0.0100232	0.159996	-0.00157941	-0.100078	-0.189114	-0.148485	0.0277518
ENSG00000013503	POLR3B	Donor 1	siCtrl	16	-0.0101118	0.114708	-0.516549	0.0640036	-0.00442896	0.16955	-0.0388919	0.141448	-0.0807433	0.0245248	0.228931	0.0315617	-0.0328343	0.0171954	0.0557541	0.0563532	-0.021058	-0.0599752	-0.202476	-0.16285	-0.112042	0.00361874	0.103729	0.0893771	-0.0244114	-0.0972886
ENSG00000013503	POLR3B	Donor 2	siClock	16	0.0101622	-0.0882249	-0.116959	0.177178	0.020838	0.336582	-0.0416204	-0.163994	-0.0122908	0.0526298	-0.0519712	0.139738	0.0649173	0.154417	-0.32329	-0.00517968	0.0395267	-0.271963	-0.0754751	0.0259523	-0.110307	0.129279	0.143881	0.0589967	0.120047	0.0513478
ENSG00000013503	POLR3B	Donor 2	siCtrl	16	-0.00849959	0.0299156	-0.170579	-0.0692513	0.143714	0.327175	0.0718078	-0.0106928	-0.00758035	-0.0799144	0.00963215	-0.250581	-0.00110597	0.0519305	0.184121	0.0691005	0.0710693	0.121671	-0.107717	-0.155155	-0.158378	-0.0669713	0.0537678	-0.103121	-0.100229	-0.0651195
ENSG00000013523	ANGEL1	Donor 1	siClock	16	-0.0144642	-0.0769901	-0.402753	-0.180743	-0.174693	0.131652	-0.0604194	0.252451	-0.333706	0.0162997	-0.147358	0.000307188	-0.154327	-0.0394361	0.181801	0.122777	0.11204	0.127324	-0.0967176	0.137424	0.0922399	0.0884336	0.0306585	0.0147754	0.115708	-0.118354
ENSG00000013523	ANGEL1	Donor 1	siCtrl	16	-0.0131808	-0.0252275	-0.493661	-0.193618	-0.133566	0.158053	-0.190379	-0.0175513	-0.0165533	-0.23348	-0.0781397	-0.342969	0.115665	0.0596065	0.238395	0.0258743	0.143859	0.0963618	-0.0840271	0.0557427	0.157551	0.214197	0.118493	0.070026	0.0368819	-0.0110537
ENSG00000013523	ANGEL1	Donor 2	siClock	16	0.0132652	0.419335	0.0873824	-0.131794	-0.111134	-0.0822113	-0.0734385	-0.0014662	-0.199029	-0.294231	-0.185689	-0.0370713	0.0918879	-0.115284	0.232877	-0.00388419	-0.0424242	0.300936	0.181281	0.214514	-0.00307898	-0.0290678	-0.181433	-0.0437405	0.0817126	0.256679
ENSG00000013523	ANGEL1	Donor 2	siCtrl	16	-0.00247636	0.506939	0.148236	-0.0769886	-0.148592	-0.256752	-0.189347	-0.138525	-0.322785	-0.148989	0.0147218	-0.154588	-0.0342241	0.242	0.333626	0.0132903	-0.0252812	-0.00662959	0.0950747	0.0695292	0.146483	0.0509856	-0.0417241	-0.114857	0.0636498	-0.0871625
ENSG00000013561	RNF14	Donor 1	siClock	16	-0.0140064	0.0156513	-0.0684808	-0.169449	-0.00546921	0.0506172	-0.0425336	-0.0840922	-0.0657209	0.0615927	0.0290967	-0.0162459	0.0375153	0.00908075	-0.0276543	0.119887	0.0804066	0.0674253	-0.0255136	0.0248062	0.00422393	0.0350429	-0.136941	-0.3724	0.0486135	0.080382
ENSG00000013561	RNF14	Donor 1	siCtrl	16	-0.0155918	0.0922827	-0.561274	-0.0677997	-0.0142654	0.0694861	-0.0641263	0.00786967	0.0088875	-0.0805267	0.117376	0.0708599	0.0604998	0.0784326	-0.00881748	-0.0190056	0.0657208	-0.0574413	-0.0771711	-0.0524438	-0.0566537	0.0258391	0.0477772	-0.00757101	0.0230047	0.00926452
ENSG00000013561	RNF14	Donor 2	siClock	16	0.00413827	0.0591951	-0.0807576	0.0613806	-0.0788064	0.0455379	-0.0631094	0.0406113	0.0400144	0.0549528	0.0121251	-0.0356163	-0.00992367	0.0888739	-0.405742	0.0627046	0.0414465	0.0128204	0.130071	0.0277641	0.0458158	-0.0175378	0.0250577	-0.0046027	0.0612477	-0.0100658
ENSG00000013561	RNF14	Donor 2	siCtrl	16	0.00450168	0.0837724	0.0152028	0.0303076	0.0933829	0.00763469	0.0904866	0.0870863	-0.126737	0.0215411	-0.158622	-0.467584	0.208718	0.0481548	0.0993019	0.0963324	-0.0150664	0.134654	0.00799693	0.00269175	-0.123926	-0.0195253	-0.0670605	0.0642844	-0.105698	0.105213
ENSG00000013563	DNASE1L1	Donor 1	siClock	16	-0.00328601	-0.0121318	-0.137066	-0.219853	0.00303764	-0.0672154	0.176983	0.118196	0.0297995	0.0467002	-0.0254636	0.0277963	0.0494871	-0.0654026	1.07366e-05	-0.12345	0.0355088	0.0591782	-0.0391772	-0.0487978	0.0302289	-0.0199695	-0.0634537	0.124291	0.0822154	-0.0436038
ENSG00000013563	DNASE1L1	Donor 1	siCtrl	16	-0.00702959	0.0944559	0.0122791	-0.176075	-0.177023	0.136421	0.197677	-0.0683747	0.155296	0.0298419	-0.214662	-0.0152083	-0.109069	-0.0188558	0.153439	0.257893	0.0126708	-0.0409691	0.0438254	-0.021735	-0.122621	-0.17759	-0.162649	-0.0455565	0.0503521	0.0304961
ENSG00000013563	DNASE1L1	Donor 2	siClock	16	-0.0219781	-0.110536	-0.287142	-0.262743	-0.0557346	0.0018346	0.0737452	0.168373	0.0424459	-0.0158123	-0.0725563	-0.0506177	0.0558157	-0.121097	0.267079	0.0674925	0.0523581	0.0980643	0.0158986	0.0302158	-0.144273	-0.162671	-0.0784765	-0.229533	0.0754451	0.0929737
ENSG00000013563	DNASE1L1	Donor 2	siCtrl	16	-0.0295584	-0.137184	-0.385399	-0.348331	-0.311001	-0.201939	0.0752494	0.0437617	0.161115	0.210325	-0.0679358	0.278491	0.03156	0.0153144	-0.0514824	-0.0467218	-0.0161804	0.107545	-0.138612	0.0770443	-0.0419525	-0.0190016	-0.143612	-0.00437519	0.144907	0.0294535
ENSG00000013573	DDX11	Donor 1	siClock	16	-0.0146045	-0.0261587	-0.416098	-0.0602142	-0.244347	-0.0544628	-0.0654548	-0.0750735	-0.174544	0.0397939	-0.259945	0.514587	-0.0104367	0.111556	0.124873	-0.287446	0.0821451	-0.139463	0.136367	-0.109478	-0.0411732	0.255762	0.155617	0.211133	0.0320251	-0.0646801
ENSG00000013573	DDX11	Donor 1	siCtrl	16	-0.0056602	0.079636	-0.231555	-0.0863176	-0.157755	-0.323542	-0.0313207	-0.0219965	0.130337	-0.128513	0.0532332	-0.220611	0.475631	-0.0595708	0.0649729	-0.0609064	-0.135004	-0.0437322	-0.276365	0.368843	0.0898515	0.101651	0.26886	-0.124205	0.184542	-0.0576693
ENSG00000013573	DDX11	Donor 2	siClock	16	-0.0491914	0.132774	-0.12458	-0.650834	-0.289153	-0.218751	-0.0173381	0.0961588	0.090823	-0.234283	0.12591	0.0175712	0.170589	0.0104234	0.0809039	0.266813	-0.00758752	0.259886	0.202029	0.234615	-0.364564	-0.413513	-0.262267	-0.123477	-0.144186	-0.067745
ENSG00000013573	DDX11	Donor 2	siCtrl	16	-0.0468492	0.0207008	-0.505452	-0.354419	0.0424572	-0.13272	-0.110457	-0.213368	-0.226315	-0.17467	0.136741	0.306198	0.329775	0.252724	0.0259084	-0.0911674	0.0865443	-0.0549183	0.102964	0.0433282	-0.0924122	-0.328842	-0.260705	0.190644	-0.0918607	-0.0719066
ENSG00000013583	HEBP1	Donor 1	siClock	16	0.00350277	0.196061	0.029627	0.0606777	0.15257	-0.0838918	0.0579969	-0.141741	-0.0853927	-0.0794773	-0.127165	-0.167911	-0.0772917	0.0445576	0.159075	0.101952	0.0784943	0.00403159	0.175532	0.0371781	0.0053553	-0.00115704	-0.0684299	-0.261985	0.0225133	0.0563903
ENSG00000013583	HEBP1	Donor 1	siCtrl	16	0.00833964	0.262584	-0.213271	-0.0236043	0.0942833	-0.0252456	-0.161529	-0.0249082	0.0153761	0.11436	-0.127964	0.00509046	-0.076682	-0.0549836	0.0553074	-0.000464321	0.0144869	0.0962165	-0.0277123	0.0928891	-0.101727	0.157255	-0.0662313	0.0334255	0.141279	0.0302592
ENSG00000013583	HEBP1	Donor 2	siClock	16	0.0106231	0.206136	0.182906	0.0510898	-0.083554	-0.0709492	-0.251155	-0.103968	-0.0519146	-0.0257583	-0.00511886	-0.219034	-0.0466493	0.168341	-0.0858527	0.0731968	0.150755	0.0275165	0.0960496	-0.0296814	-0.0313716	-0.015747	0.132067	0.0492309	0.0254255	0.123615
ENSG00000013583	HEBP1	Donor 2	siCtrl	16	0.0256874	0.43479	0.0767813	0.224299	-0.153217	-0.237228	-0.0177033	-0.0139872	-0.113956	-0.0311834	-0.0894059	-0.172478	-0.118207	0.0134852	-0.0576971	0.0174922	0.208982	0.232318	-0.0223662	0.00574612	-0.0507421	-0.0221576	0.163146	0.1043	0.110679	0.150497
ENSG00000013588	GPRC5A	Donor 1	siClock	16	0.0201369	-1.41664	1.08091	0.653319	0.827783	0.6328	0.152837	0.527338	0.467871	-0.0897478	-0.0701357	-0.407838	0.101773	-0.321281	-0.135084	-0.0256055	-0.209318	-0.00524459	-0.151868	0.115121	-0.157823	-0.21037	-0.161105	-0.225719	-0.1491	-0.319449
ENSG00000013588	GPRC5A	Donor 1	siCtrl	16	0.0423446	-1.34122	1.21034	0.661168	0.915765	0.861264	0.831458	0.457937	0.45204	-0.0581485	-0.820941	-0.16702	-0.0740028	-0.410096	0.0503307	0.1807	-0.140183	-0.0115322	-0.400108	-0.0148715	-0.190073	-0.26432	-0.15376	-0.223074	-0.272253	-0.0207886
ENSG00000013588	GPRC5A	Donor 2	siClock	16	-0.0260717	-1.54534	1.0846	0.0210594	0.472693	0.150987	0.0391969	0.687256	0.404978	0.307496	0.0309441	-0.0708294	-0.279363	-0.280303	-0.466967	0.0890038	0.547732	0.155693	-0.051787	-0.285803	-0.269341	-0.0691203	-0.158509	-0.444118	-0.33688	-0.385074
ENSG00000013588	GPRC5A	Donor 2	siCtrl	16	-0.0404463	-2.13344	0.846356	-0.0193383	0.344221	0.606506	0.267941	0.685107	0.500217	0.575146	0.230936	-0.0964453	0.155773	-0.24947	-0.470988	0.101598	-0.0263249	-0.249733	-0.431898	-0.345752	-0.257096	-0.105821	0.199448	-0.344875	-0.362232	-0.430996
ENSG00000013619	MAMLD1	Donor 1	siClock	16	0.0843833	-0.136669	0.569787	1.29571	0.921151	0.449647	0.189202	-0.0615789	-0.421078	0.0885403	-0.143312	-0.199123	-0.0556054	-0.199972	-0.60338	-0.123957	0.0791991	0.103087	0.133784	0.0276615	-0.129413	-0.0919253	0.309433	-0.0139748	0.151652	-0.0292845
ENSG00000013619	MAMLD1	Donor 1	siCtrl	16	0.0825553	0.0110787	0.858902	1.14417	0.689915	0.00267393	-0.137394	0.12435	-0.45638	0.0569193	0.0913078	0.00653962	-0.0264506	-0.0588201	-0.191215	-0.319758	-0.250205	-0.208698	-0.0292537	0.079496	0.163089	-0.303678	0.255532	0.0630146	0.346001	0.152744
ENSG00000013619	MAMLD1	Donor 2	siClock	16	0.0656369	0.0179081	0.142541	0.867321	0.769283	0.527039	0.0695298	-0.170465	-0.185339	-0.332451	-0.0825666	-0.216994	-0.0352658	-0.0892202	-0.170623	-0.0308168	0.112417	-0.0662854	-0.0467724	-0.05272	0.0293234	0.177936	-0.0968753	0.113542	0.0356793	0.354797
ENSG00000013619	MAMLD1	Donor 2	siCtrl	16	0.0683495	0.0479116	0.204423	0.950709	0.735323	0.464634	0.232932	-0.1239	-0.400157	-0.0388778	-0.205136	0.0506339	-0.223329	-0.00243234	-0.204188	-0.0949861	0.0508959	-0.0715329	-0.0918294	-0.0741469	-0.0442571	-0.012699	-0.0172709	0.156562	0.115136	0.304321
ENSG00000013810	TACC3	Donor 1	siClock	7	-0.0266546	0.219516	-0.451852	-0.0528339	-0.17263	0.075147	-0.03454	0.304159	-0.579676	-0.0749716	-0.40475	0.0947243	-0.0565497	-0.252257	0.0451838	0.0479659	0.182623	0.412745	0.233436	0.389357	0.343355	0.364099	0.219815	-0.179542	-0.608935	-0.729952
ENSG00000013810	TACC3	Donor 1	siCtrl	7	-0.0492237	0.289955	0.0638573	-0.0512022	-0.24359	0.020137	0.100143	-0.116366	-0.0751219	-0.707855	-0.111793	-0.26383	-0.0234798	0.0404504	0.356566	0.450666	0.0692102	0.375537	0.216117	0.291545	0.0914858	0.387431	-0.669886	-0.288124	-0.57672	-0.855726
ENSG00000013810	TACC3	Donor 2	siClock	7	-0.0685643	0.221764	-0.212023	-0.620488	-0.602287	-0.358434	-0.38955	0.537625	0.598098	0.0098285	0.00429601	-0.562555	-0.0382396	-0.224772	-0.532891	0.114789	0.576657	0.555358	0.551784	0.655293	0.164129	0.0182186	0.252688	-0.58007	-0.697828	-1.1555
ENSG00000013810	TACC3	Donor 2	siCtrl	7	-0.067131	0.425552	0.0638663	0.0357416	-0.656558	-0.377711	-0.437573	0.112658	0.141252	-0.050247	-0.0999744	-0.0814667	-0.0380067	0.14712	-0.135051	0.0095325	0.257529	0.638678	-0.0943646	0.561931	0.264935	0.184047	-0.0771013	-0.410506	-0.804621	-1.25794
ENSG00000014123	UFL1	Donor 1	siClock	16	-0.0141499	0.213052	-0.0905953	-0.0797163	-0.0834469	0.110697	0.118877	0.0596607	-0.132885	0.0662298	0.0817704	-0.0303855	-0.123021	-0.103337	0.0177029	0.170584	0.140617	0.00315946	0.150417	0.0500169	-0.0378019	-0.0124423	-0.0858393	-0.682656	0.0156528	-0.0900594
ENSG00000014123	UFL1	Donor 1	siCtrl	16	-0.0176896	0.0658114	-0.555973	-0.115433	0.0352032	0.207622	-0.16432	0.136609	-0.0168571	-0.0758275	0.130236	0.129686	0.0249577	-0.0762427	-0.10598	0.113623	0.0656234	0.042348	-0.0114414	0.0583033	-0.16288	-0.0849798	0.0890128	-0.0172873	-0.118175	-0.0358766
ENSG00000014123	UFL1	Donor 2	siClock	16	0.00693225	-0.0857309	-0.15488	0.0542038	0.0516608	0.203968	0.0640615	0.134114	0.0269694	0.0200862	-0.0223053	0.0382544	-0.035843	0.0887074	-0.630047	0.0375868	0.0494289	-0.0297034	0.100209	0.213713	0.0524596	-0.0365577	-0.0614694	0.154658	0.0861158	-0.146354
ENSG00000014123	UFL1	Donor 2	siCtrl	16	-0.00798854	0.0078656	-0.0932122	-0.0347781	0.0544921	0.205189	0.0361882	0.0958288	-0.00466294	-0.0198813	0.0112529	-0.592695	0.271544	0.122289	0.110049	0.0703836	0.0144597	-0.13024	-0.0463034	0.0501112	-0.000219284	-0.000684828	-0.0993929	-0.00960368	-0.182128	-0.035565
ENSG00000014138	POLA2	Donor 1	siClock	16	-0.025652	-0.0595966	-0.0272308	-0.11285	0.28286	0.00770108	-0.245716	-0.223186	0.0242217	-0.062143	0.221003	0.149927	0.293658	0.214656	-0.000148402	-0.0988838	-0.374064	0.217665	-0.0124999	-0.0825194	-0.283272	-0.0227111	-0.0772265	-0.290534	0.00756304	-0.0879727
ENSG00000014138	POLA2	Donor 1	siCtrl	16	-0.0200425	0.19466	-0.113735	-0.0462593	-0.0045128	0.0153592	-0.0635719	-0.205247	0.114283	0.0571757	-0.00480804	0.242173	0.319945	-0.0121002	-0.0499853	0.130977	0.0728954	-0.34579	-0.164545	-0.145978	0.197588	-0.211968	-0.0857994	-0.0411837	-0.0715011	-0.279132
ENSG00000014138	POLA2	Donor 2	siClock	16	-0.0642136	-0.12645	-0.0877466	-0.628607	-0.174192	-0.221203	-0.0133386	0.116115	0.0796179	0.118263	0.189982	0.067338	0.337569	0.154092	-0.172238	0.025466	0.125047	0.0923358	-0.0278684	-0.0707411	-0.0115129	-0.25747	-0.33787	-0.146891	-0.371342	-0.263696
ENSG00000014138	POLA2	Donor 2	siCtrl	16	-0.0769624	-0.0200824	-0.369481	-0.00816881	-0.320564	-0.253396	-0.180535	-0.0992045	0.17197	0.0104796	0.216543	0.0487779	0.322668	0.252042	0.148137	0.0653193	-0.088851	0.234796	-0.0976241	-0.0111447	-0.27432	-0.145809	-0.502918	-0.195748	-0.135402	-0.691543
ENSG00000014164	ZC3H3	Donor 1	siClock	16	0.0207148	0.0705087	-0.0735039	0.0180161	0.202124	-0.0802055	-0.0626189	-0.0923748	0.103131	-0.380288	-0.0907317	-0.115263	-0.021819	0.0499062	0.147205	0.00550776	-0.00644571	0.0288794	-0.0236835	-0.0267466	0.0346402	0.043237	0.0059278	0.471308	0.275907	0.0352537
ENSG00000014164	ZC3H3	Donor 1	siCtrl	16	0.0229738	0.0810427	0.481683	-0.0549696	-0.13661	0.0227558	-0.0149996	-0.18241	-0.0257875	-0.175954	-0.0246812	-0.0469068	-0.32929	0.126826	0.145544	0.0282927	-0.0687437	0.180182	-0.0336766	-0.13691	0.2355	0.0925198	-0.0149677	0.0927198	0.22382	0.109367
ENSG00000014164	ZC3H3	Donor 2	siClock	16	-0.00298957	0.195812	-0.0202877	-0.291038	0.0354952	0.0526831	-0.0424727	-0.111861	-0.0639699	-0.286817	0.0605255	-0.211102	-0.0779515	-0.0237042	0.632494	0.0906613	-0.123759	-0.0131195	-0.0177784	-0.0202145	-0.0550501	0.107811	0.165488	0.00481575	0.0597557	-0.121155
ENSG00000014164	ZC3H3	Donor 2	siCtrl	16	0.0136166	0.293287	0.010916	0.135218	-0.117542	-0.23313	-0.184408	-0.190635	-0.0632354	-0.143931	-0.149326	0.54116	-0.011087	-0.102962	-0.0739309	0.00461241	-0.0842324	0.108468	-0.0429806	0.130557	0.152062	0.0557789	0.0173431	0.0251831	0.160304	0.102926
ENSG00000014216	CAPN1	Donor 1	siClock	16	0.00573698	-0.204781	-0.119067	-0.0253598	0.175623	0.125607	0.139317	0.126144	0.152802	0.0428266	-0.0251282	0.0530238	-0.0883607	-0.0721697	-0.0435487	-0.14644	-0.0879984	-0.00463218	-0.0199893	0.0860653	0.0140368	-0.0719866	-0.11549	0.254278	0.0245951	-0.0259427
ENSG00000014216	CAPN1	Donor 1	siCtrl	16	0.0241476	0.118929	0.319908	-0.031814	0.0102694	0.160269	0.235949	0.0237578	0.168544	0.0996493	-0.134434	-0.106454	-0.153095	-0.0164144	-0.0228433	-0.0283328	-0.0297888	-0.133718	0.0542188	-0.0522138	0.0950602	-0.0232904	-0.134804	-0.0977487	0.110739	0.171348
ENSG00000014216	CAPN1	Donor 2	siClock	16	-0.0105976	-0.119008	-0.156839	-0.341487	-0.00712906	0.166342	0.0121748	0.196006	0.0997209	-0.0232755	0.0433132	-0.0601196	-0.0211424	-0.146573	0.291991	-0.0988722	-0.00870988	0.0910147	-0.0134057	-0.0549452	-0.0837092	-0.0848268	0.0431984	-0.0970615	0.0701697	0.0382316
ENSG00000014216	CAPN1	Donor 2	siCtrl	16	-0.00765317	-0.249611	-0.303051	-0.107504	-0.154938	-0.0198859	0.168079	0.125849	0.174138	0.226032	0.0724949	0.332234	-0.0589634	-0.172303	-0.243959	-0.170233	-0.0611341	-0.0580431	0.0532462	0.112267	0.00784615	0.0305067	-0.0213508	0.0717777	0.0597847	-0.00461004
ENSG00000014641	MDH1	Donor 1	siClock	16	-0.00368761	0.0405255	-0.105887	0.0198608	0.0186158	0.0112432	0.0214237	0.0668913	-0.000652741	0.108469	0.171413	-0.096473	-0.0308562	-0.0858922	-0.0140678	-0.0122105	0.0493037	0.0145785	0.080886	-0.0524268	0.0564822	-0.0511262	-0.0223439	-0.458127	0.0108288	0.16735
ENSG00000014641	MDH1	Donor 1	siCtrl	16	-0.0144957	-0.0532011	-0.670361	-0.00838589	0.0242143	0.0949084	0.19899	0.103828	-0.0110803	-0.0410381	0.113103	0.0620339	0.00549299	-0.039941	-0.0758559	0.0825468	-0.09652	0.0632971	-0.0472347	-0.0762528	-0.0648322	0.0931261	0.0642349	0.0252714	-0.0902468	-0.0184889
ENSG00000014641	MDH1	Donor 2	siClock	16	0.00331786	-0.0352464	-0.143119	0.128419	0.0218181	0.0857755	-0.0195594	0.0519316	-0.0737642	0.0109507	0.044039	0.0447847	-0.0245409	0.12807	-0.413652	-0.0337043	0.0818977	-0.00659333	0.0821101	0.11081	0.0766506	-0.0880455	-0.0957767	0.0939123	-0.00844468	0.0642236
ENSG00000014641	MDH1	Donor 2	siCtrl	16	0.0114586	0.0552553	-0.0092256	0.203418	0.0103978	0.0448502	0.00963864	0.0137927	0.00752245	0.0660525	0.037718	-0.575435	0.129455	-0.0208192	-0.00138044	0.0676933	0.0575967	0.153105	-0.0414338	0.058749	-0.061473	-0.0125667	-0.0636299	0.0508035	0.0542536	0.0521278
ENSG00000014824	SLC30A9	Donor 1	siClock	16	-0.00466732	0.131551	0.0696949	0.0201299	0.0476552	0.0435781	0.0111206	-0.0502432	-0.00527969	0.115772	-0.0475986	-0.0776863	0.00330229	0.0591391	-0.0456487	0.0314913	0.0381523	-0.0120741	0.106189	-0.0536408	0.0494736	0.00632897	-0.0676829	-0.518621	-0.0231901	0.0514042
ENSG00000014824	SLC30A9	Donor 1	siCtrl	16	-0.00601099	0.0747465	-0.490633	0.0329399	0.139283	0.104914	-0.0955278	0.10667	0.0523954	-0.0735026	0.086036	0.117579	0.134409	-0.14289	-0.0321434	0.0447604	-0.106739	0.0199147	-0.114343	0.0712328	-0.0590351	0.0301157	0.0179983	-0.0251711	-0.0426999	-0.000585801
ENSG00000014824	SLC30A9	Donor 2	siClock	16	0.00867077	-0.12718	-0.0432506	0.159813	-0.023689	0.126117	0.00619134	0.0565139	0.0245925	0.129451	0.0224838	0.0536022	0.0485032	0.0724345	-0.581304	0.00401167	0.0129959	-0.0562103	0.0792602	-0.0625923	0.0883672	0.1024	0.0638451	0.123951	-0.00545498	-0.0580828
ENSG00000014824	SLC30A9	Donor 2	siCtrl	16	0.0064364	0.0142476	0.0370237	0.058965	0.0614204	0.114275	0.0351337	0.0628036	0.0853614	0.0597098	-0.00618634	-0.513473	0.184701	0.0379586	0.0483041	0.0769052	-0.0331916	-0.0957035	0.00357902	-0.0511711	-0.0617646	0.0439505	0.0208451	-0.00707526	-0.0597021	0.0439941
ENSG00000014914	MTMR11	Donor 1	siClock	16	-0.0254758	-0.0339705	-0.390577	-0.322085	0.0420878	0.277979	-0.0642987	-0.0332625	-0.498625	-0.00234002	-0.37443	0.089341	-0.139978	0.0179942	0.233083	0.0641436	0.142271	0.325086	0.325568	0.20016	-0.326609	0.295723	0.133339	-0.460009	-0.113441	-0.0240433
ENSG00000014914	MTMR11	Donor 1	siCtrl	16	-0.0475615	0.109674	-0.776897	-0.196028	-0.305905	-0.138968	-0.169898	0.12491	-0.276829	-0.142431	-0.302245	-0.141061	0.214245	-0.103497	0.405464	0.298579	0.0916763	0.47189	-0.0652184	0.317164	-0.171962	0.126428	-0.111368	-0.138211	0.00386089	-0.31241
ENSG00000014914	MTMR11	Donor 2	siClock	16	-0.0274446	0.184507	-0.441181	-0.168915	-0.491202	-0.139027	0.336194	-0.111854	-0.0559121	-0.595966	-0.00371656	-0.369004	-0.00908152	0.151555	-0.103578	0.56572	0.153318	0.333523	0.102952	0.401019	-0.0675611	-0.0552167	-0.147477	-0.142192	0.0493514	-0.0623736
ENSG00000014914	MTMR11	Donor 2	siCtrl	16	-0.0112562	0.577614	-0.0792124	-0.247321	-0.61684	-0.546504	-0.0837292	-0.227102	-0.294755	0.123121	-0.264835	-0.392963	0.379683	0.366775	0.175957	0.0359832	0.0644028	0.212316	-0.0200264	0.0861103	-0.108409	-0.0607667	0.0266649	0.291968	0.239616	0.0808458
ENSG00000014919	COX15	Donor 1	siClock	16	-0.0260787	-0.109933	0.0633338	-0.0918566	-0.246549	-0.0363749	-0.0817205	-0.153615	-0.381519	-0.00164968	0.0309509	0.0370953	0.075108	0.0839563	0.178492	0.0632157	0.0646206	0.161974	-0.0331095	0.0491881	0.0214451	0.11413	-0.0062383	-0.343909	-0.0405071	-0.0684935
ENSG00000014919	COX15	Donor 1	siCtrl	16	-0.0359301	-0.171284	-0.236211	-0.0735249	-0.195137	-0.0210784	-0.282663	-0.165295	-0.15201	-0.163653	0.0534727	0.0892815	0.123108	0.0846551	0.0451646	0.273284	0.0604688	0.178484	-0.0219983	0.0654231	-0.0972971	0.0103336	-0.022711	-0.0997081	-0.154017	-0.0253422
ENSG00000014919	COX15	Donor 2	siClock	16	-0.00617471	-0.0133899	-0.0250443	-0.0422619	-0.080431	-0.188552	-0.0581524	-0.0598264	-0.131266	-0.210479	0.114125	0.10524	0.112501	0.0537632	-0.297495	0.0533567	0.0904561	0.108053	0.208851	0.101221	-0.0277601	-0.0522644	-0.0749589	0.00181455	0.13464	0.0234933
ENSG00000014919	COX15	Donor 2	siCtrl	16	-0.0052655	0.182669	0.129839	0.0350687	-0.128847	-0.243297	-0.14745	-0.119781	0.0997377	-0.202393	-0.0997811	-0.439658	0.226528	0.184481	0.146718	0.0775889	0.0222847	0.106385	0.114447	0.12387	-0.00419752	-0.187331	-0.0652965	-0.0257273	0.0522952	0.0302108
ENSG00000015153	YAF2	Donor 1	siClock	16	-0.0110244	0.226728	-0.14974	-0.0831587	-0.0720221	0.000215652	-0.0463935	-0.186893	0.182341	0.223372	0.00636625	-0.0628798	-0.074879	-0.0461719	-0.0663856	0.0475129	0.0334454	0.0628937	0.110547	0.197442	0.111115	-0.0188203	-0.0626448	-0.738827	-0.018532	0.149759
ENSG00000015153	YAF2	Donor 1	siCtrl	16	-0.011456	-0.0158831	-0.814506	-0.00341861	0.176505	0.167102	-0.125625	0.00439609	-0.0402843	0.0107893	0.246872	0.130808	0.0329768	-0.0711957	-0.277979	0.0291928	0.0188626	-0.0542489	0.0095271	0.111046	-0.0246992	0.0857134	0.147332	0.0147898	0.00121061	-0.0456852
ENSG00000015153	YAF2	Donor 2	siClock	16	0.0215171	-0.0451156	-0.151869	0.14496	0.0770536	0.219786	0.161018	0.0321782	0.0540692	0.119911	-0.031094	0.0437202	-0.0784094	0.0332044	-0.533477	-0.111545	0.0621567	-0.0536034	0.0201221	0.0466207	0.0334539	0.158448	0.246626	-0.0834644	0.120858	0.0523188
ENSG00000015153	YAF2	Donor 2	siCtrl	16	0.0308924	0.208026	0.0808889	0.179303	-0.0442099	0.226533	0.0732669	0.221813	0.0127873	0.0217133	-0.258342	-0.619742	0.220666	-0.0215941	-0.00770392	0.274597	0.111303	-0.483693	0.00554312	0.0944877	0.0670474	-0.0334675	0.0501462	0.148884	0.000160661	0.243896
ENSG00000015171	ZMYND11	Donor 1	siClock	16	-0.00649415	0.102759	0.0622512	0.0483989	-0.223755	-0.0404472	-0.118319	-0.0545767	-0.0522727	-0.007789	-0.0197596	0.0368933	-0.0218023	-0.0568697	0.00799178	0.160204	0.179192	-0.00479668	0.0508548	0.0586288	-0.0466415	0.0335964	-0.0563992	-0.298406	0.0688063	0.0299057
ENSG00000015171	ZMYND11	Donor 1	siCtrl	16	-0.0185105	0.122525	-0.315272	-0.106922	-0.101811	-0.179946	-0.230908	0.0137037	-0.0833454	-0.0774631	0.137646	0.15278	0.128926	0.0412558	0.0151056	-0.00716277	0.0128588	0.0703344	-0.0927854	0.0433462	-0.124008	0.0933751	0.0572588	0.0670974	-0.0641949	-0.0351556
ENSG00000015171	ZMYND11	Donor 2	siClock	16	0.00613506	0.0705386	0.0590503	0.0576031	-0.022103	-0.0286723	-0.0564126	-0.0503272	-0.0370374	0.118461	-0.115008	0.0561944	-0.0477942	0.0121112	-0.309478	0.091447	0.0820768	0.0134948	0.0727828	0.193855	0.0728482	-0.0509843	-0.0819563	0.0923326	-0.00492428	-0.0347216
ENSG00000015171	ZMYND11	Donor 2	siCtrl	16	-0.00183665	0.20018	0.0447033	-0.0236334	-0.0440209	-0.0455862	-0.100446	-0.155236	-0.0166425	0.0437784	-0.0201915	-0.34969	0.125845	0.133872	0.152807	0.0746415	0.0642171	-0.0755143	0.0129829	0.0387314	-0.0829808	-0.0572986	-0.0151625	0.0485164	-0.0985664	0.0987782
ENSG00000015475	BID	Donor 1	siClock	16	0.00550811	0.0891161	0.0815205	0.111861	0.0756189	-0.105866	-0.0983485	-0.0556518	0.0882679	0.0573309	-0.0883467	-0.0310906	0.0897769	0.0218553	0.0485758	0.076204	-0.0989332	-0.0932796	0.046936	-0.0154842	-0.00697055	-0.112585	-0.0188127	-0.261053	0.121559	0.215502
ENSG00000015475	BID	Donor 1	siCtrl	16	0.00856484	-0.0462857	-0.173375	0.147114	0.139796	-0.164421	-0.0731557	0.166174	0.0685939	0.0237063	0.0239335	0.0375558	-0.0682036	-0.0753503	-0.0178617	0.00143186	-0.0706001	-0.0831716	0.0688149	0.0347793	-0.000381742	-0.0395751	0.0899501	-0.037822	0.0683044	0.194171
ENSG00000015475	BID	Donor 2	siClock	16	0.00894453	0.138971	-0.0236695	0.0187204	-0.13613	0.00683625	0.0745547	0.0836055	-0.0861662	-0.0387338	0.0415248	0.00768215	0.113599	-0.0160739	-0.150786	-0.0212951	0.0602065	-0.030343	0.0360023	-0.11904	0.0253337	-0.107384	0.112516	0.0882575	0.0503034	0.095121
ENSG00000015475	BID	Donor 2	siCtrl	16	0.00535161	-0.0595871	0.0189641	0.28602	-0.0770677	-0.0996657	-0.0322941	0.0609979	0.0149201	0.10627	0.0968651	-0.176005	0.11594	0.000944722	-0.0756094	-0.183229	0.0475163	0.0646322	-0.00977081	-0.0299503	-0.0356279	-0.067455	0.147596	0.0368612	-0.0526671	0.0351916
ENSG00000015479	MATR3	Donor 1	siClock	16	-0.0060429	0.104044	0.0432867	0.0690834	0.00221502	0.00817478	-0.0974745	-0.122435	-0.091701	-0.0175024	0.0447786	-0.056559	-0.0117225	0.0176687	-0.00728815	0.133586	0.105573	0.0252626	0.0962451	-0.0215882	0.0104295	0.0664854	-0.0227867	-0.53467	0.0334733	0.0723491
ENSG00000015479	MATR3	Donor 1	siCtrl	16	-0.0154046	0.0233716	-0.624447	0.100453	0.0828498	0.0167641	-0.138634	-0.0307214	-0.0466138	-0.076284	0.0254113	0.0804745	0.0393865	0.0401547	0.00683504	0.102589	0.00030101	0.0330037	-0.0767957	0.0349097	-0.0628521	0.047589	0.0356169	0.0342246	0.0222975	-0.0549985
ENSG00000015479	MATR3	Donor 2	siClock	16	0.0154952	0.118178	0.102319	0.207077	-0.00559655	0.046842	-0.0630485	-0.0991284	-0.0598934	0.0299366	-0.0500741	-0.0494491	-0.0107891	0.104409	-0.497591	0.0827027	0.162643	0.0450986	0.118184	0.0368203	0.051181	0.0188244	0.0365448	0.0576063	-0.0538239	0.0584066
ENSG00000015479	MATR3	Donor 2	siCtrl	16	0.0100771	0.191926	0.194171	0.166111	0.141649	0.0335619	-0.0854181	-0.0933668	-0.127657	-0.0903641	-0.0323571	-0.57821	0.138927	0.122676	0.158015	0.102331	0.0770662	0.111505	0.0215051	-0.028725	-0.0743205	-0.0263084	-0.0292177	-0.00323349	-0.0890224	0.0506817
ENSG00000015532	XYLT2	Donor 1	siClock	16	0.00105391	-0.080297	-0.315756	-0.371272	0.0949505	0.2574	0.317413	0.398206	0.220289	0.192645	-0.028479	-0.163091	-0.109544	-0.0706383	-0.00661339	-0.17246	-0.175623	-0.00962329	-0.139793	0.100192	0.110507	-0.0504815	-0.115563	0.235832	0.0475938	-0.139445
ENSG00000015532	XYLT2	Donor 1	siCtrl	16	0.0198029	0.139308	0.176706	-0.448854	0.00283119	0.284849	0.592127	0.222805	0.180611	0.270092	-0.334261	-0.172006	-0.400685	-0.128455	0.107825	0.0583412	-0.064394	-0.0108136	-0.00311995	0.0549753	0.011623	0.0351327	-0.111793	-0.0427914	0.000228421	0.0747921
ENSG00000015532	XYLT2	Donor 2	siClock	16	-0.0288397	-0.346876	-0.545482	-0.659527	0.00434201	0.411604	0.314046	0.389077	0.137206	0.131974	0.0234727	-0.0536335	-0.147986	-0.214377	0.280266	-0.173863	-0.0100137	0.0859579	0.142938	-0.0772635	-0.0750453	-0.158477	-0.0876278	0.0649762	0.0170203	-0.173703
ENSG00000015532	XYLT2	Donor 2	siCtrl	16	-0.0344227	-0.424365	-0.612189	-0.545834	-0.0402699	0.0877513	0.395582	0.316606	0.253539	0.213861	-0.0636344	0.464307	-0.177566	-0.171358	-0.0876775	-0.266194	-0.0638226	0.0105428	0.117186	0.102989	0.0620549	-0.0872348	-0.2617	0.158672	0.000782684	-0.242596
ENSG00000015676	NUDCD3	Donor 1	siClock	16	0.00386469	0.0254303	-0.0116386	0.000246476	0.00738696	0.00975811	-0.0358753	0.00228887	0.00769729	-0.0485209	-0.118957	0.0296415	-0.0395565	0.0421163	0.0476043	0.0217285	-0.005004	0.0180791	-0.0334134	-0.0110229	0.0103153	-0.035429	0.0463386	0.102575	0.0226129	0.0422155
ENSG00000015676	NUDCD3	Donor 1	siCtrl	16	0.011874	0.20505	-0.0127376	-0.0293108	0.0181813	0.124048	0.0621667	-0.16494	0.0693151	-0.111444	-0.119844	-0.132092	0.036848	-0.0204614	0.0423871	0.0934416	-0.00935686	0.0026416	0.0183719	0.0401184	0.0402243	0.0622821	-0.0322477	-0.0459156	0.0703081	0.0898154
ENSG00000015676	NUDCD3	Donor 2	siClock	16	0.00179577	0.0512566	-0.114718	-0.0755327	-0.0517505	0.0895969	0.125368	0.0601419	-0.0112891	-0.0771561	-0.0512724	-0.0609836	-0.0706898	0.0133994	0.0794811	-0.0405186	0.054692	0.0602119	0.00417515	-0.0433138	0.0694033	-0.0431554	-0.0373196	-0.0157137	0.0363949	0.0941864
ENSG00000015676	NUDCD3	Donor 2	siCtrl	16	0.00799311	0.0278268	0.000720251	0.0118213	-0.0708709	0.0869206	0.124088	-0.0157191	-0.0735249	8.47106e-05	-0.0265817	-0.0182195	-0.187474	-0.0501841	0.00469616	0.0550718	-0.000810258	0.0748719	0.102458	2.46051e-05	0.0488789	0.078643	-0.0568299	0.0294782	0.0352679	0.0191896
ENSG00000016864	GLT8D1	Donor 1	siClock	16	-0.00412618	0.235091	-0.0805291	-0.247897	-0.191713	-0.0333454	0.0647729	0.203424	-0.00443959	0.122669	0.0083797	-0.0658954	-0.0297237	-0.128885	0.00102588	-0.0385082	0.119957	0.065099	0.117878	0.0844502	-0.116856	0.0339382	0.0059593	-0.359579	0.0742721	0.0573007
ENSG00000016864	GLT8D1	Donor 1	siCtrl	16	-0.0170283	0.233757	-0.395006	-0.308295	-0.257116	0.0178891	0.12754	0.198889	0.0581377	0.0594451	-0.039824	0.0280215	-0.102741	-0.0640632	0.142933	0.0297545	0.0289222	0.0957769	-0.0337062	-0.0694681	-0.0349736	0.0776638	-0.00823455	-0.0328819	-0.0628715	-0.115257
ENSG00000016864	GLT8D1	Donor 2	siClock	16	0.00331704	-0.06086	-0.206405	-0.150965	-0.04927	0.0738895	0.221732	0.138324	0.149509	0.130325	0.00604082	-0.137279	0.00320681	-0.031016	-0.309195	0.00180456	0.0670337	0.0260575	-0.0146949	-0.0301062	0.0741502	0.0210676	-0.0164047	0.0330271	0.0624069	0.0805476
ENSG00000016864	GLT8D1	Donor 2	siCtrl	16	-0.00406224	0.0164767	-0.119506	-0.135315	-0.118857	0.108518	0.133966	0.162363	0.0260329	0.213349	-0.0379018	-0.407674	-0.0571058	0.0452395	0.00812574	0.0500698	-0.00458644	0.219561	-0.0697082	0.0524595	-0.107182	-0.022328	-0.060224	0.0128801	-0.0105064	0.000298332
ENSG00000017260	ATP2C1	Donor 1	siClock	16	-0.00526242	0.0879761	0.00620056	0.0300697	-0.0155434	0.019866	0.00675839	-0.0563765	-0.0400289	-0.0752302	-0.0236665	0.0231948	0.048137	-0.0485174	0.0787026	0.142223	0.00206325	-0.0314566	0.0423885	-0.0015403	-0.00275203	0.0652733	-0.0487912	-0.437878	0.0120431	0.0853246
ENSG00000017260	ATP2C1	Donor 1	siCtrl	16	-0.0140915	0.0889958	-0.518473	0.0108641	0.0597156	0.0356624	-0.0856984	0.0586947	-0.0597134	-0.0208872	0.0519594	0.0294136	0.0641624	0.0677675	0.0438539	-0.00999668	-0.0440924	0.00286255	0.0371932	-0.0549074	-0.0870399	0.0273332	-0.021785	-0.0259208	-0.028954	0.0267023
ENSG00000017260	ATP2C1	Donor 2	siClock	16	0.0220517	0.0855463	-0.0122364	0.180421	0.104923	0.162635	0.10088	-0.0188202	0.00513697	0.0252478	-0.0309694	-0.095417	-0.0611357	-0.0135088	-0.397464	0.0606621	0.0500928	0.0404505	0.052412	0.080695	0.10455	0.00646759	-0.0139762	0.0716958	-0.0601661	0.123169
ENSG00000017260	ATP2C1	Donor 2	siCtrl	16	0.0134411	0.108165	0.0882199	0.106386	0.11244	0.138989	0.0547226	0.0897786	-0.130896	0.00506457	0.0166619	-0.493674	-0.00987711	-0.0431253	0.0908447	0.145519	0.0375139	0.0817356	0.0950564	0.0446447	-0.104376	-0.0607152	-0.0419465	-0.0535564	-0.0506421	0.109094
ENSG00000017427	IGF1	Donor 1	siClock	15	0.023009	-0.234877	-0.108418	0.369573	0.654489	0.844799	0.192533	0.234973	0.139622	0.227491	0.212047	0.0869876	-0.476964	-0.566346	0.0742719	0.312903	-0.282903	-0.247371	0.0503024	-0.316627	0.103926	0.373855	-0.0746873	-0.835959	-0.156901	-0.00149424
ENSG00000017427	IGF1	Donor 1	siCtrl	15	-0.0265957	-0.629545	-0.974655	0.631979	1.08049	1.12205	0.220457	-0.581563	-0.18378	-0.022367	0.746743	0.103866	-0.296315	0.188171	-0.360019	0.0230443	0.149159	-0.00668409	-0.691359	-0.00853691	0.312174	-0.468865	-0.0345561	-0.166183	-0.523262	-0.295338
ENSG00000017427	IGF1	Donor 2	siClock	15	0.00476247	-1.27726	-0.510577	0.0731409	0.646744	0.849978	0.685405	0.105245	0.366578	0.490299	-0.0990384	0.410585	0.0975667	-0.201951	-0.648944	-0.423697	-0.679053	-0.502723	-0.0366199	-0.0306674	0.75204	0.411448	0.0933558	-0.0865816	-0.00488673	-0.361327
ENSG00000017427	IGF1	Donor 2	siCtrl	15	0.0128949	-0.939546	-0.685049	0.118199	1.27163	1.1497	0.622528	0.648564	0.295492	-0.574501	0.0229487	-0.599645	0.0288616	-0.688344	0.114035	0.367348	-0.0200326	-0.364127	0.120924	-0.0647416	0.476775	-0.16561	-0.284941	-0.217737	-0.187929	-0.122429
ENSG00000017483	SLC38A5	Donor 1	siClock	2	-0.0446281	-0.407068	-0.292336	-0.00116308	0.00194331	0.177788	0.184271	0.307331	0.474057	0.481054	0.566454	0.411432	0.342029	0.11029	-0.411242	-0.652086	-0.12862	-0.441133	-0.192336	-0.195857	-0.0325247	-0.503878	-0.30488	-0.0676624	-0.185171	-0.356394
ENSG00000017483	SLC38A5	Donor 1	siCtrl	2	-0.0573637	-0.0849181	0.0486231	-0.41274	-0.119817	0.24599	0.496657	0.456594	0.440281	0.42944	0.0576596	0.34481	0.392073	0.159285	-0.00122897	-0.019677	-0.700257	-0.214052	-0.288873	-0.401196	-0.21243	-0.32705	-0.564811	-0.311068	-0.528296	-0.319093
ENSG00000017483	SLC38A5	Donor 2	siClock	2	-0.122894	-0.940222	-0.989791	-0.489372	-0.157606	0.217642	0.434919	0.70813	0.465199	0.374752	0.270295	0.183099	-0.135345	-0.0306967	-0.073882	-0.0241961	0.17948	0.260355	0.0262463	0.0933289	-0.422534	-0.568761	-0.62966	-0.7407	-0.485471	-0.597562
ENSG00000017483	SLC38A5	Donor 2	siCtrl	2	-0.135944	-1.3944	-1.27087	-0.593025	-0.157918	0.0830824	0.510942	0.665788	0.416687	0.450897	0.29789	0.427047	0.146564	0.194745	-0.244791	0.10547	-0.0471288	-0.0522492	-0.245504	0.119673	-0.772638	-0.551304	-0.50812	-0.399711	-0.0804378	-0.499292
ENSG00000017797	RALBP1	Donor 1	siClock	16	-0.00714938	-0.0364342	0.00603958	-0.102141	0.00612789	0.0280398	0.0182695	-0.0173725	0.0332398	-0.000224417	0.00788163	-0.0803443	-0.0821714	-0.0128473	0.0650964	0.0897083	0.0891081	-0.0374568	0.0742319	0.0226258	-0.00968004	-0.00849864	-0.0661267	-0.182389	-0.00449546	0.0210785
ENSG00000017797	RALBP1	Donor 1	siCtrl	16	-0.00976731	0.0921914	-0.335072	-0.150203	-0.0366383	0.018907	-0.0230786	0.0324561	-0.00453155	0.0560177	0.0664517	0.0779669	-0.105533	-0.00161922	-0.0295635	0.0403866	0.0609902	0.0332648	0.0217442	-0.0309427	-0.0879854	0.0516791	-0.00393067	-0.00641175	-0.028809	0.0480809
ENSG00000017797	RALBP1	Donor 2	siClock	16	0.0021564	0.0189352	-0.0537132	-0.0362356	-0.103439	0.0568403	0.0474901	0.116589	-0.000604389	0.102215	-0.0758146	-0.0724634	-0.127653	0.0240037	-0.108628	-0.0452602	0.0979125	0.0554119	0.103219	0.0570765	-0.00883422	-0.0590354	0.0449131	0.0366592	-0.0485943	0.0329195
ENSG00000017797	RALBP1	Donor 2	siCtrl	16	-0.00274301	0.152637	0.000892403	-0.0907998	-0.0863836	-0.0460853	-0.0061971	-0.00103704	0.000170788	0.0636717	0.00390444	-0.23212	-0.000719586	0.0532079	0.0791953	0.0662241	0.025252	0.0914355	-0.0389447	0.0140013	-0.0652005	-0.0254481	-0.0167834	0.0113238	-0.054888	0.0341158
ENSG00000018189	RUFY3	Donor 1	siClock	16	-0.0291056	0.0578431	-0.227317	-0.265684	-0.471936	-0.088981	-0.217859	0.00622128	-0.230565	-0.0883163	-0.0397552	0.141208	0.0688392	0.0602323	0.146486	0.297212	0.0277583	0.0938079	-0.0916838	0.0422689	-0.127802	0.192215	0.0755589	-0.149828	0.0908037	-0.0283665
ENSG00000018189	RUFY3	Donor 1	siCtrl	16	-0.031623	-0.174369	-0.394157	-0.194936	-0.295998	-0.0595189	-0.257484	0.0549013	-0.0734214	-0.232533	-0.000656838	-0.074123	0.130566	0.0269612	0.109273	0.170707	0.053314	0.20655	-0.0284844	0.0528445	0.0469896	0.168219	0.20493	-0.0320936	-0.0179335	-0.180124
ENSG00000018189	RUFY3	Donor 2	siClock	16	0.0107219	0.321327	0.126254	-0.136676	-0.231858	-0.315377	-0.0309537	-0.248317	-0.00133469	-0.044603	0.00491966	0.0426075	0.197226	0.0177156	-0.29221	0.17649	-0.000690412	0.0283014	-0.0469038	0.164219	-0.00836731	0.0976149	-0.024937	0.207192	0.123932	0.14248
ENSG00000018189	RUFY3	Donor 2	siCtrl	16	-0.0114075	0.410278	0.11663	-0.204667	-0.273919	-0.459851	-0.238962	-0.100677	-0.210417	-0.099611	0.053428	-0.231573	0.252192	0.19151	0.213935	0.0505787	0.0394894	0.10624	-0.024358	-0.0289919	0.0727211	-0.0276023	0.00506437	0.0526872	0.0159426	0.0347438
ENSG00000018408	WWTR1	Donor 1	siClock	16	0.01309	0.13808	0.0440538	0.153034	0.00066776	0.0971007	0.0145126	0.083666	0.0407972	0.0619643	0.0265277	-0.0739987	-0.107089	-0.0972914	-0.0767469	0.0419421	0.0137047	0.0659307	0.027588	-0.0407795	-0.00350569	0.0672256	-0.025286	-0.282139	0.0505799	0.106713
ENSG00000018408	WWTR1	Donor 1	siCtrl	16	0.00247142	0.0905893	-0.275367	0.0443758	0.149197	0.00770552	-0.120019	0.19031	-0.0170012	0.0410959	0.068156	-0.0113188	-0.0297605	-0.0380394	-0.0886438	-0.016696	-0.0228091	-0.0811946	0.0406421	0.055138	0.00675622	0.0975998	0.052895	-0.017921	-0.0699683	0.00606386
ENSG00000018408	WWTR1	Donor 2	siClock	16	0.0402602	0.167064	0.0598709	0.173096	0.0333198	0.082876	-0.0465467	0.0119146	0.0758564	0.251625	0.0817484	0.0730604	0.0419891	0.109005	-0.449402	-0.228429	-0.124771	-0.235415	-0.173712	-0.253356	0.205218	0.184166	0.279895	0.305702	0.199778	0.181954
ENSG00000018408	WWTR1	Donor 2	siCtrl	16	0.0173475	0.218827	0.115767	-0.0445212	0.047058	0.0292765	-0.000656432	0.0850424	0.161445	0.170602	0.0870372	-0.28657	0.0316629	-0.0737782	-0.0487143	-0.0621724	-0.0223083	-0.135786	0.000311576	0.0236907	0.0361426	0.0570828	-0.00195804	0.0261541	-0.0747913	0.0948464
ENSG00000018510	AGPS	Donor 1	siClock	16	0.00478884	0.00847795	0.0867759	0.114409	-0.109977	0.17328	0.0680705	0.0951432	-0.00841686	0.042894	0.0964633	-0.0274028	-0.0741874	-0.0482366	-0.135817	0.0253319	0.0766217	-0.0463166	0.0534997	-0.0193672	-0.101879	0.119455	0.0393018	-0.44289	0.00415141	0.130335
ENSG00000018510	AGPS	Donor 1	siCtrl	16	6.99004e-05	0.042852	-0.470679	0.0546304	0.164375	0.236781	-0.068911	0.204781	-0.0317612	0.0453714	0.045168	0.105937	0.13083	-0.0908944	-0.0567624	-0.16055	-0.0430357	-0.0939958	-0.104325	-0.00674353	-0.0436665	0.0853918	0.14738	0.0513466	-0.122238	-0.0195338
ENSG00000018510	AGPS	Donor 2	siClock	16	0.0263597	-0.0937096	-0.120991	0.236866	0.174039	0.34245	0.210577	0.0828128	0.0348606	0.0376413	-0.0648201	0.0152483	-0.0193294	0.204649	-0.5693	-0.0968974	0.0102434	-0.195687	-0.154937	-0.143192	0.160597	0.17953	0.185957	0.106449	0.0869707	0.048966
ENSG00000018510	AGPS	Donor 2	siCtrl	16	0.0138994	0.100774	-0.0385287	-0.0748178	0.150447	0.384453	0.230704	0.180406	0.20565	-0.0343216	-0.140985	-0.630356	0.0862643	0.0194333	0.0245286	0.0778608	0.057734	-0.0861754	-0.0561695	0.0385084	-0.0982893	0.0123863	0.0080946	0.000616847	-0.08649	0.0157572
ENSG00000018610	CXorf56	Donor 1	siClock	16	0.0112441	-0.00893026	-0.017689	0.00869137	0.0249314	-0.113239	-0.0669466	-0.0191832	0.0363294	0.0126156	0.149622	0.00884405	0.140779	-0.0910058	-0.135032	-0.0662464	-0.214315	-0.0113869	-0.0206225	0.149799	0.0786841	0.122339	0.234932	-0.203731	0.148952	0.132912
ENSG00000018610	CXorf56	Donor 1	siCtrl	16	0.00198481	-0.0364525	-0.228245	-0.0793822	0.317613	-0.0304417	0.00636668	-0.00453315	-0.0901317	0.0277778	-0.00520279	-0.133917	0.125168	-0.172065	0.0838136	0.0580968	0.0687315	0.168058	-0.0608738	-0.132818	-0.0155911	-0.0220909	0.0342756	0.0240671	0.0965399	0.0508579
ENSG00000018610	CXorf56	Donor 2	siClock	16	0.00893539	0.0474116	0.0960007	0.061402	-0.135893	0.00600111	0.0850327	0.105311	-0.163491	-0.201804	0.0551393	-0.09784	0.11011	-0.0039499	-0.185817	0.287506	-0.067665	0.0457519	0.017584	-0.146704	0.0268019	0.0977017	0.0635362	0.0310121	-0.023365	0.113611
ENSG00000018610	CXorf56	Donor 2	siCtrl	16	-0.0024628	0.155844	-0.00745548	0.104342	-0.0547806	-0.0200772	-0.165974	0.0494441	-0.272031	-0.00781603	0.212409	-0.0873968	-0.0148306	0.0295666	0.024821	0.0495196	0.0751366	0.106573	-0.093461	0.0744259	-0.0918783	-0.0403073	-0.0454694	-0.0641652	0.164042	-0.14205
ENSG00000018625	ATP1A2	Donor 1	siClock	16	-0.0230367	-0.161489	-0.322515	-0.160048	-0.303615	-0.206101	-0.178716	0.076626	-0.0112181	-0.0248817	-0.135398	0.129583	-0.0480879	-0.00118242	0.146178	0.16002	0.0978829	0.107501	-0.00701219	-0.00261304	-0.0431722	-0.0126519	-0.0390692	0.30913	0.058863	-0.00393013
ENSG00000018625	ATP1A2	Donor 1	siCtrl	16	-0.0160297	-0.219471	-0.0821265	-0.0596856	-0.238634	-0.261425	-0.367824	-0.230083	0.194013	-0.0697172	0.167131	-0.156197	0.103978	0.0710913	-0.00450601	0.0291082	0.0495212	0.0257142	0.113605	0.0514093	0.136759	0.0216716	0.113828	0.0996262	0.0859794	0.0254917
ENSG00000018625	ATP1A2	Donor 2	siClock	16	-0.011954	0.191902	0.0169193	-0.0603696	-0.119382	-0.180032	-0.0803685	-0.312031	-0.0944997	-0.159131	0.00209456	-0.0285319	-0.0080684	-0.00243711	0.363481	0.0569249	0.0129447	0.184101	0.0760537	0.15336	-0.0130817	-0.11557	-0.165975	-0.0320184	0.0679162	-0.0530507
ENSG00000018625	ATP1A2	Donor 2	siCtrl	16	-0.0152625	0.0798993	0.0398474	-0.00503443	-0.120653	-0.277602	-0.214372	-0.230546	-0.25416	-0.143156	0.0429814	0.333381	0.0370075	0.00830379	0.101465	0.062882	0.0997215	0.041643	0.0894357	-0.0126462	0.0311264	0.0713702	-0.0807176	-0.00408535	-0.0199865	-0.05767
ENSG00000018699	TTC27	Donor 1	siClock	16	0.000520273	0.194183	-0.0156136	0.157893	0.0293726	0.133983	-0.122785	-0.111776	-0.102974	0.00112048	0.0751199	-0.0420432	-0.0231554	-0.170156	0.074406	0.34827	0.0931408	-0.0837453	-0.0275336	-0.0282883	-0.0353166	-0.0603445	0.100088	-0.263541	-0.0174673	-0.0898306
ENSG00000018699	TTC27	Donor 1	siCtrl	16	-0.00769426	0.0934192	-0.408166	0.198213	0.126038	-0.0250021	-0.201695	0.102535	0.0171981	-0.0156083	-0.111091	0.239277	-0.0628938	-0.0713313	0.0474319	0.103543	0.0257511	-0.0515842	0.0047647	0.00901287	-0.0716827	-0.0180795	0.0420832	-0.049497	-0.0641608	-0.0508316
ENSG00000018699	TTC27	Donor 2	siClock	16	0.00780152	0.181868	0.0377696	0.234165	-0.018264	0.0526505	-0.244615	-0.00749991	-0.136358	0.151291	-0.264268	0.0646332	0.0895238	0.163156	-0.256243	-0.0100088	0.134984	-0.112248	0.0474694	-0.0743164	0.239387	0.0231187	-0.0914537	0.00204182	-0.0924847	0.0807393
ENSG00000018699	TTC27	Donor 2	siCtrl	16	0.000464883	0.161092	0.222888	0.321058	-0.0332615	0.0628667	-0.055771	-0.0474096	-0.242829	0.057142	-0.0328607	-0.537296	0.0991144	0.122643	0.209922	0.0533546	0.0578251	0.257058	0.0177638	-0.0851731	-0.10801	-0.00973717	-0.147698	-0.0426248	-0.287826	-0.000609225
ENSG00000018869	ZNF582	Donor 1	siClock	16	-0.037775	-0.0656226	-0.602658	-0.0985429	-0.0352159	0.0964026	-0.223807	0.400477	-0.204764	-0.0888171	0.212349	-0.301517	0.068683	0.0537532	0.221003	0.106947	0.10804	-0.0378655	0.052699	0.179739	-0.0677089	0.151666	-0.372026	-0.498691	-0.184655	0.185757
ENSG00000018869	ZNF582	Donor 1	siCtrl	16	-0.0134716	0.209776	-0.760107	0.242573	0.352697	-0.190129	-0.620398	-0.108459	0.287878	0.1629	-0.671341	0.196869	0.252061	0.149947	-0.23237	0.195983	-0.111037	0.0243999	0.132377	-0.120368	0.168907	0.102561	0.0959857	0.349971	-0.339667	-0.1078
ENSG00000018869	ZNF582	Donor 2	siClock	16	0.0231281	0.567805	-0.327442	0.446485	-0.508728	0.143398	-0.057461	-0.0776337	0.0272382	-0.0532916	0.0414143	0.0526328	-0.105537	-0.134304	-0.186818	0.194892	0.0452644	0.150926	-0.192772	-0.0841484	0.18031	0.273872	-0.251095	0.468	-0.146721	0.111915
ENSG00000018869	ZNF582	Donor 2	siCtrl	16	0.0090186	0.191465	0.254762	0.16917	0.115796	-0.00240627	-0.221289	0.129576	-0.551085	-0.406852	-0.0638202	-0.262901	0.0480359	0.320016	0.378815	-0.287139	0.174142	0.165439	0.188873	-0.24992	-0.0143381	0.0976665	-0.0732963	0.0362533	0.0580411	0.0304603
ENSG00000019144	PHLDB1	Donor 1	siClock	16	0.0155191	-0.306588	-0.0062466	0.388999	0.319715	0.278849	0.00975688	0.0894765	-0.0482505	0.114547	-0.31164	-0.0504263	-0.14513	0.0160703	0.0745685	-0.05988	-0.0822418	0.0441385	-0.0615107	0.00992823	-0.0614997	0.012459	-0.024616	0.359044	0.00550117	-0.177047
ENSG00000019144	PHLDB1	Donor 1	siCtrl	16	0.0207271	-0.254916	0.522038	0.427694	0.21784	0.0980614	0.0411901	0.00259902	0.11346	0.00903626	-0.259303	-0.312033	-0.0715768	0.0446591	0.133498	-0.0217562	-0.0356283	-0.00532393	-0.0790069	-0.0259195	0.161512	-0.0592551	0.0970215	-0.0749152	-0.0432068	-0.107591
ENSG00000019144	PHLDB1	Donor 2	siClock	16	0.0213504	0.0814193	0.221408	0.389527	0.379459	0.157237	0.0635148	-0.132285	-0.047854	-0.255475	-0.0927555	-0.176664	0.0411576	-0.0719066	0.39142	-0.0530543	-0.0994238	0.0742564	-0.149336	-0.0555086	-0.0257524	0.00574479	-0.0337304	0.110022	-0.0288551	-0.158804
ENSG00000019144	PHLDB1	Donor 2	siCtrl	16	0.0121341	-0.0400189	0.134203	0.356431	0.339894	0.118978	0.0609979	-0.122007	-0.167879	-0.10044	-0.153642	0.276041	-0.11719	-0.00265803	-0.0450751	-0.0171953	-0.0218289	0.0728398	-0.0969558	-0.0476745	0.114762	-0.00171248	0.0375615	0.0633406	-0.132308	-0.20511
ENSG00000019549	SNAI2	Donor 1	siClock	16	-0.051905	0.371001	-0.319362	-1.04344	-0.349494	-0.296862	-0.0432347	-0.0649781	0.0978927	0.258655	0.0275398	0.00309665	-0.0115083	-0.0626837	0.156334	0.148961	0.271148	0.166197	0.0300171	0.192475	-0.135432	0.0455579	-0.120221	-0.477318	-0.0544761	-0.0874874
ENSG00000019549	SNAI2	Donor 1	siCtrl	16	-0.053357	0.136479	-0.670035	-0.554937	-0.310968	-0.125874	-0.00509857	0.00407606	0.109787	0.158405	0.128842	-0.0752517	-0.0855437	-0.22084	0.312346	0.239463	0.316822	0.318692	-0.0680077	0.0219017	-0.314916	-0.0406189	-0.0939021	-0.158141	-0.163983	-0.192621
ENSG00000019549	SNAI2	Donor 2	siClock	16	0.0215655	-0.00125389	0.951945	-0.298166	0.0388249	-0.0816158	-0.116732	-0.0662425	-0.039066	-0.0152305	-0.149387	-0.279934	-0.114552	0.143486	-0.232225	0.0888675	0.360473	0.085801	0.00317272	0.154788	-0.115275	-0.167024	0.194953	0.174027	-0.0806795	0.100184
ENSG00000019549	SNAI2	Donor 2	siCtrl	16	0.0456467	0.27461	1.3107	-0.110486	-0.0546125	-0.202455	-0.0344731	-0.102004	-0.424325	-0.184217	-0.0987393	-0.492969	0.0637409	0.0356905	0.0519306	0.176935	0.408211	0.0491679	-0.145465	0.0946336	-0.161187	-0.0805312	0.365264	0.168768	0.100793	0.132186
ENSG00000019991	HGF	Donor 1	siClock	7	-0.00926839	-0.0886772	-0.366325	-0.172217	-0.00556737	0.1465	0.0576423	-0.0695776	-0.313509	-0.214966	-0.105882	-0.117615	-0.0734385	-0.106978	0.0200532	0.313234	0.204025	0.220278	0.215684	0.122223	0.0254029	0.166475	-0.00228585	-0.398227	0.0720804	0.23996
ENSG00000019991	HGF	Donor 1	siCtrl	7	-0.0403608	0.0132368	-0.654294	-0.307016	0.062035	-0.030135	-0.205611	0.205317	-0.426621	-0.350914	-0.217608	-0.110842	-0.105308	-0.0499957	0.399615	0.51496	0.353318	0.364558	-0.13006	0.241656	-0.314148	0.17823	-0.0871549	-0.102578	-0.137622	-0.112038
ENSG00000019991	HGF	Donor 2	siClock	7	-0.0278993	-0.492032	-0.766368	-0.198135	-0.071242	0.439838	0.286419	0.117015	0.0563539	-0.0269472	-0.32935	-0.186115	-0.415142	0.0864739	-0.565569	0.426592	0.34517	0.340933	0.474949	0.397891	-0.0963727	-0.224906	-0.231063	-0.26247	0.142267	0.0543276
ENSG00000019991	HGF	Donor 2	siCtrl	7	-0.0419577	-0.532279	-0.553688	-0.560462	-0.0697284	0.337355	0.289363	0.146681	0.103693	-0.15388	-0.292868	-0.910353	-0.00770802	0.307698	0.339995	0.29868	0.189331	0.105578	-0.0440418	0.329585	-0.132569	-0.0579838	-0.195928	-0.00544559	-0.0306446	0.0506768
ENSG00000019995	ZRANB1	Donor 1	siClock	16	-0.0123407	0.0344415	-0.074559	-0.260828	-0.233851	0.00474371	-0.0186428	-0.0077872	-0.0181716	0.0350035	0.0468431	0.111415	0.0384349	-0.0421455	-0.0887162	0.0702716	0.0888835	0.0405925	0.0876365	-0.070695	-0.00908441	0.0398615	-0.0192052	-0.316772	0.141812	0.112
ENSG00000019995	ZRANB1	Donor 1	siCtrl	16	-0.0241765	0.0750967	-0.719214	-0.229037	-0.120585	-0.0708766	0.00579874	0.00813996	0.0914852	-0.0986928	0.0676082	0.0618357	0.0915608	0.0107075	0.0236256	0.0849831	0.0331933	-0.0360174	-0.0461817	0.0579311	-0.0968926	0.063251	0.0336805	0.113628	0.0275651	-0.0370041
ENSG00000019995	ZRANB1	Donor 2	siClock	16	-0.00599929	0.0762156	-0.0806162	-0.274113	-0.16227	-0.0651977	0.00845612	0.0203042	0.0460067	0.0642986	-0.00473318	0.0692775	-0.0377221	-0.0293734	-0.429398	0.103886	0.163802	0.0720245	0.206828	0.167597	0.0126445	-0.0349205	-0.0633484	0.0482181	0.00975871	-0.0376075
ENSG00000019995	ZRANB1	Donor 2	siCtrl	16	-0.00829578	0.0384608	0.0564216	-0.219687	-0.2685	-0.136909	-0.0355123	0.00428013	0.0659914	0.0325435	0.1372	-0.34931	0.177679	-0.0294922	0.0769424	0.0917766	0.0690483	0.0614261	-0.010418	0.0230467	-0.171124	0.00407566	0.0682479	0.00662104	0.00971119	0.0900838
ENSG00000020129	NCDN	Donor 1	siClock	16	0.0223931	-0.0779191	-0.116139	0.142204	0.173495	-0.0480257	-0.137343	0.0951882	0.0514815	0.0268413	-0.119423	-0.0160633	-0.112591	-0.0350924	0.0870851	-0.130918	-0.101467	0.0688586	-0.0889839	0.0434179	0.0145313	0.0678493	0.0283436	0.467328	0.149957	0.127212
ENSG00000020129	NCDN	Donor 1	siCtrl	16	0.0313605	-0.0293302	0.298338	0.25825	0.0010102	0.035258	-0.105308	-0.264529	0.133422	-0.0668788	-0.0941704	-0.0742025	-0.0933973	-0.0309682	-0.0245448	-0.0411824	-0.0176992	-0.0216519	0.115968	-0.0278771	0.212471	0.0478502	0.0818349	0.106925	0.199707	0.18472
ENSG00000020129	NCDN	Donor 2	siClock	16	0.0180646	0.103055	0.029105	0.0546284	0.141167	0.0263807	-0.0339613	-0.132491	-0.0696549	-0.145938	-0.059608	-0.0541965	0.103259	-0.13642	0.339727	-0.0360548	-0.037011	-0.0785588	-0.0392783	-0.0638137	-0.0309922	0.0224298	0.198994	0.10951	0.228413	0.0129244
ENSG00000020129	NCDN	Donor 2	siCtrl	16	0.0173487	0.0343176	-0.0526785	0.190403	0.0454822	-0.10541	0.0126925	-0.16205	-0.0276181	-0.0418667	-0.0689218	0.387524	-0.171189	-0.157549	-0.0971522	0.00345937	-0.0188083	-0.0772203	0.0808479	0.0786081	0.160392	0.0631804	0.159544	0.0721064	0.105483	0.0201424
ENSG00000020181	GPR124	Donor 1	siClock	16	0.0366692	0.0956219	0.100275	0.103108	0.0326654	0.00478121	-0.041315	-0.00722517	0.0279699	-0.0208345	-0.207448	-0.0386745	-0.193647	-0.0378911	0.0155065	-0.0810317	0.0923243	-0.0149032	-0.0877826	0.0891148	0.0223016	0.040171	0.0339788	0.795301	0.122408	0.0719549
ENSG00000020181	GPR124	Donor 1	siCtrl	16	0.0462155	0.275037	0.777173	-0.0341197	-0.0576134	-0.0938888	-0.134759	-0.0162744	0.0894389	-0.0551503	-0.0141115	-0.135094	-0.272249	-0.0172913	-0.0193006	-0.134959	0.130073	-0.0218153	0.109065	0.00282305	0.120909	0.139036	-0.0975239	0.111279	0.14445	0.360253
ENSG00000020181	GPR124	Donor 2	siClock	16	0.0357979	0.398732	0.400404	0.18689	0.130725	0.122285	-0.0995111	-0.216247	-0.238513	-0.221358	-0.118697	-0.104174	-0.0215461	0.0826242	0.783137	-0.138422	-0.273763	-0.199302	-0.177948	-0.142942	0.0887576	0.125617	0.0693062	0.106209	0.121883	0.230799
ENSG00000020181	GPR124	Donor 2	siCtrl	16	0.0437783	0.381366	0.214695	0.226818	0.118825	0.0954895	0.0755255	-0.157639	-0.212479	-0.218672	-0.138192	0.486444	-0.29392	-0.103874	-0.164083	0.0268931	-0.0411633	0.013788	0.116271	0.02989	0.131306	0.0320173	-0.0263056	0.0766142	0.13374	0.291103
ENSG00000020256	ZFP64	Donor 1	siClock	16	-0.00953852	0.0908686	-0.618198	-0.203149	-0.0736837	0.311381	0.122874	0.13606	0.106434	0.0281939	0.0174485	-0.162202	-0.0750473	-0.0800362	0.132712	0.101118	0.100759	0.0564253	-0.0531752	-0.169455	-0.131833	0.0160727	-0.185675	0.116558	0.141425	0.0356635
ENSG00000020256	ZFP64	Donor 1	siCtrl	16	-0.0216177	0.0742967	-0.439222	-0.259539	-0.101225	0.255928	0.285362	0.22335	-0.17231	0.0137277	-0.0643229	-0.0325052	-0.109462	0.0325869	0.120035	0.143082	0.0594383	-0.0447358	0.0285753	-0.0284391	0.0142023	-0.198653	0.0637478	-0.240031	-0.138288	-0.026041
ENSG00000020256	ZFP64	Donor 2	siClock	16	-0.0282643	0.0213986	-0.449262	-0.559429	-0.00267022	0.129169	0.140852	-0.0442011	0.214703	0.0778076	-0.0457825	-0.0488011	0.108137	-0.00659046	0.190666	-0.0795611	0.0157441	-0.0226292	-0.0697654	0.181602	-0.0879349	-0.250436	-0.101813	0.102612	0.00185237	-0.122275
ENSG00000020256	ZFP64	Donor 2	siCtrl	16	-0.0225856	-0.0270213	-0.334986	-0.451204	-0.11596	0.014923	0.166054	0.0556675	0.0829118	-0.00169722	0.147005	0.188721	0.0595502	-0.0203674	0.119286	-0.131131	0.0925404	-0.239934	-0.178515	0.11369	0.102377	-0.135164	-0.162831	-0.0181018	0.029956	0.0795905
ENSG00000020426	MNAT1	Donor 1	siClock	16	-0.0188312	0.226928	0.0755296	-0.408141	-0.0183941	-0.115151	0.0331345	-0.025423	0.0662933	-0.0158688	0.134137	0.0214606	0.175901	-0.0387234	-0.0999244	-0.0577863	0.211483	0.0167666	0.108373	-0.064965	-0.00134907	0.0252608	0.0389912	-0.843285	-0.090014	0.173988
ENSG00000020426	MNAT1	Donor 1	siCtrl	16	-0.0332737	0.185737	-0.590829	-0.245651	-0.0809698	-0.0258628	-0.0823816	0.0796141	-0.154428	-0.00513361	0.167791	0.284994	0.298434	0.0216673	-0.120975	-0.1194	0.0214898	-0.0685812	0.184228	-0.119838	0.155903	-0.140195	-0.236051	-0.0959944	-0.147268	0.0018574
ENSG00000020426	MNAT1	Donor 2	siClock	16	-0.00162191	0.0266357	0.155889	-0.119406	-0.189429	0.154946	0.0719738	-0.00837897	0.0200805	0.178399	-0.190416	-0.0607884	0.250775	0.222106	-0.700379	0.0933914	0.0114803	-0.138367	0.171018	0.105148	0.209616	0.0918834	-0.0698649	-0.353889	0.0115125	0.0155157
ENSG00000020426	MNAT1	Donor 2	siCtrl	16	-0.00175013	0.0885033	-0.0339743	-0.0569689	-0.140722	0.116192	0.0787412	0.0567632	0.0507731	0.0845657	0.0177151	-0.593259	0.169866	0.200014	0.103556	-0.129313	0.0198024	0.00114304	0.135106	0.0680814	-0.163716	-0.0458508	-0.24387	-0.149727	0.00809552	0.314729
ENSG00000020577	SAMD4A	Donor 1	siClock	16	0.0275015	-0.0384911	0.168107	0.236457	0.186016	0.167435	0.0147368	0.00204063	0.0375559	0.0881292	-0.230593	-0.0946404	-0.165672	-0.0360202	-0.0755844	0.088379	-0.08926	0.0962769	0.00228647	-0.0177993	0.0144433	0.0439398	0.0395062	0.0430967	0.058146	0.149044
ENSG00000020577	SAMD4A	Donor 1	siCtrl	16	0.0303392	-0.0467399	0.00590615	0.312869	0.292013	0.0457943	-0.110272	-0.0191327	0.123021	-0.0522869	-0.0373964	-0.0236832	-0.00357765	-0.0218581	-0.209699	-0.0642994	-0.07236	-0.128772	0.0712604	-0.0112779	0.0247616	0.0671017	0.193508	0.278984	0.010587	0.134028
ENSG00000020577	SAMD4A	Donor 2	siClock	16	0.0463252	0.0445459	0.298897	0.538022	0.390345	0.0566241	0.0225308	-0.273705	-0.00729646	-0.0353066	-0.184366	-0.166151	-0.0828859	-0.127196	-0.172836	0.0930243	0.134235	0.0149777	-0.110675	0.0712853	0.0903518	0.132944	0.221629	0.116516	0.0289211	0.0636994
ENSG00000020577	SAMD4A	Donor 2	siCtrl	16	0.0372722	0.142977	0.320032	0.272735	0.410649	0.163458	-0.12866	-0.197637	-0.0847069	0.0524255	-0.0636033	-0.188145	-0.148365	-0.0171616	-0.0519209	0.00385937	0.0674802	-0.000232964	0.00833034	-0.0718061	0.0128804	0.0956971	0.286358	0.0136813	-0.0536398	0.0871177
ENSG00000020922	MRE11A	Donor 1	siClock	16	-0.00920161	0.10231	0.00653077	0.0233411	-0.194731	0.168717	0.0785619	-0.0627015	-0.333905	-0.107373	-0.00674023	-0.0410086	0.0113665	0.0160269	0.1922	0.0666707	0.0203731	0.0400474	0.0812866	0.0832605	0.0848339	-0.0690622	0.0668147	-0.414507	0.0340608	-0.076414
ENSG00000020922	MRE11A	Donor 1	siCtrl	16	-0.0239284	-0.0494981	-0.588385	-0.152813	0.0218753	-0.087724	-0.149929	0.049516	-0.119628	-0.0865019	0.0661821	0.0890042	0.132785	0.102224	0.172217	-0.0456189	0.00328444	-0.0600349	-0.131303	-0.118411	0.0463674	0.124343	0.152946	0.110482	-0.00142357	-0.0781663
ENSG00000020922	MRE11A	Donor 2	siClock	16	0.013789	0.0958584	0.0303576	0.100986	-0.167564	-0.233326	-0.013445	-0.000475039	0.0180981	0.182203	0.273924	0.133388	-0.0734255	-0.129682	-0.640727	0.0369193	0.00782678	0.158939	0.151754	0.12881	0.0834388	0.0107216	-0.0268175	0.0445885	0.106285	0.0660887
ENSG00000020922	MRE11A	Donor 2	siCtrl	16	-0.0121455	0.265261	0.0899484	-0.173671	-0.101181	-0.0370125	-0.331114	0.0513537	-0.0862508	0.0671442	0.0695648	-0.535364	0.0421894	0.308848	0.114156	0.109544	-0.134733	0.237817	0.0220601	0.0616014	-0.102888	-0.0131767	-0.104831	0.0888399	-0.0693906	-0.142352
ENSG00000021355	SERPINB1	Donor 1	siClock	16	-0.0200682	-0.111847	-0.0807568	-0.208731	-0.036972	0.0607618	-0.17615	0.187964	0.0634603	0.131825	0.0436156	-0.225012	-0.0967884	-0.00718397	0.00245011	-0.0591798	0.154429	0.147943	0.0871	0.0695678	0.00546479	0.198893	0.0692089	-0.536684	-0.0506335	-0.134451
ENSG00000021355	SERPINB1	Donor 1	siCtrl	16	-0.025544	-0.0139712	-0.582411	-0.115569	-0.0471485	-0.0649037	0.204091	0.0387054	0.229365	-0.114062	-0.22447	-0.151368	-0.0569383	0.0627265	0.0967468	0.233093	0.252888	0.00411923	0.0343047	-0.103676	-0.154184	0.0365139	0.0454	-0.155703	-0.130477	0.0383279
ENSG00000021355	SERPINB1	Donor 2	siClock	16	-0.0220467	-0.0714727	-0.204017	-0.252421	-0.421535	-0.11146	-0.0636128	0.187966	0.239776	0.27078	-0.119922	-0.097363	0.0234488	0.138257	-0.376887	0.0894237	-0.0129171	0.0612608	0.132785	0.0618773	0.00792519	0.0328081	0.0556884	0.106586	-0.00899595	-0.219146
ENSG00000021355	SERPINB1	Donor 2	siCtrl	16	-0.0301878	-0.0334554	-0.283919	-0.334817	-0.33812	-0.211136	0.139169	0.198049	0.206148	0.219181	0.0420215	-0.485689	0.126278	0.106861	-0.0153666	0.0917762	0.116679	0.189952	-0.172335	-0.0154262	-0.122064	0.0346468	0.0574726	-0.130322	-0.160197	0.019918
ENSG00000021574	SPAST	Donor 1	siClock	16	-0.0120719	0.110246	-0.241635	-0.150107	-0.0124611	0.158763	-0.0125477	0.170304	0.000528429	-0.109114	-0.0210696	-0.0115104	-0.0739075	-0.0250115	0.0699445	-0.00343154	0.0907956	0.0486484	0.0701959	0.100088	-0.0402892	0.100263	-0.0242575	-0.506654	-0.0779153	0.0883361
ENSG00000021574	SPAST	Donor 1	siCtrl	16	-0.0223019	-0.045644	-0.536692	-0.155331	0.107641	0.242706	0.0317409	-0.0393179	-0.1627	-0.217442	0.0744802	0.00591161	0.0973501	0.031526	0.0685451	0.15996	0.0309345	0.0115171	0.00120695	0.0893588	-0.278145	0.113303	0.0474021	-0.11495	-0.202763	0.0818535
ENSG00000021574	SPAST	Donor 2	siClock	16	0.00951579	-0.00822565	-0.195915	0.0356615	0.042997	0.218805	0.0663632	-0.0693216	0.00201643	0.0827286	-0.0567734	0.076087	-0.0190425	0.0176876	-0.509129	0.0510579	0.0798177	0.0113292	0.0299179	0.086162	0.192577	-0.0288829	-0.0144705	0.12825	-0.0166627	0.0348594
ENSG00000021574	SPAST	Donor 2	siCtrl	16	-0.00120061	0.0985311	-0.0890404	-0.163203	0.1741	0.0756326	-0.042007	0.0480868	-0.0416386	0.121602	0.0282949	-0.523695	0.1349	0.0101901	0.167537	0.273937	0.0703004	-0.348272	0.020761	0.147604	-0.0950549	-0.0747079	-0.150207	0.0434665	-0.0562262	0.139093
ENSG00000021762	OSBPL5	Donor 1	siClock	16	-0.0157779	-0.427065	-0.408738	0.133239	0.160315	0.0244432	0.072295	0.0671598	-0.148935	-0.00136116	0.0753611	0.00669997	0.009305	-0.0149068	0.0847728	-0.0493891	-0.137723	0.100928	0.0233111	0.0836783	0.0329461	-0.199045	-0.0486233	0.372373	-0.0393307	-0.166159
ENSG00000021762	OSBPL5	Donor 1	siCtrl	16	0.00548597	0.0144347	0.198752	-0.0348867	-0.0417814	0.0763761	0.0592835	-0.0595461	0.15732	0.121451	-0.140588	-0.0684897	-0.302471	-0.0029755	0.0584769	-0.0247952	0.138217	0.0686052	0.0607984	0.194033	-0.0941619	-0.017275	-0.20675	-0.204374	0.128821	0.0586769
ENSG00000021762	OSBPL5	Donor 2	siClock	16	-0.0262779	-0.205936	-0.232256	-0.231776	-0.139767	0.0351772	0.134498	0.164068	0.0795342	-0.21172	-0.0666596	0.0461514	-0.141168	-0.0355322	0.443114	0.0242083	-0.0245047	0.147184	0.0322663	-0.114484	0.0136696	-0.227862	-0.0327993	-0.0538979	0.0727303	-0.131186
ENSG00000021762	OSBPL5	Donor 2	siCtrl	16	-0.0185154	-0.352216	-0.248089	-0.144895	-0.169115	0.0706397	0.0582554	-0.101242	-0.054005	-0.00162944	0.0878597	0.577111	0.02478	-0.0927067	-0.182068	-0.06822	-0.0483358	-0.178195	0.0744544	0.0986675	0.108739	-0.0036483	0.00956621	0.108747	0.0561194	-0.0934618
ENSG00000021776	AQR	Donor 1	siClock	16	-0.00220361	-0.0025506	-0.0376754	0.0829611	0.061098	0.0688128	0.0704613	0.0127826	-0.174156	-0.0937038	0.0515281	0.160136	-0.0424735	-0.0895865	0.00345634	0.142388	-0.0302259	-0.0379625	0.00380025	0.128715	-0.0896232	0.114779	0.0113641	-0.4799	0.00313305	0.107352
ENSG00000021776	AQR	Donor 1	siCtrl	16	-0.00285705	0.0520621	-0.662157	0.143617	0.0785561	0.0996258	0.0716631	0.120235	-0.00964706	0.0251803	0.061935	0.00326513	0.0487835	-0.117152	0.0856359	-0.109284	-0.114351	0.00996027	-0.0517525	0.124258	-0.16033	0.067217	0.169427	0.0374126	0.0237627	-0.0693487
ENSG00000021776	AQR	Donor 2	siClock	16	0.0129426	0.063297	-0.103214	0.0749663	0.0988052	0.203235	0.0866057	0.0551127	0.0320278	0.0100584	-0.0519422	-0.0250985	-0.0353841	-0.0163961	-0.43598	-0.0815131	0.143258	0.103534	0.131801	0.164732	-0.000488165	-0.0317664	-0.151282	0.0410085	0.0737243	-0.0255342
ENSG00000021776	AQR	Donor 2	siCtrl	16	-0.00246897	-0.0331912	0.00529926	-0.0286051	0.250073	0.11136	0.0892257	0.0392037	0.0406017	-0.0207584	-0.0864794	-0.466204	-0.0257078	0.14333	0.105376	-0.063214	0.103084	0.169943	-0.0162514	0.0727384	-0.0814179	-0.165909	0.0245361	-0.00275658	-0.144655	-0.0813431
ENSG00000021826	CPS1	Donor 1	siClock	16	-0.0326814	0.146062	-0.271718	-0.085702	-0.0772095	-0.0970033	-0.287029	0.0284126	-0.202072	-0.0324837	-0.0524678	-0.0170575	0.161839	-0.0378197	0.110979	0.353422	-0.0764818	0.220391	-0.0670566	0.00942109	0.101761	0.28798	-0.0665229	-0.346976	-0.345002	-0.174701
ENSG00000021826	CPS1	Donor 1	siCtrl	16	-0.0504915	-0.204807	-0.522341	-0.198846	-0.393427	0.130887	0.0708461	0.168362	-0.0747798	-0.165255	-0.0196168	0.0751432	0.101035	0.059599	0.0375599	0.481732	0.0322657	-0.154914	-0.133755	0.217335	-0.191695	0.0135989	0.160467	-0.336518	-0.201677	-0.213484
ENSG00000021826	CPS1	Donor 2	siClock	16	-0.0147844	0.102296	-0.0719945	-0.146677	-0.0440973	-0.167799	-0.168907	-0.0532171	0.0476075	0.04005	0.121229	0.0758179	0.0965455	0.345119	-0.212214	-0.11889	0.0651089	-0.301178	-0.114635	-0.0411628	0.192106	0.117944	0.00927078	-0.0220169	0.0280595	-0.147977
ENSG00000021826	CPS1	Donor 2	siCtrl	16	-0.0245773	0.223412	0.0435478	-0.194786	-0.304407	-0.152797	0.000331176	0.154559	-0.00404844	-0.153527	0.0863558	-0.353273	0.10717	0.0856986	0.0642838	0.17665	0.0737061	0.0864492	0.0585856	0.23283	0.0745296	-0.119422	-0.222112	-0.253344	-0.243736	-0.0810885
ENSG00000022267	FHL1	Donor 1	siClock	16	-0.00149161	0.13145	-0.0640905	-0.0843792	0.0485911	0.0193302	-0.0584881	-0.0173601	0.0138974	0.00105022	0.00432878	-0.0953385	-0.120297	-0.0645095	0.0770743	0.118658	0.108631	0.0336505	0.0561648	-0.0387079	0.0883552	0.0906203	-0.0368907	-0.383171	0.0635889	0.0705505
ENSG00000022267	FHL1	Donor 1	siCtrl	16	-0.00626361	0.0277253	-0.557871	0.0121733	0.0572059	0.0934742	-0.16612	-0.0973506	0.00111816	-0.071627	0.144311	0.0750799	-0.0421241	0.0876479	-0.126987	0.00336907	0.0551772	-0.0382416	-0.0171027	-0.103041	0.129011	0.0582811	0.167831	0.0872014	0.0460601	0.0182069
ENSG00000022267	FHL1	Donor 2	siClock	16	0.0213865	0.0642761	-0.0754631	-0.0232444	-0.106857	-0.0484395	-0.0935191	0.0490344	0.00543664	0.0894845	0.113458	0.0961114	0.156483	0.0439552	-0.265016	-0.215879	-0.07312	-0.219463	-0.14833	-0.149138	0.289662	0.240019	0.202487	0.214962	0.23622	0.15154
ENSG00000022267	FHL1	Donor 2	siCtrl	16	0.0216653	0.214788	0.195609	0.0564567	-0.0963513	-0.151834	-0.0810858	-0.0903584	-0.102553	0.155364	-0.0481856	-0.345131	0.190457	0.0293202	-0.0698568	-0.0693047	0.0274738	0.0425354	0.0257739	-0.0289385	0.0183576	0.157893	0.139621	0.171497	0.161801	0.0382858
ENSG00000022277	RTFDC1	Donor 1	siClock	16	0.00697908	0.0996327	0.0138869	0.0187449	0.129715	0.0743513	0.00844011	0.0318462	0.121374	-0.01342	0.0113736	-0.0381822	-0.0647701	-0.0732429	-0.0195474	-0.124143	0.0712383	0.032982	0.0448444	0.0973949	-0.0281386	0.00897795	-0.0223893	-0.253245	-0.00176888	0.0485229
ENSG00000022277	RTFDC1	Donor 1	siCtrl	16	0.00340753	0.0594981	-0.257054	0.0286827	0.0481571	0.0591007	-0.00619366	0.0368381	0.122813	0.0289821	0.0576654	-0.0410417	0.0172692	0.0284358	-0.145164	0.0408923	-0.0761696	0.0127933	-0.0825873	-0.0517893	0.00859157	0.0190786	0.0188855	-0.0238381	0.0751859	0.106157
ENSG00000022277	RTFDC1	Donor 2	siClock	16	0.0087262	-0.0479567	0.00781669	0.06498	-0.0156369	0.125917	0.086604	0.0374094	-0.0637406	0.14355	0.0313263	-0.103947	0.000654837	0.00361053	-0.226405	0.0207344	0.0302686	-0.0402096	0.0165029	0.00872271	0.014208	0.0339942	0.0513394	-0.0347015	-0.0653448	0.138459
ENSG00000022277	RTFDC1	Donor 2	siCtrl	16	0.0105713	-0.00398996	0.0206218	0.249185	0.0199956	0.0615278	0.0554864	0.0993204	0.0705456	-0.056198	0.0189104	-0.263017	-0.0455124	-0.0368557	-0.0607343	0.0480383	0.0666915	0.0864523	-0.00617735	0.0095332	-0.0900483	0.0548151	0.0319222	0.0302962	-0.0981998	0.00167369
ENSG00000022840	RNF10	Donor 1	siClock	16	0.000365704	-0.0915167	-0.0561935	-0.0565747	-0.00976262	-0.0856659	-0.00754986	-0.0684588	0.0422191	-0.00336627	0.0417771	0.0078336	0.0779939	-0.00941483	0.0492962	-0.0523306	-0.0543499	-0.0541094	-0.0315296	-0.000183035	0.0332686	0.0623445	0.0134082	0.0609301	0.110396	0.0906811
ENSG00000022840	RNF10	Donor 1	siCtrl	16	-0.00455353	0.0210377	-0.120098	-0.0872069	-0.0288736	-0.0147573	-0.0638958	-0.0653283	0.0828461	-0.0596099	0.0241396	0.00474183	-0.0323936	0.0868378	-0.00169563	0.051584	0.0145026	-0.0561349	-0.0350585	-0.0807524	0.119322	0.0474416	-0.0054838	0.0208874	0.0111506	0.0529595
ENSG00000022840	RNF10	Donor 2	siClock	16	0.00541592	0.118487	0.113289	-0.0805933	-0.0219198	-0.0674632	-0.0712933	-0.0552511	-0.0505791	0.00205748	-0.0183479	-0.0823986	0.0598177	0.0162049	0.122811	-0.0339173	0.0144837	-0.0377361	-0.000738596	-0.0290256	0.0701725	-0.00736183	-0.00570381	0.0440999	0.0598631	0.0764419
ENSG00000022840	RNF10	Donor 2	siCtrl	16	0.00421212	0.162944	0.0132924	0.0885376	-0.0948247	-0.189305	-0.0352988	-0.0351919	-0.155686	0.00305955	0.0699272	0.0627899	-0.0246467	-0.0209011	0.0848573	0.0119213	-0.0514155	0.0854673	0.0310642	-0.0310746	-0.0808925	0.0595796	-0.00104926	0.0242509	0.0375857	0.0903119
ENSG00000022976	ZNF839	Donor 1	siClock	16	-0.00831217	0.244852	-0.0941007	-0.388388	-0.51461	0.13582	-0.119272	0.239611	-0.0515908	0.0491919	-0.0429712	0.335225	0.306266	-0.255259	0.0113819	-0.221825	-0.190591	0.0759808	0.186369	-0.0108876	0.113542	-0.0695834	0.086291	0.064193	-0.0103991	-0.0870499
ENSG00000022976	ZNF839	Donor 1	siCtrl	16	-0.00711531	0.202527	-0.000481167	-0.0952331	-0.256089	0.0409802	0.168229	0.169634	0.0354995	-0.176382	-0.21407	0.185303	-0.377565	0.0903707	0.0918007	0.34824	-0.293231	0.0831473	0.211536	-0.200019	0.158709	0.216575	-0.1792	-0.165021	-0.0470526	-0.176091
ENSG00000022976	ZNF839	Donor 2	siClock	16	-0.0286081	0.0393585	-0.25852	-1.06531	-0.359757	0.0613349	0.298986	0.168605	0.33945	-0.110691	0.120669	0.0578918	0.248203	-0.0679595	0.0818044	-0.0823259	-0.0289422	-0.154105	0.0039986	-0.040503	-0.11227	-0.0689471	-0.0381764	0.0772999	0.150107	0.0245999
ENSG00000022976	ZNF839	Donor 2	siCtrl	16	-0.0408574	-0.105062	-0.0565543	-0.662189	-0.402838	-0.206536	-0.0760048	0.446023	0.140885	0.079443	-0.0215573	0.0920264	-0.151883	0.267958	0.0604995	0.175013	-0.288976	0.0224704	-0.114677	0.0772142	0.0453276	0.143919	-0.329006	0.0667964	-0.170249	-0.0534808
ENSG00000023041	ZDHHC6	Donor 1	siClock	16	-0.0202142	-0.148622	-0.216255	0.0349775	-0.0576958	0.0436996	-0.0406116	-0.0319008	-0.213767	-0.0231566	-0.0362261	0.151226	0.149525	0.041124	0.114226	0.0763936	-0.039267	-0.0489873	0.11937	-0.124755	0.00320679	0.03746	-0.131278	-0.474253	0.171081	0.139131
ENSG00000023041	ZDHHC6	Donor 1	siCtrl	16	-0.0267849	-0.0237073	-0.524952	-0.109916	0.048228	-0.0463899	-0.0196719	0.0535826	-0.20643	-0.0267457	-0.0217076	0.136012	0.165676	0.0103431	0.130128	0.150196	-0.048679	-0.00631755	-0.0921779	-0.168146	0.00597404	0.0908229	0.0858942	-0.0248023	-0.101177	-0.125662
ENSG00000023041	ZDHHC6	Donor 2	siClock	16	0.00165949	-0.081186	-0.0935236	0.224888	0.194933	-0.0225171	0.0470638	0.0624055	-0.087259	-0.1022	-0.0989178	-0.102388	0.0802131	0.103167	-0.32086	0.00831119	0.142392	0.1295	-0.0273704	0.165621	0.00673852	0.0342276	-0.143569	0.0320965	-0.0237792	-0.0864999
ENSG00000023041	ZDHHC6	Donor 2	siCtrl	16	-0.0204981	0.0683906	0.125263	0.160117	-0.0378203	-0.106414	-0.115337	-0.125569	-0.289101	-0.0607705	0.103292	-0.381479	0.204397	0.188095	0.268259	0.0818172	0.0366114	0.212152	0.0824713	0.028745	-0.26639	-0.200491	-0.214029	-0.124011	-0.125236	-0.0254159
ENSG00000023171	GRAMD1B	Donor 1	siClock	16	0.0101289	-0.345748	0.135521	0.502069	-0.10002	-0.0536477	-0.13793	-0.00528876	0.100366	-0.0275391	-0.119521	-0.00948403	-0.0209968	-0.14988	0.0376573	0.165208	-0.155778	-0.0450368	0.0931075	-0.0165886	0.172806	0.192983	0.0420662	-0.0705819	0.0540591	0.015418
ENSG00000023171	GRAMD1B	Donor 1	siCtrl	16	0.0227143	-0.223199	0.125359	0.563198	0.159741	0.0149671	-0.149046	-0.233858	-0.0353948	0.0542343	-0.0709317	-0.0528729	0.124916	-0.318316	-0.0347482	0.0528262	0.18974	0.11073	-0.157372	0.0952485	0.131178	-0.0252949	-0.0664912	0.133742	0.0552984	0.124204
ENSG00000023171	GRAMD1B	Donor 2	siClock	16	0.00562158	-0.309418	0.0872059	0.326962	0.00443122	-0.199656	-0.157691	-0.250651	-0.0716039	0.256168	0.0286286	0.0938919	-0.0367357	-0.0855884	-0.218132	0.0183602	0.115045	0.0931273	0.00923579	-0.0485583	0.185191	-0.00264694	0.105039	0.0438155	0.125782	0.0283363
ENSG00000023171	GRAMD1B	Donor 2	siCtrl	16	0.00305989	-0.476689	0.0408842	0.377789	0.0381726	0.0658192	-0.338858	-0.248015	0.0356499	0.177844	0.0867551	-0.0851436	0.0259205	-0.0506485	-0.0337308	0.00350345	0.131826	-0.0237807	-0.075366	-0.120423	-0.027185	0.194439	0.123137	0.132831	0.12196	-0.000194011
ENSG00000023191	RNH1	Donor 1	siClock	16	0.0011934	-0.0656833	-0.11765	0.0176939	0.169811	0.00261217	-0.0123545	0.00496426	0.0280639	-0.103636	-0.107888	0.0273553	-0.000812572	0.163847	0.0429206	-0.152306	-0.027837	0.00982638	-0.0395962	-0.0399458	0.00255265	-0.0415708	0.0319637	0.22218	0.0513164	-0.0359922
ENSG00000023191	RNH1	Donor 1	siCtrl	16	0.016068	0.158316	0.356516	0.0848507	-0.0302233	0.0284239	0.0968321	-0.229874	-0.0405371	-0.0646596	-0.0776546	0.0162288	-0.0070913	0.176497	0.019846	-0.00117749	-0.0460374	-0.146321	0.0405371	-0.114802	0.0551188	-0.0462393	-0.0691027	-0.039631	0.135159	0.146723
ENSG00000023191	RNH1	Donor 2	siClock	16	-0.00615354	0.0827272	0.0791343	-0.138831	0.0146256	0.106451	-0.0378348	0.07243	-0.0319379	-0.227244	-0.164607	-0.0557684	0.0743968	-0.00913425	0.442682	0.0154885	0.0459988	-0.032925	-0.0125757	-0.036542	-0.203054	-0.123978	0.0897796	-0.0720624	-0.029947	-0.00111085
ENSG00000023191	RNH1	Donor 2	siCtrl	16	0.00384357	0.0373016	-0.00649219	0.206614	-0.111572	-0.101547	0.0667973	-0.0770417	0.0420149	-0.0123631	-0.0857737	0.352222	-0.073879	-0.0871745	-0.0912896	0.0245408	-0.00808897	-0.00425019	-0.0731518	0.0472108	0.107106	-0.0382077	-0.0198601	0.00512211	0.00847439	-0.0106236
ENSG00000023228	NDUFS1	Donor 1	siClock	16	-0.00567822	0.052544	-0.0654082	-0.0137377	-0.111916	0.0200465	0.0134246	-0.0604245	0.0257301	0.121651	0.0856296	0.0316353	-0.0413882	-0.00308255	-0.00640441	0.00241009	-0.024026	0.0490043	-0.0177953	-0.0726841	0.0250797	0.00254233	-0.0241417	-0.224933	0.02952	0.0647689
ENSG00000023228	NDUFS1	Donor 1	siCtrl	16	-0.0127407	-0.0335677	-0.57046	-0.0416772	-0.0410045	0.10522	-0.02091	0.0667901	0.0577481	0.0950491	0.0083014	0.111778	0.115707	-0.0273311	-0.0684405	-0.000150645	-0.0551364	-0.0948914	-0.0756411	0.0464179	-0.0493359	0.026681	0.0345677	0.0493191	-0.0313375	0.0737881
ENSG00000023228	NDUFS1	Donor 2	siClock	16	0.00414016	-0.054494	-0.135649	-0.000455515	0.00728743	0.0180322	0.0781427	-0.00826218	0.0487517	0.166889	0.0609055	0.000228388	-0.0740373	-0.00680805	-0.405327	-0.00192097	0.0979325	0.0289944	0.119769	-0.00225176	0.0772973	-0.0119616	0.0115034	0.0263485	0.0257255	0.0368651
ENSG00000023228	NDUFS1	Donor 2	siCtrl	16	-0.00524098	-0.103931	-0.100184	7.62059e-06	0.0261241	-0.00379149	0.0562868	0.0117091	0.0373555	0.144461	0.0542328	-0.314861	0.0243247	0.0301548	0.042313	0.0287348	0.0303665	-0.02275	0.042368	-0.00714152	-0.0861672	-0.00333447	-0.0436144	0.0201831	0.0514583	-0.0453295
ENSG00000023287	RB1CC1	Donor 1	siClock	16	-0.0217895	0.119884	0.0314815	-0.334122	-0.373078	-0.0536747	-0.0251121	-0.0753895	-0.149461	0.0544542	0.0586879	0.0357525	0.0796907	-0.00734812	-0.0500989	0.181548	0.0727744	0.144775	0.0780284	0.0557567	-0.0528778	0.0217748	0.0786098	-0.626213	0.0491219	0.140298
ENSG00000023287	RB1CC1	Donor 1	siCtrl	16	-0.0386479	-0.0354544	-0.778759	-0.296824	-0.252274	-0.0247354	-0.0240145	0.0716477	-0.0460232	-0.107062	0.110859	0.101478	0.113043	0.0332215	0.00338544	0.104581	0.0927849	0.00559353	-0.0283327	0.138315	-0.194005	0.0910108	0.0754977	0.0519839	-0.143629	-0.028485
ENSG00000023287	RB1CC1	Donor 2	siClock	16	-0.000915942	0.133395	-0.0529273	-0.135163	-0.378872	-0.207424	-0.0799841	0.0286617	0.0176475	0.161974	0.0242613	0.086376	0.0149432	0.155046	-0.525411	0.0861173	0.025569	-0.0322179	0.102173	0.0895263	0.0934907	0.0658766	0.00698597	0.128125	0.101448	0.0674855
ENSG00000023287	RB1CC1	Donor 2	siCtrl	16	-0.00927081	0.196931	0.141053	-0.229619	-0.32319	-0.213216	-0.161097	-0.0276197	0.106726	0.0428441	0.0519749	-0.540439	0.208884	0.113537	0.199881	0.127641	0.102851	-0.0242822	0.0192717	-0.0394678	-0.0847916	-0.0033404	-0.0501182	0.0099587	0.0107648	0.13309
ENSG00000023318	ERP44	Donor 1	siClock	16	-0.00190499	0.0604814	-0.0592915	-0.0548101	0.0928821	0.123579	0.00919037	0.0605861	0.0435675	0.0790265	0.152716	-0.0416201	0.0309501	-0.105282	-0.0298687	-0.137804	0.0435098	-0.116434	0.156311	0.0558905	-0.0221618	-0.00927337	0.0757633	-0.523632	0.0223776	0.045723
ENSG00000023318	ERP44	Donor 1	siCtrl	16	-0.0124078	-0.0284827	-0.545477	-0.00665473	0.104621	0.175367	0.0702768	0.186019	-0.00900373	-0.00745474	0.0534454	0.0719013	0.00159142	0.0431523	-0.154645	0.0397529	-0.0381806	0.000126711	-0.0376903	-0.00295399	-0.160976	0.0451539	-0.00264528	-0.0590495	-0.0152637	-0.0331247
ENSG00000023318	ERP44	Donor 2	siClock	16	0.00833218	-0.229784	-0.218206	0.101951	0.129813	0.228505	0.0657586	0.172381	-0.0202695	0.103916	0.0416108	0.0360689	0.0348617	0.0545217	-0.407244	-0.00716458	-0.0347397	-0.21591	0.0281016	0.0228812	0.00138117	0.0289	0.0661302	0.0551188	0.0445094	0.125212
ENSG00000023318	ERP44	Donor 2	siCtrl	16	-0.00221845	-0.151977	-0.161275	0.0177074	0.0625896	0.115132	0.246128	0.0953315	0.0902293	0.180714	0.0355136	-0.62117	0.234924	0.0350985	-0.0616727	-0.0520356	-0.0450249	0.137734	-0.1101	0.0105996	-0.0393368	-0.000415663	0.073925	-0.0406636	-0.070605	-0.0368116
ENSG00000023330	ALAS1	Donor 1	siClock	16	0.00325019	-0.02835	-0.0189546	0.0739598	-0.00682499	-0.117249	-0.0774409	-0.115129	0.0112597	0.0568595	0.0896137	0.187821	-0.044569	0.0988655	-0.0932962	-0.194349	-0.124404	0.0388722	0.0881034	-0.116668	0.102549	0.0252598	0.0936401	-0.045598	0.10808	0.0892026
ENSG00000023330	ALAS1	Donor 1	siCtrl	16	0.000291985	-0.0976912	-0.205951	0.174253	-0.101168	-0.0595959	-0.209631	-0.065767	0.0898648	0.061618	-0.0517921	0.191471	0.0261162	0.061171	-0.109468	0.0668083	-0.245773	0.0405084	-0.030302	-0.0666115	0.111719	0.0576079	0.00413017	0.107871	0.134674	0.123238
ENSG00000023330	ALAS1	Donor 2	siClock	16	0.0116831	0.0602138	0.0056223	0.239159	-0.0345782	-0.0414849	-0.104341	0.0777008	-0.0305704	-0.0544425	0.0406126	-0.0649493	0.0393424	-0.000507738	-0.0339273	-0.0755794	0.00583281	0.00356881	0.0600077	0.0102679	-0.0858385	0.0990252	-0.0406072	0.0709674	0.0148696	0.131712
ENSG00000023330	ALAS1	Donor 2	siCtrl	16	0.00686403	0.00774122	-0.0245556	0.241339	0.0719236	0.0634464	-0.0220226	-0.144101	-0.181373	0.0314697	-0.0321725	-0.11118	0.0650784	0.0763757	0.0124525	-0.01777	0.021175	0.163457	-0.141091	0.0944413	-0.177315	-0.0137015	-0.0525644	0.0914867	0.130549	0.0185128
ENSG00000023516	AKAP11	Donor 1	siClock	16	-0.0246228	0.00746274	-0.0275202	-0.0132422	-0.300657	-0.0131685	-0.0728588	-0.0860231	-0.0525841	-0.0858312	0.00626901	0.0493041	0.0807723	0.142922	-0.0844224	0.2896	0.0640248	-0.040231	-0.0568726	0.0204085	0.0482074	0.0355677	0.0498539	-0.595429	-0.0540347	0.0729121
ENSG00000023516	AKAP11	Donor 1	siCtrl	16	-0.0356008	-0.226361	-0.684096	-0.0485143	-0.00689557	-0.081967	-0.0485932	0.0741077	-0.108811	-0.0113598	0.0213084	0.194355	0.2189	-0.0514536	-0.0216535	0.0778679	-0.0122888	0.0367707	0.0235623	0.135121	-0.197416	-0.0745623	0.042244	0.123226	-0.138557	-0.124956
ENSG00000023516	AKAP11	Donor 2	siClock	16	-0.00319702	-0.0360199	-0.0643855	0.0653242	0.0578612	-0.0321622	-0.0416677	-0.0362366	-0.0766954	0.0990786	-0.0466982	0.0229235	-0.11219	0.181269	-0.569593	0.206396	0.12407	0.0864411	0.123862	0.0655627	0.0475655	0.0293049	-0.0851811	0.0340973	-0.0186786	-0.104173
ENSG00000023516	AKAP11	Donor 2	siCtrl	16	-0.0139006	-0.0956767	-0.0162159	-0.28229	0.0706735	0.134228	-0.0804549	-0.00167187	0.156053	-0.0270638	3.67041e-06	-0.603812	0.229791	0.0963047	0.192791	0.121542	0.0925744	-0.141633	-0.0253958	0.00192319	-0.0080275	0.01059	0.00147277	-0.0640935	-0.0867341	-0.022392
ENSG00000023572	GLRX2	Donor 1	siClock	16	0.0039132	0.131501	0.0752483	0.108412	-0.0117934	-0.130539	-0.370118	0.0467892	-0.0577402	0.236711	0.316023	1.12755e-05	0.198563	-0.189992	-0.0540675	-0.433636	0.1436	-0.0244983	0.293791	0.0111863	0.083716	-0.0488668	-0.182271	-0.340275	0.0184417	0.277634
ENSG00000023572	GLRX2	Donor 1	siCtrl	16	-0.000916422	0.0531878	-0.335226	0.0885017	0.130089	0.125273	-0.427468	0.0654845	0.151871	0.0514474	0.0471472	0.362549	0.104422	-0.167147	-0.216732	-0.181707	0.0926074	-0.103645	-0.176849	0.044586	0.173795	0.0192427	0.394263	0.0698725	-0.265562	-0.122913
ENSG00000023572	GLRX2	Donor 2	siClock	16	0.0148308	0.132859	-0.0356357	0.0399499	-0.285531	0.15855	0.0622765	0.166383	0.0498899	0.340312	0.0914415	-0.0515545	-0.175229	0.0611888	-0.597727	-0.0793895	0.0477774	-0.0194547	-0.0680993	0.182879	0.237772	0.0429292	0.123873	-0.00772428	-0.0591386	0.0121697
ENSG00000023572	GLRX2	Donor 2	siCtrl	16	0.0212138	0.139341	0.168478	0.13397	-0.278124	0.134856	0.15943	0.0339288	-0.0169958	0.325871	-0.0400922	-0.431468	0.0990121	-0.0165212	-0.508134	-0.00650925	0.0759205	0.0419496	0.169984	0.204682	0.12589	-0.0412598	0.218195	-0.331667	0.114105	0.0555015
ENSG00000023608	SNAPC1	Donor 1	siClock	16	-0.00923185	-0.0612228	0.0145391	0.158211	-0.00732985	-0.0579806	-0.283697	0.136281	-0.0185521	-0.0327613	0.250309	0.184808	0.104682	-0.222116	-0.0560278	-0.117782	0.0920582	-0.0934561	0.0887188	0.118348	0.128677	0.17991	-0.0704688	-0.720798	-0.0387093	0.0935636
ENSG00000023608	SNAPC1	Donor 1	siCtrl	16	-0.0335856	0.190946	-0.446998	-0.0188546	-0.0257507	0.0961105	-0.171983	0.149101	-0.197982	-0.13233	0.0503327	0.196381	0.137597	0.00542247	0.111678	0.254138	-0.114885	0.1224	-0.188032	-0.0334776	-0.0726595	-0.108546	0.127445	-0.162764	-0.261036	-0.345894
ENSG00000023608	SNAPC1	Donor 2	siClock	16	-0.000229293	-0.0989062	-0.492383	0.122709	0.120383	0.19504	0.276091	0.00475877	0.164006	0.0317367	-0.0114446	0.0499448	-0.0351438	-0.0138867	-0.458434	-0.0123221	0.0988555	-0.0870859	0.0176287	0.119902	0.0941424	0.0667978	0.108711	-0.217505	0.0129006	-0.0622275
ENSG00000023608	SNAPC1	Donor 2	siCtrl	16	-0.00563759	-0.0594042	-0.204608	0.0935831	0.175603	0.202715	0.212473	0.329926	-0.0236866	0.0011832	-0.196447	-0.63805	0.129129	0.0167481	0.0523875	0.207672	0.00109671	0.00995643	0.013689	0.112283	0.13094	-0.189863	-0.00322424	-0.137962	-0.30122	-0.0758608
ENSG00000023697	DERA	Donor 1	siClock	16	-0.0160089	0.027339	0.0562442	-0.0621902	-0.0526578	-0.0502987	-0.18563	-0.216117	-0.0474415	-0.0422183	0.201448	0.0892507	0.0766857	0.0138568	-0.0293447	-0.0415291	0.106422	0.0243229	0.117717	-0.0175658	0.145347	0.00741517	-0.098318	-0.49162	0.00657315	0.062086
ENSG00000023697	DERA	Donor 1	siCtrl	16	-0.0375162	0.0269647	-0.438351	-0.165168	0.0131345	-0.22921	-0.356579	-0.153347	0.0499504	0.0125849	0.00212485	0.327349	0.125813	0.027579	0.0925949	0.0402144	0.228503	0.0464765	-0.0942703	-0.186489	-0.0221967	0.0301339	-0.115394	-0.0979844	0.01393	-0.116267
ENSG00000023697	DERA	Donor 2	siClock	16	-0.0211269	0.0559593	-0.092523	-0.163648	-0.18229	-0.183309	-0.108428	0.104012	-0.0215052	0.0993519	0.0647839	-0.000479126	0.0576274	0.162059	-0.423226	0.144698	0.143185	-0.0211188	0.031823	0.132438	0.0549321	0.0114433	-0.0768937	-0.00817381	-0.209844	-0.0990465
ENSG00000023697	DERA	Donor 2	siCtrl	16	-0.0276629	0.143932	0.186576	-0.0312896	-0.278755	-0.438689	-0.179711	-0.158309	-0.125413	0.158248	0.260009	-0.418382	0.31564	0.250504	0.0744984	0.0273515	0.0195473	0.221252	-0.128587	-0.0234843	-0.218005	-0.0079829	-0.00722986	0.0425865	-0.253789	-0.122091
ENSG00000023734	STRAP	Donor 1	siClock	16	0.0162201	0.0645667	0.186913	0.186397	0.239373	0.096128	0.0152547	0.0238137	0.133442	0.0872385	0.0876724	-0.0664151	-0.107821	-0.071689	-0.131181	-0.0300728	-0.0337953	-0.0478679	0.0961782	-0.0770548	0.01457	0.0522993	0.0125343	-0.445415	0.0495057	0.0709271
ENSG00000023734	STRAP	Donor 1	siCtrl	16	0.00887591	0.0993576	-0.359953	0.159524	0.21684	0.19228	0.00700839	0.054444	0.102517	0.0540039	2.10546e-05	0.0530776	-0.0124726	-0.079663	-0.0954394	-0.0141632	-0.08648	-0.0711758	-0.0193602	-0.0323679	-0.00336302	0.036334	0.00025508	-0.031246	0.0280532	0.0238665
ENSG00000023734	STRAP	Donor 2	siClock	16	0.025878	-0.0963408	-0.0389978	0.159017	0.0771071	0.25151	0.113813	0.126505	0.0838618	0.186991	0.0912136	0.0428913	-0.0147874	0.0246264	-0.39532	-0.179248	-0.10465	-0.185204	-0.0834769	-0.145412	0.112602	0.0967333	0.180474	0.164655	0.0281674	0.150219
ENSG00000023734	STRAP	Donor 2	siCtrl	16	0.021117	-0.0231778	0.0729685	0.26619	0.124997	0.194381	0.157952	0.0886929	0.0957046	0.100696	0.0116922	-0.467084	0.029427	-0.0369662	-0.0455863	-0.0549956	0.0752139	-0.0047264	-0.0787375	0.0199046	-0.0848955	-0.0109572	-0.0309028	0.0559419	-0.0326811	0.104873
ENSG00000023902	PLEKHO1	Donor 1	siClock	16	-0.000414721	-0.317339	-0.35337	-0.0109793	0.119961	-0.0195935	-0.00478452	-0.0114264	0.13373	0.060306	-0.0539316	-0.0835585	-0.165722	0.0956922	-0.0784207	-0.10025	0.060384	0.11185	0.0423274	-0.10918	0.0679904	0.0628867	0.0302552	0.287639	0.170728	0.0544369
ENSG00000023902	PLEKHO1	Donor 1	siCtrl	16	0.00986313	-0.110542	-0.0200542	0.179243	0.0119957	-0.0674606	0.00990693	-0.218549	-0.00240154	-0.017848	-0.0421535	-0.179112	-0.158137	0.0238539	-0.0142873	0.0957583	0.0859603	0.186263	-0.0625338	0.0717575	0.0801887	0.0800372	0.0420996	0.0744911	0.138307	0.0597944
ENSG00000023902	PLEKHO1	Donor 2	siClock	16	0.00483979	0.0550877	-0.0559223	-0.0535723	0.0183924	0.0939013	0.0400466	-0.12937	-0.0602292	-0.0651622	-0.107468	-0.15985	-0.184704	-0.122733	0.199743	0.096578	0.168274	0.130156	0.196918	0.0956151	-0.173459	-0.00416486	0.136651	-0.027177	0.0248245	0.00861779
ENSG00000023902	PLEKHO1	Donor 2	siCtrl	16	0.0155796	0.066403	-0.0333005	0.319911	0.0284123	-0.200921	0.00287046	-0.139045	-0.173762	-0.182273	-0.100381	0.203236	-0.13349	-0.00833634	0.040636	0.0283634	0.0813397	0.083368	0.0454174	0.00852779	-0.0403505	-0.0412225	0.0858226	0.213546	0.145425	0.089294
ENSG00000023909	GCLM	Donor 1	siClock	13	-0.0342215	0.375784	0.138935	-0.0441686	-0.726806	-0.351075	-0.31278	-0.168628	-0.107265	0.0479843	0.129813	0.128847	0.163317	0.132164	0.107269	0.254727	0.0403788	-0.0410169	0.0432293	-0.0529704	0.118887	0.0553541	-0.240039	-0.66612	-0.0110487	0.129689
ENSG00000023909	GCLM	Donor 1	siCtrl	13	-0.0490314	0.226331	-0.481265	0.00954858	-0.44728	-0.441506	-0.339858	-0.117651	-0.0274186	-0.0311685	0.134799	0.302419	0.321215	0.235346	0.051255	0.06818	0.00514583	-0.112155	-0.00443666	-0.0249723	-0.136286	-0.137042	0.0437772	-0.121584	-0.0634352	-0.137743
ENSG00000023909	GCLM	Donor 2	siClock	13	-0.0273695	0.333478	0.329985	0.111817	-0.437428	-0.500481	-0.386716	-0.272417	0.0423892	0.13121	0.0783539	0.0851335	0.171556	0.474707	-0.338615	0.121161	0.0949098	-0.128939	-0.00399111	-0.00706359	-0.110412	0.0056923	0.108362	-0.0551512	-0.265864	-0.265913
ENSG00000023909	GCLM	Donor 2	siCtrl	13	-0.0195835	0.66319	0.449421	0.192641	-0.48116	-0.593902	-0.514395	-0.247086	-0.0823871	0.10112	0.133925	-0.445984	0.366125	0.369896	0.282592	0.184286	0.318131	-0.469851	0.00592931	-0.124197	-0.0332697	-0.128353	0.0172242	-0.15835	-0.33995	0.0448168
ENSG00000024048	UBR2	Donor 1	siClock	16	-0.0314573	0.0118205	-0.288045	-0.250975	-0.218271	0.0979802	0.0383076	0.118411	-0.141439	-0.032785	-0.0535832	0.0465599	0.00638706	0.132579	-0.0319372	0.166164	0.0622487	0.0589475	0.0369717	0.0851747	-0.0576442	-0.0142713	-0.0320727	-0.433513	-0.133307	0.039859
ENSG00000024048	UBR2	Donor 1	siCtrl	16	-0.0397058	0.00586194	-0.740102	-0.384013	-0.0808325	0.011999	0.0594561	0.159806	-0.0980066	-0.0807667	-0.065804	0.125875	0.158121	0.120054	0.0346184	-0.00537602	0.0353741	0.0427361	0.0219684	0.0953203	-0.055006	-0.135484	-0.0500181	-0.0640216	-0.0427288	-0.0616765
ENSG00000024048	UBR2	Donor 2	siClock	16	-0.00493936	0.124866	-0.240551	-0.272506	-0.0286013	0.037804	0.0425042	0.0487183	0.0517735	-0.0366443	-0.0224643	0.0885467	0.0804972	0.0664912	-0.381149	0.0921328	-0.0252508	0.02822	0.0557265	0.159691	0.0782381	-0.0386066	-0.23546	0.037155	0.11714	0.0482437
ENSG00000024048	UBR2	Donor 2	siCtrl	16	-0.0155924	0.0820039	-0.125775	-0.396573	-0.109972	0.0870242	0.096234	0.0576214	0.090248	-0.00528224	0.0321272	-0.420504	0.168611	0.0631044	0.117812	0.0664067	0.00420682	0.112167	0.00498506	0.0144724	-0.0624933	-0.104642	-0.172044	-0.0250921	-0.044121	0.079665
ENSG00000024422	EHD2	Donor 1	siClock	16	-0.00631644	-0.150638	-0.163106	-0.0915888	-0.0156616	0.100103	0.108946	0.0187025	-0.0472936	0.00432789	-0.0670735	0.0645298	-0.0048292	0.0154847	0.102642	-0.0685324	0.0260882	-0.0846942	-0.0141286	0.0350669	-0.0382814	-0.100547	-0.0384286	0.331892	-0.0495571	-0.0313344
ENSG00000024422	EHD2	Donor 1	siCtrl	16	0.00451084	0.048567	0.322032	-0.0843419	-0.187432	0.0365661	0.0783493	-0.00164888	0.146889	0.0383346	-0.00875351	-0.0853595	-0.0729461	0.0209942	0.120889	-0.110903	-0.0326938	0.0376146	-0.0570063	-0.0669639	0.133517	-0.0261973	-0.0735147	-0.106107	0.0266603	0.0162248
ENSG00000024422	EHD2	Donor 2	siClock	16	-0.0158184	0.112157	0.0334068	-0.254523	0.0210374	-0.0592438	0.0199082	0.0527359	0.0628671	-0.16065	0.0162696	-0.107758	-0.12628	-0.034363	0.521551	0.0146114	0.0565404	0.0864272	-0.0528623	0.0140296	-0.215801	-0.0904155	-0.0682449	-0.0131027	-0.0976806	-0.126077
ENSG00000024422	EHD2	Donor 2	siCtrl	16	-0.00845921	0.146025	-0.0964846	-0.146726	-0.18382	-0.123093	0.06879	0.0224222	-0.00791595	0.110454	-0.0301429	0.488896	-0.177641	-0.0456863	-0.0948651	0.0305794	0.000253623	-0.0625784	-0.0384633	0.0440516	-0.0882238	-0.00394429	0.0413419	0.0880189	-0.00336115	-0.149368
ENSG00000024862	CCDC28A	Donor 1	siClock	16	-0.0459888	0.207149	-0.0591024	-0.737208	-0.557601	-0.129029	-0.0545976	0.155452	-0.233555	-0.0708647	0.333534	-0.0416096	0.181882	-0.104622	0.279742	0.0308098	0.103383	0.165438	-0.0347119	0.196245	-0.00457352	-0.075373	0.129404	-0.68764	-0.0451989	-0.0970729
ENSG00000024862	CCDC28A	Donor 1	siCtrl	16	-0.0702809	0.184497	-1.0887	-0.764926	-0.569584	-0.187143	0.0295848	0.11691	0.0755626	-0.210972	0.0971423	0.488774	-0.0560618	-0.00552232	0.343352	0.304895	0.0875974	0.349498	-0.146998	-0.228521	-0.367064	-0.0660956	-0.283765	0.0339436	0.0094406	0.0971346
ENSG00000024862	CCDC28A	Donor 2	siClock	16	-0.0485959	0.179432	-0.450365	-0.722789	-1.03359	-0.135994	0.213042	0.260768	0.0495643	0.0885112	0.310861	0.141904	-0.00784737	-0.138913	-0.203417	0.268121	-0.0755882	0.246438	0.236803	0.169345	-0.0749515	-0.147471	-0.166291	-0.127913	-0.139513	0.0449522
ENSG00000024862	CCDC28A	Donor 2	siCtrl	16	-0.0524569	0.343467	-0.334222	-0.778581	-0.381539	-0.283142	0.225745	0.129574	-0.161269	0.0755048	-0.065404	-0.198115	0.213666	0.217328	0.322508	-0.093812	0.049433	0.281157	0.205318	0.020841	-0.195999	-0.418812	-0.255726	0.0940019	-0.160019	-0.163324
ENSG00000025039	RRAGD	Donor 1	siClock	16	0.0142722	0.0802352	-0.346689	-0.0908324	-0.312568	0.187228	-0.177672	0.114411	-0.0964357	-0.298199	0.175089	-0.182958	-0.0953899	-0.00042346	-0.0653322	0.190231	0.066963	-0.0274477	0.0482768	0.0790521	0.148081	0.174036	0.0297704	-0.117832	0.401668	0.473543
ENSG00000025039	RRAGD	Donor 1	siCtrl	16	0.00208652	-0.266573	-0.48427	-0.0451941	-0.0552884	-0.0626185	-0.239526	-0.190296	0.228163	-0.193907	0.130692	0.0119862	-0.0167116	0.0548101	-0.195017	0.0382754	-0.250493	0.0899834	0.203749	0.0735642	0.0934617	0.11737	0.386602	0.230778	0.126202	0.26642
ENSG00000025039	RRAGD	Donor 2	siClock	16	0.0230363	0.193475	-0.0933166	0.039297	0.0754258	0.120802	-0.0105344	-0.420524	-0.16457	0.0876329	-0.217194	-0.0990014	-0.0503357	0.00803815	-0.461355	0.251992	0.239159	0.103198	0.211305	0.207288	0.0705341	-0.0101305	-0.031052	0.117813	0.264524	0.143438
ENSG00000025039	RRAGD	Donor 2	siCtrl	16	0.0230494	0.1692	0.100574	0.0906256	0.131559	0.0250173	-0.0303977	-0.257411	-0.194911	-0.119838	-0.0944067	-0.608515	0.130342	0.108004	0.229084	0.0955663	-0.0942125	0.197054	0.130718	0.045702	-0.087262	0.0691291	-0.00767411	0.151491	0.10268	0.294117
ENSG00000025156	HSF2	Donor 1	siClock	13	-0.0283662	-0.00341346	-0.168479	-0.201382	-0.461374	-0.00629024	-0.226049	-0.222748	-0.151898	0.0740618	0.257465	0.264297	0.330424	-0.0744736	-0.141558	0.100141	0.0950762	-0.0978767	-0.00584379	-0.0981058	0.0980727	0.226576	0.0529162	-0.544288	-0.00911749	0.204712
ENSG00000025156	HSF2	Donor 1	siCtrl	13	-0.0614172	-0.241267	-0.873468	-0.176801	-0.356831	0.0106363	-0.269479	-0.238099	-0.349477	0.0221965	0.135186	0.217821	0.458747	0.276443	0.100486	-0.0247384	0.0839458	-0.0811698	-0.149455	-0.0287923	0.0497021	0.00651252	-0.052536	-0.0677482	-0.0209993	0.0337556
ENSG00000025156	HSF2	Donor 2	siClock	13	-0.00668186	0.11507	-0.142437	-0.244601	-0.31171	-0.101047	-0.280038	-0.117189	0.1624	0.131516	0.147642	0.00905054	0.112048	0.117019	-0.492778	0.0158194	0.16439	0.0354867	0.158262	-0.119657	0.119606	-0.0802332	0.0289199	0.182008	0.103012	0.120396
ENSG00000025156	HSF2	Donor 2	siCtrl	13	-0.0256586	0.332164	0.0251177	-0.198352	-0.493714	-0.176169	-0.232628	-0.127547	-0.14855	-0.117532	0.100036	-0.648082	0.488496	0.298211	0.297384	0.175607	0.219254	0.0177485	-0.0236443	-0.228455	-0.115602	-0.27125	0.0129834	0.145033	0.0578004	-0.0297755
ENSG00000025293	PHF20	Donor 1	siClock	16	-0.0171674	-0.127069	0.159334	0.148717	-0.0574995	0.072723	-0.0994543	-0.142418	-0.0333073	0.0125751	-0.137385	0.026096	0.0585644	0.0811606	0.0711889	0.110144	0.00580465	0.0822904	-0.048727	0.00661285	0.0521841	0.00792961	-0.12717	-0.337096	-0.0821936	-0.132189
ENSG00000025293	PHF20	Donor 1	siCtrl	16	-0.0168831	-0.192493	-0.0717094	0.0497212	0.0144285	0.111673	-0.0995775	-0.183267	-0.0287711	-0.0550394	0.0100871	0.010849	0.073339	0.0584409	0.0131799	0.183234	0.0596322	0.000400695	-0.052134	-0.0300984	-0.137573	0.0426637	0.0122482	-0.0398634	-0.134753	-0.0366959
ENSG00000025293	PHF20	Donor 2	siClock	16	0.00540681	-0.143563	-0.0170171	0.0301962	0.0257714	0.0789404	-0.0509433	0.102282	0.0738507	0.0404423	-0.0362082	0.00330383	0.0205267	0.123484	-0.26617	-0.0641861	0.106761	-0.0627226	-0.110108	-0.146934	0.0734269	0.123276	0.0338674	0.0250767	0.0900114	0.0818054
ENSG00000025293	PHF20	Donor 2	siCtrl	16	-0.00518003	-0.106773	0.0468447	-0.121004	0.0665891	0.067658	0.0242295	0.0521459	0.0721313	0.0637738	-0.109612	-0.381805	0.0680043	0.0508733	0.15129	0.0192291	0.0517245	0.0201435	-0.0108334	-0.0568112	0.0195896	0.0568322	-0.0232641	-0.0862326	-0.0858654	0.0216404
ENSG00000025423	HSD17B6	Donor 1	siClock	16	-0.0153226	0.1565	0.114656	0.22305	-0.0952676	0.022355	-0.24052	0.0744256	-0.146277	-0.207079	-0.204009	-0.501598	0.0223875	0.115929	0.218699	0.190625	0.269463	0.0733068	0.0897617	0.0226274	0.2213	0.110813	0.129761	-0.0949385	-0.446453	-0.502584
ENSG00000025423	HSD17B6	Donor 1	siCtrl	16	-0.0209687	0.151367	-0.615103	-0.0549505	0.0636113	-0.129158	-0.399387	-0.0933997	-0.173912	-0.331946	0.0134635	0.346876	0.0381319	0.199666	0.174605	0.188462	-0.114782	-0.0407165	-0.0881146	-0.195013	0.126437	0.0263898	0.208988	0.201925	0.0464514	-0.0741095
ENSG00000025423	HSD17B6	Donor 2	siClock	16	0.0519944	0.402596	-0.176382	0.0621055	0.243464	0.17547	0.0401188	0.0266316	0.0402189	-0.379472	0.229636	-0.160992	0.212618	0.0470871	0.139883	-0.242639	-0.211945	-0.367666	-0.761229	-0.0771715	0.408536	0.242542	0.73106	0.217348	0.232233	0.225809
ENSG00000025423	HSD17B6	Donor 2	siCtrl	16	0.0197924	0.697498	0.328136	0.00929714	-0.274357	0.526803	0.262554	-0.363553	-0.780506	-0.105517	0.0327916	-0.240671	0.535527	-0.454751	-0.0684903	0.127298	0.186773	0.217286	-0.0992524	0.239059	0.39886	0.225678	0.273521	-0.562974	-0.263683	-0.352516
ENSG00000025708	TYMP	Donor 1	siClock	16	0.0286156	-0.367553	0.36649	0.281741	0.241515	0.0791887	0.0104087	0.0799248	-0.123712	-0.103432	-0.337501	-0.318163	-0.0675798	0.139267	0.247339	-0.198745	-0.0272958	0.0679571	-0.0427518	0.0644568	-0.096118	-0.0286201	0.103901	0.798122	0.0894813	-0.142931
ENSG00000025708	TYMP	Donor 1	siCtrl	16	0.00558573	-0.343945	1.27063	0.210945	-0.0612758	-0.0765981	0.165327	-0.145432	-0.288184	-0.273072	-0.302382	-0.379505	-0.12805	0.300513	0.316855	0.0742483	0.327978	0.317167	-0.175881	-0.128205	0.226005	-0.208571	-0.290334	-0.268598	-0.112578	0.112584
ENSG00000025708	TYMP	Donor 2	siClock	16	-0.00175734	-0.0497963	0.747074	0.161435	0.249188	0.0854847	-0.0838025	-0.230037	-0.214019	-0.341443	-0.260604	-0.210528	0.0752079	0.0451004	0.932901	0.0981017	-0.131441	-0.0772702	-0.0471252	-0.0994118	-0.0878905	-0.0261374	0.000121939	-0.0908	-0.213162	-0.27508
ENSG00000025708	TYMP	Donor 2	siCtrl	16	0.000719501	0.10473	0.630135	0.320067	-0.0170662	0.0694892	-0.0198925	-0.202837	-0.309533	-0.137493	-0.265273	0.517792	-0.371456	0.112628	-0.00473569	0.231855	0.0359558	0.123012	0.163697	-0.0634987	-0.016136	-0.0166891	-0.213583	-0.347014	-0.102501	-0.203665
ENSG00000025770	NCAPH2	Donor 1	siClock	16	0.00694691	-0.0741691	0.134963	0.14038	0.245364	-0.0612167	-0.0348288	-0.101445	0.06009	-0.099944	-0.122651	-0.133123	0.148375	0.0438514	0.0265003	-0.117728	-0.142545	0.0394433	0.199769	-0.0137743	0.106758	0.0235105	-0.114954	0.235551	-0.117999	-0.0965043
ENSG00000025770	NCAPH2	Donor 1	siCtrl	16	0.0142489	0.054131	0.256844	0.224437	-0.0243405	0.312323	-0.0648312	-0.13131	-0.0533626	-0.019577	-0.109296	-0.109604	-0.066556	0.0140581	0.156772	0.10881	-0.0721124	-0.0977803	-0.0689636	-0.00414169	0.056533	0.130418	-0.0429034	-0.0385792	0.0810657	-0.135811
ENSG00000025770	NCAPH2	Donor 2	siClock	16	-0.0184221	-0.222281	-0.00268171	-0.0331658	0.0427869	0.200884	0.00609302	0.160031	-0.00865946	-0.131334	-0.0316148	-0.298285	0.0914018	-0.234104	0.156139	0.142192	0.375412	0.299096	0.0379056	-0.123057	-0.233984	-0.188204	0.0314091	-0.18601	-0.0633801	-0.24714
ENSG00000025770	NCAPH2	Donor 2	siCtrl	16	-0.0254795	-0.0875301	-0.245353	0.0244324	-0.00916592	0.0131464	-0.0218152	-0.199096	0.0836869	0.00600614	-0.0539014	0.200589	0.0932686	0.178169	-0.28106	0.114266	0.0508806	-0.0423787	0.0832902	-0.0263813	-0.0698083	-0.114329	0.0285977	-0.110708	0.0550723	-0.306866
ENSG00000025772	TOMM34	Donor 1	siClock	16	0.0251599	0.339746	0.0896683	0.133438	0.347003	0.0382685	0.0597949	0.0645747	0.0256952	0.0568545	-0.166463	-0.121333	-0.0188798	0.0380057	-0.116012	-0.112268	0.0633601	-0.0823594	0.0117102	-0.0518372	0.081214	-0.0247836	0.112789	-0.182952	0.119432	-0.0756697
ENSG00000025772	TOMM34	Donor 1	siCtrl	16	0.014933	0.277906	-0.0785518	0.0210011	0.0588711	0.0872694	0.00895563	0.0547754	0.157107	-0.0500827	-0.0431486	-0.172435	0.0573175	0.0330821	-0.0363536	0.070802	-0.136201	-0.0745189	0.0571236	-0.127501	-0.0566507	0.111971	0.0115762	-0.0386084	0.0947038	0.0849137
ENSG00000025772	TOMM34	Donor 2	siClock	16	0.0135571	0.0235479	-0.0622817	-0.0586341	0.239999	0.190578	0.0953581	-0.0543972	0.0547116	-0.0245038	0.00675066	-0.284196	0.152323	0.0070955	-0.0556897	-0.13628	-0.0288869	0.0239637	0.0625689	0.0155745	0.0760145	-0.0273752	-0.129454	-0.0766456	0.172668	0.156118
ENSG00000025772	TOMM34	Donor 2	siCtrl	16	0.0142182	-0.018857	-0.115824	0.25774	0.0522362	0.217695	0.24229	0.104878	0.00633854	-0.0965535	-0.128792	-0.296624	-0.0704751	-0.0886611	0.0325288	0.169054	0.0238932	0.0959942	0.0677457	0.00430059	-0.097436	-0.0246858	-0.0808143	-0.0824727	0.0316894	0.150267
ENSG00000025796	SEC63	Donor 1	siClock	16	-0.00995571	0.0936151	0.0894371	-0.00752443	-0.0750368	0.0184878	-0.0645174	-0.0554466	-0.0269879	0.023348	0.00134145	-0.0297529	-0.00239236	-0.068469	0.0349799	0.150236	0.106854	-0.00547966	0.0926878	0.0129724	-0.021325	0.0223846	0.0144551	-0.409131	-0.102673	-0.0409556
ENSG00000025796	SEC63	Donor 1	siCtrl	16	-0.0242019	0.0385773	-0.500461	-0.0128996	0.0530991	0.0592085	-0.146406	0.0263863	-0.0455794	-0.0418389	0.0206671	0.0495694	0.148456	0.0452969	0.0594403	0.0280258	0.072713	-0.0256619	-0.0755302	0.00347937	-0.0538046	-0.0377382	-0.00195341	-0.0165634	-0.144946	-0.106584
ENSG00000025796	SEC63	Donor 2	siClock	16	0.00442813	-0.0872551	-0.0523839	0.220249	-0.0300641	0.00742193	-0.0658607	0.00552458	0.0119936	0.152647	0.0289984	0.106053	0.0768046	0.136427	-0.410215	-0.0838924	-0.0284887	-0.126672	0.0345202	-0.0398792	0.0965124	0.043114	0.0117977	0.0819626	0.0147565	0.00663175
ENSG00000025796	SEC63	Donor 2	siCtrl	16	-0.00522013	0.0752869	0.0562826	0.0534084	-0.0278673	-0.00717527	-0.000357741	0.0258063	0.0204933	0.0949338	0.0565782	-0.436581	0.0963698	0.0662941	0.0769762	0.0371568	-0.00786249	0.0806894	0.0060786	0.0411306	-0.0811112	-0.0330148	-0.0907213	-0.0269179	-0.130496	-0.075883
ENSG00000025800	KPNA6	Donor 1	siClock	16	-0.0093679	-0.038699	-0.145577	0.0749901	-0.12576	0.0725114	-0.119975	0.0550142	-0.184347	0.0433984	0.00328938	0.0957308	0.12168	-0.0429512	-0.0280155	0.112542	-0.062329	0.0982289	-0.0595963	0.0186902	-0.142062	0.0872506	0.110803	-0.189938	-0.0529411	0.0638639
ENSG00000025800	KPNA6	Donor 1	siCtrl	16	0.00240171	-0.145725	-0.264709	0.22329	0.0844671	0.170529	0.0966296	-0.0546814	-0.0850721	-0.0650675	-0.069672	-0.0884641	0.0369874	0.00476259	-0.081701	-0.0100661	0.015591	0.11592	0.0117842	0.0737334	0.01431	-0.0632673	0.166442	0.0221245	-0.107533	0.0594315
ENSG00000025800	KPNA6	Donor 2	siClock	16	0.0168991	0.108752	0.0172442	0.132599	0.103072	-0.131313	0.0248443	-0.0773694	-0.0249584	0.0762321	-0.0433153	0.0339948	0.0913855	-0.047362	-0.272272	-0.0605772	0.0406005	-0.00797054	0.0373183	0.0301221	0.142252	-0.0233495	0.0478155	0.153421	0.0694876	0.00182481
ENSG00000025800	KPNA6	Donor 2	siCtrl	16	0.00182436	-0.00857678	-0.100875	0.0760121	0.0673977	-0.033221	-0.109579	-0.0138335	-0.0348082	-0.0127067	0.0997309	-0.0744013	0.11596	-0.0810466	0.00942646	-0.0301872	0.000348692	0.0643703	-0.0135958	0.0381644	0.0251117	-0.0908865	0.029039	0.0956311	-0.0775886	0.105723
ENSG00000026025	VIM	Donor 1	siClock	16	0.0200893	0.0430588	-0.0110825	0.144269	0.248938	0.139098	0.168978	-0.00556167	-0.0549478	-0.0035624	-0.0852111	-0.0511169	-0.0959967	-0.127825	0.0242366	-0.148022	0.0560426	0.0552276	0.0551874	0.177351	-0.041218	-0.0382748	-0.00177956	-0.0991679	0.0445142	0.109096
ENSG00000026025	VIM	Donor 1	siCtrl	16	0.0140513	0.332042	-0.0694942	-0.0178183	-0.00483225	0.120418	0.146057	0.0736943	0.114892	-0.00623709	-0.142186	-0.144566	-0.162738	-0.0375045	0.104519	0.0527887	0.0331994	0.122802	-0.0657111	-0.0500554	-0.0655786	0.0797377	-0.166399	-0.125268	0.137451	0.0920717
ENSG00000026025	VIM	Donor 2	siClock	16	0.00118483	0.00110787	-0.172937	-0.0532098	0.0232924	0.081558	0.100502	0.239832	0.091505	-0.0909773	-0.00628056	-0.153685	-0.126413	-0.097614	-0.0528701	0.0558636	0.189425	0.196717	0.059252	0.059	-0.258394	-0.0955453	-0.0783501	-0.0254787	-0.0248792	0.1682
ENSG00000026025	VIM	Donor 2	siCtrl	16	0.00397135	0.116079	-0.0853983	0.123742	-0.0905801	-0.0657756	0.178224	0.00903038	-0.0535304	0.134483	0.00388535	-0.110448	-0.161603	0.0621639	-0.0556833	0.00393104	0.0423665	0.135165	-0.0760559	0.147078	-0.18727	0.0386426	-0.0995727	0.0293714	0.0282002	0.032837
ENSG00000026036	RTEL1-TNFRSF6B	Donor 1	siClock	16	-0.0368297	-0.281087	-0.443324	-0.208254	-0.387924	0.21303	-0.0831311	0.684245	-0.0391063	0.165477	-0.0162861	0.352206	0.0445361	0.163932	0.0523349	-0.158851	-0.245346	-0.0467065	-0.329597	-0.0358116	-0.133839	-0.102661	-0.127072	0.340422	-0.0647607	-0.233169
ENSG00000026036	RTEL1-TNFRSF6B	Donor 1	siCtrl	16	-0.0247405	0.151346	0.265121	-0.601763	-0.579168	0.0136212	0.213387	0.302808	0.323793	0.314592	-0.0669015	-0.127695	0.0841402	0.0690987	0.0859895	-0.0330743	-0.0869815	-0.0167265	-0.0827969	-0.146678	0.0563152	-0.250395	-0.263588	-0.192256	0.0550621	-0.105765
ENSG00000026036	RTEL1-TNFRSF6B	Donor 2	siClock	16	-0.0455279	-0.398056	-0.717743	-0.866467	0.0427063	0.280379	0.507914	0.291197	0.432437	0.00730062	0.0837767	0.0469036	0.138605	-0.262466	0.100889	-0.0639115	-0.193701	-0.0694478	0.0702585	0.142134	0.0561391	-0.176742	-0.179078	-0.229472	-0.000376212	-0.181377
ENSG00000026036	RTEL1-TNFRSF6B	Donor 2	siCtrl	16	-0.060961	-0.535973	-0.847063	-0.802959	0.0819299	0.079047	0.278224	0.404761	0.282592	0.148517	-0.0186514	0.55943	0.116895	-0.0762248	-0.098991	-0.163604	-0.253811	-0.16629	0.100999	0.102685	0.0356027	-0.103261	-0.224621	-0.172958	-0.00509946	-0.245201
ENSG00000026103	FAS	Donor 1	siClock	16	-0.00698346	-0.0541076	-0.22177	0.28188	0.274408	0.153217	-0.0782121	0.0415593	0.0345282	-0.0216076	0.16688	-0.015012	-0.0265807	0.0359687	-0.0980392	-0.0986336	0.0145622	0.0411338	-0.0152873	0.0561399	0.0393706	-0.038202	-0.154768	-0.529277	0.0541785	-0.016916
ENSG00000026103	FAS	Donor 1	siCtrl	16	-0.0143657	0.00234441	-0.644847	0.217087	0.381956	0.14696	-0.0407791	0.023398	0.0440444	-0.146584	0.138331	0.278149	0.0654101	0.0146212	-0.122049	-0.0174903	-0.155019	0.0556728	-0.102316	0.0674213	-0.204938	-0.0584964	-0.0734621	-0.0116311	-0.0869621	-0.129966
ENSG00000026103	FAS	Donor 2	siClock	16	-0.011904	-0.312123	-0.387276	0.40407	0.150378	0.162308	0.0739604	0.137746	0.130328	0.0188141	-0.0849503	0.0904428	-0.0042936	-0.0698605	-0.471213	0.0270379	0.191087	0.0161413	0.205297	0.275883	-0.119042	-0.180746	-0.11252	-0.238606	-0.0436721	-0.156792
ENSG00000026103	FAS	Donor 2	siCtrl	16	-0.0062192	-0.242902	-0.203716	0.320511	0.211568	0.21588	0.129918	0.0826334	0.00519671	-0.000543034	-0.0321295	-0.413748	0.336105	0.0196116	-0.0276332	0.0879752	0.0274045	-0.0369236	-0.0640137	-0.0651099	-0.137963	-0.0502256	-0.149958	-0.105832	-0.132547	0.07096
ENSG00000026297	RNASET2	Donor 1	siClock	16	0.0170589	-0.0933711	-0.0304648	-0.083383	0.113975	0.0426891	-0.0494222	0.102543	-0.111119	0.256439	0.0983856	-0.0094577	-0.291252	-0.176834	0.163894	-0.301787	-0.00385666	0.167115	0.0290828	0.121165	-0.0649429	0.0852863	-0.00971876	0.283744	-0.0267538	0.214517
ENSG00000026297	RNASET2	Donor 1	siCtrl	16	0.0170358	-0.134732	0.154151	-0.0760686	0.177138	0.228796	0.22225	-0.0901383	-0.11682	-0.0381515	-0.20919	-0.127611	-0.152057	-0.193736	0.0415506	-0.0713796	0.422937	0.0933561	0.0367711	0.0276234	0.246605	0.000225701	-0.153023	-0.0865299	0.124885	0.0990437
ENSG00000026297	RNASET2	Donor 2	siClock	16	-0.009487	-0.0825153	-0.1672	-0.135028	-0.111053	0.249853	0.0819455	0.262748	-0.0767434	-0.180337	-0.301401	-0.201541	-0.0279451	-0.173947	0.483188	0.133341	0.207596	0.140579	0.134563	-0.164121	-0.215595	-0.163912	0.162216	-0.139799	-0.0838243	0.131759
ENSG00000026297	RNASET2	Donor 2	siCtrl	16	-0.00544194	-0.208598	-0.422984	0.00370668	-0.269479	0.00188041	0.219704	0.0752989	0.120723	0.12945	-0.146597	0.198566	-0.159246	-0.0113024	-0.177875	0.024766	-0.090424	0.340303	-0.365883	0.0578101	0.257515	-0.0765813	0.109167	0.0678853	-0.0822501	0.268397
ENSG00000026508	CD44	Donor 1	siClock	16	-0.0276758	-0.0342643	-0.112081	-0.113614	-0.194508	-0.0959098	-0.0754064	-0.131679	-0.164526	0.0896392	0.138201	0.0355646	0.140864	-0.038423	0.0140651	0.0525511	0.0588622	0.123285	0.0474016	0.106771	-0.0294133	0.0217769	-0.0343576	-0.361064	-0.0619399	-0.0736888
ENSG00000026508	CD44	Donor 1	siCtrl	16	-0.0378324	0.0317841	-0.401137	-0.19775	-0.154855	-0.13334	-0.111669	0.214313	-0.0647805	0.12919	-0.0207986	0.0394193	0.0314405	-0.152258	0.174908	0.20516	0.0778157	0.257429	-0.155011	0.124507	-0.247556	0.0529745	-0.0540817	-0.1896	-0.119399	-0.282517
ENSG00000026508	CD44	Donor 2	siClock	16	-0.0482291	-0.565857	-0.711432	-0.225984	-0.111602	-0.0386363	0.0217537	0.241914	0.131971	0.171435	0.0876117	-0.00332203	-0.080847	0.0116442	-0.475209	0.157972	0.198936	0.196908	0.244688	0.228429	-0.168726	-0.115914	-0.119194	-0.0597776	-0.0289772	-0.193512
ENSG00000026508	CD44	Donor 2	siCtrl	16	-0.044195	-0.570196	-0.674076	-0.288848	-0.267293	-0.0248059	0.0905389	0.230118	0.207732	0.295046	0.127115	-0.279336	0.154696	0.0224529	0.0195206	-0.0135868	-0.0436361	0.110514	-0.179209	0.115038	-0.197923	-0.060855	0.100417	0.118624	0.0613138	-0.158235
ENSG00000026559	KCNG1	Donor 1	siClock	16	0.0948051	-0.439464	0.339566	0.817856	1.13062	0.928777	0.43084	0.683181	0.309924	-0.314088	-0.466522	-0.297272	-0.238033	-0.282653	-0.307255	-0.408067	0.0402702	-0.182914	0.0925592	-0.137128	0.0209924	-0.0823281	-0.0242437	0.6005	0.185555	-0.0305485
ENSG00000026559	KCNG1	Donor 1	siCtrl	16	0.0976435	0.311487	1.39013	0.879881	0.790816	0.645923	0.53263	0.191438	0.060397	-0.363468	-0.579731	-0.263412	-0.236398	-0.0843614	-0.136261	-0.0419161	0.0939745	-0.286983	0.128966	-0.062397	-0.101343	-0.137679	-0.12184	-0.177491	-0.0509991	0.0597263
ENSG00000026559	KCNG1	Donor 2	siClock	16	0.0251604	-0.246591	0.222977	0.680872	0.750156	0.889132	0.400193	0.135505	-0.0292231	-0.292388	-0.399847	-0.406305	-0.0567415	-0.234481	0.653945	-0.0610573	-0.070809	-0.10827	-0.0366364	0.164997	-0.164177	-0.0869326	-0.172246	-0.562984	-0.327849	-0.0122291
ENSG00000026559	KCNG1	Donor 2	siCtrl	16	0.018601	-0.910784	-0.0422054	0.846691	0.992061	1.11131	0.759576	0.249605	-0.0889497	-0.359524	-0.298861	0.372529	-0.431345	-0.287036	-0.133568	-0.0820418	-0.0198926	-0.342952	0.203618	0.341014	0.13743	0.0319908	-0.426568	-0.635954	-0.339884	-0.181239
ENSG00000026652	AGPAT4	Donor 1	siClock	16	0.0386089	-0.07157	0.265567	0.51645	0.162745	-0.192561	-0.301575	0.136481	-0.0452573	0.175697	-0.159747	-0.239826	0.186395	-0.189848	-0.0756986	-0.00328256	-0.13027	0.225819	-0.388993	0.269826	0.0581252	0.139728	0.167649	0.0118055	0.172196	0.275368
ENSG00000026652	AGPAT4	Donor 1	siCtrl	16	0.0414908	-0.574519	0.769859	0.614042	-0.0866371	-0.172351	0.194856	0.00269517	-0.102502	-0.00142205	-0.00802866	-0.100028	-0.200091	-0.37142	-0.0679272	0.00370956	0.20168	0.0750646	-0.0870443	0.0918951	0.0595581	0.311328	0.188327	0.117328	0.358112	-0.179213
ENSG00000026652	AGPAT4	Donor 2	siClock	16	0.0430499	0.0249725	0.098262	0.547621	0.0145088	0.024251	0.0642623	-0.00943986	0.011039	-0.131236	0.0449762	-0.258071	-0.132731	-0.102052	-0.270951	0.17721	-0.0431496	-0.0236622	0.0993083	0.157318	0.115376	-0.0354918	0.0464785	0.233712	0.369135	0.0546021
ENSG00000026652	AGPAT4	Donor 2	siCtrl	16	0.0297412	0.0664858	-0.0866429	0.475582	0.0669143	0.131476	-0.0526204	-0.0961076	-0.190148	0.0440254	0.222747	-0.1165	-0.0485694	-0.15775	-0.215396	0.0439723	-0.158969	0.162171	-0.00230571	0.129261	0.0756234	-0.0351378	0.168494	0.15739	0.254854	-0.0953167
ENSG00000026950	BTN3A1	Donor 1	siClock	16	-0.0130474	0.150194	-0.13849	-0.28476	-0.225687	-0.5286	0.00404554	0.00519022	-0.04949	0.0562786	0.0135093	-0.187845	-0.025286	-0.242643	0.104812	0.166113	0.278345	0.312351	0.139251	0.195087	-0.237482	0.113495	0.000834207	0.0306026	0.0691448	-0.0451547
ENSG00000026950	BTN3A1	Donor 1	siCtrl	16	-0.0293614	0.0246941	-0.338695	-0.229487	-0.43045	-0.230269	0.122685	0.0811583	-0.115432	-0.0674078	-0.0672926	-0.339561	-0.0165964	0.0637812	0.186299	0.283477	0.287422	0.0821901	0.0023977	0.101771	-0.0106072	-0.00990829	0.0193529	0.00815013	-0.166971	0.0252642
ENSG00000026950	BTN3A1	Donor 2	siClock	16	0.0143254	0.408538	0.0349114	0.313266	0.00173179	-0.114157	-0.0617391	-0.201396	0.0196391	-0.235311	-0.263109	-0.184396	-0.149659	0.0172686	0.17839	0.210587	0.142677	0.182703	-0.0981298	0.15715	0.149861	0.00912772	-0.0967967	0.0823202	-0.126253	-0.0190899
ENSG00000026950	BTN3A1	Donor 2	siCtrl	16	0.00138519	0.409464	0.399451	0.232002	-0.253962	-0.29276	-0.260564	-0.30521	-0.168703	-0.256442	-0.242985	-0.154715	-0.0781689	0.443413	0.203913	0.146272	0.0241894	0.201512	0.129801	0.0564971	-0.106067	-0.163877	-0.0751214	0.0813432	0.0411832	0.0241659
ENSG00000027001	MIPEP	Donor 1	siClock	16	-0.0156251	0.0892196	-0.260537	-0.0352211	-0.191123	0.158736	0.0372988	0.124483	0.00667694	-0.0529492	-0.103437	-0.130347	0.0490027	0.0657	0.128528	0.0322895	0.0173693	-0.021272	0.0354821	0.127874	-0.0830027	-0.00179701	0.0819896	-0.393457	-0.210757	0.138621
ENSG00000027001	MIPEP	Donor 1	siCtrl	16	-0.00938186	0.324034	-0.504998	-0.0091673	0.0580019	-0.00402861	0.045002	0.0113884	-0.196033	-0.103011	0.102871	-0.0685101	-0.106465	0.0997636	0.0483841	0.311222	0.0506776	-0.0381685	-0.0843976	-0.0346317	-0.229417	0.137263	0.0490132	0.0165998	-0.0535539	-0.0563859
ENSG00000027001	MIPEP	Donor 2	siClock	16	-0.000425511	0.00431728	-0.0673574	-0.166475	-0.137822	0.20868	0.0971999	-0.018312	0.0236939	-0.0325532	0.0622065	-0.28214	0.125517	-0.0428655	-0.312182	-0.018615	-0.00391717	0.168275	0.30951	0.192681	0.0131565	-0.0100808	0.0179297	0.012179	-0.0473154	-0.106347
ENSG00000027001	MIPEP	Donor 2	siCtrl	16	-0.00213908	-0.0153379	-0.122176	0.0279231	-0.0910598	0.0684633	-0.0944475	-0.00450548	0.00940962	0.181346	-0.0715646	-0.409165	0.173436	0.00203391	-0.111156	0.0661231	0.152618	0.282013	-0.0125253	-0.020727	-0.0512305	-0.305529	-0.0105432	0.255093	0.000104562	0.0479258
ENSG00000027697	IFNGR1	Donor 1	siClock	16	-0.0303911	-0.0458898	-0.325174	-0.237665	-0.156125	-0.264342	-0.17419	0.0136882	-0.0728834	0.0827941	0.100992	0.0632469	0.182186	-0.0367499	0.0619976	0.07514	0.111145	0.0046402	0.0914006	-0.0536105	-0.0314971	0.0469513	-0.0672523	-0.410942	0.174441	0.107921
ENSG00000027697	IFNGR1	Donor 1	siCtrl	16	-0.0455776	-0.00938843	-0.705368	-0.388169	-0.149504	-0.117629	-0.268345	0.0445618	-0.0618426	-0.0970815	0.0429872	0.206233	0.109359	0.166763	0.10721	0.174448	0.0259568	0.0728722	-0.164431	0.0993253	-0.200697	0.0534184	-0.131077	-0.0585912	0.0590115	0.0505386
ENSG00000027697	IFNGR1	Donor 2	siClock	16	-0.00823345	0.152203	-0.173355	-0.150725	-0.234532	-0.244812	-0.120372	-0.0195702	0.0654003	0.0879905	0.100861	0.0467645	0.0504876	0.14144	-0.319518	0.135705	0.174829	-0.165681	0.0980173	-0.00759446	-0.0485077	-0.0524752	-0.0884996	-0.0469274	0.108131	0.304903
ENSG00000027697	IFNGR1	Donor 2	siCtrl	16	-0.0125409	0.0329775	0.0398226	-0.140032	-0.126261	-0.245365	-0.151354	0.0461186	-0.128924	0.110501	0.095024	-0.461759	0.26101	0.086357	0.150649	0.168528	0.0338913	0.0904252	-0.0671835	-0.0274826	-0.0970577	-0.0457669	-0.0745747	-0.146781	-0.02019	0.303902
ENSG00000027847	B4GALT7	Donor 1	siClock	16	0.0193116	0.074402	-0.0817227	-0.0774649	0.165776	-0.0375643	0.0467765	0.332268	0.313472	0.0993187	-0.0761985	-0.00442228	-0.0899911	0.029586	-0.145338	-0.296034	-0.156097	0.128043	-0.183409	-0.0917291	0.00182881	0.145097	-0.047314	0.303482	0.224167	-0.0941432
ENSG00000027847	B4GALT7	Donor 1	siCtrl	16	0.0238726	0.142479	0.377702	0.0889019	-0.127152	0.212187	0.148274	0.0112432	0.202672	0.0660552	-0.0382369	-0.0588505	-0.180601	-0.0678385	-0.0251335	-0.0233132	0.067095	-0.174252	0.0569653	-0.201773	0.160746	0.00652385	-0.17107	-0.0412523	0.140741	0.0247004
ENSG00000027847	B4GALT7	Donor 2	siClock	16	0.00401457	-0.0324753	-0.277363	-0.342215	0.0798888	0.274595	0.34812	0.276612	0.246055	-0.103232	-0.107138	0.0387192	-0.0407261	-0.124569	0.30979	-0.157553	-0.17054	-0.207999	-0.222641	0.0604212	0.0525218	-0.0206699	0.0754847	0.0112775	0.142892	-0.00889085
ENSG00000027847	B4GALT7	Donor 2	siCtrl	16	0.00429054	-0.18151	-0.476031	0.140321	-0.0983353	0.138493	0.307312	0.202867	0.318736	0.15503	-0.0829582	0.289301	-0.201373	-0.281315	-0.225511	-0.0598436	-0.080951	-0.077051	0.181611	0.185649	0.0215417	-0.230382	-0.0923018	0.136108	0.0548093	0.0630463
ENSG00000028116	VRK2	Donor 1	siClock	16	-0.0364802	-0.133586	-0.0691597	0.0804933	-0.0130723	-0.0476008	0.225812	-0.0801711	-0.156433	-0.120579	-0.0673507	-0.094684	0.17017	0.0239853	0.0256228	0.273114	0.217889	0.232663	-0.0743021	-0.00189886	0.0188127	-0.128982	-0.185614	-0.872333	-0.0100724	-0.124729
ENSG00000028116	VRK2	Donor 1	siCtrl	16	-0.0355005	0.153707	-0.755381	-0.301934	-0.0544092	0.0891786	0.00286168	0.178995	0.0166912	0.0910094	-0.254555	0.20324	0.102149	0.154057	0.124098	0.161571	-0.0389241	-0.120539	-0.164735	-0.0409563	-0.311026	0.100184	0.0572005	-0.105434	-0.219748	0.04519
ENSG00000028116	VRK2	Donor 2	siClock	16	-0.0218491	-0.173214	-0.131343	-0.065676	-0.229613	0.00501656	-0.228992	0.0523923	0.113365	0.26531	0.125063	0.162522	-0.128079	0.0572009	-0.620286	0.275263	0.173084	-0.100347	0.0858402	0.0255528	0.0122154	0.252218	-0.0660486	0.0163446	-0.285613	-0.138407
ENSG00000028116	VRK2	Donor 2	siCtrl	16	-0.0323769	0.100557	-0.0431729	-0.122816	-0.207758	-0.219086	0.010695	-0.00261984	-0.00960476	-0.0535252	0.177214	-0.492143	0.374685	0.232311	0.143695	0.0968161	-0.0749193	0.157515	-0.216114	0.0617229	-0.0359972	-0.101379	-0.0694298	-0.209416	-0.234338	-0.0723109
ENSG00000028137	TNFRSF1B	Donor 1	siClock	16	0.0422016	-0.428554	1.69582	0.422372	0.114479	-0.240553	-0.428957	-0.421486	-0.436626	0.0628521	-0.123034	-0.250779	0.422696	0.25856	0.0206359	-0.0234403	-0.224233	-0.137857	-0.309728	0.289564	-0.040873	0.139712	0.0391503	0.518634	0.0531371	0.0835464
ENSG00000028137	TNFRSF1B	Donor 1	siCtrl	16	0.0599548	-0.428232	2.27582	-0.0218647	0.0278682	-0.351684	0.24247	-0.902669	0.0121376	-0.0201403	-0.524223	0.0914101	0.27261	-0.073715	0.00183201	-0.148505	0.15953	0.0147792	0.067364	0.159847	-0.123968	-0.2177	0.0372398	0.189466	0.383551	0.375649
ENSG00000028137	TNFRSF1B	Donor 2	siClock	16	0.00997721	-0.189598	1.45871	0.0508896	0.219174	-0.304154	-1.16879	-0.532109	-0.383995	0.342161	0.182202	-0.190819	0.143426	0.112864	0.430189	0.196463	-0.113028	0.159345	-0.126613	-0.15549	-0.412637	0.0352072	0.352115	0.160453	-0.145325	0.128785
ENSG00000028137	TNFRSF1B	Donor 2	siCtrl	16	0.0238857	-0.272391	1.62634	0.362608	-0.075312	-0.362433	-0.989222	-0.90054	-0.720098	0.0443711	0.173394	1.13041	0.180492	0.551444	-0.498916	-0.490741	-0.178646	0.48954	-0.466483	-0.0614833	-0.0162005	-0.0339367	0.424026	0.237821	0.405429	0.0376732
ENSG00000028203	VEZT	Donor 1	siClock	16	-0.0129044	0.110776	0.0614127	-0.00425361	-0.0690765	-0.0960252	-0.0555253	-0.0769561	-0.0729361	0.0840596	-0.0170855	0.0567384	0.00660948	-0.0176955	-0.0338185	0.0712374	0.0828014	-0.000861999	0.131433	0.056002	0.0521509	0.0232157	0.060638	-0.526819	-0.134784	-0.0138475
ENSG00000028203	VEZT	Donor 1	siCtrl	16	-0.0237223	0.0418633	-0.503562	-0.0489105	-0.0858902	-0.161623	-0.146281	0.0959771	-0.0130967	0.0199568	0.110599	0.126511	0.159025	0.0289864	0.0237287	-0.0236288	-0.0393974	0.0484598	-0.0987447	0.00943673	-0.0550522	-0.0168329	-0.0340483	-0.0773441	0.0141466	0.0326632
ENSG00000028203	VEZT	Donor 2	siClock	16	0.00377206	0.0914439	-0.0334544	-0.0152326	-0.186439	-0.0826802	-0.102794	0.0123054	0.0416823	0.142706	0.0987401	0.0846836	0.0925541	0.0816076	-0.447771	0.014654	0.0243148	-0.0872032	-0.0493518	0.0660168	0.0611098	-7.56152e-06	0.0447431	0.177783	0.0226725	0.0422173
ENSG00000028203	VEZT	Donor 2	siCtrl	16	-0.0086088	0.0954233	0.00248236	-0.0951854	-0.138404	-0.220892	0.0209464	0.0478189	0.0219367	0.13332	0.0460958	-0.398244	0.290298	0.0689095	-0.0453675	0.086678	0.00696285	0.0420507	0.0116145	0.0112837	-0.0805087	-0.0563992	-0.183214	-0.0121586	0.00996241	0.11937
ENSG00000028310	BRD9	Donor 1	siClock	16	0.0146815	-0.129494	0.0342	0.153831	0.232253	0.173537	-0.0878721	0.21262	-0.0253756	0.0318329	-0.120524	-0.0473789	-0.197465	-0.166156	0.0224185	0.0312114	0.0296304	0.124798	0.0611436	0.102606	-0.156662	0.0140481	0.0703436	0.00143546	-0.0485226	0.0505792
ENSG00000028310	BRD9	Donor 1	siCtrl	16	0.0187231	0.146568	0.143972	0.0518225	0.118942	0.0578258	-0.0824045	0.0396715	0.0550417	-0.00723874	-0.0353113	-0.087208	-0.0128685	-0.0719014	-0.0505815	-0.00610996	-0.0767313	0.0369998	0.0122554	-0.0491248	0.156389	0.0662438	0.0446032	-0.0281349	0.0864991	-0.0411422
ENSG00000028310	BRD9	Donor 2	siClock	16	0.011005	-0.117254	0.0418019	0.13694	0.236871	0.000972895	0.0180891	0.120205	0.0376019	-0.0672725	-0.0444219	-0.117756	0.0248863	-0.135027	-0.0725152	-0.0265427	0.0488821	0.150139	0.0840624	-0.0141683	0.0313978	-0.0535225	-0.056096	-0.0412917	0.0200334	0.0691116
ENSG00000028310	BRD9	Donor 2	siCtrl	16	0.0011523	-0.0923163	-0.0529095	0.0788098	0.103073	0.177294	-0.0533659	0.141369	-0.0505803	0.094721	-0.0370125	7.51974e-06	-0.111956	-0.0521578	-0.0400914	0.0245368	-0.0110468	0.0776832	0.0251423	-0.0380326	-0.116678	0.125666	-0.0169211	0.0251594	-0.0491208	-0.122465
ENSG00000028528	SNX1	Donor 1	siClock	16	-0.00521101	0.0571144	-0.122884	-0.0726558	-0.0901633	-0.0559886	-0.0385925	-0.0308484	-0.0837117	-0.0224737	0.0388879	-0.0908282	0.0727141	0.035652	0.0108164	0.0309151	-0.00585703	0.0675753	0.0325078	0.0710134	-0.00371175	0.0261063	0.0315571	-0.162612	0.0380047	0.137187
ENSG00000028528	SNX1	Donor 1	siCtrl	16	0.00177385	0.0204742	-0.34494	-0.0111846	-0.11553	0.0816692	0.0426198	-0.0260262	0.0184229	-0.0694812	-0.053855	-0.0467929	0.00192937	-0.0698193	0.0602362	0.0307274	0.0131593	0.0724775	0.024442	0.0568458	-0.0737994	0.0397652	0.0825027	0.0933531	0.135993	0.0811579
ENSG00000028528	SNX1	Donor 2	siClock	16	0.00164497	-0.0633147	-0.11951	0.0358688	-0.118089	-0.0132746	-0.019707	-0.0903745	0.00687464	0.0722413	-0.0209883	-0.0278965	0.0213911	0.055626	-0.325984	0.0269269	0.104074	0.0611696	0.0769332	0.071449	0.0356483	0.0486631	0.0126644	0.0616516	0.0699967	0.0790852
ENSG00000028528	SNX1	Donor 2	siCtrl	16	0.00263161	-0.0170605	-0.00611695	-0.0559008	-0.023634	-0.143135	-0.0774193	-0.0917174	-0.0440018	-0.0238162	0.127229	-0.264633	0.103589	0.0925088	0.0176057	0.0164328	0.0122966	0.0829533	-0.0568675	-0.0694888	-0.0182523	0.0593282	0.122582	0.0656665	0.109956	0.147684
ENSG00000028839	TBPL1	Donor 1	siClock	16	-0.0145009	0.0263855	0.155377	0.0502374	0.0116696	0.0310244	-0.142768	-0.363088	-0.0813902	-0.150211	0.0442148	0.142651	-0.145128	-0.0874297	0.331937	0.0711814	0.133395	-0.0849233	0.129671	0.309953	0.0776623	-0.110017	-0.0219944	-0.588028	-0.0793232	-0.0235812
ENSG00000028839	TBPL1	Donor 1	siCtrl	16	-0.0304703	0.0169049	-0.674364	0.131579	0.0689362	-0.0944596	-0.0748701	-0.129963	0.0601381	-0.121069	-0.0878981	0.0805086	-0.0219378	0.0790957	-0.0563699	0.318687	0.114744	0.149618	-0.173518	0.0384253	-0.0768331	0.1405	0.00637847	-0.103708	-0.0519967	-0.300287
ENSG00000028839	TBPL1	Donor 2	siClock	16	0.0129498	0.0102166	-0.135715	0.35728	0.24715	0.0573494	0.0567556	0.129416	-0.0909605	-0.163559	-0.0641104	-0.0407997	0.0199604	0.165118	-0.41914	0.0470287	-0.12594	0.0805634	0.0879501	0.198643	0.0223192	-0.141709	0.183276	-0.206817	-0.0363912	0.0858584
ENSG00000028839	TBPL1	Donor 2	siCtrl	16	0.00498506	0.194814	-0.0541002	0.570901	-0.0534173	0.135067	-0.0381347	-0.0261468	-0.089391	-0.0497622	-0.0281784	-0.825642	0.226041	0.123646	0.258288	0.205428	0.106084	0.021139	-0.0366279	-0.119572	-0.0589782	-0.109252	-0.124102	0.03712	-0.0141263	-0.126469
ENSG00000029153	ARNTL2	Donor 1	siClock	15	-0.012245	-0.2455	-0.134535	0.271111	0.449048	0.468168	0.296202	0.101288	0.00672555	0.108688	0.0767472	-0.107064	0.146439	-0.00340483	-0.225608	-0.155805	0.024299	-0.0428881	-0.080434	-0.0909588	0.00209673	0.000162036	0.0250098	-0.630342	-0.155289	-0.410281
ENSG00000029153	ARNTL2	Donor 1	siCtrl	15	-0.00178981	0.207587	-0.6069	0.315164	0.457571	0.336542	0.254874	0.371373	0.0591223	0.142861	-0.124713	0.0654935	0.185253	-0.259051	-0.0483389	0.0651356	0.0459647	-0.0714018	-0.287993	-0.13287	-0.321084	0.0817073	-0.399275	0.0790971	-0.270728	-0.190137
ENSG00000029153	ARNTL2	Donor 2	siClock	15	-0.0414258	-1.00564	-1.16861	0.65253	0.559287	0.571724	0.479684	0.196723	0.125603	0.11494	0.0174454	-0.158121	-0.253546	-0.0197939	-0.664738	0.06714	0.462306	0.288219	0.0306418	0.287621	-0.0729381	-0.258424	-0.384118	-0.436987	-0.247155	-0.219442
ENSG00000029153	ARNTL2	Donor 2	siCtrl	15	-0.051825	-1.19375	-1.10396	0.356064	0.59968	0.54576	0.490337	0.271653	0.341211	0.190687	-0.147571	-0.46419	0.170262	0.110522	-0.0609354	-0.00195205	-0.164994	0.209738	-0.165884	0.0599582	-0.230599	-0.422658	-0.0240203	-0.157846	-0.221172	-0.281968
ENSG00000029363	BCLAF1	Donor 1	siClock	16	-0.018919	-0.0558789	0.0234519	0.0797419	-0.0511366	0.00569549	0.0043514	-0.131328	-0.0662284	0.0898916	0.0237891	0.0712107	0.0534328	0.108834	-0.0493786	0.0816219	-0.0306782	-0.0539983	0.064544	-0.0550945	0.0866823	0.0196406	-0.061997	-0.57536	-0.0741513	0.0193655
ENSG00000029363	BCLAF1	Donor 1	siCtrl	16	-0.0222769	-0.123173	-0.483712	0.057194	0.066801	0.102184	-0.00754018	-0.0783387	-0.167826	0.0275695	0.0801026	0.134518	0.20826	0.104446	0.0391155	-0.0321128	-0.122574	-0.0715971	-0.0840852	0.0104892	-0.122872	-0.0121656	0.00967654	0.0170989	-0.049076	-0.0593051
ENSG00000029363	BCLAF1	Donor 2	siClock	16	-0.0096326	-0.0549144	0.0517546	0.166744	-0.0658639	-0.12418	-0.101666	-0.162134	-0.0211838	0.113399	0.137987	0.0947065	0.0101462	0.154732	-0.491477	0.0614349	0.0759922	0.0663772	0.109437	0.0498477	-0.0111401	-0.0184241	-0.100652	0.0789488	-0.104838	-0.155845
ENSG00000029363	BCLAF1	Donor 2	siCtrl	16	-0.0146871	0.106083	0.133471	-0.0775134	-0.0537389	-0.0902761	-0.122628	-0.0988753	0.0260115	0.115851	0.0785308	-0.464944	0.19036	0.220298	0.162369	0.11085	-0.00228651	-0.111252	-0.0559688	-0.0441499	-0.155517	0.0181146	-0.00162474	0.0296972	-0.150892	-0.129147
ENSG00000029364	SLC39A9	Donor 1	siClock	16	-0.0111339	0.0852461	-0.00132348	0.0485278	-0.142765	0.0223801	-0.0696698	0.0198756	-0.0355419	0.116156	0.0338123	0.0593265	0.014908	-0.0408281	-0.038638	0.0596723	0.0604044	0.0119851	-0.0830508	0.112788	-0.0309797	0.046009	-0.0207592	-0.395194	-0.092943	-0.0177466
ENSG00000029364	SLC39A9	Donor 1	siCtrl	16	-0.0114253	-0.0429289	-0.42361	0.110515	0.0742032	0.0300956	0.103814	0.0786253	0.00882403	-0.105296	0.0557227	0.147223	0.00106878	-0.0823702	-0.0382362	0.0899508	-0.00883702	0.0143444	-0.0225711	0.020405	-0.123839	-0.0178334	0.0158721	-0.0246279	-0.074914	-0.0712325
ENSG00000029364	SLC39A9	Donor 2	siClock	16	-0.0108652	-0.160281	-0.224829	0.162966	-0.0400169	0.0587891	0.000468997	0.0674836	0.00927109	0.0607262	-0.00722882	0.053485	0.0818273	-0.0110474	-0.413781	0.019803	0.141072	0.0318937	0.0978349	0.118886	0.041944	0.0194804	-0.0509031	-0.135327	-0.117032	-0.0771135
ENSG00000029364	SLC39A9	Donor 2	siCtrl	16	-0.0119016	-0.200179	-0.141629	0.0239394	0.010074	0.071192	0.0832322	0.0891874	0.0936722	0.0482036	0.069549	-0.320978	0.145307	-0.00236963	0.0114817	0.0469843	-0.0288854	0.092113	-0.0621706	-0.0324118	-0.0802171	-0.00158083	-0.0470973	-0.0278889	-0.109383	-0.0276857
ENSG00000029534	ANK1	Donor 1	siClock	7	-0.0262036	-0.0585979	0.310955	0.132485	-0.494737	-0.630948	-0.263711	-0.358258	0.0772778	0.199299	0.293748	0.177352	0.0444875	0.127218	-0.00877908	-0.0753552	0.124796	0.0710751	-0.11008	0.0965344	-0.0198139	-0.211492	-0.0527016	0.0397914	0.0747385	-0.140373
ENSG00000029534	ANK1	Donor 1	siCtrl	7	-0.0184605	-0.526402	0.998453	0.0799756	-0.325795	-0.524497	-0.229751	-0.501875	0.111573	0.148159	0.148727	0.0729259	0.12022	-0.00667569	0.130907	0.14998	-0.0105796	0.0233205	0.0870601	-0.078425	-0.0104719	-0.163484	-0.0717366	-0.0951513	0.0247293	-0.0126987
ENSG00000029534	ANK1	Donor 2	siClock	7	-0.101687	-0.440177	-0.313011	-0.0601011	-0.821858	-0.656792	-0.605527	-0.106081	0.0579062	0.276661	0.145872	0.227182	0.102411	0.26889	0.161464	0.268243	0.286148	0.296602	0.0035425	-0.0962906	-0.236091	-0.4413	-0.0779915	-0.0759464	-0.358285	-0.347659
ENSG00000029534	ANK1	Donor 2	siCtrl	7	-0.0869758	-0.343584	0.0225535	-0.13866	-0.719178	-0.714016	-0.680964	-0.489094	-0.0924933	-0.140648	0.243713	0.589797	0.419557	0.483835	0.0184622	0.180739	-0.064397	0.21883	-0.37389	0.0958729	-0.172314	-0.0306048	0.149262	-0.168219	0.0661901	-0.535146
ENSG00000029639	TFB1M	Donor 1	siClock	16	-0.0123391	-0.107397	-0.14864	-0.225598	-0.0950362	0.0546984	-0.025571	0.451595	0.341713	0.13351	0.22279	-0.212472	0.10733	-0.135846	-0.29939	-0.00732798	0.114035	-0.0223217	-0.00728639	-0.0398852	-0.20798	0.221504	-0.079744	-0.382934	0.0227171	0.0190598
ENSG00000029639	TFB1M	Donor 1	siCtrl	16	-0.0130627	-0.0828231	-0.61668	-0.225574	-0.0212029	0.076903	-0.0985834	0.471513	0.158431	-0.27222	0.0261209	0.457604	0.162072	-0.13819	-0.0672718	0.0485874	-0.374348	-0.00536542	-0.132353	0.184053	-0.194638	0.390814	-0.6386	0.103999	0.395976	0.0652116
ENSG00000029639	TFB1M	Donor 2	siClock	16	-0.0246111	-0.0702983	-0.433124	-0.411939	-0.332518	0.189046	0.303712	0.0994216	-0.126991	0.217838	0.206347	0.154803	0.108672	0.0511364	-0.681211	0.0209692	0.107337	0.0714194	0.139719	0.10689	0.210593	-0.399459	-0.32523	0.162469	-0.027338	0.0424579
ENSG00000029639	TFB1M	Donor 2	siCtrl	16	-0.0266265	0.123435	-0.383202	-0.645396	-0.408824	-0.0655088	0.271501	0.57441	0.418087	0.111373	0.252686	-0.500596	-0.0600454	-0.0909189	0.071519	0.0994128	-0.147011	0.025186	0.356231	-0.0257845	-0.254098	-0.0574881	-0.0666923	-0.229018	-0.26377	0.22885
ENSG00000029725	RABEP1	Donor 1	siClock	16	-0.00826114	0.0100427	-0.0633111	0.0937117	-0.021588	-0.0357228	-0.182369	-0.265661	-0.125135	0.0609574	0.00924587	0.0663554	0.0320656	0.0719166	-0.0236265	0.0145322	0.0707329	0.00910142	0.126405	-0.00197672	0.0184641	0.0581129	0.0956976	-0.342429	0.0532323	0.0647159
ENSG00000029725	RABEP1	Donor 1	siCtrl	16	-0.016611	-0.0565866	-0.426213	0.0482588	0.0569979	-0.0678146	-0.314708	-0.0934999	-0.122587	-0.0276804	0.0878373	0.125183	0.0569098	0.100693	0.0028264	0.0353779	0.0693516	-0.00849257	-0.0543083	0.0364493	-0.0976229	0.117282	-0.0282792	0.0856059	-0.0349389	0.0946844
ENSG00000029725	RABEP1	Donor 2	siClock	16	0.0221077	0.190617	0.0541006	0.2853	0.0648737	-0.0119745	-0.048957	-0.238529	-0.130355	-0.00808942	-0.101769	-0.0047085	0.0250583	0.146253	-0.319033	0.0639617	0.0501447	0.00407334	0.0212354	0.0324864	0.0804072	0.0280933	0.0671619	0.0640467	0.0897299	0.148564
ENSG00000029725	RABEP1	Donor 2	siCtrl	16	0.0170749	0.249003	0.213125	0.113448	0.106011	-0.08494	-0.0752561	-0.0806558	-0.203155	-0.0969798	-0.0352829	-0.434078	0.0854711	0.079584	0.16127	0.0838034	0.0672303	0.0758448	0.027249	-0.0112156	-0.0631863	0.0386093	-0.000492534	0.12078	0.00673611	0.0839502
ENSG00000029993	HMGB3	Donor 1	siClock	16	0.0151601	0.0899631	0.0994406	0.0529681	0.00829624	-0.00324776	-0.0551778	0.0566463	0.113413	0.252653	-0.0253298	-0.147811	-0.240695	-0.0713907	-0.0516534	-0.121242	0.183234	-0.0139738	0.110966	0.0126561	0.0206087	0.0480218	-0.0435	0.0744415	0.00122263	0.0284916
ENSG00000029993	HMGB3	Donor 1	siCtrl	16	0.00347393	0.100958	-0.145166	0.0209918	0.142831	-0.109893	-0.190849	0.00094189	0.0826696	0.0106051	-0.0918111	-0.0581148	0.0851467	0.0405008	-0.0554886	-0.0026293	0.12495	-0.108991	-0.0298771	-0.0282179	-0.00133333	0.131312	0.0425148	0.0782418	0.0213493	0.0262056
ENSG00000029993	HMGB3	Donor 2	siClock	16	0.0376344	0.359015	0.128335	0.272739	-0.017491	0.0127551	-0.0370451	0.0407524	-0.0213968	0.305996	-0.0816385	-0.0410598	-0.109199	-0.0421425	-0.487174	-0.176236	0.00327997	0.0449333	0.142808	-0.0201154	0.268125	0.177556	0.1832	0.0937988	0.0624161	-0.121352
ENSG00000029993	HMGB3	Donor 2	siCtrl	16	0.0278658	0.366495	0.236736	0.120322	0.0937531	0.121406	-0.142539	-0.0327534	-0.0254674	0.0280178	0.0788225	-0.280938	-0.127648	0.0501448	-0.170393	-0.00355969	-0.07902	0.215324	0.0787501	-0.00565629	0.0489236	0.106564	0.00592998	0.0231098	-0.161096	0.151417
ENSG00000030066	NUP160	Donor 1	siClock	16	0.00205618	-0.0792358	-0.115118	0.103052	0.119238	0.33034	0.125546	0.0883612	-0.0853976	-0.0743793	-0.063441	-0.0734325	-0.0025076	0.0412563	-0.0819206	0.118018	-0.0238247	-0.042135	0.0047028	-0.0406087	-0.0134557	0.120642	-0.107449	-0.310783	-0.0183026	0.132238
ENSG00000030066	NUP160	Donor 1	siCtrl	16	0.00584485	-0.097897	-0.359642	0.0521856	0.246236	0.322726	0.166486	0.0818852	-0.0381908	-0.152854	-0.0856769	0.145663	0.149366	-0.0726911	-0.076635	-0.0964818	-0.121689	-0.0256273	-0.109062	-0.0217498	0.0065884	0.11211	0.0946206	0.165785	-0.0970078	-0.0423265
ENSG00000030066	NUP160	Donor 2	siClock	16	-0.00938483	-0.0929606	-0.377846	0.0282675	0.131939	0.0625674	0.24762	0.10217	0.0749233	-0.0326735	-0.0442489	-0.104396	-0.0375343	0.116262	-0.530979	0.195642	0.0627346	0.133643	0.103082	0.175565	-0.0291223	0.00383119	-0.224601	-0.220867	0.000686905	0.0216734
ENSG00000030066	NUP160	Donor 2	siCtrl	16	-0.0100612	-0.0914351	-0.30532	-0.158625	0.165286	0.204892	0.331433	0.138181	-0.0301738	-0.146434	-0.0548765	-0.371756	0.100244	0.14393	0.140309	-0.0133205	-0.00145375	0.00233294	-0.0226687	-0.0345261	-0.0307624	-0.132451	-8.9525e-05	-0.0291092	-0.092778	0.0376419
ENSG00000030110	BAK1	Donor 1	siClock	16	0.0059142	-0.270317	-0.260648	0.337472	0.364334	0.221477	0.101582	0.194708	-0.00226732	0.0622084	-0.0909628	-0.233127	-0.00720392	0.180782	0.00854634	-0.413111	0.0659535	-0.0814983	-0.150945	0.0360287	0.192962	0.111369	-0.149723	0.0251714	-0.0884452	-0.00649003
ENSG00000030110	BAK1	Donor 1	siCtrl	16	0.0306912	0.0530131	0.0129502	0.363831	0.523248	0.222683	0.00733718	0.068727	0.142622	-0.00607939	-0.290524	-0.150146	-0.010367	-0.00687295	-0.0541199	0.0274791	0.153803	-0.479655	0.138874	-0.374556	0.272345	0.196975	-0.0773899	-0.0365496	-0.0188985	0.088552
ENSG00000030110	BAK1	Donor 2	siClock	16	0.0356123	0.161096	-0.0414939	0.466078	0.426923	0.348113	0.021949	0.170467	-0.254712	-0.337681	0.0741647	-0.176745	-0.0493266	-0.3575	0.286203	-0.0788125	0.251082	0.0737446	0.0145905	0.00959708	-0.167568	-0.183434	0.0110346	0.0449989	0.0550888	0.122453
ENSG00000030110	BAK1	Donor 2	siCtrl	16	0.0216839	0.0377116	-0.231453	0.641083	0.441257	0.309975	0.160401	-0.0699108	-0.156491	0.0761424	-0.139191	-0.0286617	-0.256303	-0.194661	-0.0128523	0.0303254	0.0181923	0.196821	0.0903289	0.00906385	0.0656162	-0.193785	-0.0160393	0.0883786	-0.097224	-0.226627
ENSG00000030304	MUSK	Donor 1	siClock	16	0.00997931	0.0346309	-0.0151526	-0.0597807	-0.0446062	0.000679066	-0.245946	-0.00893994	0.0366298	-0.0698479	-0.217828	-0.0481867	-0.0256834	-0.0799848	0.0621655	0.139843	0.161124	0.0324178	0.0799071	-0.160898	0.0629083	0.129882	0.196471	0.123547	-0.10529	0.27142
ENSG00000030304	MUSK	Donor 1	siCtrl	16	-0.00267325	-0.178841	-0.384428	-0.0341932	-0.0100831	-0.0436864	-0.0639947	-0.185906	0.10931	-0.202596	0.0567309	0.0531707	-0.0573118	0.152645	-0.120807	-0.0454966	0.12711	-0.126384	0.123445	0.016032	0.0690247	0.0233928	0.118492	0.184701	0.144482	0.208361
ENSG00000030304	MUSK	Donor 2	siClock	16	0.030973	0.243245	0.127978	0.10349	0.0204854	0.15859	0.184035	-0.16188	-0.170153	-0.225952	-0.220111	-0.0463277	-0.113884	0.0168234	-0.105566	0.248698	0.017313	-0.0318326	-0.04997	0.175961	0.155135	0.0793049	0.0623063	-0.0180938	0.112234	0.212493
ENSG00000030304	MUSK	Donor 2	siCtrl	16	0.0085321	0.176179	0.234381	-0.569941	0.145925	0.111282	0.000853143	0.136148	-0.255361	-0.0255551	-0.228979	-0.209581	-0.0878693	-0.0483076	0.217865	0.0690401	0.137887	0.051529	0.249644	-0.0288284	0.0743224	0.0349735	-0.156397	-0.126547	0.141594	0.169044
[truncated: 50,628 more rows]
