# Supplementary material for: Transcriptomic analyses reveal rhythmic and CLOCK-driven pathways in human skeletal muscle
Source: eLife. 2018 Apr 16;7:e34114. doi: 10.7554/eLife.34114 (PMC5902165; doi:10.7554/eLife.34114)
Supplement: Figure 4—source data 3. — Related to Figure 4—figure supplements 1–3 and Supplementary file 1-table S4. [file elife-34114-fig4-data3.xlsx]

## Sheet: Figure 4-source data 3
Category	PANTHER GO-Slim Biological Process	ENSEMBL gene ID	Full name	Name	Function
Model 1	cellular process (GO:0009987)	ENSG00000166851	Serine/threonine-protein kinase PLK1	PLK1
Model 1	cellular process (GO:0009987)	ENSG00000167670	Chromatin assembly factor 1 subunit A	CHAF1A	chromatin/chromatin-binding protein(PC00077)
Model 1	cellular process (GO:0009987)	ENSG00000101255	Tribbles homolog 3	TRIB3	protein kinase(PC00193)
Model 1	cellular process (GO:0009987)	ENSG00000134690	Borealin	CDCA8
Model 1	cellular process (GO:0009987)	ENSG00000080839	Retinoblastoma-like protein 1	RBL1	nucleic acid binding(PC00171);transcription factor(PC00218)
Model 1	cellular process (GO:0009987)	ENSG00000167074	Thyrotroph embryonic factor	TEF	nucleic acid binding(PC00171);transcription factor(PC00218)
Model 1	cellular process (GO:0009987)	ENSG00000134057	G2/mitotic-specific cyclin-B1	CCNB1	kinase activator(PC00138)
Model 1	cellular process (GO:0009987)	ENSG00000174738	Nuclear receptor subfamily 1 group D member 2	NR1D2	nuclear hormone receptor(PC00169);nucleic acid binding(PC00171)
Model 1	cellular process (GO:0009987)	ENSG00000049246	Period circadian protein homolog 3	PER3	transcription cofactor(PC00217)
Model 1	cellular process (GO:0009987)	ENSG00000151012	Cystine/glutamate transporter	SLC7A11	amino acid transporter(PC00046)
Model 1	cellular process (GO:0009987)	ENSG00000132326	Period circadian protein homolog 2	PER2	transcription cofactor(PC00217)
Model 1	cellular process (GO:0009987)	ENSG00000130487	Kelch domain-containing protein 7B	KLHDC7B
Model 1	cellular process (GO:0009987)	ENSG00000065911	Bifunctional methylenetetrahydrofolate dehydrogenase/cyclohydrolase, mitochondrial	MTHFD2	dehydrogenase(PC00092);hydrolase(PC00121)
Model 1	cellular process (GO:0009987)	ENSG00000108551	Dexamethasone-induced Ras-related protein 1	RASD1	small GTPase(PC00208)
Model 1	cellular process (GO:0009987)	ENSG00000170312	Cyclin-dependent kinase 1	CDK1	non-receptor serine/threonine protein kinase(PC00167);non-receptor tyrosine protein kinase(PC00168)
Model 1	cellular process (GO:0009987)	ENSG00000165891	Transcription factor E2F7	E2F7	nucleic acid binding(PC00171);transcription factor(PC00218)
Model 1	cellular process (GO:0009987)	ENSG00000139269	Inhibin beta E chain	INHBE	growth factor(PC00112)
Model 1	cellular process (GO:0009987)	ENSG00000138411	E3 ubiquitin-protein ligase HECW2	HECW2	ubiquitin-protein ligase(PC00234)
Model 1	cellular process (GO:0009987)	ENSG00000117399	Cell division cycle protein 20 homolog	CDC20	enzyme modulator(PC00095)
Model 1	cellular process (GO:0009987)	ENSG00000088325	Targeting protein for Xklp2	TPX2	non-motor microtubule binding protein(PC00166)
Model 1	cellular process (GO:0009987)	ENSG00000123610	Tumor necrosis factor-inducible gene 6 protein	TNFAIP6	extracellular matrix structural protein(PC00103)
Model 1	cellular process (GO:0009987)	ENSG00000126368	Nuclear receptor subfamily 1 group D member 1	NR1D1	nuclear hormone receptor(PC00169);nucleic acid binding(PC00171)
Model 1	cellular process (GO:0009987)	ENSG00000237649	Kinesin-like protein KIFC1	KIFC1	microtubule binding motor protein(PC00156)
Model 1	cellular process (GO:0009987)	ENSG00000183570	Poly(rC)-binding protein 3	PCBP3	enzyme modulator(PC00095);mRNA splicing factor(PC00148);ribonucleoprotein(PC00201)
Model 1	cellular process (GO:0009987)	ENSG00000118898	Periplakin	PPL	intermediate filament binding protein(PC00130)
Model 1	cellular process (GO:0009987)	ENSG00000070669	Asparagine synthetase [glutamine-hydrolyzing]	ASNS	ligase(PC00142)
Model 1	cellular process (GO:0009987)	ENSG00000105835	Nicotinamide phosphoribosyltransferase	NAMPT	cytokine(PC00083)
Model 1	cellular process (GO:0009987)	ENSG00000179094	Period circadian protein homolog 1	PER1	transcription cofactor(PC00217)
Model 1	cellular process (GO:0009987)	ENSG00000146733	Phosphoserine phosphatase	PSPH	phosphatase(PC00181)
Model 1	cellular process (GO:0009987)	ENSG00000072041	Sodium-dependent neutral amino acid transporter B(0)AT2	SLC6A15
Model 1	cellular process (GO:0009987)	ENSG00000097046	Cell division cycle 7-related protein kinase	CDC7	non-receptor serine/threonine protein kinase(PC00167)
Model 1	cellular process (GO:0009987)	ENSG00000095951	Zinc finger protein 40	HIVEP1	nucleic acid binding(PC00171);zinc finger transcription factor(PC00244)
Model 1	cellular process (GO:0009987)	ENSG00000087586	Aurora kinase A	AURKA	non-receptor serine/threonine protein kinase(PC00167)
Model 1	cellular process (GO:0009987)	ENSG00000120318	Arf-GAP with Rho-GAP domain, ANK repeat and PH domain-containing protein 3	ARAP3	G-protein modulator(PC00022);nucleic acid binding(PC00171)
Model 1	cellular process (GO:0009987)	ENSG00000167553	Tubulin alpha-1C chain	TUBA1C	tubulin(PC00228)
Model 1	cellular process (GO:0009987)	ENSG00000004660	Calcium/calmodulin-dependent protein kinase kinase 1	CAMKK1
Model 1	cellular process (GO:0009987)	ENSG00000166508	DNA replication licensing factor MCM7	MCM7	DNA helicase(PC00011);hydrolase(PC00121)
Model 1	cellular process (GO:0009987)	ENSG00000073111	DNA replication licensing factor MCM2	MCM2	DNA helicase(PC00011);hydrolase(PC00121)
Model 1	cellular process (GO:0009987)	ENSG00000112984	Kinesin-like protein KIF20A	KIF20A	microtubule binding motor protein(PC00156)
Model 1	cellular process (GO:0009987)	ENSG00000198901	Protein regulator of cytokinesis 1	PRC1	non-motor microtubule binding protein(PC00166)
Model 1	cellular process (GO:0009987)	ENSG00000076382	Sperm-associated antigen 5	SPAG5
Model 1	cellular process (GO:0009987)	ENSG00000117600	Phospholipid phosphatase-related protein type 4	PLPPR4	phosphatase(PC00181);pyrophosphatase(PC00196)
Model 1	cellular process (GO:0009987)	ENSG00000088826	Spermine oxidase	SMOX	DNA methyltransferase(PC00013);oxidase(PC00175)
Model 1	cellular process (GO:0009987)	ENSG00000142945	Kinesin-like protein KIF2C	KIF2C	microtubule binding motor protein(PC00156)
Model 1	cellular process (GO:0009987)	ENSG00000131747	DNA topoisomerase 2-alpha	TOP2A	DNA topoisomerase(PC00017);enzyme modulator(PC00095);isomerase(PC00135)
Model 1	DNA metabolic process (GO:0006259)	ENSG00000167670	Chromatin assembly factor 1 subunit A	CHAF1A	chromatin/chromatin-binding protein(PC00077)
Model 1	DNA metabolic process (GO:0006259)	ENSG00000008405	Cryptochrome-1	CRY1	DNA photolyase(PC00014);lyase(PC00144)
Model 1	DNA metabolic process (GO:0006259)	ENSG00000097046	Cell division cycle 7-related protein kinase	CDC7	non-receptor serine/threonine protein kinase(PC00167)
Model 1	DNA metabolic process (GO:0006259)	ENSG00000121671	Cryptochrome-2	CRY2	DNA photolyase(PC00014);lyase(PC00144)
Model 1	DNA metabolic process (GO:0006259)	ENSG00000166508	DNA replication licensing factor MCM7	MCM7	DNA helicase(PC00011);hydrolase(PC00121)
Model 1	DNA metabolic process (GO:0006259)	ENSG00000073111	DNA replication licensing factor MCM2	MCM2	DNA helicase(PC00011);hydrolase(PC00121)
Model 1	DNA metabolic process (GO:0006259)	ENSG00000131747	DNA topoisomerase 2-alpha	TOP2A	DNA topoisomerase(PC00017);enzyme modulator(PC00095);isomerase(PC00135)
Model 1	cell cycle (GO:0007049)	ENSG00000166851	Serine/threonine-protein kinase PLK1	PLK1
Model 1	cell cycle (GO:0007049)	ENSG00000134690	Borealin	CDCA8
Model 1	cell cycle (GO:0007049)	ENSG00000080839	Retinoblastoma-like protein 1	RBL1	nucleic acid binding(PC00171);transcription factor(PC00218)
Model 1	cell cycle (GO:0007049)	ENSG00000134057	G2/mitotic-specific cyclin-B1	CCNB1	kinase activator(PC00138)
Model 1	cell cycle (GO:0007049)	ENSG00000170312	Cyclin-dependent kinase 1	CDK1	non-receptor serine/threonine protein kinase(PC00167);non-receptor tyrosine protein kinase(PC00168)
Model 1	cell cycle (GO:0007049)	ENSG00000165891	Transcription factor E2F7	E2F7	nucleic acid binding(PC00171);transcription factor(PC00218)
Model 1	cell cycle (GO:0007049)	ENSG00000117399	Cell division cycle protein 20 homolog	CDC20	enzyme modulator(PC00095)
Model 1	cell cycle (GO:0007049)	ENSG00000088325	Targeting protein for Xklp2	TPX2	non-motor microtubule binding protein(PC00166)
Model 1	cell cycle (GO:0007049)	ENSG00000167553	Tubulin alpha-1C chain	TUBA1C	tubulin(PC00228)
Model 1	cell cycle (GO:0007049)	ENSG00000166508	DNA replication licensing factor MCM7	MCM7	DNA helicase(PC00011);hydrolase(PC00121)
Model 1	cell cycle (GO:0007049)	ENSG00000073111	DNA replication licensing factor MCM2	MCM2	DNA helicase(PC00011);hydrolase(PC00121)
Model 1	cell cycle (GO:0007049)	ENSG00000198901	Protein regulator of cytokinesis 1	PRC1	non-motor microtubule binding protein(PC00166)
Model 1	cell cycle (GO:0007049)	ENSG00000076382	Sperm-associated antigen 5	SPAG5
Model 1	cell cycle (GO:0007049)	ENSG00000131747	DNA topoisomerase 2-alpha	TOP2A	DNA topoisomerase(PC00017);enzyme modulator(PC00095);isomerase(PC00135)
