# Supplementary material for: Transcriptomic analyses reveal rhythmic and CLOCK-driven pathways in human skeletal muscle
Source: eLife. 2018 Apr 16;7:e34114. doi: 10.7554/eLife.34114 (PMC5902165; doi:10.7554/eLife.34114)
Supplement: Figure 4—source data 4. — Related to Figure 4—figure supplements 1–3 and Supplementary file 1-table S5. [file elife-34114-fig4-data4.xlsx]

## Sheet: Figure 4-source data 4
Category	Reactome pathways	ENSEMBL gene ID	Full name	Name	Function
Model 1	Cell Cycle (R-HSA-1640170)	ENSG00000166851	Serine/threonine-protein kinase PLK1	PLK1
Model 1	Cell Cycle (R-HSA-1640170)	ENSG00000134690	Borealin	CDCA8
Model 1	Cell Cycle (R-HSA-1640170)	ENSG00000080839	Retinoblastoma-like protein 1	RBL1	nucleic acid binding(PC00171);transcription factor(PC00218)
Model 1	Cell Cycle (R-HSA-1640170)	ENSG00000117724	Centromere protein F	CENPF
Model 1	Cell Cycle (R-HSA-1640170)	ENSG00000134057	G2/mitotic-specific cyclin-B1	CCNB1	kinase activator(PC00138)
Model 1	Cell Cycle (R-HSA-1640170)	ENSG00000170312	Cyclin-dependent kinase 1	CDK1	non-receptor serine/threonine protein kinase(PC00167);non-receptor tyrosine protein kinase(PC00168)
Model 1	Cell Cycle (R-HSA-1640170)	ENSG00000117399	Cell division cycle protein 20 homolog	CDC20	enzyme modulator(PC00095)
Model 1	Cell Cycle (R-HSA-1640170)	ENSG00000088325	Targeting protein for Xklp2	TPX2	non-motor microtubule binding protein(PC00166)
Model 1	Cell Cycle (R-HSA-1640170)	ENSG00000094804	Cell division control protein 6 homolog	CDC6
Model 1	Cell Cycle (R-HSA-1640170)	ENSG00000097046	Cell division cycle 7-related protein kinase	CDC7	non-receptor serine/threonine protein kinase(PC00167)
Model 1	Cell Cycle (R-HSA-1640170)	ENSG00000087586	Aurora kinase A	AURKA	non-receptor serine/threonine protein kinase(PC00167)
Model 1	Cell Cycle (R-HSA-1640170)	ENSG00000167553	Tubulin alpha-1C chain	TUBA1C	tubulin(PC00228)
Model 1	Cell Cycle (R-HSA-1640170)	ENSG00000166508	DNA replication licensing factor MCM7	MCM7	DNA helicase(PC00011);hydrolase(PC00121)
Model 1	Cell Cycle (R-HSA-1640170)	ENSG00000073111	DNA replication licensing factor MCM2	MCM2	DNA helicase(PC00011);hydrolase(PC00121)
Model 1	Cell Cycle (R-HSA-1640170)	ENSG00000112984	Kinesin-like protein KIF20A	KIF20A	microtubule binding motor protein(PC00156)
Model 1	Cell Cycle (R-HSA-1640170)	ENSG00000142945	Kinesin-like protein KIF2C	KIF2C	microtubule binding motor protein(PC00156)
Model 1	Cell Cycle (R-HSA-1640170)	ENSG00000131747	DNA topoisomerase 2-alpha	TOP2A	DNA topoisomerase(PC00017);enzyme modulator(PC00095);isomerase(PC00135)
Model 1	M Phase (R-HSA-68886)	ENSG00000166851	Serine/threonine-protein kinase PLK1	PLK1
Model 1	M Phase (R-HSA-68886)	ENSG00000134690	Borealin	CDCA8
Model 1	M Phase (R-HSA-68886)	ENSG00000117724	Centromere protein F	CENPF
Model 1	M Phase (R-HSA-68886)	ENSG00000134057	G2/mitotic-specific cyclin-B1	CCNB1	kinase activator(PC00138)
Model 1	M Phase (R-HSA-68886)	ENSG00000170312	Cyclin-dependent kinase 1	CDK1	non-receptor serine/threonine protein kinase(PC00167);non-receptor tyrosine protein kinase(PC00168)
Model 1	M Phase (R-HSA-68886)	ENSG00000117399	Cell division cycle protein 20 homolog	CDC20	enzyme modulator(PC00095)
Model 1	M Phase (R-HSA-68886)	ENSG00000167553	Tubulin alpha-1C chain	TUBA1C	tubulin(PC00228)
Model 1	M Phase (R-HSA-68886)	ENSG00000112984	Kinesin-like protein KIF20A	KIF20A	microtubule binding motor protein(PC00156)
Model 1	M Phase (R-HSA-68886)	ENSG00000142945	Kinesin-like protein KIF2C	KIF2C	microtubule binding motor protein(PC00156)
Model 1	Circadian Clock (R-HSA-400253)	ENSG00000132326	Period circadian protein homolog 2	PER2	transcription cofactor(PC00217)
Model 1	Circadian Clock (R-HSA-400253)	ENSG00000106366	Plasminogen activator inhibitor 1	SERPINE1	serine protease inhibitor(PC00204)
Model 1	Circadian Clock (R-HSA-400253)	ENSG00000123095	Class E basic helix-loop-helix protein 41	BHLHE41
Model 1	Circadian Clock (R-HSA-400253)	ENSG00000133794	Aryl hydrocarbon receptor nuclear translocator-like protein 1	ARNTL	basic helix-loop-helix transcription factor(PC00055)
Model 1	Circadian Clock (R-HSA-400253)	ENSG00000008405	Cryptochrome-1	CRY1	DNA photolyase(PC00014);lyase(PC00144)
Model 1	Circadian Clock (R-HSA-400253)	ENSG00000170485	Neuronal PAS domain-containing protein 2	NPAS2	basic helix-loop-helix transcription factor(PC00055)
Model 1	Circadian Clock (R-HSA-400253)	ENSG00000126368	Nuclear receptor subfamily 1 group D member 1	NR1D1	nuclear hormone receptor(PC00169);nucleic acid binding(PC00171)
Model 1	Circadian Clock (R-HSA-400253)	ENSG00000105835	Nicotinamide phosphoribosyltransferase	NAMPT	cytokine(PC00083)
Model 1	Circadian Clock (R-HSA-400253)	ENSG00000179094	Period circadian protein homolog 1	PER1	transcription cofactor(PC00217)
Model 1	Circadian Clock (R-HSA-400253)	ENSG00000121671	Cryptochrome-2	CRY2	DNA photolyase(PC00014);lyase(PC00144)
Model 1	Golgi Cisternae Pericentriolar Stack Reorganization (R-HSA-162658)	ENSG00000166851	Serine/threonine-protein kinase PLK1	PLK1
Model 1	Golgi Cisternae Pericentriolar Stack Reorganization (R-HSA-162658)	ENSG00000134057	G2/mitotic-specific cyclin-B1	CCNB1	kinase activator(PC00138)
Model 1	Golgi Cisternae Pericentriolar Stack Reorganization (R-HSA-162658)	ENSG00000170312	Cyclin-dependent kinase 1	CDK1	non-receptor serine/threonine protein kinase(PC00167);non-receptor tyrosine protein kinase(PC00168)
Model 1	TP53 Regulates Transcription of Cell Cycle Genes (R-HSA-6791312)	ENSG00000080839	Retinoblastoma-like protein 1	RBL1	nucleic acid binding(PC00171);transcription factor(PC00218)
Model 1	TP53 Regulates Transcription of Cell Cycle Genes (R-HSA-6791312)	ENSG00000134057	G2/mitotic-specific cyclin-B1	CCNB1	kinase activator(PC00138)
Model 1	TP53 Regulates Transcription of Cell Cycle Genes (R-HSA-6791312)	ENSG00000170312	Cyclin-dependent kinase 1	CDK1	non-receptor serine/threonine protein kinase(PC00167);non-receptor tyrosine protein kinase(PC00168)
Model 1	TP53 Regulates Transcription of Cell Cycle Genes (R-HSA-6791312)	ENSG00000165891	Transcription factor E2F7	E2F7	nucleic acid binding(PC00171);transcription factor(PC00218)
Model 1	TP53 Regulates Transcription of Cell Cycle Genes (R-HSA-6791312)	ENSG00000087586	Aurora kinase A	AURKA	non-receptor serine/threonine protein kinase(PC00167)
Model 1	Mitotic G2-G2/M phases (R-HSA-453274)	ENSG00000166851	Serine/threonine-protein kinase PLK1	PLK1
Model 1	Mitotic G2-G2/M phases (R-HSA-453274)	ENSG00000117724	Centromere protein F	CENPF
Model 1	Mitotic G2-G2/M phases (R-HSA-453274)	ENSG00000134057	G2/mitotic-specific cyclin-B1	CCNB1	kinase activator(PC00138)
Model 1	Mitotic G2-G2/M phases (R-HSA-453274)	ENSG00000170312	Cyclin-dependent kinase 1	CDK1	non-receptor serine/threonine protein kinase(PC00167);non-receptor tyrosine protein kinase(PC00168)
Model 1	Mitotic G2-G2/M phases (R-HSA-453274)	ENSG00000088325	Targeting protein for Xklp2	TPX2	non-motor microtubule binding protein(PC00166)
Model 1	Mitotic G2-G2/M phases (R-HSA-453274)	ENSG00000087586	Aurora kinase A	AURKA	non-receptor serine/threonine protein kinase(PC00167)
Model 1	Mitotic G2-G2/M phases (R-HSA-453274)	ENSG00000167553	Tubulin alpha-1C chain	TUBA1C	tubulin(PC00228)
Model 1	Mitotic G1-G1/S phases (R-HSA-453279)	ENSG00000080839	Retinoblastoma-like protein 1	RBL1	nucleic acid binding(PC00171);transcription factor(PC00218)
Model 1	Mitotic G1-G1/S phases (R-HSA-453279)	ENSG00000134057	G2/mitotic-specific cyclin-B1	CCNB1	kinase activator(PC00138)
Model 1	Mitotic G1-G1/S phases (R-HSA-453279)	ENSG00000170312	Cyclin-dependent kinase 1	CDK1	non-receptor serine/threonine protein kinase(PC00167);non-receptor tyrosine protein kinase(PC00168)
Model 1	Mitotic G1-G1/S phases (R-HSA-453279)	ENSG00000094804	Cell division control protein 6 homolog	CDC6
Model 1	Mitotic G1-G1/S phases (R-HSA-453279)	ENSG00000097046	Cell division cycle 7-related protein kinase	CDC7	non-receptor serine/threonine protein kinase(PC00167)
Model 1	Mitotic G1-G1/S phases (R-HSA-453279)	ENSG00000166508	DNA replication licensing factor MCM7	MCM7	DNA helicase(PC00011);hydrolase(PC00121)
Model 1	Mitotic G1-G1/S phases (R-HSA-453279)	ENSG00000073111	DNA replication licensing factor MCM2	MCM2	DNA helicase(PC00011);hydrolase(PC00121)
Model 1	Mitotic G1-G1/S phases (R-HSA-453279)	ENSG00000131747	DNA topoisomerase 2-alpha	TOP2A	DNA topoisomerase(PC00017);enzyme modulator(PC00095);isomerase(PC00135)
Model 1	G1/S Transition (R-HSA-69206)	ENSG00000134057	G2/mitotic-specific cyclin-B1	CCNB1	kinase activator(PC00138)
Model 1	G1/S Transition (R-HSA-69206)	ENSG00000170312	Cyclin-dependent kinase 1	CDK1	non-receptor serine/threonine protein kinase(PC00167);non-receptor tyrosine protein kinase(PC00168)
Model 1	G1/S Transition (R-HSA-69206)	ENSG00000094804	Cell division control protein 6 homolog	CDC6
Model 1	G1/S Transition (R-HSA-69206)	ENSG00000097046	Cell division cycle 7-related protein kinase	CDC7	non-receptor serine/threonine protein kinase(PC00167)
Model 1	G1/S Transition (R-HSA-69206)	ENSG00000166508	DNA replication licensing factor MCM7	MCM7	DNA helicase(PC00011);hydrolase(PC00121)
Model 1	G1/S Transition (R-HSA-69206)	ENSG00000073111	DNA replication licensing factor MCM2	MCM2	DNA helicase(PC00011);hydrolase(PC00121)
Model 1	Cell Cycle Checkpoints (R-HSA-69620)	ENSG00000134057	G2/mitotic-specific cyclin-B1	CCNB1	kinase activator(PC00138)
Model 1	Cell Cycle Checkpoints (R-HSA-69620)	ENSG00000170312	Cyclin-dependent kinase 1	CDK1	non-receptor serine/threonine protein kinase(PC00167);non-receptor tyrosine protein kinase(PC00168)
Model 1	Cell Cycle Checkpoints (R-HSA-69620)	ENSG00000117399	Cell division cycle protein 20 homolog	CDC20	enzyme modulator(PC00095)
Model 1	Cell Cycle Checkpoints (R-HSA-69620)	ENSG00000094804	Cell division control protein 6 homolog	CDC6
Model 1	Cell Cycle Checkpoints (R-HSA-69620)	ENSG00000097046	Cell division cycle 7-related protein kinase	CDC7	non-receptor serine/threonine protein kinase(PC00167)
Model 1	Cell Cycle Checkpoints (R-HSA-69620)	ENSG00000166508	DNA replication licensing factor MCM7	MCM7	DNA helicase(PC00011);hydrolase(PC00121)
Model 1	Cell Cycle Checkpoints (R-HSA-69620)	ENSG00000073111	DNA replication licensing factor MCM2	MCM2	DNA helicase(PC00011);hydrolase(PC00121)
Model 1	Mitotic Prometaphase (R-HSA-68877)	ENSG00000166851	Serine/threonine-protein kinase PLK1	PLK1
Model 1	Mitotic Prometaphase (R-HSA-68877)	ENSG00000134690	Borealin	CDCA8
Model 1	Mitotic Prometaphase (R-HSA-68877)	ENSG00000117724	Centromere protein F	CENPF
Model 1	Mitotic Prometaphase (R-HSA-68877)	ENSG00000134057	G2/mitotic-specific cyclin-B1	CCNB1	kinase activator(PC00138)
Model 1	Mitotic Prometaphase (R-HSA-68877)	ENSG00000170312	Cyclin-dependent kinase 1	CDK1	non-receptor serine/threonine protein kinase(PC00167);non-receptor tyrosine protein kinase(PC00168)
Model 1	Mitotic Prometaphase (R-HSA-68877)	ENSG00000117399	Cell division cycle protein 20 homolog	CDC20	enzyme modulator(PC00095)
Model 1	Mitotic Prometaphase (R-HSA-68877)	ENSG00000167553	Tubulin alpha-1C chain	TUBA1C	tubulin(PC00228)
Model 1	Mitotic Prometaphase (R-HSA-68877)	ENSG00000142945	Kinesin-like protein KIF2C	KIF2C	microtubule binding motor protein(PC00156)
Model 1	RHO GTPase Effectors (R-HSA-195258)	ENSG00000166851	Serine/threonine-protein kinase PLK1	PLK1
Model 1	RHO GTPase Effectors (R-HSA-195258)	ENSG00000134690	Borealin	CDCA8
Model 1	RHO GTPase Effectors (R-HSA-195258)	ENSG00000117724	Centromere protein F	CENPF
Model 1	RHO GTPase Effectors (R-HSA-195258)	ENSG00000117399	Cell division cycle protein 20 homolog	CDC20	enzyme modulator(PC00095)
Model 1	RHO GTPase Effectors (R-HSA-195258)	ENSG00000167553	Tubulin alpha-1C chain	TUBA1C	tubulin(PC00228)
Model 1	RHO GTPase Effectors (R-HSA-195258)	ENSG00000198901	Protein regulator of cytokinesis 1	PRC1	non-motor microtubule binding protein(PC00166)
Model 1	RHO GTPase Effectors (R-HSA-195258)	ENSG00000142945	Kinesin-like protein KIF2C	KIF2C	microtubule binding motor protein(PC00156)
Model 1	Separation of Sister Chromatids (R-HSA-2467813)	ENSG00000166851	Serine/threonine-protein kinase PLK1	PLK1
Model 1	Separation of Sister Chromatids (R-HSA-2467813)	ENSG00000134690	Borealin	CDCA8
Model 1	Separation of Sister Chromatids (R-HSA-2467813)	ENSG00000117724	Centromere protein F	CENPF
Model 1	Separation of Sister Chromatids (R-HSA-2467813)	ENSG00000117399	Cell division cycle protein 20 homolog	CDC20	enzyme modulator(PC00095)
Model 1	Separation of Sister Chromatids (R-HSA-2467813)	ENSG00000167553	Tubulin alpha-1C chain	TUBA1C	tubulin(PC00228)
Model 1	Separation of Sister Chromatids (R-HSA-2467813)	ENSG00000142945	Kinesin-like protein KIF2C	KIF2C	microtubule binding motor protein(PC00156)
