# Supplementary material for: Transcriptomic analyses reveal rhythmic and CLOCK-driven pathways in human skeletal muscle
Source: eLife. 2018 Apr 16;7:e34114. doi: 10.7554/eLife.34114 (PMC5902165; doi:10.7554/eLife.34114)
Supplement: Figure 5—source data 1. — Transcripts representing non-protein coding sequences, pseudogenes or retired loci are colored in red, transcripts associated with cell cycle are colored in blue, transcripts related to cell differentiation, adhesion and proliferation are colored in green. [file elife-34114-fig5-data1.xlsx]

## Sheet: Sheet1
ID	Name	Model	Detected in muscle tissue	Rhyhmic in vivo and in vitro	Full name	Biological process
ENSG00000273212	AC000068.10	4			Antisense RNA
ENSG00000268310	AC087645.1	2			Retired locus
ENSG00000157766	ACAN	1			Aggrecan core protein	Cell adhesion
ENSG00000129048	ACKR4	4			Atypical Chemokine Receptor 4	Chemotaxis
ENSG00000166106	ADAMTS15	4	ADAMTS15	ADAMTS15	ADAM Metallopeptidase With Thrombospondin Type 1 Motif 15	Metalloprotease, extracellular matrix binding
ENSG00000128165	ADM2	4			Adrenomedullin 2	Adenylate cyclase-activating G-protein coupled receptor signaling pathway
ENSG00000112297	AIM1/CRYBG1	2	AIM1/CRYBG1	AIM1/CRYBG1	Crystallin beta-gamma domain containing 1	Cytoskeleton organization
ENSG00000106948	AKNA	4	AKNA		AT-hook transcription factor	Positive regulation of transcription from RNA polymerase II promoter
ENSG00000184254	ALDH1A3	1	ALDH1A3	ALDH1A3	Aldehyde dehydrogenase family 1 member A3	Retinol metabolism
ENSG00000136859	ANGPTL2	1	ANGPTL2		Angiopoietin-related protein 2	Receptor binding
ENSG00000243627	AP000322.53	1			Putative uncharacterized protein LOC388820
ENSG00000163697	APBB2	4	APBB2		Amyloid-beta A4 protein	Cell surface receptor, involved in Alzheimer's disease
ENSG00000120318	ARAP3	1	ARAP3		ArfGAP with RhoGAP domain, ankyrin repeat and PH domain 3	Cytoskeleton organization
ENSG00000137727	ARHGAP20	4			Rho GTPase-activating protein 20	Signal transduction
ENSG00000134909	ARHGAP32	4	ARHGAP32		Rho GTPase-activating protein 32	Small GTPase mediated signal transduction
ENSG00000133794	ARNTL	1	ARNTL	ARNTL	Aryl hydrocarbon receptor nuclear translocator-like protein 1	Circadian regulation of gene expression
ENSG00000183876	ARSI	2			Arylsulfatase I	Glycosphingolipid metabolism
ENSG00000180801	ARSJ	2			Arylsulfatase J	Glycosphingolipid metabolism
ENSG00000105011	ASF1B	3			Histone chaperone ASF1B	DNA replication, cell differentiation
ENSG00000070669	ASNS	1	ASNS		Asparagine synthetase [glutamine-hydrolyzing]	L-asparagine biosynthesis
ENSG00000066279	ASPM	1			Abnormal spindle-like microcephaly-associated protein	Mitotic spindle regulation
ENSG00000087586	AURKA	1	AURKA		Aurora kinase A	Cell division
ENSG00000175866	BAIAP2	2			Brain-specific angiogenesis inhibitor 1-associated protein 2	Actin cytoskeleton reorganization
ENSG00000137936	BCAR3	4	BCAR3		Breast cancer anti-estrogen resistance protein 3	Small GTPase mediated signal transduction
ENSG00000134107	BHLHE40	2	BHLHE40	BHLHE40	Class E basic helix-loop-helix protein 40	Circadian regulation of gene expression
ENSG00000123095	BHLHE41	1	BHLHE41	BHLHE41	Class E basic helix-loop-helix protein 41	Circadian regulation of gene expression
ENSG00000186897	C1QL4	4			Complement C1q-like protein 4, inhibits adipocyte differentiation	Negative regulation of fat cell differentiation
ENSG00000174749	C4orf32	2	C4orf32	C4orf32	Uncharacterized protein C4orf32
ENSG00000151881	C5orf28	4	C5orf28		Transmembrane protein 267
ENSG00000157693	C9orf91	1	C9orf91		Transmembrane protein 268
ENSG00000182389	CACNB4	3			Voltage-dependent L-type calcium channel subunit beta-4	Calcium transport
ENSG00000004660	CAMKK1	1			Calcium/calmodulin-dependent protein kinase kinase 1	Calmodulin binding, promotes cell survival
ENSG00000100065	CARD10	4	CARD10	CARD10	Caspase recruitment domain-containing protein 10	Receptor signaling complex scaffold activity
ENSG00000132906	CASP9	2	CASP9		Caspase-9	Positive regulation of apoptotic process
ENSG00000160200	CBS	2			Cystathionine beta-synthase	Cysteine biosynthetic process
ENSG00000128596	CCDC136	1	CCDC136		Coiled-coil domain-containing protein 136	Spermatogenesis
ENSG00000134057	CCNB1	1	CCNB1		G2/mitotic-specific cyclin-B1	Cell division, DNA damage response
ENSG00000170458	CD14	4			Monocyte differentiation antigen CD14	Apoptotic process, inflammatory response
ENSG00000117399	CDC20	1			Cell division cycle protein 20 homolog	Cell division
ENSG00000094804	CDC6	1			Cell division cycle protein 6 homolog	Cell division
ENSG00000097046	CDC7	1			Cell division cycle 7-related protein kinase	Cell division
ENSG00000134690	CDCA8	1			Cell division cycle associated 8	Cell division
ENSG00000170312	CDK1	1			Cyclin-dependent kinase 1	Cell division
ENSG00000138778	CENPE	2			Centromere-associated protein E	Cell division
ENSG00000117724	CENPF	1			Centromere protein F	Cell division, cell differentation
ENSG00000138135	CH25H	1			Cholesterol 25-hydroxylase	Cholesterol metabolic process
ENSG00000167670	CHAF1A	1	CHAF1A		Chromatin assembly factor 1 subunit A	DNA repair
ENSG00000168405	CMAHP	2	CMAHP		Inactive cytidine monophosphate-N-acetylneuraminic acid hydroxylase	Regulation of Wnt signaling pathway
ENSG00000174600	CMKLR1	3	CMKLR1		Chemokine-like receptor 1	Chemotaxis
ENSG00000008405	CRY1	1	CRY1		Cryptochrome-1	Circadian regulation of gene expression
ENSG00000121671	CRY2	1	CRY2	CRY2	Cryptochrome-2	Circadian regulation of gene expression
ENSG00000003137	CYP26B1	3			Cytochrome P450 26B1	Cell fate determination
ENSG00000126787	DLGAP5	1			Disks large-associated protein 5	Positive regulation of mitotic metaphase/anaphase transition
ENSG00000101412	E2F1	3			Transcription factor E2F1	Negative regulation of fat cell differentiation
ENSG00000165891	E2F7	1			Transcription factor E2F7	Negative regulation of G1/S transition of mitotic cell cycle
ENSG00000221818	EBF2	3	EBF2		Transcription factor COE2	Adipose tissue development
ENSG00000147155	EBP	4	EBP		emopamil binding protein (sterol isomerase)	ER stress response
ENSG00000184349	EFNA5	4			Ephrin-A5	Regulation of cell-cell adhesion
ENSG00000120658	ENOX1	2	ENOX1	ENOX1	Ecto-NOX disulfide-thiol exchanger 1	Biological rhythm
ENSG00000164283	ESM1	3			Endothelial cell-specific molecule 1	Positive regulation of cell proliferation, angiogenesis
ENSG00000120699	EXOSC8	4	EXOSC8		Exosome complex component RRP43	Regulation of mRNA stability
ENSG00000117525	F3	4	F3		Coagulation factor III	Cytokine receptor activity
ENSG00000134824	FADS2	2	FADS2		Fatty acid desaturase 2	Unsaturated fatty acid biosynthetic process
ENSG00000144369	FAM171B	4	FAM171B		Protein FAM171B
ENSG00000112773	FAM46A	1	FAM46A		Putative nucleotidyltransferase FAM46A	Regulation of gene expression
ENSG00000064763	FAR2	4			Fatty acyl-CoA reductase 2	Lipid metabolic process
ENSG00000156427	FGF18	2			Fibroblast growth factor 18	Positive regulation of cell proliferation
ENSG00000138685	FGF2	3	FGF2		Fibroblast growth factor 2	Cell migration, positive regulation of cell division
ENSG00000176826	FKBP9L	4			FK506 binding protein 9 pseudogene 1
ENSG00000167363	FN3K	3	FN3K		Fructosamine-3-kinase	Fructosamine metabolic process
ENSG00000175592	FOSL1	2			Fos-related antigen 1	Positive regulation of cell cycle
ENSG00000054598	FOXC1	4			Forkhead box protein C1	Cell migration, cardiac muscle cell proliferation
ENSG00000075618	FSCN1	4	FSCN1		Fascin	Actin cytoskeleton organization
ENSG00000272695	GAS6-AS2	1	GAS6-AS2		Antisense RNA
ENSG00000141448	GATA6	2			Transcription factor GATA-6	Cardiac muscle cell differentiation
ENSG00000001084	GCLC	3	GCLC		Glutamate--cysteine ligase catalytic subunit	Glutathione biosynthesis
ENSG00000125965	GDF5	3			Growth/differentiation factor 5	Chondrocyte differentiation
ENSG00000131459	GFPT2	2	GFPT2	GFPT2	Glutamine--fructose-6-phosphate aminotransferase [isomerizing] 2	UDP-N-acetyl-alpha-D-glucosamine biosynthesis
ENSG00000164850	GPER1	3	GPER1		G-protein coupled estrogen receptor 1	Intracellular signaling
ENSG00000183671	GPR1	4			G-protein coupled receptor 1	G-protein coupled receptor signaling pathway
ENSG00000119714	GPR68	2			Ovarian cancer G-protein coupled receptor 1	Cellular response to pH
ENSG00000166123	GPT2	4	GPT2		Alanine aminotransferase 2	L-alanine catabolic process
ENSG00000188486	H2AFX	3			Histone H2AX	DNA repair, DNA replication, chromosomal stability
ENSG00000138411	HECW2	1	HECW2		E3 ubiquitin-protein ligase HECW2	Proteasome-mediated ubiquitin-dependent protein catabolic process
ENSG00000095951	HIVEP1	1	HIVEP1		Zinc finger protein 40	Signal transduction
ENSG00000204389	HSPA1A	2			Heat shock 70 kDa protein 1A	Regulates centrosome integrity during mitosis
ENSG00000125968	ID1	2			DNA-binding protein inhibitor ID-1	Negative regulation of myoblast differentiation, circadian rhythm
ENSG00000117318	ID3	2			DNA-binding protein inhibitor ID-3	Negative regulation of myoblast differentiation, circadian rhythm
ENSG00000185745	IFIT1	3	IFIT1		Interferon-induced protein with tetratricopeptide repeats 1	Cellular response to exogenous dsRNA
ENSG00000174564	IL20RB	1	IL20RB		Interleukin-20 receptor subunit beta	Inflammatory response
ENSG00000137033	IL33	4	IL33	IL33	Interleukin-33	Type 2 immune response, muscle regeneration
ENSG00000139269	INHBE	1	INHBE		Inhibin beta E chain	Regulation of MAPK cascade
ENSG00000138160	KIF11	2			Kinesin-like protein KIF11	Cell division, mitotic spindle organization
ENSG00000112984	KIF20A	1			Kinesin-like protein KIF20A	Mitotic cytokinesis
ENSG00000142945	KIF2C	1			Kinesin-like protein KIF2C	Mitotic cell cycle
ENSG00000237649	KIFC1	1			Kinesin-like protein KIFC1	Cell division, mitotic spindle assembly
ENSG00000172059	KLF11	3	KLF11	KLF11	Krueppel-like factor 11	Transcription regulation
ENSG00000130487	KLHDC7B	1			Kelch domain-containing protein 7B	Protein ubiquitination
ENSG00000111057	KRT18	2			Keratin, type I cytoskeletal 18	Intermediate filament cytoskeleton organization
ENSG00000229645	LINC00341	4			Retired locus
ENSG00000237523	LINC00857	2			Long intergenic non-protein coding RNA 857, LincRNA
ENSG00000138131	LOXL4	2	LOXL4	LOXL4	Lysyl oxidase homolog 4	Elastic fibre formation
ENSG00000117600	LPPR4	1			Phospholipid phosphatase-related protein type 4	Axonogenesis
ENSG00000079691	LRRC16A	4			F-actin-uncapping protein LRRC16A	Actin filament organization, cell migration
ENSG00000069020	MAST4	4	MAST4	MAST4	Microtubule associated serine/threonine kinase family member 4	Intracellular signal transduction
ENSG00000073111	MCM2	1	MCM2		DNA replication licensing factor MCM2	DNA replication
ENSG00000100297	MCM5	3	MCM5		DNA replication licensing factor MCM5	DNA replication
ENSG00000166508	MCM7	1	MCM7		DNA replication licensing factor MCM7	DNA replication
ENSG00000148773	MKI67	1			Proliferation marker protein Ki-67	Regulation of mitotic nuclear division
ENSG00000075643	MOCOS	3			Molybdenum cofactor sulfurase	Molybdopterin cofactor metabolic process
ENSG00000065911	MTHFD2	1	MTHFD2	MTHFD2	Bifunctional methylenetetrahydrofolate dehydrogenase/cyclohydrolase, mitochondrial	One-carbon metabolism
ENSG00000105835	NAMPT	1	NAMPT	NAMPT	Nicotinamide phosphoribosyltransferase	NAD(+) biosynthesis
ENSG00000172260	NEGR1	2	NEGR1		Neuronal growth regulator 1	Cell-adhesion
ENSG00000163491	NEK10	4	NEK10		Serine/threonine-protein kinase Nek10	Positive regulation of MAP kinase activity, cell cycle regulation
ENSG00000170485	NPAS2	1	NPAS2	NPAS2	Neuronal PAS domain-containing protein 2	Circadian regulation of gene expression
ENSG00000113389	NPR3	2			Atrial natriuretic peptide receptor 3	Skeletal system development
ENSG00000126368	NR1D1	1	NR1D1	NR1D1	Nuclear receptor subfamily 1 group D member 1	Circadian regulation of gene expression
ENSG00000174738	NR1D2	1	NR1D2	NR1D2	Nuclear receptor subfamily 1 group D member 2	Circadian regulation of gene expression
ENSG00000170917	NUDT6	3	NUDT6		Nucleoside diphosphate-linked moiety X motif 6	Growth factor activity
ENSG00000089127	OAS1	3	OAS1		2'-5'-oligoadenylate synthase 1	Defense response to virus
ENSG00000140961	OSGIN1	2	OSGIN1	OSGIN1	Oxidative stress-induced growth inhibitor 1	Differentiation, negative regulation of cell growth
ENSG00000183570	PCBP3	1			Poly(rC)-binding protein 3	mRNA metabolic process
ENSG00000100889	PCK2	1			Phosphoenolpyruvate carboxykinase [GTP], mitochondrial	Gluconeogenesis
ENSG00000138735	PDE5A	3	PDE5A		cGMP-specific 3',5'-cyclic phosphodiesterase	3',5'-cyclic GMP degradation
ENSG00000145431	PDGFC	4	PDGFC		Platelet-derived growth factor C	PDGF signalling
ENSG00000179094	PER1	1	PER1	PER1	Period circadian protein homolog 1	Circadian regulation of gene expression
ENSG00000132326	PER2	1	PER2	PER2	Period circadian protein homolog 2	Circadian regulation of gene expression
ENSG00000049246	PER3	1	PER3	PER3	Period circadian protein homolog 3	Circadian regulation of gene expression
ENSG00000137193	PIM1	4	PIM1	PIM1	Serine/threonine-protein kinase pim-1	Apoptosis, cell proliferation
ENSG00000122861	PLAU	4	PLAU	PLAU	Urokinase-type plasminogen activator	Plasminogen activation, wound healing
ENSG00000075651	PLD1	3	PLD1	PLD1	Phospholipase D1	Lipid metabolism, lipid catabolic process
ENSG00000166851	PLK1	1			Serine/threonine-protein kinase PLK1	Mitotic cell cycle
ENSG00000118898	PPL	1	PPL	PPL	Periplakin	Cytoskeleton organization
ENSG00000198901	PRC1	1			Protein regulator of cytokinesis 1	Mitotic spindle elongation
ENSG00000164985	PSIP1	4	PSIP1		PC4 and SFRS1-interacting protein	Positive regulation of transcription, stress response
ENSG00000146733	PSPH	1	PSPH		Phosphoserine phosphatase	L-serine biosynthesis
ENSG00000165983	PTER	4	PTER		Phosphotriesterase-related protein	Catabolic process, hydrolase activity
ENSG00000168297	PXK	3	PXK		PX domain-containing protein kinase-like protein	Actin-binding
ENSG00000167994	RAB3IL1	3	RAB3IL1		Guanine nucleotide exchange factor for Rab-3A	Guanine-nucleotide releasing factor
ENSG00000108551	RASD1	1	RASD1	RASD1	Dexamethasone-induced Ras-related protein 1	G-protein coupled receptor signaling pathway
ENSG00000080839	RBL1	1	RBL1		Retinoblastoma-like protein 1	Chromatin regulator, Cell cycle regulation
ENSG00000117152	RGS4	2			Regulator of G-protein signaling 4	G-protein coupled receptor signaling pathway
ENSG00000178966	RMI1	3	RMI1		Bloom syndrome protein	DNA repair
ENSG00000104889	RNASEH2A	4	RNASEH2A		ribonuclease H2 subunit A	DNA replication, mismatch repair
ENSG00000257576	RP11-153M3.1	4			heat shock protein family D (Hsp60) member 1 pseudogene 4
ENSG00000258232	RP11-161H23.5	1			Antisense RNA
ENSG00000240809	RP11-550F7.1	4			Pseudogene
ENSG00000261705	RP11-61A14.2	4			Retired locus
ENSG00000254979	RP11-872D17.8	3	RP11-872D17.8	RP11-872D17.8	AP000781.2, protein coding
ENSG00000254154	RP4-798P15.3	3	RP4-798P15.3		AL359075.2, processed transcript
ENSG00000243742	RPLP0P2	3			ribosomal protein lateral stalk subunit P0 pseudogene 2
ENSG00000120341	SEC16B	3	SEC16B		Protein transport protein Sec16B	Protein transport
ENSG00000122335	SERAC1	4	SERAC1		Protein SERAC1	Phospholipid metabolism
ENSG00000106366	SERPINE1	1			Plasminogen activator inhibitor 1	Negative regulation of smooth muscle cell migration, circadian rhythm
ENSG00000171241	SHCBP1	2			SHC SH2 domain-binding protein 1	Cellular proliferation, cell growth and differentiation
ENSG00000017483	SLC38A5	2			solute carrier family 38 member 5	Amino acid transport
ENSG00000134802	SLC43A3	3	SLC43A3	SLC43A3	Solute carrier family 43 member 3	Transmembrane transport
ENSG00000072041	SLC6A15	1			Sodium-dependent neutral amino acid transporter B(0)AT2	Amino acid transport
ENSG00000151012	SLC7A11	1			Cystine/glutamate transporter	Amino acid transport
ENSG00000137834	SMAD6	2			Mothers against decapentaplegic homolog 6	Transcription regulation, cell differentiation
ENSG00000088826	SMOX	1	SMOX		Spermine oxidase	Polyamine metabolism
ENSG00000076382	SPAG5	1			Sperm-associated antigen 5 (Astrin) (Mitotic spindle-associated protein p126	Cell division, mitosis
ENSG00000138134	STAMBPL1	2			AMSH-like protease	Protein deubiquitination
ENSG00000229867	STEAP3-AS1	2			STEAP3 antisense RNA 1
ENSG00000147642	SYBU	3	SYBU		Syntabulin	Microtubule binding
ENSG00000137310	TCF19	3	TCF19		Transcription factor 19	Transcription regulation, cell cycle progression
ENSG00000167074	TEF	1	TEF	TEF	Transcriptional enhancer factor TEF-3	Transcription regulation
ENSG00000173451	THAP2	3	THAP2		THAP domain-containing protein 2	DNA binding
ENSG00000156299	TIAM1	4			T-lymphoma invasion and metastasis-inducing protein 1	Positive regulation of cell migration, cell proliferation
ENSG00000111602	TIMELESS	3			Protein timeless homolog	Cell division, circadian rhythm
ENSG00000164342	TLR3	1			Toll-like receptor 3	Inflammatory response
ENSG00000131634	TMEM204	4	TMEM204	TMEM204	Transmembrane protein 204	Stress response
ENSG00000123610	TNFAIP6	1			Tumor necrosis factor-inducible gene 6 protein	Positive regulation of cell migration, cell adhesion
ENSG00000131747	TOP2A	1			DNA topoisomerase 2-alpha	Mitotic DNA integrity checkpoint, circadian rhythm
ENSG00000088325	TPX2	1			Targeting protein for Xklp2, mitotic spindle	Mitotic spindle assembly
ENSG00000213689	TREX1	4			Three-prime repair exonuclease 1	DNA repair
ENSG00000101255	TRIB3	1			Tribbles homolog 3	Transcription regulation, stress response
ENSG00000132481	TRIM47	1	TRIM47	TRIM47	Tripartite motif-containing protein 47	Metal binding
ENSG00000145777	TSLP	1			Cytokine receptor-like factor 2	Cell proliferation, interleukin-7 signaling
ENSG00000167553	TUBA1C	1	TUBA1C		Tubulin alpha-1C chain	Cytoskeleton-dependent intracellular transport
ENSG00000137267	TUBB2A	3	TUBB2A		Tubulin beta-2A chain	Microtubule-based process
ENSG00000188229	TUBB4B	2	TUBB4B		Tubulin beta-4B chain	Microtubule-based process
ENSG00000154127	UBASH3B	2			Ubiquitin-associated and SH3 domain-containing protein B	Protein phosphatase, negative regulation of osteoclast differentiation
ENSG00000034063	UHRF1	1			E3 ubiquitin-protein ligase UHRF1	Protein ubiquitination
ENSG00000055483	USP36	2	USP36		Ubiquitin carboxyl-terminal hydrolase 36	Ubl conjugation pathway
ENSG00000049247	UTS2	2			Urotensin-2	Hormone activity
ENSG00000198554	WDHD1	1			WD repeat and HMG-box DNA-binding protein 1, DNA replication	DNA replication, centromere integrity
ENSG00000270132	WISP1-UT1	4			WISP1 overlapping transcript 1, intronic sense
ENSG00000183531	Z98256.1	2			Retired locus
ENSG00000128016	ZFP36	4	ZFP36	ZFP36	mRNA decay activator protein ZFP36	RNA-mediated gene silencing
