# Supplementary material for: Transcriptomic analyses reveal rhythmic and CLOCK-driven pathways in human skeletal muscle
Source: eLife. 2018 Apr 16;7:e34114. doi: 10.7554/eLife.34114 (PMC5902165; doi:10.7554/eLife.34114)
Supplement: Supplementary file 2. [file elife-34114-supp2.xlsx]

## Sheet: Fig. 2A
Name	FDR adjusted p-value	FDR
CLOCK	0	0
CRY1	1.48595e-07	1.0745e-05
NR1D1	2.54076e-07	1.7118e-05
NR1D2	1.30483e-06	7.10707e-05
PER3	0.000726473	0.0143586
TEF	0.00117253	0.0207494
BHLHE41	0.00138211	0.0235156
DBP	0.00232746	0.0341782
CRY2	0.191439	0.550786
PER1	0.392677	0.742453
PER2	0.0509466	0.271155
NPAS2	0.0254638	0.17814
ARNTL	0.227205	0.595948

## Sheet: Fig. 2C
Name	FDR adjusted p-value	FDR
MFSD2A	9.86972e-89	5.51915e-85
PLA2G12A	3.20585e-19	1.49393e-16
ADIRF	6.23359e-05	0.00195102
LPIN1	0.00327622	0.0437246
APOE	0.000401045	0.0088642
AACS	8.32305e-05	0.00246692
AGPAT4	0.00151072	0.0249475
ADIPOR1	7.28642e-08	5.6072e-06
CDS2	0.000115074	0.00320146
ETNK1	0.00257894	0.0369465
OSBPL11	0.00128456	0.0222909
ECI2	9.41702e-05	0.00272379
ACBD5	0.00114224	0.0204071
ECH1	0.00284982	0.0394786
DDHD2	7.9522e-07	4.63215e-05
STARD7	0.000637021	0.0129691
LRP4	1.43874e-05	0.000563931
OSBPL10	0.000264687	0.00640748
FABP3	2.90665e-05	0.00103529
PLD6	3.46414e-05	0.00119087
CD36	4.2312e-08	3.39629e-06
BAAT	0.00188116	0.0293293
IP6K3	1.49749e-14	3.92528e-12
PITPNM3	3.35363e-07	2.17222e-05
PPIP5K2	5.54507e-09	5.19688e-07
PLCD4	0.00278561	0.038878
PI4K2A	0.000378636	0.00850335
PIP4K2C	0.00374573	0.0480788
MTMR14	1.37222e-05	0.000545505
ITPK1	5.24032e-05	0.00169387
PLCD3	0.00257368	0.0369027
MTMR12	2.64859e-09	2.67668e-07
PLCE1	3.52581e-08	2.88532e-06
ARSI	0.000995233	0.0184283
NPC1	1.38525e-10	1.8741e-08
SAMD8	3.47786e-21	1.88208e-18
SPTLC3	0.00201539	0.0306832
GNPTAB	0.000270857	0.00651923
ACER3	0.00346129	0.0452883
SUMF1	0.000270758	0.00651923
UGCG	0.0004548	0.00983924
CERKL	0.000143019	0.00383885
SGPL1	4.25027e-10	5.12968e-08

## Sheet: Fig. 2D
Name	FDR adjusted p-value	FDR
ARSI	0.000995233	0.0184283
NPC1	1.38525e-10	1.8741e-08
SAMD8	3.47786e-21	1.88208e-18
SPTLC3	0.00201539	0.0306832
GNPTAB	0.000270857	0.00651923
ACER3	0.00346129	0.0452883
SUMF1	0.000270758	0.00651923
UGCG	0.0004548	0.00983924
CERKL	0.000143019	0.00383885
SGPL1	4.25027e-10	5.12968e-08

## Sheet: Fig. 2E
Name	FDR adjusted p-value	FDR
IP6K3	1.49749e-14	3.92528e-12
PITPNM3	3.35363e-07	2.17222e-05
PPIP5K2	5.54507e-09	5.19688e-07
PLCD4	0.00278561	0.038878
PI4K2A	0.000378636	0.00850335
PIP4K2C	0.00374573	0.0480788
MTMR14	1.37222e-05	0.000545505
ITPK1	5.24032e-05	0.00169387
PLCD3	0.00257368	0.0369027
MTMR12	2.64859e-09	2.67668e-07
PLCE1	3.52581e-08	2.88532e-06

## Sheet: Fig. 2F
	siCTRL					siCLOCK
Lipid class	Donor 7	Donor 8	Donor 9	Donor 10	mean n=4	Donor 7	Donor 8	Donor 9	Donor 10	mean n=4	SEM	TTEST
PC	100	100	100	100	100	100.394	95.4606	95.5089	96.6533	97.0043	1.16314	0.0420202
PE	100	100	100	100	100	99.7576	105.771	110.304	103.128	104.74	2.22562	0.0772396
PI	100	100	100	100	100	101.355	104.77	106.18	100.294	103.15	1.39004	0.0640251
PS	100	100	100	100	100	98.345	109.914	97.0594	115.445	105.191	4.47623	0.290248
Cer	100	100	100	100	100	95.0504	101.896	100.038	98.0823	98.7667	1.46309	0.431565
GlcCer	100	100	100	100	100	100.235	120.738	114.922	116.509	113.101	4.4609	0.0260522
SM	100	100	100	100	100	98.6672	116.336	103.156	103.41	105.392	3.80702	0.206425
CL	100	100	100	100	100	106.491	99.5445	98.0696	99.4	100.876	1.90071	0.66104
TAG	100	100	100	100	100	96.2655	49.0804	135.197	87.7829	92.0814	17.6636	0.669671

## Sheet: Fig. 3ABC
CLOCK
Raw data	Donor 1	Donor 2	Donor 3	Donor 5	mean n=4	SEM			Fig. 3A	T-test on ratio values	1.58794e-09
siControl	0.3826	0.1632	0.2465	0.3181	0.2776	0.0471874
siClock	0.0309	0.0142	0.0146	0.0447	0.0261	0.00731927
Ratio	Donor 1	Donor 2	Donor 3	Donor 5	mean n=4	SEM
siControl	1	1	1	1	1	0
siCLOCK	0.0807632	0.0870098	0.0592292	0.140522	0.091881	0.0172709
CLOCK
Raw data	Donor 1	Donor 2	Donor 3	Donor 4	Donor 5	mean n=5	SEM		Fig. 3B	T-test on ratio values	1.01369e-10
siControl	0.239926	1.0788	1.21979	0.38	0.190485	0.6218	0.21872
siClock	0.0675536	0.232484	0.267709	0.09	0.0597781	0.143505	0.0441506
Ratio	Donor 1	Donor 2	Donor 3	Donor 4	Donor 5	mean n=5	SEM
siControl	1	1	1	1	1	1	0
siCLOCK	0.28156	0.215503	0.219471	0.236842	0.313821	0.253439	0.0191118
14-3-3 theta
Raw data	Donor 1	Donor 2	Donor 3	Donor 4	Donor 5	mean n=5	SEM		Fig. 3C	T-test on ratio values	0.0240637
siControl	1.31576	11.9484	5.08436	1.91214	1.55134	4.3624	2.01565
siCLOCK	0.745909	9.57695	2.81404	1.3262	1.52029	3.19668	1.63048
Ratio	Donor 1	Donor 2	Donor 3	Donor 4	Donor 5	mean n=5	SEM
siControl	1	1	1	1	1	1	0
siCLOCK	0.566902	0.801525	0.553469	0.693567	0.979985	0.71909	0.0794053

## Sheet: Fig. 3D glucose uptake
Glucose uptake raw data (pmol/mg.min)
n°	Basal	Insulin	Fold	condition		Paired TTEST
Donor 1	3131.11	3569.24	1.13993	siControl		Basal siControl vs siClock	0.00213081
Donor 2	2415.04	3033.79	1.25621	siControl		Insulin siControl vs siClock	0.00524836
Donor 3	2574.27	3618.33	1.40558	siControl
Donor 5	1870.87	2349.75	1.25597	siControl
Donor 1	2360.02	2752.85	1.16646	siCLOCK
Donor 2	1674.7	2352.41	1.40467	siCLOCK		siControl basal vs Insulin	0.0186988
Donor 3	1625.16	2412.67	1.48458	siCLOCK		siClock basal vs Insulin	0.0174036
Donor 5	1292.63	1603.42	1.24043	siCLOCK
MEAN	2497.82	3142.78	1.26442	siControl
SEM	259.298	295.634	0.054438
MEAN	1738.12	2280.34	1.32403	siCLOCK
SEM	223.98	242.246	0.0730844
